# Supplementary material for: Hematopoietic Protein-1 Regulates the Actin Membrane Skeleton and Membrane Stability in Murine Erythrocytes
Source: PLoS One. 2013 Feb 12;8(2):e54902. doi: 10.1371/journal.pone.0054902 (PMC3570531; doi:10.1371/journal.pone.0054902)
Supplement: Table S1 — Proteins identified in wildtype erythrocyte insoluble fraction on LTQ-FT. (XLS) [file pone.0054902.s001.xls]

## Sheet:  
Table S1. Proteins identified in wildtype erythrocyte insoluble fraction on LTQ-FT.
Protein Group	Description	Protein ID	Mol.Wt	pI	Coverage	No. Peptides	No. Unique Peptides	No. Spectra	Peptides
1	gi|148680957|gb|EDL12904.1| flotillin 2, isoform CRA_a	IPI00403266.3|SWISS-PROT:Q60634-2|TREMBL:Q5SS83|ENSEMBL:ENSMUSP00000073342|VEGA:OTTMUSP00000000103	47116.2	5.18	2.57	1	1	1	DADIGVAEAER
1	gi|74146349|dbj|BAE28942.1| unnamed protein product	IPI00653398.1|TREMBL:Q3UEG9|ENSEMBL:ENSMUSP00000098349	50255.9	5.24	2.41	1	1	1	DADIGVAEAER
1	Flotillin-2 OS=Mus musculus GN=Flot2 PE=1 SV=2	IPI00119060.5|TREMBL:Q5SS82;Q8CDE0;Q9DC36|ENSEMBL:ENSMUSP00000072136|REFSEQ:NP_001035493|VEGA:OTTMUSP00000000102	47038	5.13	2.57	1	1	1	DADIGVAEAER
1	gi|148680958|gb|EDL12905.1| flotillin 2, isoform CRA_b	IPI00754549.1|SWISS-PROT:Q60634-1|ENSEMBL:ENSMUSP00000098347|REFSEQ:NP_032054	41659	5.17	2.9	1	1	1	DADIGVAEAER
2	Basigin OS=Mus musculus GN=Bsg PE=1 SV=2	IPI00408495.1|SWISS-PROT:P18572-1|ENSEMBL:ENSMUSP00000070751|REFSEQ:NP_033898	42444.7	5.56	19.02	12	0	64	SEINVEGPPRIK,GGKVLQEDTLPDLHTKYIVDADDR,ETISLRVR,SEINVEGPPR,SGEYSCIFLPEPVGRSEINVEGPPRIK,SGEYSCIFLPEPVGR,SEHSSEGELAKLVCK,SGEYSCIFLPEPVGRSEINVEGPPR
2	gi|2808470|emb|CAA76141.1| basigin	IPI00462199.1|TREMBL:O55107	30273.9	5.15	26.91	12	0	64	SEINVEGPPRIK,GGKVLQEDTLPDLHTKYIVDADDR,ETISLRVR,SEINVEGPPR,SGEYSCIFLPEPVGRSEINVEGPPRIK,SGEYSCIFLPEPVGR,SEHSSEGELAKLVCK,SGEYSCIFLPEPVGRSEINVEGPPR
3	Epb4.1 erythrocyte protein band 4.1 isoform 3	IPI00649753.2|TREMBL:A2A838|ENSEMBL:ENSMUSP00000101600|REFSEQ:NP_001122079|VEGA:OTTMUSP00000010861	92261.1	5.37	20.48	30	2	134	QASALIDRPAPHFER,LIDRPAPHFER,SKFLALGSKFR,SALIDRPAPHFER,EAVKVEEK,LAPNQTKELEEK,SPRPTSAPAIAQSQVTEGPGAPIKKTPK,RGEEPAEPAEPEPTEAWK,SLDGAAAAESTDRSPRPTSAPAIAQSQVTEGPGAPIK,SLDGAAAAESTDR,TQTVTISDTANAVK,SLDGAAAAESTDRSPRPTSAPAIAQSQVTEG,EQHPDMSVTKVVVHQETEISEE,SLDGAAAAESTDRSPRPTSAPAIAQSQVTE,SLDGAAAAESTDRSPRPTSAPAIAQSQVTEGPGAPIKK,SVTKVVVHQETEISEE,SEIPTKDVPIVHTETK,SLDGAAAAESTDRSPRPTSAPAIAQSQVTEGPG,ERLDGENIYIR,LDG…
3	gi|122890233|emb|CAM14967.1| erythrocyte protein band 4.1	IPI00649865.1|TREMBL:A2A839|ENSEMBL:ENSMUSP00000095470;ENSMUSP00000101590|VEGA:OTTMUSP00000010276	72424	6.19	26.45	30	2	134	QASALIDRPAPHFER,LIDRPAPHFER,SKFLALGSKFR,SALIDRPAPHFER,EAVKVEEK,LAPNQTKELEEK,SPRPTSAPAIAQSQVTEGPGAPIKKTPK,RGEEPAEPAEPEPTEAWK,SLDGAAAAESTDRSPRPTSAPAIAQSQVTEGPGAPIK,SLDGAAAAESTDR,TQTVTISDTANAVK,SLDGAAAAESTDRSPRPTSAPAIAQSQVTEG,EQHPDMSVTKVVVHQETEISEE,SLDGAAAAESTDRSPRPTSAPAIAQSQVTE,SLDGAAAAESTDRSPRPTSAPAIAQSQVTEGPGAPIKK,SVTKVVVHQETEISEE,SEIPTKDVPIVHTETK,SLDGAAAAESTDRSPRPTSAPAIAQSQVTEGPG,ERLDGENIYIR,LDG…
4	gi|148698174|gb|EDL30121.1| mCG16273	IPI00342013.3|REFSEQ:XP_916880;XP_978405	13537.8	10.1	17.8	3	1	10	LIFAGKQLEDGR,EGLPPDQQRLIFAGKQLEDGR
5	Glycophorin-C OS=Mus musculus GN=Gypc PE=3 SV=2	IPI00457962.2|TREMBL:Q78HU7|REFSEQ:NP_001041672	10328.9	5.21	32.63	10	9	49	KEYFI,LQSDPALQDAGDTSKKEYFI,GTEFAESADAALQSDPALQDAGDTSKKEYFI,AESADAALQSDPALQDAGDTSKKEYFI,GTEFAESADAALQSD,GTEFAESADAALQSDPALQDAGDTSKK,PALQDAGDTSKKEYFI,GTEFAESADAALQSDPALQDAGDTSK
6	Ank1 62 kDa protein	IPI00880715.1|VEGA:OTTMUSP00000032493	61861.9	8.97	46.68	49	0	213	YLLQNKAKANAK,DDQTPLHCAAR,VLLDKGAKPNSR,EGHVDTALALLEKEASQACMTK,GASPNVSNVKVETPLHMAAR,NGHVRISEILLDHGAPIQAKTK,NDDTRTAAVLLQNDPNPDVLSK,LLLENGASPNLATTAGHTPLHTAAR,TTAGHTPLHTAAR,SPNLATTAGHTPLHTAAR,LLENGASPNLATTAGHTPLHTAAR,DELTPLHCAAR,AKDDQTPLHCAAR,NGHVRISEILLDHGAPIQAK,VETPLHMAAR,EGHVDTALALLEK,TGFTPLHIAAHYENLNVAQLLLNRGASVNFTPQNGITPLHIASR,AGHTEVAKYLLQNKAK,IGHTGMVKLLLENGASPNLATTAGHTPLHTAAR,TAAVLLQNDPNPDVLSK,H…
7	gi|26370911|dbj|BAC25011.1| unnamed protein product	IPI00229224.1|TREMBL:Q8CF71	12557.5	6.05	10.09	2	0	12	DSYVGDEAQSK
8	Monocarboxylate transporter 1 OS=Mus musculus GN=Slc16a1 PE=1 SV=1	IPI00137194.1|SWISS-PROT:P53986|TREMBL:Q3TIU1;Q3TRK9;Q3UWP4;Q544N9;Q8BPS5;Q8C2E6;Q8C571|ENSEMBL:ENSMUSP00000045216|REFSEQ:NP_033222|VEGA:OTTMUSP00000025586	53267.2	7.43	4.26	2	2	9	SDANTDLIGGSPK,ESLQEAGKSDANTDLIGGSPK
9	gi|31088968|gb|AAH52708.1| Slc9a1 protein	IPI00622815.2|TREMBL:Q3U3A6;Q7TSV2;Q80X31|ENSEMBL:ENSMUSP00000081262	91894.3	6.76	1.34	1	0	1	IGSDPLAYEPK
10	gi|149265827|ref|XP_001480995.1| PREDICTED: similar to ribosomal protein S3a	IPI00473521.1|ENSEMBL:ENSMUSP00000073864|REFSEQ:XP_001480995	29824.8	9.75	4.55	1	1	1	ADGYEPPVQESV
10	gi|94395665|ref|XP_999639.1| PREDICTED: similar to ribosomal protein S3a	IPI00679159.2|ENSEMBL:ENSMUSP00000096784|REFSEQ:XP_979863;XP_999639	29858.8	9.75	4.55	1	1	1	ADGYEPPVQESV
10	40S ribosomal protein S3a OS=Mus musculus GN=Rps3a PE=1 SV=3	IPI00331345.5|SWISS-PROT:P97351|TREMBL:Q3U5P8;Q3UAC2;Q3UJU5;Q564F3;Q9D1S3|ENSEMBL:ENSMUSP00000029722|REFSEQ:NP_058655	29884.9	9.75	4.55	1	1	1	ADGYEPPVQESV
11	Add1 15 kDa protein	IPI00857831.1|VEGA:OTTMUSP00000026790	14805.4	9.38	28.89	4	0	6	SKKYSDVEVPASVTGHSFASD,YSDVEVPASVTGHSFASDGDSGTCSPLRHSFQKQQR,SKKYSDVEVPASVTGHSFASDGDSGTCSPLR,SKKYSDVEVPASVTGHSF
12	Aquaporin-1 OS=Mus musculus GN=Aqp1 PE=1 SV=3	IPI00123183.3|SWISS-PROT:Q02013|TREMBL:Q3TLW5|ENSEMBL:ENSMUSP00000004774|REFSEQ:NP_031498|VEGA:OTTMUSP00000031991	28793.5	6.95	11.52	6	6	22	YDLDADDINSR,SFGSAVLTR,VWTSGQVEEYDLDADDINSR,MKVWTSGQVEEYDLDADDINSR
13	Actg2 22 kDa protein	IPI00885500.1|VEGA:OTTMUSP00000038270	21568.7	5.3	22.56	10	0	46	DSYVGDEAQSK,AGFAGDDAPR,FPSIVGRPR,AVFPSIVGRPR,AGFAGDDAPRAVFPSIVGRPR,AGFAGDDAPRAVF,LTEAPLNPKANR
14	gi|148671697|gb|EDL03644.1| RIKEN cDNA 5830404H04, isoform CRA_a	IPI00330753.4|TREMBL:Q3TE01;Q3UP20;Q5DTR6;Q80XM8;Q8CHZ7|ENSEMBL:ENSMUSP00000058669|REFSEQ:NP_777272	76536.1	7.96	1.58	1	1	1	ENDLDSWELEK
15	gi|53598|emb|CAA39940.1| mouse 57-KD Calcium-binding protein (MCaBP)	IPI00458924.1|TREMBL:Q62041	19960.3	4.44	8.43	1	0	1	EEDEEESPGQAKDEL
16	gi|122890234|emb|CAM14968.1| erythrocyte protein band 4.1	IPI00462873.3|SWISS-PROT:P48193-2|TREMBL:A2A840|ENSEMBL:ENSMUSP00000060375;ENSMUSP00000081274|REFSEQ:NP_001122078|VEGA:OTTMUSP00000010392	89664.1	5.31	20.02	26	0	108	QASALIDRPAPHFER,LIDRPAPHFER,SKFLALGSKFR,SALIDRPAPHFER,EAVKVEEK,LAPNQTKELEEK,SPRPTSAPAIAQSQVTEGPGAPIKKTPK,RGEEPAEPAEPEPTEAWKDLDK,RGEEPAEPAEPEPTEAWK,SLDGAAAAESTDRSPRPTSAPAIAQSQVTEGPGAPIK,SLDGAAAAESTDR,TQTVTISDTANAVK,SLDGAAAAESTDRSPRPTSAPAIAQSQVTEG,EQHPDMSVTKVVVHQETEISEE,SLDGAAAAESTDRSPRPTSAPAIAQSQVTE,SLDGAAAAESTDRSPRPTSAPAIAQSQVTEGPGAPIKK,SVTKVVVHQETEISEE,SEIPTKDVPIVHTETK,SLDGAAAAESTDRSPRPTSAPAIAQS…
16	gi|122890236|emb|CAM14970.1| erythrocyte protein band 4.1	IPI00648008.1|TREMBL:A2A842|ENSEMBL:ENSMUSP00000101594;ENSMUSP00000101599|VEGA:OTTMUSP00000010390	85652.6	5.28	20.94	26	0	108	QASALIDRPAPHFER,LIDRPAPHFER,SKFLALGSKFR,SALIDRPAPHFER,EAVKVEEK,LAPNQTKELEEK,SPRPTSAPAIAQSQVTEGPGAPIKKTPK,RGEEPAEPAEPEPTEAWKDLDK,RGEEPAEPAEPEPTEAWK,SLDGAAAAESTDRSPRPTSAPAIAQSQVTEGPGAPIK,SLDGAAAAESTDR,TQTVTISDTANAVK,SLDGAAAAESTDRSPRPTSAPAIAQSQVTEG,EQHPDMSVTKVVVHQETEISEE,SLDGAAAAESTDRSPRPTSAPAIAQSQVTE,SLDGAAAAESTDRSPRPTSAPAIAQSQVTEGPGAPIKK,SVTKVVVHQETEISEE,SEIPTKDVPIVHTETK,SLDGAAAAESTDRSPRPTSAPAIAQS…
17	gi|156257819|gb|ABU63263.1| beta-globin	IPI00918757.1|TREMBL:A8DV41	15866.2	7.85	29.93	5	0	11	DFTPAAQAAFQKVVAGVATALAHKYH,VHLTDAEK,FTPAAQAAFQKVVAGVATALAHKYH,ASLSELHCDK
17	gi|21595521|gb|AAH32264.1| Hbb-b2 protein	IPI00621417.1|TREMBL:Q5D0E8	15834.2	8.56	29.93	5	0	11	DFTPAAQAAFQKVVAGVATALAHKYH,VHLTDAEK,FTPAAQAAFQKVVAGVATALAHKYH,ASLSELHCDK
17	gi|4760588|dbj|BAA77354.1| beta-2-globin	IPI00885376.1|TREMBL:Q9QUN8	15703	8.57	30.14	5	0	11	DFTPAAQAAFQKVVAGVATALAHKYH,VHLTDAEK,FTPAAQAAFQKVVAGVATALAHKYH,ASLSELHCDK
17	Hemoglobin subunit beta-2 OS=Mus musculus GN=Hbb-b2 PE=1 SV=2	IPI00316491.4|SWISS-PROT:P02089|TREMBL:Q549D9;Q54AH9|REFSEQ:NP_058652	15878.2	7.85	29.93	5	0	11	DFTPAAQAAFQKVVAGVATALAHKYH,VHLTDAEK,FTPAAQAAFQKVVAGVATALAHKYH,ASLSELHCDK
18	gi|148672995|gb|EDL04942.1| solute carrier family 16 (monocarboxylic acid transporters), member 10, isoform CRA_a	IPI00881308.1|SWISS-PROT:Q3U9N9-2|REFSEQ:NP_082523	34717.7	6.81	5.94	2	0	3	VEVELTR,ESGGSRSSFFSR
19	gi|123276283|emb|CAM22512.1| hemoglobin alpha, adult chain 1	IPI00845802.1|TREMBL:A8DUV1;Q61287;Q61649;Q8BPF4;Q91VB8;Q9CWS5;Q9CY06;Q9QWJ3|ENSEMBL:ENSMUSP00000090895;ENSMUSP00000090897|REFSEQ:NP_001077424;NP_032244|VEGA:OTTMUSP00000005552;OTTMUSP00000005553	15112.2	7.97	91.55	72	0	258	SNIKAAWGKIG,SNIKAAWGKIGGHGAEYGAEAL,VHASLDKFLASVSTVLTSKYR,SNIKAAWGKIGGHGAEYGAE,ASLDKFLASVSTVLTSKYR,GHGAEYGAEALER,TPAVHASLDKFLASVSTVLTSKYR,SNIKAAWGKIGG,TVLTSKYR,IKAAWGKIGGHGAEYGAEALER,LDKFLASVSTVLTSKYR,VLSGEDKSNIK,NIKAAWGKIGGHGAEYGAEALER,KFLASVSTVLTSKYR,VLSGEDKSNIKAA,SLDKFLASVSTVLTSKYR,AEYGAEALER,ASVSTVLTSKYR,AAWGKIGGHGAEYGAEALER,VTLASHHPADFTPAVHASLDKFLASVSTVLTSKYR,SNIKAAWGKIGGHGAEYG,FTPAVHASLDKFLA…
20	gi|162287138|ref|NP_001104586.1| ribosomal protein L18A family member	IPI00880213.1|REFSEQ:NP_001104586	22377.2	10.72	5.24	1	1	1	FTTKRPNTFF
20	60S ribosomal protein L18a OS=Mus musculus GN=Rpl18a PE=1 SV=1	IPI00162790.1|SWISS-PROT:P62717|TREMBL:Q3THJ0|ENSEMBL:ENSMUSP00000058368|REFSEQ:NP_084027	20732.3	10.72	5.68	1	1	1	FTTKRPNTFF
20	gi|116283701|gb|AAH24609.1| Rpl18a protein	IPI00807971.1|TREMBL:Q05CK2	17485.2	9.94	6.62	1	1	1	FTTKRPNTFF
21	Calreticulin OS=Mus musculus GN=Calr PE=1 SV=1	IPI00123639.1|SWISS-PROT:P14211|TREMBL:B2MWM9;Q3TVD2;Q3UWP8|ENSEMBL:ENSMUSP00000003912|REFSEQ:NP_031617|VEGA:OTTMUSP00000025211	47994.5	4.33	9.86	2	1	2	EEDEEESPGQAKDEL,AKIDDPTDSKPEDWDKPEHIPDPDAK
22	gi|223462331|gb|AAI51027.1| Ctcfl protein	IPI00652217.5|TREMBL:A2APF3;B4XVN2;B9EKP6;Q3Y6S0|ENSEMBL:ENSMUSP00000091845;ENSMUSP00000104745|REFSEQ:NP_001074856|VEGA:OTTMUSP00000018045	74116.3	8.22	3.41	1	1	1	CLKAHMRMHTGEKPFSCLACNK
23	Glycophorin-A OS=Mus musculus GN=Gypa PE=1 SV=2	IPI00123673.1|SWISS-PROT:P14220|TREMBL:Q3TRN7;Q3TZH8;Q3UKI2|ENSEMBL:ENSMUSP00000070836|REFSEQ:NP_034499	17663.8	4.97	20.24	9	9	28	GDNSVPLSSIEQTPNEESSNV,DNSVPLSSIEQTPNEESSNV,TKKSSVDIQSPEGGDNSVPLSSIEQTPNEESSNV,IQSPEGGDNSVPLSSIEQTPNEESSNV,NSVPLSSIEQTPNEESSNV,SVPLSSIEQTPNEESSNV,LSSIEQTPNEESSNV,SSIEQTPNEESSNV
24	Alpha-adducin OS=Mus musculus GN=Add1 PE=1 SV=2	IPI00136000.1|SWISS-PROT:Q9QYC0-1|TREMBL:Q8K232|ENSEMBL:ENSMUSP00000109979|REFSEQ:NP_001019629|VEGA:OTTMUSP00000026789	80646.5	5.62	9.12	9	0	37	YFDRVDENNPEYLR,NKIREQNLQDIK,SKKYSDVEVPASVTGHSFASD,YFDRVDENNPEYLRER,YSDVEVPASVTGHSFASDGDSGTCSPLRHSFQKQQR,SKKYSDVEVPASVTGHSFASDGDSGTCSPLR,SKKYSDVEVPASVTGHSF
24	gi|148705511|gb|EDL37458.1| adducin 1 (alpha), isoform CRA_a	IPI00225322.1|SWISS-PROT:Q9QYC0-2|ENSEMBL:ENSMUSP00000109977|REFSEQ:NP_038485|VEGA:OTTMUSP00000026751	69886.9	6.08	10.6	9	0	37	YFDRVDENNPEYLR,NKIREQNLQDIK,SKKYSDVEVPASVTGHSFASD,YFDRVDENNPEYLRER,YSDVEVPASVTGHSFASDGDSGTCSPLRHSFQKQQR,SKKYSDVEVPASVTGHSFASDGDSGTCSPLR,SKKYSDVEVPASVTGHSF
24	Add1 73 kDa protein	IPI00856904.1|ENSEMBL:ENSMUSP00000052266|VEGA:OTTMUSP00000026754	73163.8	6.15	10.12	9	0	37	YFDRVDENNPEYLR,NKIREQNLQDIK,SKKYSDVEVPASVTGHSFASD,YFDRVDENNPEYLRER,YSDVEVPASVTGHSFASDGDSGTCSPLRHSFQKQQR,SKKYSDVEVPASVTGHSFASDGDSGTCSPLR,SKKYSDVEVPASVTGHSF
24	Add1 73 kDa protein	IPI00856779.1|ENSEMBL:ENSMUSP00000109974|VEGA:OTTMUSP00000026753	72926.3	5.93	10.15	9	0	37	YFDRVDENNPEYLR,NKIREQNLQDIK,SKKYSDVEVPASVTGHSFASD,YFDRVDENNPEYLRER,YSDVEVPASVTGHSFASDGDSGTCSPLRHSFQKQQR,SKKYSDVEVPASVTGHSFASDGDSGTCSPLR,SKKYSDVEVPASVTGHSF
24	gi|156255173|ref|NP_001095914.1| adducin 1 (alpha) isoform 3	IPI00856144.1|ENSEMBL:ENSMUSP00000001108|REFSEQ:NP_001095914|VEGA:OTTMUSP00000026752	73234.9	6.15	10.11	9	0	37	YFDRVDENNPEYLR,NKIREQNLQDIK,SKKYSDVEVPASVTGHSFASD,YFDRVDENNPEYLRER,YSDVEVPASVTGHSFASDGDSGTCSPLRHSFQKQQR,SKKYSDVEVPASVTGHSFASDGDSGTCSPLR,SKKYSDVEVPASVTGHSF
25	Hemoglobin subunit alpha OS=Mus musculus GN=Hba PE=1 SV=2	IPI00469114.5|SWISS-PROT:P01942|TREMBL:A8DUV3	15085.2	7.97	83.1	68	0	250	SNIKAAWGKIG,SNIKAAWGKIGGHGAEYGAEAL,VHASLDKFLASVSTVLTSKYR,SNIKAAWGKIGGHGAEYGAE,ASLDKFLASVSTVLTSKYR,GHGAEYGAEALER,TPAVHASLDKFLASVSTVLTSKYR,SNIKAAWGKIGG,TVLTSKYR,IKAAWGKIGGHGAEYGAEALER,LDKFLASVSTVLTSKYR,VLSGEDKSNIK,NIKAAWGKIGGHGAEYGAEALER,KFLASVSTVLTSKYR,VLSGEDKSNIKAA,SLDKFLASVSTVLTSKYR,AEYGAEALER,ASVSTVLTSKYR,AAWGKIGGHGAEYGAEALER,VTLASHHPADFTPAVHASLDKFLASVSTVLTSKYR,SNIKAAWGKIGGHGAEYG,FTPAVHASLDKFLA…
26	gi|123857856|emb|CAM19016.1| erythrocyte protein band 4.2	IPI00653918.2|TREMBL:Q3TYT5;Q3UV95|ENSEMBL:ENSMUSP00000023987|VEGA:OTTMUSP00000017033	74867.3	8.03	11.44	10	0	41	RGSVPILRQWLTGQGR,DVGNCISTK,TQAIFPISSLGDQKGWSAAVEER,CEDITQNYKYPAGSLQEK,DVGNCISTKVVGSDR,CEDITQNYKYPAGSLQEKEVLEK,GWSAAVEER
27	Monocarboxylate transporter 10 OS=Mus musculus GN=Slc16a10 PE=1 SV=1	IPI00654163.1|SWISS-PROT:Q3U9N9-1|TREMBL:Q7TPW2|ENSEMBL:ENSMUSP00000090227|REFSEQ:NP_001107804	55320.2	8.35	8.4	3	1	8	MLENQSSLLSGSSGIFKKDSASII,VEVELTR,ESGGSRSSFFSR
28	gi|26346146|dbj|BAC36724.1| unnamed protein product	IPI00223459.1|SWISS-PROT:Q61469-2|TREMBL:Q6GT30|ENSEMBL:ENSMUSP00000016144|REFSEQ:NP_032273	31995.9	7.65	8.1	1	1	2	EEDPHTTLHETASSRNYSTNHEP
28	Lipid phosphate phosphohydrolase 1 OS=Mus musculus GN=Ppap2a PE=1 SV=1	IPI00407419.2|SWISS-PROT:Q61469-1|TREMBL:Q80XY1|ENSEMBL:ENSMUSP00000064423|REFSEQ:NP_032929	31891.7	6.54	8.13	1	1	2	EEDPHTTLHETASSRNYSTNHEP
29	gi|123248697|emb|CAM26944.1| Rh blood group, D antigen	IPI00187493.2|TREMBL:O88296;O88297;Q3TZH9;Q8BJB1;Q8CF94;Q9JJ47;Q9JM75;Q9QUM6;Q9QWK3;Q9QX03;Q9QX04|ENSEMBL:ENSMUSP00000030627|REFSEQ:NP_035400|VEGA:OTTMUSP00000011894	45896.1	9.4	4.78	1	1	2	AAKYFDDQTFWEFPHLAVGF
30	gi|120538465|gb|AAI29807.1| Spectrin beta 1	IPI00131376.5|SWISS-PROT:P15508|TREMBL:B2RX08;Q149M1;Q3UGX2;Q3UGY4;Q5DTG9;Q8BWJ8|ENSEMBL:ENSMUSP00000021458|REFSEQ:NP_038703	268091	5.32	13.57	40	38	144	SRIKALADER,IKALADER,INARWDAPDDELDNDNSSAR,STASWAERFAALEKPTTLELKER,FAALEKPTTLELKER,LVTQDNFGYDLAAVEAAK,APDDELDNDNSSARLFER,AITAATLQFAEGK,ALEKPTTLELKER,TVEEYGRNIKQLAGR,FAALEKPTTLELK,AQSLLSAGHPEGEQIIR,LQTAYAGEK,TSATEFENVGNQPPFSRINAR,ARWDAPDDELDNDNSSARLFER,ETWLNENQR,STASWAERFAALEKPTTLELK,DLEDETLWVEER,AAEIDCQDIEER,QTPERPTEEPGPQEEEGETAGEAPQVHHAATER,PEDVFTENPDEK,VKALEDLAQELEKENYHDQK,INARWDAPDDELDNDNSSARLFE…
31	Ank1 Isoform Br4 of Ankyrin-1	IPI00755019.1|SWISS-PROT:Q02357-4	206897	6.02	35.77	101	3	447	YLLQNKAKANAK,DDQTPLHCAAR,VLLDKGAKPNSR,EGHVDTALALLEKEASQACMTK,GASPNVSNVKVETPLHMAAR,NGHVRISEILLDHGAPIQAKTK,NDDTRTAAVLLQNDPNPDVLSK,LLLENGASPNLATTAGHTPLHTAAR,TTAGHTPLHTAAR,SPNLATTAGHTPLHTAAR,LLENGASPNLATTAGHTPLHTAAR,DELTPLHCAAR,AKDDQTPLHCAAR,NGHVRISEILLDHGAPIQAK,VETPLHMAAR,EGHVDTALALLEK,TGFTPLHIAAHYENLNVAQLLLNRGASVNFTPQNGITPLHIASR,AGHTEVAKYLLQNKAK,IGHTGMVKLLLENGASPNLATTAGHTPLHTAAR,TAAVLLQNDPNPDVLSK,H…
31	gi|111598486|gb|AAH79910.1| Ank1 protein	IPI00874807.1|TREMBL:Q0VGY9|ENSEMBL:ENSMUSP00000106313;ENSMUSP00000113656|VEGA:OTTMUSP00000032488	206867	6.02	35.77	101	3	447	YLLQNKAKANAK,DDQTPLHCAAR,VLLDKGAKPNSR,EGHVDTALALLEKEASQACMTK,GASPNVSNVKVETPLHMAAR,NGHVRISEILLDHGAPIQAKTK,NDDTRTAAVLLQNDPNPDVLSK,LLLENGASPNLATTAGHTPLHTAAR,TTAGHTPLHTAAR,SPNLATTAGHTPLHTAAR,LLENGASPNLATTAGHTPLHTAAR,DELTPLHCAAR,AKDDQTPLHCAAR,NGHVRISEILLDHGAPIQAK,VETPLHMAAR,EGHVDTALALLEK,TGFTPLHIAAHYENLNVAQLLLNRGASVNFTPQNGITPLHIASR,AGHTEVAKYLLQNKAK,IGHTGMVKLLLENGASPNLATTAGHTPLHTAAR,TAAVLLQNDPNPDVLSK,H…
31	Ankyrin-1 OS=Mus musculus GN=Ank1 PE=1 SV=2	IPI00127163.4|SWISS-PROT:Q02357-1|ENSEMBL:ENSMUSP00000113531|VEGA:OTTMUSP00000032487	204227	6.09	36.25	101	3	447	YLLQNKAKANAK,DDQTPLHCAAR,VLLDKGAKPNSR,EGHVDTALALLEKEASQACMTK,GASPNVSNVKVETPLHMAAR,NGHVRISEILLDHGAPIQAKTK,NDDTRTAAVLLQNDPNPDVLSK,LLLENGASPNLATTAGHTPLHTAAR,TTAGHTPLHTAAR,SPNLATTAGHTPLHTAAR,LLENGASPNLATTAGHTPLHTAAR,DELTPLHCAAR,AKDDQTPLHCAAR,NGHVRISEILLDHGAPIQAK,VETPLHMAAR,EGHVDTALALLEK,TGFTPLHIAAHYENLNVAQLLLNRGASVNFTPQNGITPLHIASR,AGHTEVAKYLLQNKAK,IGHTGMVKLLLENGASPNLATTAGHTPLHTAAR,TAAVLLQNDPNPDVLSK,H…
31	Ank1 Isoform Er3 of Ankyrin-1	IPI00474771.2|SWISS-PROT:Q02357-3|ENSEMBL:ENSMUSP00000081050|VEGA:OTTMUSP00000032490	204290	5.93	36.23	101	3	447	YLLQNKAKANAK,DDQTPLHCAAR,VLLDKGAKPNSR,EGHVDTALALLEKEASQACMTK,GASPNVSNVKVETPLHMAAR,NGHVRISEILLDHGAPIQAKTK,NDDTRTAAVLLQNDPNPDVLSK,LLLENGASPNLATTAGHTPLHTAAR,TTAGHTPLHTAAR,SPNLATTAGHTPLHTAAR,LLENGASPNLATTAGHTPLHTAAR,DELTPLHCAAR,AKDDQTPLHCAAR,NGHVRISEILLDHGAPIQAK,VETPLHMAAR,EGHVDTALALLEK,TGFTPLHIAAHYENLNVAQLLLNRGASVNFTPQNGITPLHIASR,AGHTEVAKYLLQNKAK,IGHTGMVKLLLENGASPNLATTAGHTPLHTAAR,TAAVLLQNDPNPDVLSK,H…
32	E3 ubiquitin-protein ligase MARCH8 OS=Mus musculus GN=March8 PE=2 SV=1	IPI00119602.1|SWISS-PROT:Q9DBD2|TREMBL:Q3U7P8|ENSEMBL:ENSMUSP00000078024;ENSMUSP00000098594|REFSEQ:NP_082196|VEGA:OTTMUSP00000018041;OTTMUSP00000018042	32243.2	8.31	5.94	1	1	1	AGSSPPSTTAPVSAFSR
32	March8 28 kDa protein	IPI00754554.1|VEGA:OTTMUSP00000018043	28181.7	8.57	6.83	1	1	1	AGSSPPSTTAPVSAFSR
33	gi|1127025|dbj|BAA11508.1| basigin precursor	IPI00113869.1|SWISS-PROT:P18572-2|TREMBL:O55108|ENSEMBL:ENSMUSP00000101020|REFSEQ:NP_001070652	29674.5	5.36	32.97	13	1	65	SEINVEGPPRIK,GGKVLQEDTLPDLHTKYIVDADDR,ETISLRVR,SEINVEGPPR,SGEYSCIFLPEPVGRSEINVEGPPRIK,SGEYSCIFLPEPVGR,SEHSSEGELAKLVCK,SGEYSCIFLPEPVGRSEINVEGPPR,AAAGTIQTSVQEVNSK
34	gi|149249272|ref|XP_001476087.1| PREDICTED: similar to Glyceraldehyde-3-phosphate dehydrogenase (GAPDH)	IPI00851010.1|REFSEQ:XP_001472785;XP_001476087	39556.2	9.14	3.01	1	0	1	TVDGPSGKLWR
34	gi|149263021|ref|XP_001475215.1| PREDICTED: similar to Glyceraldehyde-3-phosphate dehydrogenase (GAPDH) isoform 1	IPI00848511.1|ENSEMBL:ENSMUSP00000110991|REFSEQ:XP_001475215;XP_001475237;XP_001475256	35826	8.15	3.3	1	0	1	TVDGPSGKLWR
34	- 36 kDa protein	IPI00399459.2|ENSEMBL:ENSMUSP00000050698	36487.7	7.62	3.26	1	0	1	TVDGPSGKLWR
34	gi|149259964|ref|XP_001480200.1| PREDICTED: similar to Glyceraldehyde-3-phosphate dehydrogenase (GAPDH)	IPI00751677.3|ENSEMBL:ENSMUSP00000092698|REFSEQ:XP_001480200	36303.5	7.62	3.27	1	0	1	TVDGPSGKLWR
34	gi|149251223|ref|XP_001476553.1| PREDICTED: similar to Glyceraldehyde-3-phosphate dehydrogenase (GAPDH)	IPI00753028.2|ENSEMBL:ENSMUSP00000091727|REFSEQ:XP_001476553	35849	8.1	3.3	1	0	1	TVDGPSGKLWR
34	gi|149264124|ref|XP_920080.3| PREDICTED: hypothetical protein	IPI00889899.1|ENSEMBL:ENSMUSP00000111893|REFSEQ:XP_920080;XP_995982	37734	8.1	3.13	1	0	1	TVDGPSGKLWR
34	gi|149259652|ref|XP_922387.3| PREDICTED: similar to Glyceraldehyde-3-phosphate dehydrogenase (GAPDH)	IPI00656311.4|REFSEQ:XP_922387	36347.5	7.07	3.27	1	0	1	TVDGPSGKLWR
34	gi|149265502|ref|XP_001477132.1| PREDICTED: similar to Glyceraldehyde-3-phosphate dehydrogenase (GAPDH)	IPI00850955.1|REFSEQ:XP_001477132	37044.4	8.6	3.21	1	0	1	TVDGPSGKLWR
35	Band 3 anion transport protein OS=Mus musculus GN=Slc4a1 PE=1 SV=1	IPI00120761.3|SWISS-PROT:P04919-1|TREMBL:Q3TA19;Q3TAJ4;Q3TNH7;Q3TNL6;Q3TZ12;Q3TZ29;Q3TZG9;Q3TZJ1;Q3U065;Q53ZN9|ENSEMBL:ENSMUSP00000006749|REFSEQ:NP_035533|VEGA:OTTMUSP00000002635	103136	5.31	19.27	44	3	194	ALLNLVPVQKELLR,LEGVKPAVLTR,GGPGDEDDPLRR,PNLYNTLDLNGGKGGPGDEDDPLRR,YLPSPAKPDPNLYN,ASGPGAAAQIQEVKEQR,ALLNLVPVQK,ALLNLVPVQKELLRR,RYLPSPAKPD,PVQKELLR,YLPSPAKPDPNLYNTLDLNGGK,GNLEGVKPAVLTR,EELLRALLLKR,SGGASEPLLPHQPSLETQLYCGQAEGGSEG,ASGPGAAAQIQEVK,SGGASEPLLPH,GVKPAVLTR,SGGASEPLLPHQPSLETQLYCGQAEGGSEGPSTSGTLK,SHAEDLGNLEGVKPAVLTR,YLPSPAKPDPNLYNTLDLNGGKGGPGDEDDPLRR,SGGASEPLLPHQPSLETQLYCGQAEGG,SGGASEPLLPHQPS…
36	gi|26352041|dbj|BAC39657.1| unnamed protein product	IPI00415775.1|TREMBL:Q8BUA9	18949	11.7	23.12	1	1	1	GAGGWAASGGGTPSGMAGASLAAPSPRRDSGGSLDCPGELNAL
37	Slc4a1 Isoform Kidney of Band 3 anion transport protein	IPI00230594.1|SWISS-PROT:P04919-2	94233.8	6.25	18.82	41	0	184	ALLNLVPVQKELLR,LEGVKPAVLTR,GGPGDEDDPLRR,PNLYNTLDLNGGKGGPGDEDDPLRR,YLPSPAKPDPNLYN,ASGPGAAAQIQEVKEQR,ALLNLVPVQK,ALLNLVPVQKELLRR,RYLPSPAKPD,PVQKELLR,YLPSPAKPDPNLYNTLDLNGGK,GNLEGVKPAVLTR,EELLRALLLKR,SGGASEPLLPHQPSLETQLYCGQAEGGSEG,ASGPGAAAQIQEVK,SGGASEPLLPH,GVKPAVLTR,SGGASEPLLPHQPSLETQLYCGQAEGGSEGPSTSGTLK,SHAEDLGNLEGVKPAVLTR,YLPSPAKPDPNLYNTLDLNGGKGGPGDEDDPLRR,SGGASEPLLPHQPSLETQLYCGQAEGG,SGGASEPLLPHQPS…
38	Ubiquitin thioesterase OTU1 OS=Mus musculus GN=Yod1 PE=2 SV=1	IPI00228177.1|SWISS-PROT:Q8CB27|TREMBL:A4FTZ0;B2RSW9|ENSEMBL:ENSMUSP00000055318|REFSEQ:NP_848806	37485.5	5.51	2.92	1	1	1	ETGHTNFGEV
39	C2 domain-containing protein 2-like OS=Mus musculus GN=C2cd2l PE=1 SV=2	IPI00119785.2|SWISS-PROT:Q80X80|TREMBL:Q3U590;Q8CAA2|ENSEMBL:ENSMUSP00000065233|REFSEQ:NP_082185	76357.2	6.8	3.54	1	1	4	SDISERPSVDDVESETGSTGALETR
39	gi|12836471|dbj|BAB23671.1| unnamed protein product	IPI00403488.2|TREMBL:Q6PHC0;Q9DBJ2|ENSEMBL:ENSMUSP00000034634	72442.9	6.43	3.71	1	1	4	SDISERPSVDDVESETGSTGALETR
39	C2cd2l MKIAA0285 protein	IPI00626469.1|TREMBL:Q80U48|ENSEMBL:ENSMUSP00000083138	57254.6	7.7	4.73	1	1	4	SDISERPSVDDVESETGSTGALETR
40	gi|123230144|emb|CAM26487.1| membrane protein, palmitoylated	IPI00831110.1|TREMBL:A2AN84|ENSEMBL:ENSMUSP00000109725|VEGA:OTTMUSP00000022729	50535.8	9.24	6.64	3	0	18	ESAGLIPSPELQEWR,IAILDIEPQTLKTVR
41	DnaJ homolog subfamily B member 1 OS=Mus musculus GN=Dnajb1 PE=2 SV=3	IPI00136253.3|SWISS-PROT:Q9QYJ3|TREMBL:Q3TIT6;Q3TU79;Q3TYL7|ENSEMBL:ENSMUSP00000005620|REFSEQ:NP_061278	38167.2	8.75	3.53	1	1	4	GKDYYQTLGLAR
42	D-3-phosphoglycerate dehydrogenase OS=Mus musculus GN=Phgdh PE=1 SV=3	IPI00225961.5|SWISS-PROT:Q61753|ENSEMBL:ENSMUSP00000064755|REFSEQ:NP_058662|VEGA:OTTMUSP00000032394	56585.5	6.12	3.56	1	1	1	ALVDHENVISCPHLGASTK
43	gi|123273854|emb|CAM24479.1| butyrophilin related 1	IPI00224036.3|TREMBL:Q8C0U8|ENSEMBL:ENSMUSP00000063279|VEGA:OTTMUSP00000017081	54151.5	5.91	7.32	2	2	4	DEAGLFHVSLSLDPETASPK,SVKRLLFDQDVFPSSR
44	Endoplasmic reticulum resident protein 44 OS=Mus musculus GN=Erp44 PE=1 SV=1	IPI00134058.3|SWISS-PROT:Q9D1Q6|TREMBL:B1AY76;Q3URM4|ENSEMBL:ENSMUSP00000030028|REFSEQ:NP_083848|VEGA:OTTMUSP00000007220	46853	5.09	2.46	1	1	2	YTLLRDRDEL
45	Erythrocyte membrane protein band 4.2 OS=Mus musculus GN=Epb42 PE=2 SV=2	IPI00421166.3|SWISS-PROT:P49222	76739.7	6.98	13.02	12	2	43	AAQYRPLTVSVR,RGSVPILRQWLTGQGR,DVGNCISTK,TQAIFPISSLGDQKGWSAAVEER,CEDITQNYKYPAGSLQEK,RAAQYRPLTVSVR,DVGNCISTKVVGSDR,CEDITQNYKYPAGSLQEKEVLEK,GWSAAVEER
45	gi|123857855|emb|CAM19015.1| erythrocyte protein band 4.2	IPI00653079.2|TREMBL:Q3T9M7;Q3TYY6;Q3UP33;Q6NXZ8|ENSEMBL:ENSMUSP00000099548|REFSEQ:NP_038541|VEGA:OTTMUSP00000017032	76755.7	6.98	13.02	12	2	43	AAQYRPLTVSVR,RGSVPILRQWLTGQGR,DVGNCISTK,TQAIFPISSLGDQKGWSAAVEER,CEDITQNYKYPAGSLQEK,RAAQYRPLTVSVR,DVGNCISTKVVGSDR,CEDITQNYKYPAGSLQEKEVLEK,GWSAAVEER
46	Epb4.1 Erythrocyte protein band 4.1	IPI00648159.1|TREMBL:A2A844;Q3U0G7|VEGA:OTTMUSP00000010972	20935	4.39	26.4	5	0	22	TQTVTISDTANAVK,EQHPDMSVTKVVVHQETEISEE,SVTKVVVHQETEISEE,SEIPTKDVPIVHTETK
46	gi|74225627|dbj|BAE21657.1| unnamed protein product	IPI00650000.2|TREMBL:A2A834;Q3V048|VEGA:OTTMUSP00000010971	18728.8	4.79	30.23	5	0	22	TQTVTISDTANAVK,EQHPDMSVTKVVVHQETEISEE,SVTKVVVHQETEISEE,SEIPTKDVPIVHTETK
47	Cysteine-rich protein 2 OS=Mus musculus GN=Crip2 PE=1 SV=1	IPI00121319.1|SWISS-PROT:Q9DCT8|TREMBL:Q4FJU3|ENSEMBL:ENSMUSP00000081943|REFSEQ:NP_077185	22727	8.94	10.58	1	1	2	IYEKPQTEAPQVTGPIEVPVVR
48	Add1 Protein	IPI00886359.1|VEGA:OTTMUSP00000026793	17826.9	5.1	7.5	1	0	1	NKIREQNLQDIK
49	Endoplasmin OS=Mus musculus GN=Hsp90b1 PE=1 SV=2	IPI00129526.1|SWISS-PROT:P08113|TREMBL:Q3UAD6;Q3UBU0;Q8C2R2;Q8CCY5;Q91V38;Q9CW12|ENSEMBL:ENSMUSP00000020238|REFSEQ:NP_035761|VEGA:OTTMUSP00000022393	92475.8	4.74	2.24	1	1	1	DDEVDVDGTVEEDLGKSR
50	Actin, cytoplasmic 2 OS=Mus musculus GN=Actg1 PE=1 SV=1	IPI00874482.1|SWISS-PROT:P63260|TREMBL:Q3UD81;Q4KL81|ENSEMBL:ENSMUSP00000071486|REFSEQ:NP_033739|VEGA:OTTMUSP00000004544	41792.8	5.31	19.47	24	0	107	DSYVGDEAQSK,AGFAGDDAPR,FPSIVGRPR,AVFPSIVGRPR,VAPEEHPVLLTEAPLNPKANREK,AGFAGDDAPRAVFPSIVGRPR,VAPEEHPVLLTEAPLNPKANR,PEEHPVLLTEAPLNPK,AGFAGDDAPRAVF,VAPEEHPVLLTEAPLNPK,PEEHPVLLTEAPLNPKANR,PEEHPVLLTEAPLNPKANREK,LTEAPLNPKANR,SYELPDGQVITIGNERFR,SYELPDGQVITIGNER
50	gi|74187644|dbj|BAE36758.1| unnamed protein product	IPI00652436.3|TREMBL:Q3TSB7	41737.8	5.23	19.47	24	0	107	DSYVGDEAQSK,AGFAGDDAPR,FPSIVGRPR,AVFPSIVGRPR,VAPEEHPVLLTEAPLNPKANREK,AGFAGDDAPRAVFPSIVGRPR,VAPEEHPVLLTEAPLNPKANR,PEEHPVLLTEAPLNPK,AGFAGDDAPRAVF,VAPEEHPVLLTEAPLNPK,PEEHPVLLTEAPLNPKANR,PEEHPVLLTEAPLNPKANREK,LTEAPLNPKANR,SYELPDGQVITIGNERFR,SYELPDGQVITIGNER
50	Actin, cytoplasmic 1 OS=Mus musculus GN=Actb PE=1 SV=1	IPI00110850.1|SWISS-PROT:P60710|TREMBL:B2RRX1;Q3TIJ9;Q3U5R4;Q3UA89;Q3UAA9;Q3UAF6;Q3UAF7;Q3UBP6;Q3UGS0;Q61276|ENSEMBL:ENSMUSP00000031564|REFSEQ:NP_031419	41736.7	5.29	19.47	24	0	107	DSYVGDEAQSK,AGFAGDDAPR,FPSIVGRPR,AVFPSIVGRPR,VAPEEHPVLLTEAPLNPKANREK,AGFAGDDAPRAVFPSIVGRPR,VAPEEHPVLLTEAPLNPKANR,PEEHPVLLTEAPLNPK,AGFAGDDAPRAVF,VAPEEHPVLLTEAPLNPK,PEEHPVLLTEAPLNPKANR,PEEHPVLLTEAPLNPKANREK,LTEAPLNPKANR,SYELPDGQVITIGNERFR,SYELPDGQVITIGNER
51	gi|26348307|dbj|BAC37793.1| unnamed protein product	IPI00856263.1|TREMBL:Q8BJT2|VEGA:OTTMUSP00000026791;OTTMUSP00000026792	30990.4	5.63	5.69	4	0	30	YFDRVDENNPEYLR,YFDRVDENNPEYLRER
52	Glutamine synthetase OS=Mus musculus GN=Glul PE=1 SV=6	IPI00626790.3|SWISS-PROT:P15105|ENSEMBL:ENSMUSP00000083375|REFSEQ:NP_032157|VEGA:OTTMUSP00000017702	42119.7	6.64	7.51	1	1	1	GGLDNARRLTGFHETSNINDFSAGVANR
53	Epb4.1 Putative uncharacterized protein	IPI00654038.2|TREMBL:Q3UH12|ENSEMBL:ENSMUSP00000101589	85791.5	5.82	14.15	15	1	64	QASALIDRPAPHFER,LIDRPAPHFER,SKFLALGSKFR,SALIDRPAPHFER,EAVKVEEK,LAPNQTKELEEK,SPRPTSAPAIAQSQVTEGPGAPIKKTPK,SLDGAAAESTDR,RGEEPAEPAEPEPTEAWKDLDK,RGEEPAEPAEPEPTEAWK
54	gi|148666740|gb|EDK99156.1| adducin 2 (beta), isoform CRA_b	IPI00400328.3|SWISS-PROT:Q9QYB8-2	62816.2	6.09	10.32	4	0	11	SAGPQSQLLASVIAEKSR,TTWMKADEVEK,TRWLNTPNTYLRVNVADEVQR,EQNRQDIKSAGPQSQLLASVIAEK
55	gi|148666741|gb|EDK99157.1| adducin 2 (beta), isoform CRA_c	IPI00311962.2|SWISS-PROT:Q9QYB8-3|ENSEMBL:ENSMUSP00000032068	52522	5.41	2.52	1	0	1	EEEPSVEEALSK
56	gi|12852068|dbj|BAB29260.1| unnamed protein product	IPI00480406.1|TREMBL:Q9CXK3	41946.9	5.3	16.45	12	0	58	DSYVGDEAQSK,AGFAGDDAPR,FPSIVGRPR,AVFPSIVGRPR,AGFAGDDAPRAVFPSIVGRPR,AGFAGDDAPRAVF,LTEAPLNPKANR,SYELPDGQVITIGNERFR,SYELPDGQVITIGNER
56	Actin, gamma-enteric smooth muscle OS=Mus musculus GN=Actg2 PE=2 SV=1	IPI00404804.1|SWISS-PROT:P63268|TREMBL:Q3UJ36|ENSEMBL:ENSMUSP00000074658;ENSMUSP00000113552|REFSEQ:NP_033740|VEGA:OTTMUSP00000038268;OTTMUSP00000038269	41876.9	5.31	16.49	12	0	58	DSYVGDEAQSK,AGFAGDDAPR,FPSIVGRPR,AVFPSIVGRPR,AGFAGDDAPRAVFPSIVGRPR,AGFAGDDAPRAVF,LTEAPLNPKANR,SYELPDGQVITIGNERFR,SYELPDGQVITIGNER
56	Actin, alpha skeletal muscle OS=Mus musculus GN=Acta1 PE=1 SV=1	IPI00110827.1|SWISS-PROT:P68134|TREMBL:Q61264;Q61272|ENSEMBL:ENSMUSP00000034453|REFSEQ:NP_033736	42051	5.23	16.45	12	0	58	DSYVGDEAQSK,AGFAGDDAPR,FPSIVGRPR,AVFPSIVGRPR,AGFAGDDAPRAVFPSIVGRPR,AGFAGDDAPRAVF,LTEAPLNPKANR,SYELPDGQVITIGNERFR,SYELPDGQVITIGNER
56	gi|74223027|dbj|BAE40656.1| unnamed protein product	IPI00653007.1|TREMBL:Q3TG92	42047	5.23	16.45	12	0	58	DSYVGDEAQSK,AGFAGDDAPR,FPSIVGRPR,AVFPSIVGRPR,AGFAGDDAPRAVFPSIVGRPR,AGFAGDDAPRAVF,LTEAPLNPKANR,SYELPDGQVITIGNERFR,SYELPDGQVITIGNER
56	gi|1581799|prf||2117293A actin:ISOTYPE=gamma	IPI00266875.5|TREMBL:Q61852	42879.8	5.36	15.78	12	0	58	DSYVGDEAQSK,AGFAGDDAPR,FPSIVGRPR,AVFPSIVGRPR,AGFAGDDAPRAVFPSIVGRPR,AGFAGDDAPRAVF,LTEAPLNPKANR,SYELPDGQVITIGNERFR,SYELPDGQVITIGNER
56	gi|74147226|dbj|BAE27513.1| unnamed protein product	IPI00654242.1|TREMBL:Q3UIJ3	42118.1	5.31	16.45	12	0	58	DSYVGDEAQSK,AGFAGDDAPR,FPSIVGRPR,AVFPSIVGRPR,AGFAGDDAPRAVFPSIVGRPR,AGFAGDDAPRAVF,LTEAPLNPKANR,SYELPDGQVITIGNERFR,SYELPDGQVITIGNER
56	Actin, alpha cardiac muscle 1 OS=Mus musculus GN=Actc1 PE=1 SV=1	IPI00114593.1|SWISS-PROT:P68033|TREMBL:Q497E4;Q61273;Q61274;Q61275|ENSEMBL:ENSMUSP00000087736|REFSEQ:NP_033738|VEGA:OTTMUSP00000016161	42019	5.23	16.45	12	0	58	DSYVGDEAQSK,AGFAGDDAPR,FPSIVGRPR,AVFPSIVGRPR,AGFAGDDAPRAVFPSIVGRPR,AGFAGDDAPRAVF,LTEAPLNPKANR,SYELPDGQVITIGNERFR,SYELPDGQVITIGNER
56	Actin, aortic smooth muscle OS=Mus musculus GN=Acta2 PE=1 SV=1	IPI00117043.1|SWISS-PROT:P62737|TREMBL:Q3U122|ENSEMBL:ENSMUSP00000048218|REFSEQ:NP_031418	42008.9	5.24	16.45	12	0	58	DSYVGDEAQSK,AGFAGDDAPR,FPSIVGRPR,AVFPSIVGRPR,AGFAGDDAPRAVFPSIVGRPR,AGFAGDDAPRAVF,LTEAPLNPKANR,SYELPDGQVITIGNERFR,SYELPDGQVITIGNER
56	Actg2 30 kDa protein	IPI00885994.1|VEGA:OTTMUSP00000038271	30065.2	4.96	22.96	12	0	58	DSYVGDEAQSK,AGFAGDDAPR,FPSIVGRPR,AVFPSIVGRPR,AGFAGDDAPRAVFPSIVGRPR,AGFAGDDAPRAVF,LTEAPLNPKANR,SYELPDGQVITIGNERFR,SYELPDGQVITIGNER
57	Thioredoxin OS=Mus musculus GN=Txn PE=1 SV=3	IPI00226993.5|SWISS-PROT:P10639|TREMBL:A2AV97|ENSEMBL:ENSMUSP00000030051|REFSEQ:NP_035790|VEGA:OTTMUSP00000007887	11675.4	4.8	19.05	1	1	1	VGEFSGANKEKLEASITEYA
58	Ank1 Isoform 6 of Ankyrin-1	IPI00755993.1|SWISS-PROT:Q02357-6|ENSEMBL:ENSMUSP00000072612;ENSMUSP00000113571|REFSEQ:NP_001104253|VEGA:OTTMUSP00000032484	209548	6.27	34.71	98	0	435	YLLQNKAKANAK,DDQTPLHCAAR,VLLDKGAKPNSR,EGHVDTALALLEKEASQACMTK,GASPNVSNVKVETPLHMAAR,NGHVRISEILLDHGAPIQAKTK,NDDTRTAAVLLQNDPNPDVLSK,LLLENGASPNLATTAGHTPLHTAAR,TTAGHTPLHTAAR,SPNLATTAGHTPLHTAAR,LLENGASPNLATTAGHTPLHTAAR,DELTPLHCAAR,AKDDQTPLHCAAR,NGHVRISEILLDHGAPIQAK,VETPLHMAAR,EGHVDTALALLEK,TGFTPLHIAAHYENLNVAQLLLNRGASVNFTPQNGITPLHIASR,AGHTEVAKYLLQNKAK,IGHTGMVKLLLENGASPNLATTAGHTPLHTAAR,TAAVLLQNDPNPDVLSK,H…
58	Ank1 207 kDa protein	IPI00881427.1|ENSEMBL:ENSMUSP00000113495|VEGA:OTTMUSP00000032486	206911	6.17	35.16	98	0	435	YLLQNKAKANAK,DDQTPLHCAAR,VLLDKGAKPNSR,EGHVDTALALLEKEASQACMTK,GASPNVSNVKVETPLHMAAR,NGHVRISEILLDHGAPIQAKTK,NDDTRTAAVLLQNDPNPDVLSK,LLLENGASPNLATTAGHTPLHTAAR,TTAGHTPLHTAAR,SPNLATTAGHTPLHTAAR,LLENGASPNLATTAGHTPLHTAAR,DELTPLHCAAR,AKDDQTPLHCAAR,NGHVRISEILLDHGAPIQAK,VETPLHMAAR,EGHVDTALALLEK,TGFTPLHIAAHYENLNVAQLLLNRGASVNFTPQNGITPLHIASR,AGHTEVAKYLLQNKAK,IGHTGMVKLLLENGASPNLATTAGHTPLHTAAR,TAAVLLQNDPNPDVLSK,H…
58	Ank1 206 kDa protein	IPI00882025.1|ENSEMBL:ENSMUSP00000112850|VEGA:OTTMUSP00000032482	205853	6.1	35.25	98	0	435	YLLQNKAKANAK,DDQTPLHCAAR,VLLDKGAKPNSR,EGHVDTALALLEKEASQACMTK,GASPNVSNVKVETPLHMAAR,NGHVRISEILLDHGAPIQAKTK,NDDTRTAAVLLQNDPNPDVLSK,LLLENGASPNLATTAGHTPLHTAAR,TTAGHTPLHTAAR,SPNLATTAGHTPLHTAAR,LLENGASPNLATTAGHTPLHTAAR,DELTPLHCAAR,AKDDQTPLHCAAR,NGHVRISEILLDHGAPIQAK,VETPLHMAAR,EGHVDTALALLEK,TGFTPLHIAAHYENLNVAQLLLNRGASVNFTPQNGITPLHIASR,AGHTEVAKYLLQNKAK,IGHTGMVKLLLENGASPNLATTAGHTPLHTAAR,TAAVLLQNDPNPDVLSK,H…
59	gi|6425087|gb|AAF08293.1|AF195094_1 gamma actin-like protein	IPI00136929.1|TREMBL:Q9QZ83|ENSEMBL:ENSMUSP00000101823	43600.8	5.11	11.96	8	0	39	DSYVGDEAQSK,PEEHPVLLTEAPLNPK,VAPEEHPVLLTEAPLNPK,SYELPDGQVITIGNERFR,SYELPDGQVITIGNER
60	ATP-binding cassette sub-family G member 2 OS=Mus musculus GN=Abcg2 PE=2 SV=1	IPI00468691.3|SWISS-PROT:Q7TMS5|ENSEMBL:ENSMUSP00000031822;ENSMUSP00000109933|REFSEQ:NP_036050|VEGA:OTTMUSP00000025071;OTTMUSP00000025391	72977.8	8.76	3.96	3	3	10	VGTQFIRGISGGER,AELDQLPGAQEK
61	gi|220941534|emb|CAX15596.1| membrane protein, palmitoylated	IPI00857173.1|TREMBL:B7ZCM0|VEGA:OTTMUSP00000026151	17492	9.11	9.62	2	0	14	ESAGLIPSPELQEWR
61	gi|220941533|emb|CAX15595.1| membrane protein, palmitoylated	IPI00886325.1|TREMBL:B7ZCL9|VEGA:OTTMUSP00000038813	23001.1	8.84	7.32	2	0	14	ESAGLIPSPELQEWR
62	Tropomodulin-1 OS=Mus musculus GN=Tmod1 PE=2 SV=1	IPI00309658.1|SWISS-PROT:P49813	40484.1	5.02	17.55	4	0	15	IKNNDPELEEVNLNNIR,EGLNSVIKPTQYKPVPDEEPNSTDVEETLER,EFKDREDLVPYTGEK
63	Phosphatidylinositol-5-phosphate 4-kinase type-2 alpha OS=Mus musculus GN=Pip4k2a PE=1 SV=1	IPI00115708.1|SWISS-PROT:O70172|TREMBL:Q544E3;Q9CZS7|ENSEMBL:ENSMUSP00000006912|REFSEQ:NP_032871|VEGA:OTTMUSP00000012251	46151.6	6.5	3.46	1	1	1	FGIDDQDFQNSLTR
63	Pip4k2a Phosphatidylinositol-5-phosphate 4-kinase, type II, alpha	IPI00756129.2|TREMBL:A2ASS0|ENSEMBL:ENSMUSP00000110292|VEGA:OTTMUSP00000012252	33993.4	5.57	4.71	1	1	1	FGIDDQDFQNSLTR
64	gi|74141639|dbj|BAE38580.1| unnamed protein product	IPI00652331.1|SWISS-PROT:Q8C8R3-6|ENSEMBL:ENSMUSP00000087808	51692	8.65	2.7	1	0	2	ALNGFTPLHIACK
65	gi|149266427|ref|XP_001474391.1| PREDICTED: similar to Glyceraldehyde-3-phosphate dehydrogenase isoform 1	IPI00850779.1|ENSEMBL:ENSMUSP00000100721|REFSEQ:XP_001474391;XP_001474419	35757	8.1	5.41	1	0	1	DGRGAAQNIIPASTGAAK
65	gi|149268472|ref|XP_001476070.1| PREDICTED: similar to Glyceraldehyde-3-phosphate dehydrogenase (GAPDH)	IPI00849879.1|REFSEQ:XP_001476070	39967.6	8.09	4.89	1	0	1	DGRGAAQNIIPASTGAAK
65	- 36 kDa protein	IPI00625893.3|ENSEMBL:ENSMUSP00000110058	36000.2	8.49	5.37	1	0	1	DGRGAAQNIIPASTGAAK
65	gi|149258744|ref|XP_001473700.1| PREDICTED: similar to LOC654472 protein	IPI00756025.1|REFSEQ:XP_001473700	35847.2	7.07	5.41	1	0	1	DGRGAAQNIIPASTGAAK
65	gi|26379384|dbj|BAC25416.1| unnamed protein product	IPI00229201.3|TREMBL:Q8CEV2|ENSEMBL:ENSMUSP00000091297	16459	7.67	11.54	1	0	1	DGRGAAQNIIPASTGAAK
65	gi|149266431|ref|XP_001474440.1| PREDICTED: similar to Glyceraldehyde-3-phosphate dehydrogenase isoform 3	IPI00850028.1|REFSEQ:XP_001474440	31026.4	7.62	6.21	1	0	1	DGRGAAQNIIPASTGAAK
65	gi|149266302|ref|XP_001472239.1| PREDICTED: similar to Glyceraldehyde-3-phosphate dehydrogenase (GAPDH) isoform 1	IPI00135284.1|ENSEMBL:ENSMUSP00000094250|REFSEQ:XP_001472239;XP_001472258;XP_001472278;XP_001472310;XP_001472402;XP_001472419;XP_001472445	35830.1	8.44	5.41	1	0	1	DGRGAAQNIIPASTGAAK
65	gi|94387946|ref|XP_991943.1| PREDICTED: similar to Glyceraldehyde-3-phosphate dehydrogenase (GAPDH)	IPI00752685.2|REFSEQ:XP_991258;XP_991943	36339.7	8.72	5.37	1	0	1	DGRGAAQNIIPASTGAAK
66	Cd47 35 kDa protein	IPI00875877.1|ENSEMBL:ENSMUSP00000023320	35289.9	8.58	3.4	1	1	2	EGKTVIELKNR
66	Leukocyte surface antigen CD47 OS=Mus musculus GN=Cd47 PE=1 SV=2	IPI00403079.4|SWISS-PROT:Q61735-1|TREMBL:Q3U967|ENSEMBL:ENSMUSP00000073179;ENSMUSP00000110140|VEGA:OTTMUSP00000015908	33097.5	8.93	3.63	1	1	2	EGKTVIELKNR
66	gi|148665700|gb|EDK98116.1| CD47 antigen (Rh-related antigen, integrin-associated signal transducer), isoform CRA_b	IPI00124830.3|SWISS-PROT:Q61735-2|ENSEMBL:ENSMUSP00000099853|REFSEQ:NP_034711|VEGA:OTTMUSP00000015907	35316.9	8.58	3.4	1	1	2	EGKTVIELKNR
67	Ammonium transporter Rh type A OS=Mus musculus GN=Rhag PE=2 SV=1	IPI00387362.2|TREMBL:Q3UP27;Q792P7;Q9QUT0|ENSEMBL:ENSMUSP00000024721|REFSEQ:NP_035399|VEGA:OTTMUSP00000032373	47837.4	5.98	4.79	5	5	9	FRELDNRFFQHANHNHVEHEV,ELDNRFFQHANHNHVEHEV
68	gi|116174793|ref|NP_115999.2| spectrin beta 4	IPI00856469.1|TREMBL:Q8VBX2;Q8VIE5|ENSEMBL:ENSMUSP00000011895|REFSEQ:NP_115999|VEGA:OTTMUSP00000028078	288824	5.71	0.39	2	0	8	SRIKALADER,IKALADER
68	gi|123211172|emb|CAM16973.1| spectrin beta 2	IPI00831369.1|TREMBL:P70435;Q5DTR4|VEGA:OTTMUSP00000021662	244251	5.3	0.48	2	0	8	SRIKALADER,IKALADER
68	gi|74188639|dbj|BAE28063.1| unnamed protein product	IPI00134344.6|TREMBL:O35411;Q3UGZ4;Q68FG2;Q68FM2;Q6A087;Q80ZK2|ENSEMBL:ENSMUSP00000008991|REFSEQ:NP_067262	270935	5.62	0.42	2	0	8	SRIKALADER,IKALADER
68	Spnb4 14 kDa protein	IPI00857977.1|VEGA:OTTMUSP00000028079	14016.8	5.3	7.81	2	0	8	SRIKALADER,IKALADER
68	gi|16117405|gb|AAK38731.1| beta4-spectrin	IPI00270149.3|TREMBL:Q91ZE6;Q9EQM0|ENSEMBL:ENSMUSP00000103999;ENSMUSP00000104000;ENSMUSP00000104001|VEGA:OTTMUSP00000028080;OTTMUSP00000028081;OTTMUSP00000028082	288135	5.71	0.39	2	0	8	SRIKALADER,IKALADER
68	Spectrin beta chain, brain 1 OS=Mus musculus GN=Sptbn1 PE=1 SV=2	IPI00319830.7|SWISS-PROT:Q62261-1|TREMBL:Q8BQ35;Q8R1C2|ENSEMBL:ENSMUSP00000006629;ENSMUSP00000011877|REFSEQ:NP_787030|VEGA:OTTMUSP00000005519	274223	5.4	0.42	2	0	8	SRIKALADER,IKALADER
69	gi|123298587|emb|CAM27034.1| actin, gamma, cytoplasmic 1	IPI00648420.1|TREMBL:B1ATY0|ENSEMBL:ENSMUSP00000087043;ENSMUSP00000101822|VEGA:OTTMUSP00000004545	32620.4	5.15	13.22	9	0	45	AGFAGDDAPR,FPSIVGRPR,AVFPSIVGRPR,AGFAGDDAPRAVFPSIVGRPR,AGFAGDDAPRAVF,SYELPDGQVITIGNERFR,SYELPDGQVITIGNER
70	gi|149258770|ref|XP_001474783.1| PREDICTED: similar to Glyceraldehyde-3-phosphate dehydrogenase (GAPDH) isoform 1	IPI00853668.2|ENSEMBL:ENSMUSP00000091210|REFSEQ:XP_001474783;XP_001475373	35817.1	8.1	8.71	2	0	2	TVDGPSGKLWR,DGRGAAQNIIPASTGAAK
70	gi|149275059|ref|XP_001473673.1| PREDICTED: similar to Glyceraldehyde-3-phosphate dehydrogenase (GAPDH)	IPI00462008.5|REFSEQ:XP_001473673	36009.3	8.78	8.73	2	0	2	TVDGPSGKLWR,DGRGAAQNIIPASTGAAK
70	gi|149258938|ref|XP_001472609.1| PREDICTED: similar to Glyceraldehyde-3-phosphate dehydrogenase (GAPDH) isoform 3	IPI00850432.1|REFSEQ:XP_001472609	31093.5	8.21	10	2	0	2	TVDGPSGKLWR,DGRGAAQNIIPASTGAAK
70	gi|149251903|ref|XP_001479970.1| PREDICTED: similar to Glyceraldehyde-3-phosphate dehydrogenase (GAPDH) isoform 1	IPI00848807.1|REFSEQ:XP_001479970	34740.7	7.58	8.76	2	0	2	TVDGPSGKLWR,DGRGAAQNIIPASTGAAK
70	gi|149265922|ref|XP_001473493.1| PREDICTED: similar to Glyceraldehyde-3-phosphate dehydrogenase (GAPDH)	IPI00319731.2|REFSEQ:XP_001473493	37412.8	8.44	8.36	2	0	2	TVDGPSGKLWR,DGRGAAQNIIPASTGAAK
70	gi|149273204|ref|XP_001476773.1| PREDICTED: similar to Glyceraldehyde-3-phosphate dehydrogenase (GAPDH) isoform 3	IPI00620663.3|REFSEQ:XP_001476773	31079.4	8.21	10	2	0	2	TVDGPSGKLWR,DGRGAAQNIIPASTGAAK
70	gi|149260711|ref|XP_001476250.1| PREDICTED: similar to Glyceraldehyde-3-phosphate dehydrogenase (GAPDH) isoform 2	IPI00849050.1|REFSEQ:XP_001476250;XP_001476583	33886.9	8.45	9.21	2	0	2	TVDGPSGKLWR,DGRGAAQNIIPASTGAAK
70	gi|149253823|ref|XP_001472630.1| PREDICTED: similar to Glyceraldehyde-3-phosphate dehydrogenase (GAPDH) isoform 3	IPI00850760.1|REFSEQ:XP_001472630	31311.8	8.5	10	2	0	2	TVDGPSGKLWR,DGRGAAQNIIPASTGAAK
70	gi|149252413|ref|XP_001476275.1| PREDICTED: similar to Glyceraldehyde-3-phosphate dehydrogenase (GAPDH)	IPI00849031.1|REFSEQ:XP_001475655;XP_001476275;XP_001479381	33921.8	8.45	9.21	2	0	2	TVDGPSGKLWR,DGRGAAQNIIPASTGAAK
70	gi|149258772|ref|XP_001474802.1| PREDICTED: similar to Glyceraldehyde-3-phosphate dehydrogenase (GAPDH) isoform 2	IPI00849049.1|REFSEQ:XP_001474802;XP_001475391	31139.5	8.21	10	2	0	2	TVDGPSGKLWR,DGRGAAQNIIPASTGAAK
70	gi|149249566|ref|XP_001480021.1| PREDICTED: hypothetical protein isoform 2	IPI00849792.1|TREMBL:Q2VWQ4|REFSEQ:XP_001480021	34336.4	8.79	9.21	2	0	2	TVDGPSGKLWR,DGRGAAQNIIPASTGAAK
70	- 36 kDa protein	IPI00874682.1|ENSEMBL:ENSMUSP00000100606	35776	8.44	8.71	2	0	2	TVDGPSGKLWR,DGRGAAQNIIPASTGAAK
70	gi|149249564|ref|XP_001480018.1| PREDICTED: hypothetical protein isoform 1	IPI00762304.1|REFSEQ:XP_001479901;XP_001480018	36323.7	8.9	8.71	2	0	2	TVDGPSGKLWR,DGRGAAQNIIPASTGAAK
70	- 37 kDa protein	IPI00123176.1|ENSEMBL:ENSMUSP00000100794	36541.8	8.65	8.55	2	0	2	TVDGPSGKLWR,DGRGAAQNIIPASTGAAK
70	gi|149258934|ref|XP_001472565.1| PREDICTED: similar to Glyceraldehyde-3-phosphate dehydrogenase (GAPDH) isoform 1	IPI00849530.1|REFSEQ:XP_001472565;XP_001472584	35812	8.44	8.71	2	0	2	TVDGPSGKLWR,DGRGAAQNIIPASTGAAK
70	gi|149259607|ref|XP_001479421.1| PREDICTED: similar to Glyceraldehyde-3-phosphate dehydrogenase (GAPDH) isoform 1	IPI00850337.1|REFSEQ:XP_001479421;XP_001479426	35782	8.43	8.71	2	0	2	TVDGPSGKLWR,DGRGAAQNIIPASTGAAK
70	gi|149251040|ref|XP_001477609.1| PREDICTED: similar to Glyceraldehyde-3-phosphate dehydrogenase (GAPDH) isoform 1	IPI00851086.1|REFSEQ:XP_001477609;XP_001477624	35770	8.63	8.71	2	0	2	TVDGPSGKLWR,DGRGAAQNIIPASTGAAK
70	gi|149257623|ref|XP_001476012.1| PREDICTED: similar to Glyceraldehyde-3-phosphate dehydrogenase (GAPDH)	IPI00271869.1|ENSEMBL:ENSMUSP00000102656|REFSEQ:XP_001476012	36031.3	8.63	8.71	2	0	2	TVDGPSGKLWR,DGRGAAQNIIPASTGAAK
70	gi|149251140|ref|XP_001473222.1| PREDICTED: similar to Glyceraldehyde-3-phosphate dehydrogenase (GAPDH)	IPI00849045.1|ENSEMBL:ENSMUSP00000091085|REFSEQ:XP_001473222	35810	8.63	8.71	2	0	2	TVDGPSGKLWR,DGRGAAQNIIPASTGAAK
70	- 36 kDa protein	IPI00874964.3|ENSEMBL:ENSMUSP00000073289	36249.5	8.51	8.61	2	0	2	TVDGPSGKLWR,DGRGAAQNIIPASTGAAK
70	gi|149248895|ref|XP_001475565.1| PREDICTED: similar to Glyceraldehyde-3-phosphate dehydrogenase (GAPDH) isoform 1	IPI00850434.1|REFSEQ:XP_001473992;XP_001474008;XP_001475565;XP_001475591	35887.1	8.43	8.71	2	0	2	TVDGPSGKLWR,DGRGAAQNIIPASTGAAK
70	gi|149251463|ref|XP_001481063.1| PREDICTED: similar to Glyceraldehyde-3-phosphate dehydrogenase (GAPDH) isoform 1	IPI00848801.1|ENSEMBL:ENSMUSP00000102051|REFSEQ:XP_001481063;XP_001481064;XP_001481068	35838.1	8.63	8.71	2	0	2	TVDGPSGKLWR,DGRGAAQNIIPASTGAAK
70	gi|149251964|ref|XP_001473793.1| PREDICTED: similar to Glyceraldehyde-3-phosphate dehydrogenase (GAPDH) isoform 1	IPI00850377.1|ENSEMBL:ENSMUSP00000101845|REFSEQ:XP_001473793	35712.9	8.14	8.71	2	0	2	TVDGPSGKLWR,DGRGAAQNIIPASTGAAK
70	gi|149251044|ref|XP_001477634.1| PREDICTED: similar to Glyceraldehyde-3-phosphate dehydrogenase (GAPDH) isoform 3	IPI00850062.1|REFSEQ:XP_001477634	31039.4	8.51	10	2	0	2	TVDGPSGKLWR,DGRGAAQNIIPASTGAAK
70	Glyceraldehyde-3-phosphate dehydrogenase OS=Mus musculus GN=Gapdh PE=1 SV=2	IPI00273646.9|SWISS-PROT:P16858|TREMBL:A6H6A8;Q3TUZ9;Q6IWE3|ENSEMBL:ENSMUSP00000100482;ENSMUSP00000100550;ENSMUSP00000100572;ENSMUSP00000105217;ENSMUSP00000105219;ENSMUSP00000105224;ENSMUSP00000109473;ENSMUSP00000113213;ENSMUSP00000113942|REFSEQ:NP_03	35810	8.44	8.71	2	0	2	TVDGPSGKLWR,DGRGAAQNIIPASTGAAK
70	gi|149265154|ref|XP_001478533.1| PREDICTED: similar to Glyceraldehyde-3-phosphate dehydrogenase (GAPDH) isoform 1	IPI00622795.2|ENSEMBL:ENSMUSP00000108293|REFSEQ:XP_001478533;XP_001478541;XP_001478552;XP_001478568;XP_001478578	35811.9	8.15	8.71	2	0	2	TVDGPSGKLWR,DGRGAAQNIIPASTGAAK
70	gi|149251509|ref|XP_001473321.1| PREDICTED: similar to Glyceraldehyde-3-phosphate dehydrogenase (GAPDH) isoform 1	IPI00663957.1|REFSEQ:XP_001473321;XP_001473340	35914.1	8.38	8.71	2	0	2	TVDGPSGKLWR,DGRGAAQNIIPASTGAAK
70	gi|149260709|ref|XP_001476232.1| PREDICTED: similar to Glyceraldehyde-3-phosphate dehydrogenase (GAPDH) isoform 1	IPI00849046.1|REFSEQ:XP_001476232;XP_001476564	35775	8.44	8.71	2	0	2	TVDGPSGKLWR,DGRGAAQNIIPASTGAAK
70	gi|149251905|ref|XP_001479977.1| PREDICTED: similar to Glyceraldehyde-3-phosphate dehydrogenase (GAPDH) isoform 2	IPI00850243.1|REFSEQ:XP_001479977	30079.2	7.62	10.07	2	0	2	TVDGPSGKLWR,DGRGAAQNIIPASTGAAK
70	gi|149253819|ref|XP_001472581.1| PREDICTED: similar to Glyceraldehyde-3-phosphate dehydrogenase (GAPDH) isoform 1	IPI00752289.2|ENSEMBL:ENSMUSP00000091648|REFSEQ:XP_001472581;XP_001472607	35989.3	8.38	8.71	2	0	2	TVDGPSGKLWR,DGRGAAQNIIPASTGAAK
70	gi|149251966|ref|XP_001473821.1| PREDICTED: similar to Glyceraldehyde-3-phosphate dehydrogenase (GAPDH) isoform 2	IPI00848411.1|REFSEQ:XP_001473821	31051.4	8.2	10	2	0	2	TVDGPSGKLWR,DGRGAAQNIIPASTGAAK
71	gi|12848174|dbj|BAB27856.1| unnamed protein product	IPI00135422.1|TREMBL:Q9CSW3|ENSEMBL:ENSMUSP00000044532	20742.5	9.06	3.5	1	0	1	VEVELTR
72	Kell blood group glycoprotein homolog OS=Mus musculus GN=Kel PE=1 SV=1	IPI00111137.3|SWISS-PROT:Q9EQF2|ENSEMBL:ENSMUSP00000031899|REFSEQ:NP_115929|VEGA:OTTMUSP00000032452	80865.5	5.89	1.82	1	1	11	GPPWSQESSPEER
73	Epb4.1 Erythrocyte protein band 4.1	IPI00649502.2|TREMBL:A2A835;B6ZHC2|ENSEMBL:ENSMUSP00000095471|VEGA:OTTMUSP00000010860	60889.2	5.59	26.65	25	0	105	QASALIDRPAPHFER,LIDRPAPHFER,SKFLALGSKFR,SALIDRPAPHFER,EAVKVEEK,SPRPTSAPAIAQSQVTEGPGAPIKKTPK,RGEEPAEPAEPEPTEAWKDLDK,RGEEPAEPAEPEPTEAWK,SLDGAAAAESTDRSPRPTSAPAIAQSQVTEGPGAPIK,SLDGAAAAESTDR,TQTVTISDTANAVK,SLDGAAAAESTDRSPRPTSAPAIAQSQVTEG,EQHPDMSVTKVVVHQETEISEE,SLDGAAAAESTDRSPRPTSAPAIAQSQVTE,SLDGAAAAESTDRSPRPTSAPAIAQSQVTEGPGAPIKK,SVTKVVVHQETEISEE,SEIPTKDVPIVHTETK,SLDGAAAAESTDRSPRPTSAPAIAQSQVTEGPG
74	Dematin OS=Mus musculus GN=Epb49 PE=1 SV=1	IPI00125328.3|SWISS-PROT:Q9WV69|TREMBL:Q3TYC5;Q3UEW2|ENSEMBL:ENSMUSP00000022695	45468.3	8.52	49.88	30	30	123	STSPPPSPEVWAESRTLGIISQASTPR,SLPDRTPFHTSLHSGTSK,IYEPHFTYSLLEHVELPR,TSLPHFHHPETTRPDSNIYKKPPIYKQR,SRECSLSPKSTSPPPSPEVWAESR,GIISQASTPRTTGTPR,LQKQPLTSPGSVSSSRDSSVPGSPSSIVAK,TLGIISQASTPR,STSPPPSPEVWAESR,MDNQVLGYKDLAAIPK,TLGIISQASTPRTTGTPR,LQKQPLTSPGSVSSSR,ESVGGSPQSKHLIEDLIIESSKFPAAQPPDPNQPAK,MDNQVLGYK,SSSLPSYGRTTLSR,TSLPHFHHPETTRPDSNIYKKPPIYK,SLPDRTPFHTSLHSGTSKSSSLPSYGR,DSSVPGSPSSIVAK,STSPPPSPEVWAESRTL…
74	gi|16877277|gb|AAH16897.1| Erythrocyte protein band 4.9	IPI00620207.2|TREMBL:Q8JZV5;Q9WVM2|ENSEMBL:ENSMUSP00000022694;ENSMUSP00000106612|REFSEQ:NP_038542	43041.6	8.3	52.74	30	30	123	STSPPPSPEVWAESRTLGIISQASTPR,SLPDRTPFHTSLHSGTSK,IYEPHFTYSLLEHVELPR,TSLPHFHHPETTRPDSNIYKKPPIYKQR,SRECSLSPKSTSPPPSPEVWAESR,GIISQASTPRTTGTPR,LQKQPLTSPGSVSSSRDSSVPGSPSSIVAK,TLGIISQASTPR,STSPPPSPEVWAESR,MDNQVLGYKDLAAIPK,TLGIISQASTPRTTGTPR,LQKQPLTSPGSVSSSR,ESVGGSPQSKHLIEDLIIESSKFPAAQPPDPNQPAK,MDNQVLGYK,SSSLPSYGRTTLSR,TSLPHFHHPETTRPDSNIYKKPPIYK,SLPDRTPFHTSLHSGTSKSSSLPSYGR,DSSVPGSPSSIVAK,STSPPPSPEVWAESRTL…
75	Nes Isoform 2 of Nestin	IPI00845608.1|SWISS-PROT:Q6P5H2-2|TREMBL:Q8R228|ENSEMBL:ENSMUSP00000113423|VEGA:OTTMUSP00000032960	201770	4.3	0.93	1	1	1	LQATEKFQLAVEALEQE
75	Nestin OS=Mus musculus GN=Nes PE=1 SV=1	IPI00453692.4|SWISS-PROT:Q6P5H2-1|ENSEMBL:ENSMUSP00000088493|REFSEQ:NP_057910|VEGA:OTTMUSP00000032959	207124	4.3	0.91	1	1	1	LQATEKFQLAVEALEQE
76	gi|11230778|ref|NP_068683.1| tropomodulin 1	IPI00655150.1|TREMBL:Q3KP84|ENSEMBL:ENSMUSP00000030012;ENSMUSP00000103402|REFSEQ:NP_068683|VEGA:OTTMUSP00000007260	40466	5.02	20.61	5	1	22	IKNNDPELEEVNLNNIR,EGLNSVIKPTQYKPVPDEEPNSTDVEETLER,EFKDREDLVPYTGEK,LADLTGPIIPK
77	gi|46578153|gb|AAT01506.1| plasma membrane Ca++ transporting ATPase 4 splice variant b; PMCA4b	IPI00751474.1|TREMBL:Q6Q477|ENSEMBL:ENSMUSP00000047978|REFSEQ:NP_998781|VEGA:OTTMUSP00000017683	133069	5.81	6.8	9	3	35	TQDGVALEIQPLNSQEGLDSEDKEKK,TQDGVALEIQPLNSQEGLDSEDKEK,TQDGVALEIQPLNSQEGLDSEDK,SSPTDKHTLVKGIIDSTAGEQR,AGTSVLLLDGEAASHDNINNN,LDIQEGNPELVSK
78	Steap3 47 kDa protein	IPI00830824.1|VEGA:OTTMUSP00000023906	46965.8	9.26	2.63	1	1	2	VGILGSGDFAR
78	Steap3 Isoform 1 of Metalloreductase STEAP3	IPI00126245.3|SWISS-PROT:Q8CI59-1|ENSEMBL:ENSMUSP00000027638;ENSMUSP00000108258;ENSMUSP00000108259;ENSMUSP00000108260|REFSEQ:NP_001078878;NP_573449|VEGA:OTTMUSP00000023903;OTTMUSP00000023904;OTTMUSP00000023905	57352	9.16	2.14	1	1	2	VGILGSGDFAR
78	gi|28372380|gb|AAO38239.1| Tsap6	IPI00330941.3|SWISS-PROT:Q8CI59-2|ENSEMBL:ENSMUSP00000056248;ENSMUSP00000108262|VEGA:OTTMUSP00000023907	58530.2	9.27	2.09	1	1	2	VGILGSGDFAR
79	gi|1841857|gb|AAB47540.1| erythroid alpha-spectrin	IPI00323230.5|SWISS-PROT:P08032	279994	4.92	23.11	71	0	289	HESFVSEVQAKSRVLPELEEIR,TELNEAWDTLQGLTSDRK,SRVLPELEEIR,VIALYDFEAR,DSEDEEAWIQETEPSAASTHLGK,VLPELEEIREAR,SRVLPELEEIREAR,YLKHQAFENEVNGR,HQAFENEVNGR,VQDVCAQGEDILNK,EIDNTLQNINSK,IQVITERGNK,HQQHKHEIDSYDDRFQSADATGQELLDGNHEASEEIR,AEQVDGVINLGNSLIERR,FENVQSLAAAHHEK,LCESHPDATEDLQK,VQKQQDFEEEL,VNQYANECAQEKHPKLPEIK,EIDNTLQNINSKR,AEQVDGVINLGNSLIER,TYEPTNIQGKYQKHESFVSEVQAK,ISTKIQVLNEK,ALNAADPGSDLLSVQALQR,VEADDHQ…
80	gi|80475771|gb|AAI09174.1| ATPase, Ca++ transporting, plasma membrane 4	IPI00750917.2|TREMBL:Q32ME1;Q3UPA8|ENSEMBL:ENSMUSP00000107883|VEGA:OTTMUSP00000017679	122295	5.97	4.34	6	0	31	TQDGVALEIQPLNSQEGLDSEDKEKK,TQDGVALEIQPLNSQEGLDSEDKEK,TQDGVALEIQPLNSQEGLDSEDK,SSPTDKHTLVKGIIDSTAGEQR
80	Atp2b4 Plasma membrane Ca++ transporting ATPase 4 splice variant a	IPI00463589.2|TREMBL:Q6Q476|ENSEMBL:ENSMUSP00000083673|VEGA:OTTMUSP00000021380	129257	6.34	4.1	6	0	31	TQDGVALEIQPLNSQEGLDSEDKEKK,TQDGVALEIQPLNSQEGLDSEDKEK,TQDGVALEIQPLNSQEGLDSEDK,SSPTDKHTLVKGIIDSTAGEQR
81	gi|74214757|dbj|BAE31215.1| unnamed protein product	IPI00473320.2|TREMBL:Q3U804;Q3U939;Q3UBQ4;Q3UCF8|ENSEMBL:ENSMUSP00000098066	41799.9	5.9	16.84	19	0	87	DSYVGDEAQSK,FPSIVGRPR,AVFPSIVGRPR,VAPEEHPVLLTEAPLNPKANREK,VAPEEHPVLLTEAPLNPKANR,PEEHPVLLTEAPLNPK,VAPEEHPVLLTEAPLNPK,PEEHPVLLTEAPLNPKANR,PEEHPVLLTEAPLNPKANREK,LTEAPLNPKANR,SYELPDGQVITIGNERFR,SYELPDGQVITIGNER
82	gi|74177939|dbj|BAE29765.1| unnamed protein product	IPI00228343.4|SWISS-PROT:P22315|TREMBL:Q3UC49;Q544X6;Q8C3V7;Q91W09|ENSEMBL:ENSMUSP00000025484|REFSEQ:NP_032024	47453.7	9.1	2.37	1	1	1	TKSFFTSQQL
82	gi|67678364|gb|AAH96770.1| Fech protein	IPI00608064.1|TREMBL:Q4QRK2|ENSEMBL:ENSMUSP00000088581	44755.6	9.23	2.51	1	1	1	TKSFFTSQQL
83	gi|12846939|dbj|BAB27370.1| unnamed protein product	IPI00110658.1|TREMBL:Q9CY10|ENSEMBL:ENSMUSP00000090894;ENSMUSP00000090896	15202.4	8.95	80.28	44	0	140	VHASLDKFLASVSTVLTSKYR,ASLDKFLASVSTVLTSKYR,GHGAEYGAEALER,TPAVHASLDKFLASVSTVLTSKYR,TVLTSKYR,LDKFLASVSTVLTSKYR,KFLASVSTVLTSKYR,SLDKFLASVSTVLTSKYR,AEYGAEALER,ASVSTVLTSKYR,VTLASHHPADFTPAVHASLDKFLASVSTVLTSKYR,FTPAVHASLDKFLASVSTVLTSKYR,IGGHGAEYGAEAL,MFASFPTTKTYFPHFDVSHGSAQVK,IGGHGAEYGAEALER,SVSTVLTSKYR,IGGHGAEYGAEALE,VADALANAAGHLDDLPGALSALSDLHAHKLR,HGAEYGAEALER,GAEYGAEALER,EYGAEALER,STVLTSKYR,TYFPHFDVSH…
84	Sodium/hydrogen exchanger 1 OS=Mus musculus GN=Slc9a1 PE=1 SV=1	IPI00380785.16|SWISS-PROT:Q61165|TREMBL:Q3TN68;Q3UDC9;Q99KF4|ENSEMBL:ENSMUSP00000030669|REFSEQ:NP_058677|VEGA:OTTMUSP00000011959	91467.7	6.65	4.02	2	1	2	CLSDPGPHPEPGEGEPFIPKGQ,IGSDPLAYEPK
85	Cell cycle control protein 50A OS=Mus musculus GN=Tmem30a PE=1 SV=1	IPI00387318.3|SWISS-PROT:Q8VEK0|ENSEMBL:ENSMUSP00000034878|REFSEQ:NP_598479|VEGA:OTTMUSP00000034165	41060.9	8.58	4.4	1	1	1	DEVDGGPAGPPGGAAK
85	Tmem30a 37 kDa protein	IPI00880403.1|ENSEMBL:ENSMUSP00000114042|VEGA:OTTMUSP00000034166	37178.6	8.99	4.88	1	1	1	DEVDGGPAGPPGGAAK
86	gi|118505325|gb|ABL01512.1| beta-actin	IPI00885570.1|TREMBL:A1E281	13539.4	5.93	45.45	22	0	95	DSYVGDEAQSK,AGFAGDDAPR,FPSIVGRPR,AVFPSIVGRPR,VAPEEHPVLLTEAPLNPKANREK,AGFAGDDAPRAVFPSIVGRPR,VAPEEHPVLLTEAPLNPKANR,PEEHPVLLTEAPLNPK,AGFAGDDAPRAVF,VAPEEHPVLLTEAPLNPK,PEEHPVLLTEAPLNPKANR,PEEHPVLLTEAPLNPKANREK,LTEAPLNPKANR
87	Ank1 Erythroid ankyrin	IPI00881305.1|TREMBL:Q61304|VEGA:OTTMUSP00000032489	120859	7.03	34.7	60	0	263	YLLQNKAKANAK,DDQTPLHCAAR,EGHVDTALALLEKEASQACMTK,GASPNVSNVKVETPLHMAAR,LLLENGASPNLATTAGHTPLHTAAR,TTAGHTPLHTAAR,SPNLATTAGHTPLHTAAR,LLENGASPNLATTAGHTPLHTAAR,AKDDQTPLHCAAR,VETPLHMAAR,EGHVDTALALLEK,AGHTEVAKYLLQNKAK,IGHTGMVKLLLENGASPNLATTAGHTPLHTAAR,PNLATTAGHTPLHTAAR,AGHTEVAKYLLQNK,VVESPAIPRIPCVTPETVVIR,DVGEEKELLDFVPKLDQVVESPAIPR,GFTPLHVAAK,VKLALQAQPVPDELVTKLLGNQATFSPIVTVEPR,HGVTVDATTR,LLGNQATFSPIVTVEPR…
88	Actc1 Actin alpha cardiac	IPI00754167.2|TREMBL:A2AQA5|ENSEMBL:ENSMUSP00000112149|VEGA:OTTMUSP00000016162	7755.49	5.32	29.58	7	0	33	AGFAGDDAPR,FPSIVGRPR,AVFPSIVGRPR,AGFAGDDAPRAVFPSIVGRPR,AGFAGDDAPRAVF
88	gi|123298588|emb|CAM27035.1| actin, gamma, cytoplasmic 1	IPI00648161.1|TREMBL:B1ATY1|ENSEMBL:ENSMUSP00000101821|VEGA:OTTMUSP00000004546	16734.3	6.28	13.73	7	0	33	AGFAGDDAPR,FPSIVGRPR,AVFPSIVGRPR,AGFAGDDAPRAVFPSIVGRPR,AGFAGDDAPRAVF
89	gi|74197153|dbj|BAE35123.1| unnamed protein product	IPI00652058.1|TREMBL:Q3TWZ3|ENSEMBL:ENSMUSP00000096706	52969.9	6.69	1.46	1	1	14	RAVDNEK
89	Serine incorporator 3 OS=Mus musculus GN=Serinc3 PE=1 SV=2	IPI00319078.3|SWISS-PROT:Q9QZI9|TREMBL:A2A5I1|ENSEMBL:ENSMUSP00000017851|REFSEQ:NP_036162|VEGA:OTTMUSP00000017251	52622.7	6.95	1.48	1	1	14	RAVDNEK
90	gi|193767|gb|AAA37785.1| beta-globin	IPI00855108.2|TREMBL:Q61348;Q61650	5690.4	4.65	57.69	4	0	11	VHLTDAEK,VHLTDAEKAA,VHLTDAEKAAVSCLWGKVNSDEVGGEALGR
91	gi|148693747|gb|EDL25694.1| immunoglobulin superfamily, member 4A, isoform CRA_b	IPI00410985.4|SWISS-PROT:Q8R5M8-4|TREMBL:Q9QYL3|ENSEMBL:ENSMUSP00000034581|REFSEQ:NP_001020771	45779	4.99	1.2	1	0	2	KEYFI
91	gi|14328885|dbj|BAB60686.1| spermatogenic immunoglobulin superfamily protein	IPI00411088.5|SWISS-PROT:Q8R5M8-2|TREMBL:B5L830;Q9QYL4|ENSEMBL:ENSMUSP00000110194|REFSEQ:NP_061240	48664.3	4.94	1.12	1	0	2	KEYFI
91	Cell adhesion molecule 3 OS=Mus musculus GN=Cadm3 PE=1 SV=1	IPI00118020.1|SWISS-PROT:Q99N28|ENSEMBL:ENSMUSP00000106851|REFSEQ:NP_444429|VEGA:OTTMUSP00000029020	42964.3	5.5	1.26	1	0	2	KEYFI
91	Cell adhesion molecule 2 OS=Mus musculus GN=Cadm2 PE=2 SV=2	IPI00850457.1|SWISS-PROT:Q8BLQ9-1|TREMBL:B1B1A6|ENSEMBL:ENSMUSP00000113500|VEGA:OTTMUSP00000032720	47558.8	5.25	1.15	1	0	2	KEYFI
91	gi|148707043|gb|EDL38990.1| immunoglobulin superfamily, member 4B, isoform CRA_a	IPI00857780.1|ENSEMBL:ENSMUSP00000005470|VEGA:OTTMUSP00000029021	46692.3	5.07	1.16	1	0	2	KEYFI
91	gi|159570691|emb|CAP19089.1| cell adhesion molecule 2	IPI00850833.1|SWISS-PROT:Q8BLQ9-3|TREMBL:B1B1A5|ENSEMBL:ENSMUSP00000078790;ENSMUSP00000113178|VEGA:OTTMUSP00000032719	43517.3	5.16	1.27	1	0	2	KEYFI
91	Cadm1 Isoform 7 of Cell adhesion molecule 1	IPI00849429.1|SWISS-PROT:Q8R5M8-7	31922	4.83	1.73	1	0	2	KEYFI
91	Cadm2 43 kDa protein	IPI00874653.1|ENSEMBL:ENSMUSP00000109930	42532.1	5.16	1.29	1	0	2	KEYFI
91	gi|148693750|gb|EDL25697.1| immunoglobulin superfamily, member 4A, isoform CRA_e	IPI00461967.2|SWISS-PROT:Q8R5M8-3|TREMBL:Q1WIL9|ENSEMBL:ENSMUSP00000110195|REFSEQ:NP_997559|VEGA:OTTMUSP00000029432	46903.2	4.95	1.17	1	0	2	KEYFI
91	Cadm1 Isoform 6 of Cell adhesion molecule 1	IPI00849618.1|SWISS-PROT:Q8R5M8-6	32458.6	4.88	1.69	1	0	2	KEYFI
91	gi|123233813|emb|CAM20192.1| cell adhesion molecule 2	IPI00453537.2|SWISS-PROT:Q8BLQ9-2|TREMBL:B2RTL0|ENSEMBL:ENSMUSP00000109931|REFSEQ:NP_848836|VEGA:OTTMUSP00000018568	44388.4	5.43	1.24	1	0	2	KEYFI
91	Cadm1 46 kDa protein	IPI00875244.1|ENSEMBL:ENSMUSP00000110189	45652.4	4.82	1.21	1	0	2	KEYFI
91	CaM kinase-like vesicle-associated protein OS=Mus musculus GN=Camkv PE=1 SV=2	IPI00122486.3|SWISS-PROT:Q3UHL1|ENSEMBL:ENSMUSP00000040430|REFSEQ:NP_663596	54819.3	5.38	0.98	1	0	2	KEYFI
91	Cell adhesion molecule 1 OS=Mus musculus GN=Cadm1 PE=1 SV=2	IPI00322447.4|SWISS-PROT:Q8R5M8-1|ENSEMBL:ENSMUSP00000083073|REFSEQ:NP_997558|VEGA:OTTMUSP00000029433	49788.5	4.91	1.1	1	0	2	KEYFI
92	Equilibrative nucleoside transporter 1 OS=Mus musculus GN=Slc29a1 PE=1 SV=3	IPI00120769.3|SWISS-PROT:Q9JIM1-1|TREMBL:A8VP81;Q3UJY1|ENSEMBL:ENSMUSP00000063096	50192.3	8.68	2.61	1	1	4	ALADPTVALPAR
92	gi|12584968|ref|NP_075018.1| equilibrative nucleoside transporter 1	IPI00416751.4|SWISS-PROT:Q9JIM1-2|TREMBL:Q3TCZ2|ENSEMBL:ENSMUSP00000063757;ENSMUSP00000094923|REFSEQ:NP_075018	50076.2	8.69	2.62	1	1	4	ALADPTVALPAR
93	Slc43a1 solute carrier family 43, member 1 isoform 1	IPI00753136.1|TREMBL:B0R0N4|ENSEMBL:ENSMUSP00000028469|REFSEQ:NP_001074818|VEGA:OTTMUSP00000039938	76137.8	9.22	5.21	3	3	14	VLNTSKVAT,EYATNLVDPQKVLNTSKVAT,ISSPDIPGTSEETPEK
93	gi|123233598|emb|CAM23318.1| solute carrier family 43, member 1	IPI00750019.1|TREMBL:A2ATS4|ENSEMBL:ENSMUSP00000107252|REFSEQ:NP_001077278|VEGA:OTTMUSP00000014700	65369.5	8.41	6.1	3	3	14	VLNTSKVAT,EYATNLVDPQKVLNTSKVAT,ISSPDIPGTSEETPEK
93	Large neutral amino acids transporter small subunit 3 OS=Mus musculus GN=Slc43a1 PE=1 SV=1	IPI00662681.1|SWISS-PROT:Q8BSM7|TREMBL:A2ATS3|ENSEMBL:ENSMUSP00000107251;ENSMUSP00000112642|REFSEQ:NP_078773|VEGA:OTTMUSP00000014692;OTTMUSP00000014693	62644.3	8.44	6.38	3	3	14	VLNTSKVAT,EYATNLVDPQKVLNTSKVAT,ISSPDIPGTSEETPEK
94	Psmf1 17 kDa protein	IPI00894885.1|ENSEMBL:ENSMUSP00000070604	17231.4	6.91	8.28	1	1	1	SGIITPIHEQWEK
94	Proteasome inhibitor PI31 subunit OS=Mus musculus GN=Psmf1 PE=1 SV=1	IPI00403055.1|SWISS-PROT:Q8BHL8|TREMBL:A2AU35;A2VCP7|ENSEMBL:ENSMUSP00000041184;ENSMUSP00000105495|REFSEQ:NP_997611|VEGA:OTTMUSP00000016857;OTTMUSP00000016859	29664.4	5.06	4.8	1	1	1	SGIITPIHEQWEK
95	Trypsin OS=Sus scrofa PE=1 SV=1	gi|136429|sp|P00761|TRYP_PIG	24409.5	7	21.65	16	16	67	VLEGNEQFINAAK,LSSPATLNSR,IITHPNFNGNTLDNDIMLIK,IITHPNFNGNTLD,IKLSSPATLNSR,IITHPNFNGNTLDND,LGEHNIDVLEGNEQFINAAK,LGEHNIDVLEGNEQF,IITHPNFNGNTLDNDIMLIKLSSPATLNSR,LGEHNIDVLEGNEQ,LIKLSSPATLNSR,EHNIDVLEGNEQFINAAK
96	- 62 kDa protein	IPI00624258.1|ENSEMBL:ENSMUSP00000036258	62269.4	5.53	6.09	2	2	9	AGVHTFLGIPFAKPPVGPLRFAPPEAPEPWSGVR
96	gi|148679288|gb|EDL11235.1| mCG142671, isoform CRA_b	IPI00381029.1|TREMBL:Q6PDB7|ENSEMBL:ENSMUSP00000063005|REFSEQ:NP_937814|VEGA:OTTMUSP00000034291	61927.1	5.69	6.12	2	2	9	AGVHTFLGIPFAKPPVGPLRFAPPEAPEPWSGVR
96	gi|15929734|gb|AAH15290.1| Carboxylesterase 2	IPI00128121.1|TREMBL:Q80VX3;Q8K033;Q91WG0|ENSEMBL:ENSMUSP00000058567|REFSEQ:NP_663578|VEGA:OTTMUSP00000034289	62469.6	5.39	6.06	2	2	9	AGVHTFLGIPFAKPPVGPLRFAPPEAPEPWSGVR
97	Hemoglobin subunit beta-1 OS=Mus musculus GN=Hbb-b1 PE=1 SV=2	IPI00553333.2|SWISS-PROT:P02088|TREMBL:A8DUK0	15840.2	7.13	54.42	8	0	19	DFTPAAQAAFQKVVAGVATALAHKYH,VHLTDAEK,FTPAAQAAFQKVVAGVATALAHKYH,ASLSELHCDK,VHLTDAEKAA,GDLSSASAIMGNAK,VHLTDAEKAAVSCLWGKVNSDEVGGEALGR
98	Daam1 Isoform 2 of Disheveled-associated activator of morphogenesis 1	IPI00621301.2|SWISS-PROT:Q8BPM0-2|TREMBL:Q8BTF1|ENSEMBL:ENSMUSP00000036187	122577	7.12	0.84	1	1	2	ERPITKLNF
98	Disheveled-associated activator of morphogenesis 1 OS=Mus musculus GN=Daam1 PE=2 SV=3	IPI00857742.1|SWISS-PROT:Q8BPM0-1	123336	7.12	0.84	1	1	2	ERPITKLNF
99	gi|149259311|ref|XP_001481366.1| PREDICTED: similar to hCG1980844	IPI00850925.1|REFSEQ:XP_001481366	266446	8.64	0.9	2	2	5	ETPREDEEHELELDHLEPEPQAR,EDEEHELELDHLEPEPQAR
100	gi|215273642|dbj|BAG84705.1| protein 4.1R	IPI00921639.1|TREMBL:B6ZHC3	19871.2	5.17	19.57	3	0	19	TQTVTISDTANAVK,EQHPDMSVTKVVVHQETEISEE,SVTKVVVHQETEISEE
101	gi|219521051|gb|AAI71944.1| Ank1 protein	IPI00119871.3|SWISS-PROT:Q02357-2|TREMBL:B7ZW98|ENSEMBL:ENSMUSP00000081051|REFSEQ:NP_112435|VEGA:OTTMUSP00000032483	202963	6.14	34.34	96	0	423	YLLQNKAKANAK,DDQTPLHCAAR,VLLDKGAKPNSR,EGHVDTALALLEKEASQACMTK,GASPNVSNVKVETPLHMAAR,NGHVRISEILLDHGAPIQAKTK,NDDTRTAAVLLQNDPNPDVLSK,LLLENGASPNLATTAGHTPLHTAAR,TTAGHTPLHTAAR,SPNLATTAGHTPLHTAAR,LLENGASPNLATTAGHTPLHTAAR,DELTPLHCAAR,AKDDQTPLHCAAR,NGHVRISEILLDHGAPIQAK,VETPLHMAAR,EGHVDTALALLEK,TGFTPLHIAAHYENLNVAQLLLNRGASVNFTPQNGITPLHIASR,AGHTEVAKYLLQNKAK,IGHTGMVKLLLENGASPNLATTAGHTPLHTAAR,TAAVLLQNDPNPDVLSK,H…
102	gi|13516473|dbj|BAB40317.1| beta-actin FE-3	IPI00874780.1|TREMBL:Q99NC5	14983.2	5.65	13.43	2	0	12	SYELPDGQVITIGNERFR,SYELPDGQVITIGNER
102	gi|48237757|gb|AAT40730.1| beta-actin	IPI00857335.1|TREMBL:Q6IWE2	8593.64	4.45	23.38	2	0	12	SYELPDGQVITIGNERFR,SYELPDGQVITIGNER
103	gi|156257839|gb|ABU63273.1| beta-globin	IPI00918032.1|TREMBL:A8DV59	15848.2	7.85	24.49	3	0	6	DFTPAAQAAFQKVVAGVATALAHKYH,FTPAAQAAFQKVVAGVATALAHKYH,ASLSELHCDK
104	Gpx1 Glutathione peroxidase 1	IPI00319652.2|SWISS-PROT:P11352|TREMBL:Q5RJH8|REFSEQ:NP_032186	22282.4	6.73	10.95	1	1	1	RFRTIDIEPDIETLLSQQSGNS
105	Pdia3 14 kDa protein	IPI00885558.1|VEGA:OTTMUSP00000038623	13588.5	7.87	11.29	1	1	3	SDVLELTDENFESR
105	Protein disulfide-isomerase A3 OS=Mus musculus GN=Pdia3 PE=1 SV=2	IPI00230108.6|SWISS-PROT:P27773|ENSEMBL:ENSMUSP00000028683|REFSEQ:NP_031978|VEGA:OTTMUSP00000016318	56678.4	5.88	2.77	1	1	3	SDVLELTDENFESR
106	gi|149255093|ref|XP_001476625.1| PREDICTED: similar to trypsinogen 4	IPI00849742.1|REFSEQ:NP_001096130;XP_001476625	26576.4	6.5	8.1	1	1	4	LGEHNIDVLEGGEQFIDAEK
106	gi|124297424|gb|AAI32246.1| RIKEN cDNA 1810009J06 gene	IPI00131673.1|TREMBL:Q7TT42;Q9CPN7|ENSEMBL:ENSMUSP00000075935|REFSEQ:NP_076196	26503.3	6.5	8.1	1	1	4	LGEHNIDVLEGGEQFIDAEK
107	gi|12840717|dbj|BAB24930.1| unnamed protein product	IPI00139518.3|TREMBL:Q6NZC5;Q78XY9|ENSEMBL:ENSMUSP00000019649|REFSEQ:NP_035794|VEGA:OTTMUSP00000006062	34368.5	6.94	15.74	2	0	7	LIFAGKQLEDGR
107	gi|220808512|emb|CAI24672.2| ubiquitin B	IPI00923013.1|TREMBL:Q5SX22|VEGA:OTTMUSP00000045396	26619.7	7.85	15.25	2	0	7	LIFAGKQLEDGR
107	gi|149254584|ref|XP_001471749.1| PREDICTED: ubiquitin C	IPI00755916.3|TREMBL:Q8VC46|ENSEMBL:ENSMUSP00000088927|REFSEQ:NP_062613;XP_001471749	82550.1	8.65	14.71	2	0	7	LIFAGKQLEDGR
107	gi|26353460|dbj|BAC40360.1| unnamed protein product	IPI00923082.1|TREMBL:Q8C2K3	17224.7	5.92	7.84	2	0	7	LIFAGKQLEDGR
107	gi|149259705|ref|XP_001004010.2| PREDICTED: similar to ubiquitin A-52 residue ribosomal protein fusion product 1	IPI00751589.2|REFSEQ:XP_001004010	23937.8	9.47	5.48	2	0	7	LIFAGKQLEDGR
107	gi|12833702|dbj|BAB22630.1| unnamed protein product	IPI00923037.1|ENSEMBL:ENSMUSP00000104347	25821.7	6.86	15.72	2	0	7	LIFAGKQLEDGR
107	gi|82902501|ref|XP_930453.1| PREDICTED: similar to ubiquitin/40S ribosomal protein S27a fusion protein isoform 2	IPI00660718.1|TREMBL:Q3TWD1|REFSEQ:XP_930453	17750.7	9.7	7.74	2	0	7	LIFAGKQLEDGR
107	gi|94378076|ref|XP_001002242.1| PREDICTED: similar to fusion protein: ubiquitin (bases 43_513); ribosomal protein S27a (bases 217_532)	IPI00755353.2|REFSEQ:XP_001002242	17878.8	9.73	7.69	2	0	7	LIFAGKQLEDGR
107	2810422J05Rik 27 kDa protein	IPI00895479.1|ENSEMBL:ENSMUSP00000113804|VEGA:OTTMUSP00000040787	26856.2	9.86	5.17	2	0	7	LIFAGKQLEDGR
107	gi|149260017|ref|XP_985698.2| PREDICTED: similar to ubiquitin A-52 residue ribosomal protein fusion product 1	IPI00621468.3|ENSEMBL:ENSMUSP00000109177|REFSEQ:XP_985698	23083.3	9.84	5.91	2	0	7	LIFAGKQLEDGR
107	2810422J05Rik Ubiquitin A-52 residue ribosomal protein fusion product 1	IPI00918763.1|TREMBL:B0LAC2|VEGA:OTTMUSP00000045519	10913.7	7.76	12.5	2	0	7	LIFAGKQLEDGR
107	gi|123229720|emb|CAM18649.1| novel protein identical to ubiquitin A-52 residue ribosomal protein fusion product 1 Uba52	IPI00138892.2|SWISS-PROT:P62984|TREMBL:Q66JP1|ENSEMBL:ENSMUSP00000080608;ENSMUSP00000086852|REFSEQ:NP_001098627;NP_063936|VEGA:OTTMUSP00000004786;OTTMUSP00000045514;OTTMUSP00000045515;OTTMUSP00000045516;OTTMUSP00000045517;OTTMUSP00000045518	14728.3	9.87	9.38	2	0	7	LIFAGKQLEDGR
107	gi|13879398|gb|AAH06680.1| Ubc protein	IPI00750889.3|SWISS-PROT:P62991|TREMBL:A5JUZ1;Q3TH47;Q8R0Z9;Q922B0;Q922Z8|ENSEMBL:ENSMUSP00000107019|REFSEQ:XP_001479882;XP_001479885	65456.4	8.74	14.43	2	0	7	LIFAGKQLEDGR
107	2810422J05Rik 22 kDa protein	IPI00895319.1|VEGA:OTTMUSP00000040773	22233.6	9.26	6.22	2	0	7	LIFAGKQLEDGR
107	gi|12805285|gb|AAH02108.1| Ribosomal protein S27A	IPI00470152.2|SWISS-PROT:P62983|TREMBL:Q642L7|ENSEMBL:ENSMUSP00000077824;ENSMUSP00000099908;ENSMUSP00000099909|REFSEQ:NP_001029037;NP_077239;XP_001481004;XP_889611|VEGA:OTTMUSP00000005506;OTTMUSP00000005507	17950.9	9.68	7.69	2	0	7	LIFAGKQLEDGR
108	gi|122890235|emb|CAM14969.1| erythrocyte protein band 4.1	IPI00649005.1|TREMBL:A2A841|ENSEMBL:ENSMUSP00000101595;ENSMUSP00000101602|VEGA:OTTMUSP00000010393	97239.7	5.35	19.68	29	0	135	QASALIDRPAPHFER,LIDRPAPHFER,SKFLALGSKFR,SALIDRPAPHFER,EAVKVEEK,LAPNQTKELEEK,SPRPTSAPAIAQSQVTEGPGAPIKKTPK,RGEEPAEPAEPEPTEAWK,SLDGAAAAESTDRSPRPTSAPAIAQSQVTEGPGAPIK,SLDGAAAAESTDR,TQTVTISDTANAVK,SLDGAAAAESTDRSPRPTSAPAIAQSQVTEG,EQHPDMSVTKVVVHQETEISEE,SLDGAAAAESTDRSPRPTSAPAIAQSQVTE,SLDGAAAAESTDRSPRPTSAPAIAQSQVTEGPGAPIKK,SVTKVVVHQETEISEE,SEIPTKDVPIVHTETK,SLDGAAAAESTDRSPRPTSAPAIAQSQVTEGPG,ERLDGENIYIR,LDG…
108	Protein 4.1 OS=Mus musculus GN=Epb41 PE=1 SV=2	IPI00395157.2|SWISS-PROT:P48193-1|TREMBL:B6ZHC8|ENSEMBL:ENSMUSP00000030739;ENSMUSP00000101592;ENSMUSP00000101601|REFSEQ:NP_906273|VEGA:OTTMUSP00000010859	95911.2	5.44	19.93	29	0	135	QASALIDRPAPHFER,LIDRPAPHFER,SKFLALGSKFR,SALIDRPAPHFER,EAVKVEEK,LAPNQTKELEEK,SPRPTSAPAIAQSQVTEGPGAPIKKTPK,RGEEPAEPAEPEPTEAWK,SLDGAAAAESTDRSPRPTSAPAIAQSQVTEGPGAPIK,SLDGAAAAESTDR,TQTVTISDTANAVK,SLDGAAAAESTDRSPRPTSAPAIAQSQVTEG,EQHPDMSVTKVVVHQETEISEE,SLDGAAAAESTDRSPRPTSAPAIAQSQVTE,SLDGAAAAESTDRSPRPTSAPAIAQSQVTEGPGAPIKK,SVTKVVVHQETEISEE,SEIPTKDVPIVHTETK,SLDGAAAAESTDRSPRPTSAPAIAQSQVTEGPG,ERLDGENIYIR,LDG…
109	gi|156257619|gb|ABU63177.1| beta-globin	IPI00762198.2|TREMBL:A8DUK2;A8DUK4;A8DUL0;A8DUL2;A8DUL5;A8DUL7;A8DUM2;A8DUN2;A8DUP0;A8DUP3;A8DUP5;A8DUP7;A8DUQ1;A8DUQ5;B1Q450|ENSEMBL:ENSMUSP00000023934;ENSMUSP00000095794|REFSEQ:NP_032246|VEGA:OTTMUSP00000020530;OTTMUSP00000020541	16233.6	7.94	52.98	24	0	65	DFTPAAQAAFQKVVAGVATALAHKYH,VHLTDAEK,FTPAAQAAFQKVVAGVATALAHKYH,ASLSELHCDK,VHLTDAEKAA,GDLSSASAIMGNAK,VHLTDAEKAAVSGLWG,VHLTDAEKAAVSGLWGKVNADEVGGEAL,VHLTDAEKAAVSGLWGKVNADEVG,VHLTDAEKAAVSG,VHLTDAEKAAVSGLWGKVNAD,VHLTDAEKAAVSGLWGKVNADEVGG,VHLTDAEKAAVSGLWGK,VHLTDAEKAAVSGLWGKVNADEVGGEALG,AAVSGLWGKVNADEVGGEALGR,VHLTDAEKAAVSGLWGKVNADEVGGEALGR,VHLTDAEKAAVSGLWGKVN,VNADEVGGEALGR,VHLTDAEKAAVSGL
110	gi|156257625|gb|ABU63180.1| beta-globin	IPI00831055.2|TREMBL:A8DUK7|VEGA:OTTMUSP00000020531	15721	7.13	48.98	23	1	62	VHLTDAEK,ASLSELHCDK,VHLTDAEKAA,GDLSSASAIMGNAK,VHLTDAEKAAVSGLWG,VHLTDAEKAAVSGLWGKVNADEVGGEAL,VHLTDAEKAAVSGLWGKVNADEVG,VHLTDAEKAAVSG,VHLTDAEKAAVSGLWGKVNAD,VHLTDAEKAAVSGLWGKVNADEVGG,VHLTDAEKAAVSGLWGK,VHLTDAEKAAVSGLWGKVNADEVGGEALG,AAVSGLWGKVNADEVGGEALGR,VHLTDAEKAAVSGLWGKVNADEVGGEALGR,VHLTDAEKAAVSGLWGKVN,VNADEVGGEALGR,VHLTDAEKAAVSGL,AFQKVVAGVAAALAHKYH
111	DnaJ homolog subfamily C member 5 OS=Mus musculus GN=Dnajc5 PE=1 SV=1	IPI00132206.13|SWISS-PROT:P60904|TREMBL:A2AUE2;Q921J3|ENSEMBL:ENSMUSP00000072175;ENSMUSP00000104424;ENSMUSP00000104425|REFSEQ:NP_058055|VEGA:OTTMUSP00000018139;OTTMUSP00000018140;OTTMUSP00000018141	22100.7	4.93	17.17	1	1	3	EATDTPIVIQPASATETTQLTADSHPSYHTDGFN
112	Beta-adducin OS=Mus musculus GN=Add2 PE=1 SV=4	IPI00323122.1|SWISS-PROT:Q9QYB8-1|TREMBL:Q8C0Y2|ENSEMBL:ENSMUSP00000032069|REFSEQ:NP_038486	80641.9	5.87	9.66	5	0	12	EEEPSVEEALSK,SAGPQSQLLASVIAEKSR,TTWMKADEVEK,TRWLNTPNTYLRVNVADEVQR,EQNRQDIKSAGPQSQLLASVIAEK
113	gi|116256505|ref|NP_733925.2| ankyrin 3, epithelial isoform h	IPI00173249.3|TREMBL:Q4U205|ENSEMBL:ENSMUSP00000061698|REFSEQ:NP_733925	209669	6.25	1.25	3	0	7	ALNGFTPLHIACK,GFTPLHVAAK,KGFTPLHVAAK
113	Ankyrin-2 OS=Mus musculus GN=Ank2 PE=1 SV=2	IPI00921659.1|SWISS-PROT:Q8C8R3-1	426261	5.06	0.62	3	0	7	ALNGFTPLHIACK,GFTPLHVAAK,KGFTPLHVAAK
113	Ank2 Isoform 5 of Ankyrin-2	IPI00921642.1|SWISS-PROT:Q8C8R3-5	420441	5.03	0.62	3	0	7	ALNGFTPLHIACK,GFTPLHVAAK,KGFTPLHVAAK
113	gi|116256503|ref|NP_733791.2| ankyrin 3, epithelial isoform e	IPI00308751.3|ENSEMBL:ENSMUSP00000090087|REFSEQ:NP_733791	211800	6.31	1.24	3	0	7	ALNGFTPLHIACK,GFTPLHVAAK,KGFTPLHVAAK
113	Ank2 Isoform 4 of Ankyrin-2	IPI00404055.5|SWISS-PROT:Q8C8R3-4|ENSEMBL:ENSMUSP00000102003|REFSEQ:NP_001029340	432868	5.05	0.61	3	0	7	ALNGFTPLHIACK,GFTPLHVAAK,KGFTPLHVAAK
113	gi|116256491|ref|NP_733924.2| ankyrin 3, epithelial isoform a	IPI00173248.2|TREMBL:Q4U206;Q8VC68|REFSEQ:NP_733924	188256	7.65	1.39	3	0	7	ALNGFTPLHIACK,GFTPLHVAAK,KGFTPLHVAAK
113	gi|148700041|gb|EDL31988.1| ankyrin 3, epithelial, isoform CRA_f	IPI00308750.2|TREMBL:Q99N60|REFSEQ:NP_733789	192649	7.5	1.36	3	0	7	ALNGFTPLHIACK,GFTPLHVAAK,KGFTPLHVAAK
113	gi|116256497|ref|NP_666117.2| ankyrin 3, epithelial isoform b	IPI00475362.2|ENSEMBL:ENSMUSP00000090090|REFSEQ:NP_666117	214062	6.23	1.22	3	0	7	ALNGFTPLHIACK,GFTPLHVAAK,KGFTPLHVAAK
113	gi|116256493|ref|NP_733790.2| ankyrin 3, epithelial isoform d	IPI00380385.6|REFSEQ:NP_733790	211932	6.18	1.24	3	0	7	ALNGFTPLHIACK,GFTPLHVAAK,KGFTPLHVAAK
113	Ank2 Isoform 2 of Ankyrin-2	IPI00227235.4|SWISS-PROT:Q8C8R3-2|ENSEMBL:ENSMUSP00000036378	428767	5.05	0.61	3	0	7	ALNGFTPLHIACK,GFTPLHVAAK,KGFTPLHVAAK
113	Ank3 Brain-specific ankyrin-G	IPI00623506.3|TREMBL:Q9WUD7|ENSEMBL:ENSMUSP00000090088	473709	6.11	0.55	3	0	7	ALNGFTPLHIACK,GFTPLHVAAK,KGFTPLHVAAK
114	Ank1 Isoform 5 of Ankyrin-1	IPI00755395.1|SWISS-PROT:Q02357-5|ENSEMBL:ENSMUSP00000106316|VEGA:OTTMUSP00000032485	192033	7.85	34.75	92	0	405	YLLQNKAKANAK,DDQTPLHCAAR,VLLDKGAKPNSR,EGHVDTALALLEKEASQACMTK,GASPNVSNVKVETPLHMAAR,NGHVRISEILLDHGAPIQAKTK,NDDTRTAAVLLQNDPNPDVLSK,LLLENGASPNLATTAGHTPLHTAAR,TTAGHTPLHTAAR,SPNLATTAGHTPLHTAAR,LLENGASPNLATTAGHTPLHTAAR,DELTPLHCAAR,AKDDQTPLHCAAR,NGHVRISEILLDHGAPIQAK,VETPLHMAAR,EGHVDTALALLEK,TGFTPLHIAAHYENLNVAQLLLNRGASVNFTPQNGITPLHIASR,AGHTEVAKYLLQNKAK,IGHTGMVKLLLENGASPNLATTAGHTPLHTAAR,TAAVLLQNDPNPDVLSK,H…
115	gi|220941532|emb|CAX15594.1| membrane protein, palmitoylated	IPI00856759.1|TREMBL:B7ZCL8|ENSEMBL:ENSMUSP00000109726|VEGA:OTTMUSP00000026152	49784.3	6.72	13	4	1	24	ESAGLIPSPELQEWR,IAILDIEPQTLKTVR,TAELSPFIVFIAPTDQGTQTEALQQLQK
115	55 kDa erythrocyte membrane protein OS=Mus musculus GN=Mpp1 PE=1 SV=1	IPI00137706.1|SWISS-PROT:P70290|TREMBL:Q542P4;Q684Q6|ENSEMBL:ENSMUSP00000033775|REFSEQ:NP_032647|VEGA:OTTMUSP00000022728	52227.2	6.72	12.45	4	1	24	ESAGLIPSPELQEWR,IAILDIEPQTLKTVR,TAELSPFIVFIAPTDQGTQTEALQQLQK
116	Solute carrier family 40 member 1 OS=Mus musculus GN=Slc40a1 PE=2 SV=1	IPI00225883.2|SWISS-PROT:Q9JHI9|TREMBL:Q3TJ33|ENSEMBL:ENSMUSP00000027137|REFSEQ:NP_058613	62702.4	5.74	2.28	1	1	7	EVTDENQPNTSVV
117	gi|123296392|emb|CAM21327.1| erythrocyte protein band 4.1	IPI00648227.1|TREMBL:A2AD32|VEGA:OTTMUSP00000010391	80350.7	5.55	16.62	24	0	113	QASALIDRPAPHFER,LIDRPAPHFER,SKFLALGSKFR,SALIDRPAPHFER,EAVKVEEK,LAPNQTKELEEK,SPRPTSAPAIAQSQVTEGPGAPIKKTPK,RGEEPAEPAEPEPTEAWK,SLDGAAAAESTDRSPRPTSAPAIAQSQVTEGPGAPIK,SLDGAAAAESTDR,SLDGAAAAESTDRSPRPTSAPAIAQSQVTEG,SLDGAAAAESTDRSPRPTSAPAIAQSQVTE,SLDGAAAAESTDRSPRPTSAPAIAQSQVTEGPGAPIKK,SLDGAAAAESTDRSPRPTSAPAIAQSQVTEGPG,ERLDGENIYIR,LDGENIYIR,RGEEPAEPAEPEPTEAWKVEK
118	Beta-actin-like protein 2 OS=Mus musculus GN=Actbl2 PE=1 SV=1	IPI00221528.1|SWISS-PROT:Q8BFZ3|ENSEMBL:ENSMUSP00000052086|REFSEQ:NP_780706	42004.2	5.3	9.57	3	1	16	VAPDEHPILLTEAPLNPK,SYELPDGQVITIGNERFR,SYELPDGQVITIGNER
119	Spectrin alpha chain, erythrocyte OS=Mus musculus GN=Spta1 PE=2 SV=3	IPI00896567.1|TREMBL:B2RWX6;Q3UQ30;Q8C3F9|ENSEMBL:ENSMUSP00000027817|REFSEQ:NP_035595|VEGA:OTTMUSP00000038061	279865	4.94	26.46	88	7	343	HESFVSEVQAKSRVLPELEEIR,TELNEAWDTLQGLTSDRK,SRVLPELEEIR,LAPDELPGFPQHR,VIALYDFEAR,DSEDEEAWIQETEPSAASTHLGK,VLPELEEIREAR,SRVLPELEEIREAR,YLKHQAFENEVNGR,HQAFENEVNGR,VQDVCAQGEDILNK,EIDNTLQNINSK,IQVITERGNK,HQQHKHEIDSYDDRFQSADATGQELLDGNHEASEEIR,AEQVDGVINLGNSLIERR,FENVQSLAAAHHEK,LCESHPDATEDLQK,VQKQQDFEEEL,QNQVDTLTDMAAHFEEIGHPDSGDIRAR,VNQYANECAQEKHPKLPEIK,EIDNTLQNINSKR,VTTLGETAER,QHEVFERDIIPLGEKVTTLGETAER,DI…
120	gi|149246433|ref|XP_909724.2| PREDICTED: similar to erythroid spectrin alpha	IPI00679092.2|REFSEQ:XP_909724	283234	5.01	23.9	79	0	312	HESFVSEVQAKSRVLPELEEIR,TELNEAWDTLQGLTSDRK,SRVLPELEEIR,VIALYDFEAR,DSEDEEAWIQETEPSAASTHLGK,VLPELEEIREAR,SRVLPELEEIREAR,YLKHQAFENEVNGR,HQAFENEVNGR,VQDVCAQGEDILNK,EIDNTLQNINSK,IQVITERGNK,HQQHKHEIDSYDDRFQSADATGQELLDGNHEASEEIR,AEQVDGVINLGNSLIERR,FENVQSLAAAHHEK,LCESHPDATEDLQK,VQKQQDFEEEL,VNQYANECAQEKHPKLPEIK,EIDNTLQNINSKR,VTTLGETAER,QHEVFERDIIPLGEKVTTLGETAER,DIIPLGEKVTTLGETAERLCESHPDATEDLQK,AEQVDGVINLGN…
n = 2 WT mice (5 technical replicates).
