# Supplementary material for: Hematopoietic Protein-1 Regulates the Actin Membrane Skeleton and Membrane Stability in Murine Erythrocytes
Source: PLoS One. 2013 Feb 12;8(2):e54902. doi: 10.1371/journal.pone.0054902 (PMC3570531; doi:10.1371/journal.pone.0054902)
Supplement: Table S3 — Proteins detected in wildtype erythrocyte soluble fraction on LTQ-FT. (XLS) [file pone.0054902.s003.xls]

## Sheet: rm nasf
Table S3. Proteins detected in wildtype erythrocyte soluble fraction on LTQ-FT.
Protein Group	Description	Protein ID	Mol.Wt	pI	Coverage	No. Peptides	No. Unique Peptides	No. Spectra	Peptides
1	Rho GDP-dissociation inhibitor 2 OS=Mus musculus GN=Arhgdib PE=1 SV=3	IPI00122568.3|SWISS-PROT:Q61599|ENSEMBL:ENSMUSP00000032344;ENSMUSP00000107522;ENSMUSP00000107523|REFSEQ:NP_031512|VEGA:OTTMUSP00000027098;OTTMUSP00000027099;OTTMUSP00000027100	22850.9	4.98	36	3	3	6	TLLGDVPVVADPTVPNVTVTR,ATFMVGSYGPRPEEYEFLTPVEEAPK,LSLVCDSAPGPITMDLTGDLEALKK
2	Rab GDP dissociation inhibitor beta OS=Mus musculus GN=Gdi2 PE=1 SV=1	IPI00122565.1|SWISS-PROT:Q61598-1|TREMBL:Q3TIY6;Q3UC72;Q3UPA3;Q3UUX9|ENSEMBL:ENSMUSP00000062996|REFSEQ:NP_032138	50537.1	5.93	83.37	52	0	263	AYDATTHFETTCDDIKDIYK,LSAIYGGTYMLNKPIEEIIVQNGK,YMDFK,AYDATTHFETTCDDIK,MLLFTEVTR,IYKVPSTEAEALASSLMGLFEK,QLICDPSYVK,EIRPALELLEPIEQK,KSDIYVCMISFAHNVAAQGK,DLGTDSQIFISR,KFDLGQDVIDFTGHSLALYR,FVSISDLFVPK,FDLGQDVIDFTGHSLALYR,VIEGSFVYK,VPSTEAEALASSLMGLFEK,FDLGQDVIDFTGH,IYKVPSTEAEALASSLMGLFEKR,FLVYVANFDEK,FKLPGQPPASMGR,PALELLEPIEQK,TFEGVDPK,TDDYLDQPCCETINR,MTGSEFDFEEMK,VICILSHPIK,SDIYVCMISFAHNVAAQGK,KFDLGQD…
3	Adapter molecule crk OS=Mus musculus GN=Crk PE=1 SV=1	IPI00307991.1|SWISS-PROT:Q64010-1|TREMBL:Q5ND51;Q8BPE7;Q91VM1|ENSEMBL:ENSMUSP00000017920|REFSEQ:NP_598417|VEGA:OTTMUSP00000006506	33814.7	5.38	5.59	1	1	2	IGDQEFDSLPALLEFYK
3	Crk Isoform Crk-I of Proto-oncogene C-crk	IPI00345994.2|SWISS-PROT:Q64010-2	22847.5	5.19	8.33	1	1	2	IGDQEFDSLPALLEFYK
3	gi|148680889|gb|EDL12836.1| v-crk sarcoma virus CT10 oncogene homolog (avian), isoform CRA_c	IPI00858058.1|TREMBL:Q8JZR2|ENSEMBL:ENSMUSP00000104063|VEGA:OTTMUSP00000030601	22889.5	5.33	8.33	1	1	2	IGDQEFDSLPALLEFYK
3	gi|16603739|gb|AAL27153.1| CT-10 related kinase 3	IPI00885316.1|TREMBL:A9J904;Q920I1|VEGA:OTTMUSP00000038488	31561.4	5.53	6.01	1	1	2	IGDQEFDSLPALLEFYK
3	gi|151358010|emb|CAI24084.2| v-crk sarcoma virus CT10 oncogene homolog (avian)	IPI00857937.1|TREMBL:Q5ND50|ENSEMBL:ENSMUSP00000090803|VEGA:OTTMUSP00000006507	29341.1	6.61	6.51	1	1	2	IGDQEFDSLPALLEFYK
4	gi|13278139|gb|AAH03915.1| Capza1 protein	IPI00474253.1|TREMBL:Q99L12	10701.1	9.57	28.26	1	0	2	IIESAENEYQTAISENYQTMSDTTFK
5	Ventral anterior homeobox 2 OS=Mus musculus GN=Vax2 PE=1 SV=1	IPI00123684.1|SWISS-PROT:Q9WTP9|TREMBL:Q14B19|ENSEMBL:ENSMUSP00000035976|REFSEQ:NP_036042	31701.5	9.76	6.51	1	1	1	ESGGDSDGQQALGETDHCR
6	gi|123285748|emb|CAM19954.1| fructosamine 3 kinase	IPI00458927.1|TREMBL:Q6P264|ENSEMBL:ENSMUSP00000089955|VEGA:OTTMUSP00000004999	18981.8	9.2	7.95	2	0	3	LGEQMADLHLYNQK
6	gi|123285747|emb|CAM19953.1| fructosamine 3 kinase	IPI00462625.1|TREMBL:Q7TQJ3|ENSEMBL:ENSMUSP00000099303|REFSEQ:NP_001033788|VEGA:OTTMUSP00000004998	22687.1	9.02	6.73	2	0	3	LGEQMADLHLYNQK
7	gi|149249272|ref|XP_001476087.1| PREDICTED: similar to Glyceraldehyde-3-phosphate dehydrogenase (GAPDH)	IPI00851010.1|REFSEQ:XP_001472785;XP_001476087	39556.2	9.14	52.73	33	0	228	VGVNGFGR,QASEGPLK,IVSNASCTTN,RVIISAPSADAPMFVMGVNHEK,YDNSLK,GAAQNIIPASTGAAK,VSVVDLTCR,IVSNASCTTNCLAPLAK,LTGMAFR,VEIVAINDPFIDLN,VIHDNFGIVEGLMTTVH,VIISAPSADAPMFVMGVNHEK,VIPELNGK,GLMTTVHAITATQK,VEGLMTTVHAITATQK,PITIFQER,EGLMTTVHAITATQK,GIVEGLMTTVHAITATQK,LVINGKPITIFQERDPTNIK,INGKPITIFQERDPTNIK,GILGYTEDQVVSCDFNSNSH,INGKPITIFQER,VPTPNVSVVDLTCR,LVINGKPITIFQERD,MFQYDSTHGK,LVINGKPITIFQER
8	Bpgm 13 kDa protein	IPI00756472.1|VEGA:OTTMUSP00000015667	13185	6.2	67.86	11	0	80	HYGALIGLNR,SIHTAWLILEELGQEWVPVESSWR,LNNDGLEEAR,FCSWVDQK,HGEGQWNK,ALNFEFDLVFTSILNR
9	gi|26370911|dbj|BAC25011.1| unnamed protein product	IPI00229224.1|TREMBL:Q8CF71	12557.5	6.05	10.09	1	0	2	DSYVGDEAQSK
10	Glucose-6-phosphate isomerase OS=Mus musculus GN=Gpi PE=1 SV=4	IPI00228633.7|SWISS-PROT:P06745|ENSEMBL:ENSMUSP00000049355|REFSEQ:NP_032181|VEGA:OTTMUSP00000008735	62766.9	8.14	36.56	18	7	84	VWFVSNIDGTHIAK,TLASLSPETSLFIIASK,HFVALSTNTAK,TFTTQETITNAETAK,AVLHVALR,ELFEADPER,LLEWHR,SITDIINIGIGGSDLGPLMVTEALKPYSK,EWFLEAAK,VDHQTGPIVWGEPGTNGQHAFYQLIHQGTK,ILLANFLAQTEALMK,FAAYFQQGDMESNGK,KIEPELEGSSAVTSHDSSTNGLISFIK,IEPELEGSSAVTSHDSSTNGLISFIK
11	gi|74224982|dbj|BAE38204.1| unnamed protein product	IPI00830250.1|TREMBL:Q3TN85|VEGA:OTTMUSP00000025197	34834.1	4.65	62.73	10	0	59	EEDAASTLVTGSEYETMLTEIMSMGYER,DQPQFQNMR,DAFPVAGQK,AGQGIPAPPEASPTAVPEPSTPFPPVLASGMSHPPPTSR,TLQQQTFK,ILSDDVPIK,SPSEESTTTTSPESISGSVPSSGSSGR,QVIQQNPALLPALLQQLGQENPQLLQQISR,AVEYLLTGIPGSPEPEHGSVQESQAPEQPATEAAGENPLEFLR
12	Ubiquitin-conjugating enzyme E2 L3 OS=Mus musculus GN=Ube2l3 PE=2 SV=1	IPI00128760.1|SWISS-PROT:P68037|TREMBL:Q3TIH9;Q3TW19;Q561N4|ENSEMBL:ENSMUSP00000087658;ENSMUSP00000111363|REFSEQ:NP_033482;XP_001475006|VEGA:OTTMUSP00000029959	17861.6	8.68	51.95	8	0	55	IEINFPAEYPFKPPK,GQVCLPVISAENWKPATK,NIQVDEANLLTWQGLIVPDNPPYDK,TDQVIQSLIALVNDPQPEHPLR
13	gi|123233009|emb|CAM19123.1| biliverdin reductase A	IPI00756122.1|TREMBL:A2ASB1|VEGA:OTTMUSP00000017110	17218.7	5.97	32.24	4	0	11	QISLEDALR,DLKDPHSSAFLNLIGYVSR,SQEVDVAYICTESSSHEDYIR
13	gi|123233007|emb|CAM19121.1| biliverdin reductase A	IPI00754290.1|TREMBL:A2ASB8|ENSEMBL:ENSMUSP00000106019|VEGA:OTTMUSP00000017111	15623.8	7.91	35	4	0	11	QISLEDALR,DLKDPHSSAFLNLIGYVSR,SQEVDVAYICTESSSHEDYIR
13	gi|74189535|dbj|BAE36777.1| unnamed protein product	IPI00652447.1|TREMBL:A2ASB7;Q3TS98|ENSEMBL:ENSMUSP00000097008|VEGA:OTTMUSP00000017109	31356.4	6.33	16.9	4	0	11	QISLEDALR,DLKDPHSSAFLNLIGYVSR,SQEVDVAYICTESSSHEDYIR
14	gi|148707963|gb|EDL39910.1| mCG20870	IPI00466418.3|TREMBL:Q6SA09;Q9CUE6;Q9DA23|ENSEMBL:ENSMUSP00000080508|REFSEQ:NP_001034564	78689.4	8.08	4.09	1	1	1	AWVNNTVQAPVDNTVEPPVDITGEAPVEK
15	GTP-binding nuclear protein Ran OS=Mus musculus GN=Ran PE=1 SV=3	IPI00134621.3|SWISS-PROT:P62827|TREMBL:Q3ULW0|ENSEMBL:ENSMUSP00000031383;ENSMUSP00000106975|REFSEQ:NP_033417;XP_001475472|VEGA:OTTMUSP00000018390;OTTMUSP00000018391	24423.1	7.01	52.78	25	11	179	FNVWDTAGQEK,SNYNFEKPFLWLARK,KYVATLGVEVHPLVFHTNR,YNFEKPFLWLAR,SNYNFEKPFLWLAR,LVLVGDGGTGK,DGYYIQAQ,YVATLGVEVHPLVF,KNLQYYDISAK,NLQYYDISAK,YVATLGVEVHPLVFHTNR,CAIIMFDVTSR,LVGDGGTGK,HLTGEFEK,NVPNWHR,VCENIPIVLCGNK
16	Hspa4l 64 kDa protein	IPI00857988.1|VEGA:OTTMUSP00000027740	63555.4	5.94	24.69	10	0	36	NFDEALVDYFCDEFK,GCALQCAILSPAFK,EFSITDLVPYSVTLR,VLATTFDPYLGGR,SVMAAAQVAGLNCLR,SGGIETIANEYSDR,LMNETTAVALAYGIYK,KPVADCVISIPSFFTDAER,YLEEERPFAIEQVTGMLLAK
17	gi|149265958|ref|XP_001474586.1| PREDICTED: similar to purine nucleoside phosphorylase	IPI00850054.1|REFSEQ:XP_001474586	28179.7	7.05	51.38	24	0	192	FGLLNGR,DHINLPGFCGQNPLR,AGPNFETVAESR,FHMYEGY,LQEGTYVMLAGPNFETVAESR,VVMDYENLEK,LAGPNFETVAESR,LVFGLLNGR,KLQEGTYVMLAGPNFETVAESR,FPAMSDAYDR,FVSILMESIPLPDRGS,ANHMEVLDAGK,AAAQTLER,AAAQTLERFVSILMESIPLPDRGS,CCVMMQGR,FHMYEGYSLSK,VFGFSLITNK,FVSILMESIPLPDR
18	Uros Putative uncharacterized protein	IPI00857871.1|TREMBL:Q9CW78;Q9JLU5|VEGA:OTTMUSP00000031237	3376.93	4.39	46.67	1	0	8	EDDSGLDPYIQELR
18	Uros 5 kDa protein	IPI00857596.1|VEGA:OTTMUSP00000031239	5497.46	4.4	28.57	1	0	8	EDDSGLDPYIQELR
18	Uros 3 kDa protein	IPI00858274.1|VEGA:OTTMUSP00000031238	3478.03	4.39	45.16	1	0	8	EDDSGLDPYIQELR
19	BolA-like protein 2 OS=Mus musculus GN=Bola2 PE=1 SV=1	IPI00221694.1|SWISS-PROT:Q8BGS2-1|TREMBL:Q0P601|ENSEMBL:ENSMUSP00000058825|REFSEQ:NP_780312|VEGA:OTTMUSP00000027079	10214.6	5.81	44.19	4	2	17	LVNECLAEELPHIHAFEQK,LRQDLEAEHVEVEDTTLNR,QDLEAEHVEVEDTTLNR
20	Got1 Protein	IPI00856409.1|VEGA:OTTMUSP00000027810	20266.8	5.56	50	6	0	30	IANDNSLNHEYLPILGLAEFR,IGADFLGR,NTPIYVSSPTWENHNAVFSAAGFK,TDESQPWVLPVVR,LVLGDNSLAIR,VGGVQSLGGTGALR
21	gi|12842148|dbj|BAB25491.1| unnamed protein product	IPI00468039.1|TREMBL:Q9D8C9|ENSEMBL:ENSMUSP00000093615|REFSEQ:NP_001116843	33887.9	5.54	47.87	19	1	147	FGLLNGR,DHINLPGFCGQNPLR,AGPNFETVAESR,AAQIFDYNEIPNFPQSTVQGHAGR,FHMYEGY,AFSAWK,AAQIFDYNEIPNFPQSTVQGH,LQEGTYVMLAGPNFETVAESR,VVMDYENLEK,LAGPNFETVAESR,LVFGLLNGR,KLQEGTYVMLAGPNFETVAESR,FVSILMESIPLPECNLL,FPAMSDAYDR,EFTYEDYETTAK,GQDLGASVGDTIEK
22	UV excision repair protein RAD23 homolog B OS=Mus musculus GN=Rad23b PE=1 SV=1	IPI00108774.1|SWISS-PROT:P54728	43516.6	4.77	7.93	4	1	7	DAFPVAGQK,TLQQQTFK,EAIER,NFVVVMVTKPK
22	gi|122889643|emb|CAM13976.1| RAD23b homolog (S. cerevisiae)	IPI00890867.1|TREMBL:Q3TJ52;Q3TUA4;Q3U041;Q3UQN3;Q6NVC3|ENSEMBL:ENSMUSP00000030134|REFSEQ:NP_033037|VEGA:OTTMUSP00000007676	43512.6	4.77	7.93	4	1	7	DAFPVAGQK,TLQQQTFK,EAIER,NFVVVMVTKPK
23	gi|74143177|dbj|BAE24133.1| unnamed protein product	IPI00652888.1|TREMBL:Q3U589	21167.5	6.3	44.79	7	0	31	LEEVIQILGDNFPCTLEAQK,IDLPEYQGEPDEISIQK,KLEEVIQILGDNFPCTLEAQK,SAYALCTFALSTGDPSQPVLLFR,IVFVTGNAK,LKPEGLHQLLAGFEDK
24	gi|148664984|gb|EDK97400.1| ubiquitin-conjugating enzyme E2 variant 2, isoform CRA_b	IPI00761635.2|TREMBL:A6X925|ENSEMBL:ENSMUSP00000093951|VEGA:OTTMUSP00000031253	12021	9.86	18.1	2	0	10	WTGMIIGPPR,YPEAPPSVR
25	gi|19343726|gb|AAH25494.1| Acylpeptide hydrolase	IPI00279218.1|SWISS-PROT:Q8R146-2	79905.9	5.28	61.92	44	0	248	QVLLSEPQEAAALYR,CELLSDESLAVCSPR,ALDVSASDEEMARPK,VALMGGSHGGFLSCHLIGQYPETYSACIAR,SALYYVDLSGGK,KAGGAVSGEEK,SFNLSALEK,VALMGGSHGGFLSCHLIGQYPETY,GSTGFGQDSILSLPGNVGHQDVK,STHALSEVEVESDSFMNTVLWLHTHLGS,VGFLPPAGK,EQSVSWVSLEEAEPIPDIHWGIR,QPSLSAACLGPEVTTQYGGLYR,RVPFKQGLEYYHALK,VLHPPPDQENVQYADLDFEAILLQPSNSPDK,QFLEVWEK,DVQFAVQQVLQEEHFDAR,QGLEYYHALK,VALMGGSHGGFLSCHLIGQYPETYSAC,ALDVSASDEEMAR,GDQFVFYEDWGETMVSK,TPV…
26	gi|26329729|dbj|BAC28603.1| unnamed protein product	IPI00648683.3|SWISS-PROT:O35643|TREMBL:Q3TVN4;Q3U1K9;Q5SVG4;Q8CC13|ENSEMBL:ENSMUSP00000070598;ENSMUSP00000099134|VEGA:OTTMUSP00000005282	104998	4.94	3.15	1	1	1	LGAPISSGLSDLFDLTSGVGTLSGSYVAPK
26	gi|148708562|gb|EDL40509.1| adaptor protein complex AP-1, beta 1 subunit, isoform CRA_b	IPI00346965.5|TREMBL:Q3TXG4;Q5SVG5;Q6NXY3|ENSEMBL:ENSMUSP00000009234;ENSMUSP00000105523|REFSEQ:NP_031480|VEGA:OTTMUSP00000005281	103935	5.04	3.18	1	1	1	LGAPISSGLSDLFDLTSGVGTLSGSYVAPK
27	Hsph1 Putative uncharacterized protein	IPI00830204.1|TREMBL:Q8C6H1|ENSEMBL:ENSMUSP00000106124|VEGA:OTTMUSP00000023702	91677.9	5.45	5.26	3	1	12	GCALQCAILSPAFK,AGGIETIANEFSDR,THGIFTISTASMVEK
27	Hsph1 Isoform HSP105-beta of Heat shock protein 105 kDa	IPI00224109.2|SWISS-PROT:Q61699-2|ENSEMBL:ENSMUSP00000106125|VEGA:OTTMUSP00000023704	91697.5	5.55	5.28	3	1	12	GCALQCAILSPAFK,AGGIETIANEFSDR,THGIFTISTASMVEK
27	Heat shock protein 105 kDa OS=Mus musculus GN=Hsph1 PE=1 SV=2	IPI00123802.5|SWISS-PROT:Q61699-1|ENSEMBL:ENSMUSP00000074392;ENSMUSP00000075746|REFSEQ:NP_038587|VEGA:OTTMUSP00000023701;OTTMUSP00000023705	96407.4	5.39	5.01	3	1	12	GCALQCAILSPAFK,AGGIETIANEFSDR,THGIFTISTASMVEK
28	Gpx4 glutathione peroxidase 4 isoform 1 precursor	IPI00660262.4|TREMBL:Q76LV0|REFSEQ:NP_001032830|VEGA:OTTMUSP00000020606	29146.7	10.19	24.11	7	1	22	ILAFPCNQFGR,TDVNYTQLVDLHAR,ICVNGDDAHPLWK,YGPMEEPQVIEK,DIDGHMVCLDK
28	Gpx4 Isoform Mitochondrial of Phospholipid hydroperoxide glutathione peroxidase, mitochondrial	IPI00117281.2|SWISS-PROT:O70325-1|TREMBL:Q3TIF2;Q5XJZ8|REFSEQ:NP_032188|VEGA:OTTMUSP00000020605	22181.8	8.74	30.96	7	1	22	ILAFPCNQFGR,TDVNYTQLVDLHAR,ICVNGDDAHPLWK,YGPMEEPQVIEK,DIDGHMVCLDK
28	Gpx4 Isoform Cytoplasmic of Phospholipid hydroperoxide glutathione peroxidase, mitochondrial	IPI00919204.1|SWISS-PROT:O70325-2|TREMBL:Q3TI34	19475.5	8.3	35.88	7	1	22	ILAFPCNQFGR,TDVNYTQLVDLHAR,ICVNGDDAHPLWK,YGPMEEPQVIEK,DIDGHMVCLDK
29	gi|123230135|emb|CAM16505.1| peroxiredoxin 1	IPI00649645.1|TREMBL:B1AXW4|VEGA:OTTMUSP00000009956	13631.7	6.71	65.04	12	0	69	TIAQDYGVLK,KQGGLGPMNIPLISDPK,IGYPAPNFK,QGGLGPMNIPLISDPK,DISLSEYK,KLNCQVIGASVDSHFCHLAWINTPK,LNCQVIGASVDSHFCHLAWINTPK,ATAVMPDGQFK
30	Actin-related protein 2/3 complex subunit 1A OS=Mus musculus GN=Arpc1a PE=1 SV=1	IPI00127987.1|SWISS-PROT:Q9R0Q6|ENSEMBL:ENSMUSP00000031625|REFSEQ:NP_062741|VEGA:OTTMUSP00000026391	41626.3	8.46	8.92	2	1	2	STVLSLDWHPNNVLLAAGSCDFK,TLESSIQGLR
31	Prostaglandin E synthase 3 OS=Mus musculus GN=Ptges3 PE=1 SV=1	IPI00127989.1|SWISS-PROT:Q9R0Q7|TREMBL:Q3TJG6;Q9CRH1|ENSEMBL:ENSMUSP00000050292|REFSEQ:NP_062740;XP_001478909;XP_001480119|VEGA:OTTMUSP00000022954	18721.4	4.36	35.63	6	1	41	HLNEIDLFHCIDPNDSK,SILCCLR,LNWLSVDFNNWK,LTFSCLGGSDNFK,DVNVNFEK
32	gi|149251004|ref|XP_001476929.1| PREDICTED: similar to RP42	IPI00849604.1|REFSEQ:XP_001476929	32995.6	5.33	24.39	6	1	15	TAVSCLSQNDWK,LDVATDNFFQNPELYIR,QEFMDGMTELGCDSIEK,FKDFYQFTFNFAK,QFMIFTQSSEK
32	DCN1-like protein 1 OS=Mus musculus GN=Dcun1d1 PE=2 SV=1	IPI00752092.3|SWISS-PROT:Q9QZ73|TREMBL:Q3TMV8|ENSEMBL:ENSMUSP00000103817|VEGA:OTTMUSP00000035493	30097.3	5.18	27.03	6	1	15	TAVSCLSQNDWK,LDVATDNFFQNPELYIR,QEFMDGMTELGCDSIEK,FKDFYQFTFNFAK,QFMIFTQSSEK
33	gi|162287057|ref|NP_001104576.1| ubiquitin-activating enzyme 3 isoform 2	IPI00880843.1|TREMBL:Q3TL72|REFSEQ:NP_001104576	49957.2	5.12	5.36	1	1	1	EQPFGDGVPLDGDDPEHIQWIFQK
33	gi|51593447|gb|AAH80776.1| Uba3 protein	IPI00471447.1|TREMBL:Q66JT6|ENSEMBL:ENSMUSP00000032142	49283.2	5.45	5.48	1	1	1	EQPFGDGVPLDGDDPEHIQWIFQK
33	NEDD8-activating enzyme E1 catalytic subunit OS=Mus musculus GN=Uba3 PE=2 SV=1	IPI00226943.1|SWISS-PROT:Q8C878-1	51719.2	5.3	5.19	1	1	1	EQPFGDGVPLDGDDPEHIQWIFQK
33	gi|148666936|gb|EDK99352.1| ubiquitin-activating enzyme E1C, isoform CRA_a	IPI00453622.2|SWISS-PROT:Q8C878-2|TREMBL:Q3TG68|ENSEMBL:ENSMUSP00000086701|REFSEQ:NP_035796	51737.3	5.3	5.19	1	1	1	EQPFGDGVPLDGDDPEHIQWIFQK
34	Smu1 Isoform 2 of WD40 repeat-containing protein SMU1	IPI00760034.2|SWISS-PROT:Q3UKJ7-2|ENSEMBL:ENSMUSP00000103734	37548.1	6.2	5.42	1	1	1	AAIAQALAGEVSVVPPSR
34	WD40 repeat-containing protein SMU1 OS=Mus musculus GN=Smu1 PE=2 SV=2	IPI00331342.6|SWISS-PROT:Q3UKJ7-1|TREMBL:B1AXY3|ENSEMBL:ENSMUSP00000030117|REFSEQ:NP_067510|VEGA:OTTMUSP00000006965	57543.9	6.74	3.51	1	1	1	AAIAQALAGEVSVVPPSR
35	gi|149259652|ref|XP_922387.3| PREDICTED: similar to Glyceraldehyde-3-phosphate dehydrogenase (GAPDH)	IPI00656311.4|REFSEQ:XP_922387	36347.5	7.07	51.19	25	0	142	VGVNGFGR,IVSNASCTTN,RVIISAPSADAPMFVMGVNHEK,YDNSLK,SSTFDAGAGIALNDNFVK,LTGMAFR,VEIVAINDPFIDLN,VIHDNFGIVEGLMTTVH,VIISAPSADAPMFVMGVNHEK,VIPELNGK,GLMTTVHAITATQK,VEGLMTTVHAITATQK,EGLMTTVHAITATQK,GIVEGLMTTVHAITATQK,GILGYTEDQVVSCDFNSNSH,VVDLMAYMASK,MFQYDSTHGK,GILGYTEDQVVSCDFNSNSHSSTFDAGAGIALNDNFVK,LISWYDNEYGY,LISWYDNEYGYSNR
36	gi|149273657|ref|XP_001474649.1| PREDICTED: similar to ubiquitin activating enzyme E1	IPI00849985.1|REFSEQ:XP_001474649	125251	5.44	6.36	8	0	28	DDDSNFHMDFIVAASNLR,VLGPYTF,QLYVLGHEAMK,YFLVGAGAIGCELLK,DEFEGLFK,KPLLESGTLGTK
36	Ubiquitin-like modifier-activating enzyme 1 Y OS=Mus musculus GN=Ube1ay PE=2 SV=2	IPI00337053.3|SWISS-PROT:P31254|TREMBL:Q61341|ENSEMBL:ENSMUSP00000088749;ENSMUSP00000094452;ENSMUSP00000111560|REFSEQ:NP_035797	118038	5.33	6.71	8	0	28	DDDSNFHMDFIVAASNLR,VLGPYTF,QLYVLGHEAMK,YFLVGAGAIGCELLK,DEFEGLFK,KPLLESGTLGTK
37	gi|123230136|emb|CAM16506.1| peroxiredoxin 1	IPI00648105.1|TREMBL:B1AXW5|VEGA:OTTMUSP00000009958	18926.8	6.82	66.47	19	0	101	TIAQDYGVLK,ADEGISFR,KQGGLGPMNIPLISDPK,GLFIIDDK,IGYPAPNFK,SVDEIIR,QGGLGPMNIPLISDPK,LVQAFQFTDK,DISLSEYK,KLNCQVIGASVDSHFCHLAWINTPK,LNCQVIGASVDSHFCHLAWINTPK,ATAVMPDGQFK
37	gi|123230137|emb|CAM16507.1| peroxiredoxin 1	IPI00648615.3|TREMBL:B1AXW6|VEGA:OTTMUSP00000009959	19483.4	6.28	64.2	19	0	101	TIAQDYGVLK,ADEGISFR,KQGGLGPMNIPLISDPK,GLFIIDDK,IGYPAPNFK,SVDEIIR,QGGLGPMNIPLISDPK,LVQAFQFTDK,DISLSEYK,KLNCQVIGASVDSHFCHLAWINTPK,LNCQVIGASVDSHFCHLAWINTPK,ATAVMPDGQFK
38	gi|74215472|dbj|BAE21378.1| unnamed protein product	IPI00830214.1|ENSEMBL:ENSMUSP00000103831|VEGA:OTTMUSP00000025059	22923.8	5.14	26.5	3	0	4	SGTIGSHELPGAFEAAGFHLNEHLYSMIIR,TDGFGIDTCR,SMVAVMDSDTTGK
39	Cullin-associated NEDD8-dissociated protein 1 OS=Mus musculus GN=Cand1 PE=2 SV=2	IPI00896727.1|SWISS-PROT:Q6ZQ38|TREMBL:Q3UMI9|ENSEMBL:ENSMUSP00000020315|REFSEQ:NP_082270|VEGA:OTTMUSP00000040291	136332	5.52	21.22	17	15	37	SPLMSEFQSQISSNPELAAIFESIQK,TLEDPDLNVR,FTISDHPQPIDPLLK,ADVFHAYLSLLK,SVILEAFSSPSEEVK,ALTLIAGSPLKIDLRPVLGEGVPILASFLRK,EGPAVVGQFIQDVK,AVAALLTIPEAEK,VIRPLDQPSSFDATPYIK,VALVTFNSAAHNKPSLIRDLLDSVLPHLYNETK,ISGSILNELIGLVR,FMATNDLMTELQK,QGGLLVNFHPSILTCLLPQLTSPR,IDLRPVLGEGVPILASFLRK,NKPSLIRDLLDSVLPHLYNETK,LTLIDPETLLPR,TYIQCIAAISR
40	gi|74179717|dbj|BAE22493.1| unnamed protein product	IPI00132604.3|SWISS-PROT:O35609|TREMBL:Q3UK26;Q3UXS0|ENSEMBL:ENSMUSP00000112846|VEGA:OTTMUSP00000038230	38586.3	7.55	8.29	1	1	1	EQPPPAYEPPAPAPAPLPPPSAPSVQSSR
41	gi|26324300|dbj|BAC24987.1| unnamed protein product	IPI00473227.1|TREMBL:Q8CF78	35108.4	9.78	43.3	15	0	98	GVPLYR,KVNVVEQEK,GVSQAVEHINK,LAMQEFMILPVGASSFR,AAVPSGASTGIYEALELR,FGANAILGVSLAVCK,LMIEMDGTENK,HIADLAGNPEVILPVPAFNVINGGSHAGNK,TIAPALVSK,GNPTVEVDLYTAK,HIADLAGNPEVILPVPAFNVINGGSH
42	gi|673433|emb|CAA40268.1| protein synthesis initiation factor 4A	IPI00409918.1|SWISS-PROT:P10630-2|ENSEMBL:ENSMUSP00000110998|VEGA:OTTMUSP00000031670	46489.3	5.33	9.31	3	0	3	GIYAYGFEKPSAIQQR,KVDWLTEK,GYDVIAQAQSGTGK
42	gi|176866061|ref|NP_001116510.1| eukaryotic translation initiation factor 4A2 isoform c	IPI00857127.1|TREMBL:Q8BTU6|ENSEMBL:ENSMUSP00000090876|REFSEQ:NP_001116510|VEGA:OTTMUSP00000031666;OTTMUSP00000031667	41290.4	5.45	10.5	3	0	3	GIYAYGFEKPSAIQQR,KVDWLTEK,GYDVIAQAQSGTGK
42	Eukaryotic initiation factor 4A-II OS=Mus musculus GN=Eif4a2 PE=2 SV=2	IPI00400432.2|SWISS-PROT:P10630-1|TREMBL:Q52KC1|ENSEMBL:ENSMUSP00000023599|REFSEQ:NP_038534|VEGA:OTTMUSP00000031665	46402.3	5.33	9.34	3	0	3	GIYAYGFEKPSAIQQR,KVDWLTEK,GYDVIAQAQSGTGK
43	gi|187466258|emb|CAQ52057.1| Parkinson disease (autosomal recessive, early onset) 7	IPI00894769.1|TREMBL:B2KFH9|VEGA:OTTMUSP00000042687	14186.6	6.72	77.04	12	0	88	DVMICPDTSLEDAK,VTVAGLAGK,VTVAGLAGKDPVQCSR,GAEEMETVIPVDVMR,VTTHPLAK,KGLIAAICAGPTALLAHEVGFGCK,GLIAAICAGPTALLAHEVGFGCK,TQGPYDVVVLPGGNLGAQNLSESPMVK
43	gi|123246553|emb|CAM19231.1| Parkinson disease (autosomal recessive, early onset) 7	IPI00649794.1|TREMBL:A2A815|VEGA:OTTMUSP00000010791	14299.8	6.72	76.47	12	0	88	DVMICPDTSLEDAK,VTVAGLAGK,VTVAGLAGKDPVQCSR,GAEEMETVIPVDVMR,VTTHPLAK,KGLIAAICAGPTALLAHEVGFGCK,GLIAAICAGPTALLAHEVGFGCK,TQGPYDVVVLPGGNLGAQNLSESPMVK
44	- 14 kDa protein	IPI00875623.1|ENSEMBL:ENSMUSP00000093882	13935.7	5.64	13.33	1	1	1	LLVEQAGTQLSHGEEK
44	gi|148923143|gb|ABR18829.1| alpha28-takusan	IPI00453482.1|TREMBL:A6NAU7;Q8BGG1|ENSEMBL:ENSMUSP00000108435|REFSEQ:NP_796109	17114.4	5.17	10.96	1	1	1	LLVEQAGTQLSHGEEK
45	gi|149257623|ref|XP_001476012.1| PREDICTED: similar to Glyceraldehyde-3-phosphate dehydrogenase (GAPDH)	IPI00271869.1|ENSEMBL:ENSMUSP00000102656|REFSEQ:XP_001476012	36031.3	8.63	60.06	34	0	212	VGVNGFGR,QASEGPLK,IVSNASCTTN,RVIISAPSADAPMFVMGVNHEK,YDNSLK,SSTFDAGAGIALNDNFVK,GAAQNIIPASTGAAK,VEIVAINDPFIDLN,VIHDNFGIVEGLMTTVH,VIISAPSADAPMFVMGVNHEK,GLMTTVHAITATQK,VEGLMTTVHAITATQK,PITIFQER,EGLMTTVHAITATQK,GIVEGLMTTVHAITATQK,LVINGKPITIFQERDPTNIK,INGKPITIFQERDPTNIK,GILGYTEDQVVSCDFNSNSH,INGKPITIFQER,LVINGKPITIFQERD,VVDLMAYMASK,MFQYDSTHGK,GILGYTEDQVVSCDFNSNSHSSTFDAGAGIALNDNFVK,LISWYDNEYGY,LISWYDNEYG…
46	Cbr1 16 kDa protein	IPI00918611.1|VEGA:OTTMUSP00000045702	15716.1	7.72	68.75	12	0	36	LQAEGLSPR,KFSGDVVLAAR,FSGDVVLAAR,TNFFGTR,ALRDFLLKEYGGLDVLVNNAGIAFK,PVALVTGANK,GIGFAITR,VNDDTPFHIQAEVTMK,FHQLDIDNPQSIR,EYGGLDVLVNNAGIAFK
47	gi|12858467|dbj|BAB31326.1| unnamed protein product	IPI00719971.1|SWISS-PROT:Q922D4-3|ENSEMBL:ENSMUSP00000109630	62652.6	5.06	2.55	1	1	3	QEIIEQLLSNIFHK
47	Saps3 Isoform 4 of Serine/threonine-protein phosphatase 6 regulatory subunit 3	IPI00720066.1|SWISS-PROT:Q922D4-4	56752.5	5.27	2.82	1	1	3	QEIIEQLLSNIFHK
47	Serine/threonine-protein phosphatase 6 regulatory subunit 3 OS=Mus musculus GN=Saps3 PE=1 SV=1	IPI00122858.1|SWISS-PROT:Q922D4-1|ENSEMBL:ENSMUSP00000025846|REFSEQ:NP_083732	94652.8	4.48	1.66	1	1	3	QEIIEQLLSNIFHK
47	gi|148700994|gb|EDL32941.1| SAPS domain family, member 3, isoform CRA_a	IPI00720007.1|SWISS-PROT:Q922D4-2	92616.6	4.5	1.69	1	1	3	QEIIEQLLSNIFHK
48	gi|1049309|gb|AAC00028.1| CDC42 protein	IPI00113849.1|SWISS-PROT:P60766-2|TREMBL:Q3UL78|ENSEMBL:ENSMUSP00000054634|REFSEQ:NP_033991|VEGA:OTTMUSP00000010388	21258.6	6.16	38.22	7	2	31	CVVVGDGAVGK,YVECSALTQK,TPFLLVGTQIDLR,TCLLISYTTNK,NVFDEAILAALEPPEPK,WVPEITHHCPK
49	Cell division control protein 42 homolog OS=Mus musculus GN=Cdc42 PE=1 SV=1	IPI00120193.1|SWISS-PROT:P60766-1|TREMBL:Q99JI7|ENSEMBL:ENSMUSP00000030417|VEGA:OTTMUSP00000010389	21310.6	5.76	24.08	4	0	13	CVVVGDGAVGK,TPFLLVGTQIDLR,TCLLISYTTNK,WVPEITHHCPK
50	gi|149254364|ref|XP_001478040.1| PREDICTED: similar to 40S ribosomal protein S28	IPI00849074.1|REFSEQ:XP_001478040;XP_001478356	7759.92	9.38	17.39	1	1	2	EGDVLTLLESER
50	40S ribosomal protein S28 OS=Mus musculus GN=Rps28 PE=2 SV=1	IPI00137736.1|SWISS-PROT:P62858|TREMBL:Q059I1|ENSEMBL:ENSMUSP00000110013|REFSEQ:NP_058540;XP_001479038;XP_001480156	7841.03	10.7	17.39	1	1	2	EGDVLTLLESER
50	gi|149254491|ref|XP_001480148.1| PREDICTED: similar to ribosomal protein S28	IPI00719947.2|ENSEMBL:ENSMUSP00000098214|REFSEQ:XP_001474139;XP_001478850;XP_001480148	7832.02	10.23	17.39	1	1	2	EGDVLTLLESER
50	gi|149257368|ref|XP_001478451.1| PREDICTED: similar to 40S ribosomal protein S28	IPI00458881.2|ENSEMBL:ENSMUSP00000082253|REFSEQ:XP_001477731;XP_001478451	7871.21	9.03	17.39	1	1	2	EGDVLTLLESER
51	Gramd1b Isoform 1 of GRAM domain-containing protein 1B	IPI00845844.2|SWISS-PROT:Q80TI0-1|ENSEMBL:ENSMUSP00000112489|VEGA:OTTMUSP00000041912	88330.9	5.72	0.65	1	0	5	TFIEK
51	Uncharacterized protein C1orf83 homolog OS=Mus musculus PE=2 SV=2	IPI00113284.2|SWISS-PROT:Q8R2M0|ENSEMBL:ENSMUSP00000030362;ENSMUSP00000059741|REFSEQ:NP_079893|VEGA:OTTMUSP00000008815;OTTMUSP00000008897	24200.3	10.05	2.42	1	0	5	TFIEK
51	2210012G02Rik 26 kDa protein	IPI00655212.4|ENSEMBL:ENSMUSP00000054142	26274.6	10.02	2.19	1	0	5	TFIEK
51	2210012G02Rik 21 kDa protein	IPI00648880.1|VEGA:OTTMUSP00000008898	21058.6	9.92	2.79	1	0	5	TFIEK
51	gi|12857558|dbj|BAB31042.1| unnamed protein product	IPI00555002.1|SWISS-PROT:Q80ZJ1-2	11944.7	5.4	4.76	1	0	5	TFIEK
51	gi|156713460|ref|NP_001096140.1| T-cell activation kelch repeat protein isoform b	IPI00828378.1|SWISS-PROT:Q3UQV5-2|ENSEMBL:ENSMUSP00000113739|REFSEQ:NP_001096140|VEGA:OTTMUSP00000038183	60347.1	5.93	0.96	1	0	5	TFIEK
51	Ras-related protein Rap-2c OS=Mus musculus GN=Rap2c PE=1 SV=1	IPI00466588.3|SWISS-PROT:Q8BU31|TREMBL:A2AD86|ENSEMBL:ENSMUSP00000058391|REFSEQ:NP_766001;XP_001477954|VEGA:OTTMUSP00000019067	20744.8	4.87	2.73	1	0	5	TFIEK
51	gi|26328871|dbj|BAC28174.1| unnamed protein product	IPI00227757.2|SWISS-PROT:Q80TI0-4|ENSEMBL:ENSMUSP00000048126|REFSEQ:NP_766356|VEGA:OTTMUSP00000041911	101086	5.9	0.57	1	0	5	TFIEK
51	HAUS augmin-like complex subunit 2 OS=Mus musculus GN=Haus2 PE=2 SV=1	IPI00133033.1|SWISS-PROT:Q9CQS9-1|TREMBL:A2AKH8|ENSEMBL:ENSMUSP00000028741|REFSEQ:NP_079751|VEGA:OTTMUSP00000016639	26839.2	6.06	2.14	1	0	5	TFIEK
51	gi|63556710|ref|XP_357730.3| PREDICTED: similar to novel androgen binding protein (Abp) family member	IPI00875986.1|ENSEMBL:ENSMUSP00000103729;ENSMUSP00000103732|REFSEQ:XP_357730;XP_895990	10103.7	4.61	5.38	1	0	5	TFIEK
51	gi|149274598|ref|XP_998942.2| PREDICTED: similar to novel androgen binding protein (Abp) family member	IPI00750851.2|REFSEQ:XP_998942	10118.7	4.75	5.38	1	0	5	TFIEK
51	DNA-dependent protein kinase catalytic subunit OS=Mus musculus GN=Prkdc PE=1 SV=2	IPI00123886.1|SWISS-PROT:P97313-1|TREMBL:Q91UZ3|ENSEMBL:ENSMUSP00000023352|REFSEQ:NP_035289	471388	6.7	0.12	1	0	5	TFIEK
51	gi|63556729|ref|XP_486539.2| PREDICTED: similar to novel androgen binding protein (Abp) family member	IPI00409352.2|REFSEQ:XP_486539	10016.6	4.84	5.38	1	0	5	TFIEK
51	gi|123232573|emb|CAM24264.1| titin	IPI00750701.1|TREMBL:A2AT56|ENSEMBL:ENSMUSP00000107477|VEGA:OTTMUSP00000014223	913531	5.45	0.06	1	0	5	TFIEK
51	Ras-related protein Rap-2a OS=Mus musculus GN=Rap2a PE=1 SV=2	IPI00396701.3|SWISS-PROT:Q80ZJ1-1|ENSEMBL:ENSMUSP00000056433|REFSEQ:NP_083795|VEGA:OTTMUSP00000018473	20642.5	4.73	2.73	1	0	5	TFIEK
51	gi|63556732|ref|XP_620465.1| PREDICTED: similar to novel androgen binding protein (Abp) family member	IPI00606140.1|REFSEQ:XP_620465	10103.7	4.61	5.38	1	0	5	TFIEK
51	gi|123858156|emb|CAM15731.1| centrosomal protein 27	IPI00515474.1|SWISS-PROT:Q9CQS9-2|TREMBL:A2AKI1|ENSEMBL:ENSMUSP00000106334|VEGA:OTTMUSP00000016640	23622.5	6.12	2.48	1	0	5	TFIEK
51	gi|94380146|ref|XP_001001188.1| PREDICTED: similar to novel androgen binding protein (Abp) family member	IPI00756538.1|REFSEQ:XP_001001188	10051.6	4.7	5.38	1	0	5	TFIEK
51	Gramd1b Isoform 2 of GRAM domain-containing protein 1B	IPI00845682.1|SWISS-PROT:Q80TI0-2|ENSEMBL:ENSMUSP00000112417|VEGA:OTTMUSP00000041915	81034.2	5.53	0.72	1	0	5	TFIEK
51	Gramd1b Protein	IPI00894912.1|VEGA:OTTMUSP00000041913	56590.5	5.3	1.02	1	0	5	TFIEK
51	Kelch repeat and BTB domain-containing protein 8 OS=Mus musculus GN=Kbtbd8 PE=2 SV=1	IPI00270854.7|SWISS-PROT:Q3UQV5-1|ENSEMBL:ENSMUSP00000032107|REFSEQ:NP_001008785|VEGA:OTTMUSP00000038182	68660.4	5.85	0.83	1	0	5	TFIEK
51	gi|47125533|gb|AAH70451.1| Gramd1b protein	IPI00845535.1|SWISS-PROT:Q80TI0-3|ENSEMBL:ENSMUSP00000112564|VEGA:OTTMUSP00000041914	84836.3	5.68	0.68	1	0	5	TFIEK
52	COP9 signalosome complex subunit 4 OS=Mus musculus GN=Cops4 PE=1 SV=1	IPI00131871.1|SWISS-PROT:O88544|TREMBL:Q14AI7;Q3TIJ1|ENSEMBL:ENSMUSP00000048416|REFSEQ:NP_036131|VEGA:OTTMUSP00000032088	46284.8	5.57	8.62	2	1	2	QLLTDFCTHLPNLPDSTAK,NAAQVLVGIPLETGQK
52	Cops4 28 kDa protein	IPI00857934.1|VEGA:OTTMUSP00000032091	28413.4	6.09	14.34	2	1	2	QLLTDFCTHLPNLPDSTAK,NAAQVLVGIPLETGQK
52	Cops4 24 kDa protein	IPI00857710.1|VEGA:OTTMUSP00000032090	24108.3	6	16.99	2	1	2	QLLTDFCTHLPNLPDSTAK,NAAQVLVGIPLETGQK
53	Probable methylthioribulose-1-phosphate dehydratase OS=Mus musculus GN=Apip PE=1 SV=1	IPI00330933.6|SWISS-PROT:Q9WVQ5|TREMBL:A2AWH9|ENSEMBL:ENSMUSP00000011055|REFSEQ:XP_001480605|VEGA:OTTMUSP00000015746	26949.1	6.45	6.22	1	1	1	AAVMATLLFPGQEFK
53	gi|26346639|dbj|BAC36968.1| unnamed protein product	IPI00849096.1|REFSEQ:NP_062709	26933	6.45	6.22	1	1	1	AAVMATLLFPGQEFK
54	26S proteasome non-ATPase regulatory subunit 12 OS=Mus musculus GN=Psmd12 PE=2 SV=3	IPI00318982.3|SWISS-PROT:Q9D8W5	52877.1	6.71	17.11	6	0	15	IYVEIER,AIYDTPCIQAESDKWQQALK,VEFILEQMR,DPNNLLNDWSQKLNSLMSLVNKTTHLIAK,LQEVIETLLSLEK
54	gi|123221883|emb|CAM20679.1| proteasome (prosome, macropain) 26S subunit, non-ATPase, 12	IPI00133066.3|TREMBL:Q3U8F5;Q9CQT4|ENSEMBL:ENSMUSP00000021063|REFSEQ:NP_080170|VEGA:OTTMUSP00000003832	52895.2	6.66	17.11	6	0	15	IYVEIER,AIYDTPCIQAESDKWQQALK,VEFILEQMR,DPNNLLNDWSQKLNSLMSLVNKTTHLIAK,LQEVIETLLSLEK
55	F-actin-capping protein subunit alpha-2 OS=Mus musculus GN=Capza2 PE=1 SV=3	IPI00111265.3|SWISS-PROT:P47754|TREMBL:Q3U7G3;Q3UBZ3;Q3UCD2;Q5DQJ3|ENSEMBL:ENSMUSP00000015877|REFSEQ:NP_031630|VEGA:OTTMUSP00000017623	32967.1	5.57	15.03	3	1	11	LLLNNDNLLR,FIIHAPPGEFNEVFNDVR,FTVTPSTTQVVGILK
56	gi|123233540|emb|CAM28138.1| enolase 3, beta muscle	IPI00649925.1|TREMBL:Q5SX60|VEGA:OTTMUSP00000006351;OTTMUSP00000021515	8692.06	9.45	22.5	2	0	24	AAVPSGASTGIYEALELR
56	gi|123233539|emb|CAM28137.1| enolase 3, beta muscle	IPI00648260.1|TREMBL:Q5SX61|VEGA:OTTMUSP00000006353;OTTMUSP00000021514	7640.77	9.22	25.71	2	0	24	AAVPSGASTGIYEALELR
57	gi|149264124|ref|XP_920080.3| PREDICTED: hypothetical protein	IPI00889899.1|ENSEMBL:ENSMUSP00000111893|REFSEQ:XP_920080;XP_995982	37734	8.1	17.66	10	0	58	QASEGPLK,YDNSLK,GAAQNIIPASTGAAK,LTGMAFR,GLMTTVHAITATQK,VEGLMTTVHAITATQK,PITIFQER,EGLMTTVHAITATQK,GIVEGLMTTVHAITATQK
58	gi|12849596|dbj|BAB28409.1| unnamed protein product	IPI00474820.1|TREMBL:Q9CZE9	21157.5	8.28	34.41	6	0	27	NGMLNVSPIGR,GTFIEFR,LQEQLGNDVVEK,ITEEMDGFLQK,YDYVFPENGLVAYK,IEFYELDKK
59	gi|123298587|emb|CAM27034.1| actin, gamma, cytoplasmic 1	IPI00648420.1|TREMBL:B1ATY0|ENSEMBL:ENSMUSP00000087043;ENSMUSP00000101822|VEGA:OTTMUSP00000004545	32620.4	5.15	51.19	13	0	47	SYELPDGQVITIGNER,AVFPSIVGRPR,EITALAPSTMK,AVFPSIVGR,LCYVALDFEQEMATAASSSSLEK,CPEALFQPSFLGMESCGIHETTFNSIMK,GYSFTTTAER,TTGIVMDSGDGVTHTVPIYEGYALPHAILR,KDLYANTVLSGGTTMYPGIADR,DLYANTVLSGGTTMYPGIADR,TTGIVMDSGDGVTHTVPIYEGYALPH
60	Ras-related C3 botulinum toxin substrate 3 OS=Mus musculus GN=Rac3 PE=1 SV=1	IPI00157462.1|SWISS-PROT:P60764|TREMBL:Q14A12|ENSEMBL:ENSMUSP00000018156|REFSEQ:NP_573486|VEGA:OTTMUSP00000004488	21378.9	8.43	19.79	4	0	11	CVVVGDGAVGK,TVFDEAIR,YLECSALTQR,AVLCPPPVK
61	Anp32a Protein	IPI00918185.1|VEGA:OTTMUSP00000044960	15306.6	5.3	25.36	4	0	14	ISGDLEVLAEK,SLDLFNCEVTNLNAYR,ELVLDNCK
62	14-3-3 protein eta OS=Mus musculus GN=Ywhah PE=1 SV=2	IPI00227392.5|SWISS-PROT:P68510|ENSEMBL:ENSMUSP00000019109|REFSEQ:NP_035868|VEGA:OTTMUSP00000017560	28211.7	4.81	13.41	4	1	15	DSTLIMQLLR,NLLSVAYK,ELETVCNDVLALLDK
63	Homeobox protein Mohawk OS=Mus musculus GN=Mkx PE=2 SV=1	IPI00896675.1|SWISS-PROT:Q8BIA3	39401.1	9.65	3.68	1	1	1	DEVQGTTSCIIQK
64	gi|94383772|ref|XP_996602.1| PREDICTED: similar to Acidic ribosomal phosphoprotein P0	IPI00626366.3|REFSEQ:XP_996602	34216.4	5.91	3.79	1	1	1	TSFFQALGITTK
64	60S acidic ribosomal protein P0 OS=Mus musculus GN=Rplp0 PE=1 SV=3	IPI00314950.2|SWISS-PROT:P14869|TREMBL:Q5FWB6;Q5M8R8|ENSEMBL:ENSMUSP00000083705|REFSEQ:NP_031501|VEGA:OTTMUSP00000015585	34216.4	5.91	3.79	1	1	1	TSFFQALGITTK
65	cGMP-dependent protein kinase 2 OS=Mus musculus GN=Prkg2 PE=2 SV=1	IPI00121070.1|SWISS-PROT:Q61410	87084.9	8.44	0.92	1	1	1	NGINDIK
65	Prkg2 Putative uncharacterized protein	IPI00918923.1|TREMBL:Q3TMJ2|VEGA:OTTMUSP00000045111	84210.5	8.61	0.95	1	1	1	NGINDIK
65	gi|188219585|ref|NP_032952.3| protein kinase, cGMP-dependent, type II	IPI00405125.2|TREMBL:Q8C4R2;Q8CAH8|ENSEMBL:ENSMUSP00000031277|REFSEQ:NP_032952|VEGA:OTTMUSP00000045109	87259	8.61	0.92	1	1	1	NGINDIK
66	gi|148687099|gb|EDL19046.1| RAS-related C3 botulinum substrate 1, isoform CRA_a	IPI00127408.3|TREMBL:Q3TLP8|ENSEMBL:ENSMUSP00000098058|VEGA:OTTMUSP00000022621	23432.3	8.94	34.12	8	4	26	CVVVGDGAVGK,TVFDEAIR,YLECSALTQR,AVLCPPPVK,LTPITYPQGLAMAK,HHCPNTPIILVGTK,EIGAVK
66	Ras-related C3 botulinum toxin substrate 1 OS=Mus musculus GN=Rac1 PE=1 SV=1	IPI00761613.1|SWISS-PROT:P63001|TREMBL:Q8BPG5;Q8C4N8;Q9D859|ENSEMBL:ENSMUSP00000079380|REFSEQ:NP_033033|VEGA:OTTMUSP00000022620	21450.1	8.77	37.5	8	4	26	CVVVGDGAVGK,TVFDEAIR,YLECSALTQR,AVLCPPPVK,LTPITYPQGLAMAK,HHCPNTPIILVGTK,EIGAVK
67	gi|187465706|emb|CAQ51799.1| ubiquitin-conjugating enzyme E2 variant 2	IPI00894843.1|TREMBL:B2KF55|ENSEMBL:ENSMUSP00000112802|VEGA:OTTMUSP00000041728	7328.66	10.27	15.87	1	0	6	WTGMIIGPPR
68	gi|157277948|ref|NP_033067.2| radixin isoform a	IPI00653921.2|TREMBL:Q3TH46;Q3TS74;Q3TS85;Q3U111;Q3UJJ8|ENSEMBL:ENSMUSP00000000590|REFSEQ:NP_001098086;NP_033067	68542.8	5.91	19.73	10	1	45	FVIKPIDK,FFPEDVSEELIQEITQR,APDFVFYAPR,EAILNDEIYCPPETAVLLASYAVQAK,QLFDQVVK,IGFPWSEIR,KAPDFVFYAPR,NQEQLAAELAEFTAK,ALELEQER,QLQALSSELAQAR
69	Eukaryotic translation initiation factor 5B OS=Mus musculus GN=Eif5b PE=1 SV=2	IPI00756424.3|SWISS-PROT:Q05D44-1|TREMBL:Q6A002;Q7TPC0;Q8BYX3;Q8BYY7|ENSEMBL:ENSMUSP00000027252|REFSEQ:NP_938045	137616	5.47	0.66	1	1	1	LAHCEELR
70	Uncharacterized protein C17orf37 homolog OS=Mus musculus PE=2 SV=1	IPI00132184.1|SWISS-PROT:Q9CQ86|TREMBL:A2A556|ENSEMBL:ENSMUSP00000002655|REFSEQ:NP_079835|VEGA:OTTMUSP00000006722	12295	4.53	9.57	1	1	2	EEYPGIEIESR
71	40S ribosomal protein S7 OS=Mus musculus GN=Rps7 PE=2 SV=1	IPI00136984.1|SWISS-PROT:P62082|TREMBL:Q4FZE6|ENSEMBL:ENSMUSP00000073880|REFSEQ:NP_035430	22126.8	10.09	11.34	1	1	3	TLTAVHDAILEDLVFPSEIVGK
71	gi|149270446|ref|XP_001478257.1| PREDICTED: similar to ribosomal protein S7	IPI00850934.1|ENSEMBL:ENSMUSP00000100505|REFSEQ:XP_001478257	18735	10.4	13.5	1	1	3	TLTAVHDAILEDLVFPSEIVGK
71	gi|148699419|gb|EDL31366.1| mCG116065	IPI00666161.1|ENSEMBL:ENSMUSP00000100516|REFSEQ:XP_894928;XP_913770	22084.8	10.09	11.34	1	1	3	TLTAVHDAILEDLVFPSEIVGK
72	Nascent polypeptide-associated complex subunit alpha, muscle-specific form OS=Mus musculus GN=Naca PE=1 SV=1	IPI00111831.1|SWISS-PROT:P70670|ENSEMBL:ENSMUSP00000089680|REFSEQ:NP_001106670	220601	9.4	3.2	5	5	14	NNSNDIVNAIMELTM,DIELVMSQANVSR,IEDLSQQAQLAAAEK,NILFVITKPDVYK,SPASDTYIVFGEAK
72	Nascent polypeptide-associated complex subunit alpha OS=Mus musculus GN=Naca PE=1 SV=1	IPI00121297.1|SWISS-PROT:Q60817|TREMBL:Q3UK68|ENSEMBL:ENSMUSP00000073532|REFSEQ:NP_038636	23383.9	4.52	32.56	5	5	14	NNSNDIVNAIMELTM,DIELVMSQANVSR,IEDLSQQAQLAAAEK,NILFVITKPDVYK,SPASDTYIVFGEAK
73	Gnpda2 31 kDa protein	IPI00880432.1|ENSEMBL:ENSMUSP00000112484|VEGA:OTTMUSP00000034763	30523	6.59	4.44	1	0	8	TFNMDEYVGLPR
73	Glucosamine-6-phosphate isomerase 2 OS=Mus musculus GN=Gnpda2 PE=2 SV=1	IPI00881105.1|SWISS-PROT:Q9CRC9-1|ENSEMBL:ENSMUSP00000031117|REFSEQ:NP_001033104|VEGA:OTTMUSP00000034762;OTTMUSP00000034764	31083.7	6.41	4.35	1	0	8	TFNMDEYVGLPR
73	gi|12855707|dbj|BAB30428.1| unnamed protein product	IPI00133593.3|SWISS-PROT:Q9CRC9-2|VEGA:OTTMUSP00000034765	30913.5	6.41	4.38	1	0	8	TFNMDEYVGLPR
74	Heat shock 70 kDa protein 4 OS=Mus musculus GN=Hspa4 PE=1 SV=1	IPI00331556.5|SWISS-PROT:Q61316|TREMBL:Q3U2G2;Q571M2;Q8C6R3;Q99L75|ENSEMBL:ENSMUSP00000020630|REFSEQ:NP_032326|VEGA:OTTMUSP00000000078	94132.6	5.15	48.39	39	36	202	GCALQCAILSPAFK,LMNETTAVALAYGIYK,LEDTENWLYEDGEDQPK,WNSPAEEGLSDCEVFPK,VLATAFDTTLGGR,SVMDATQIAGLNCLR,NTFTLK,LKETAESVLK,NFTTEQVTAMLLSK,AFSDPFVEAEK,KFDEVLVNHFCEEFGK,KPVVDCVVSVPSFYTDAER,ELTSICSPIISK,QDLPALEEKPR,CTPACVSFGPK,VLTFYR,LMSANASDLPLSIECFMNDIDVSGTMNR,ELSTTLNADEAVTR,NAVEEYVYEMR,QSLTVDPVVK,FLEMCDDLLAR,STNEAMEWMNSK,FVSEDDRNTFTLK,AGGIETIANEYSDR,EPFTLEAYYSSPQDLPYPDPAIAQFSVQK,KLPEMDID,EFSITDVVPYPISLR…
75	gi|149259607|ref|XP_001479421.1| PREDICTED: similar to Glyceraldehyde-3-phosphate dehydrogenase (GAPDH) isoform 1	IPI00850337.1|REFSEQ:XP_001479421;XP_001479426	35782	8.43	70.57	39	0	279	VGVNGFGR,QASEGPLK,IVSNASCTTN,YDNSLK,SSTFDAGAGIALNDNFVK,GAAQNIIPASTGAAK,VSVVDLTCR,IVSNASCTTNCLAPLAK,LTGMAFR,VEIVAINDPFIDLN,VIHDNFGIVEGLMTTVH,VIISAPSADAPMFVMGVNHEK,VIPELNGK,GLMTTVHAITATQK,VEGLMTTVHAITATQK,PITIFQER,EGLMTTVHAITATQK,GIVEGLMTTVHAITATQK,LVINGKPITIFQERDPTNIK,INGKPITIFQERDPTNIK,GILGYTEDQVVSCDFNSNSH,INGKPITIFQER,VPTPNVSVVDLTCR,LVINGKPITIFQERD,VVDLMAYMASK,MFQYDSTHGK,GILGYTEDQVVSCDFNSNSHSSTF…
76	Rho-related GTP-binding protein RhoD OS=Mus musculus GN=Rhod PE=2 SV=1	IPI00124081.1|SWISS-PROT:P97348|TREMBL:Q545H8|ENSEMBL:ENSMUSP00000036031|REFSEQ:NP_031511|VEGA:OTTMUSP00000035746	23561.9	8.46	6.67	1	1	1	VFQEAAEVALSSRR
77	Guanine deaminase OS=Mus musculus GN=Gda PE=1 SV=1	IPI00469987.3|SWISS-PROT:Q9R111|TREMBL:Q3U0C4;Q548F2;Q69ZN0;Q6DFY1|ENSEMBL:ENSMUSP00000084882|REFSEQ:NP_034396|VEGA:OTTMUSP00000035739	51013.1	5.36	55.29	22	0	103	VCMDLNDTVPEYK,FVSEMLQK,GTFVHSTWTCPMEVLR,STDVAEEVYTR,IVFLEESSQQEK,EWCFKPCEIR,NGTTTACYFGTIHTDSSLILAEITDK,TPPLALVFR,YTFPTEQR,LATLGGSQALGLDSEIGNFEVGK,FTLSCTETLMSELGNIAK,NIEEVYVGGK,GASIAHCPNSNLSLSSGLLNVLEVLKHKVK,GCYLSEEELNIFSER,FLYLGDDR,GASIAHCPNSNLSLSSGLLNVLEVLK,ASDSPIDLFYGDFVGDISEAVIQK,EFDALLINPR
78	Gmfb 9 kDa protein	IPI00857233.1|VEGA:OTTMUSP00000028261	9357.67	4.89	28.75	1	0	8	LVVLDEELEGVSPDELKDELPER
79	gi|148677613|gb|EDL09560.1| MAD homolog 4 (Drosophila), isoform CRA_b	IPI00556778.2|TREMBL:Q6GTP6;Q811W8|ENSEMBL:ENSMUSP00000025393;ENSMUSP00000110589|REFSEQ:NP_032566;XP_001479733|VEGA:OTTMUSP00000023201;OTTMUSP00000023202	60342.1	6.5	0.91	1	0	2	EAIER
79	Ccdc38 Isoform 2 of Coiled-coil domain-containing protein 38	IPI00228788.4|SWISS-PROT:Q8CDN8-2|ENSEMBL:ENSMUSP00000043206	73186.6	9.23	0.8	1	0	2	EAIER
79	gi|156119005|emb|CAO91793.1| alpha globin regulatory element containing gene	IPI00881675.1|TREMBL:A7M7S2|ENSEMBL:ENSMUSP00000105016|VEGA:OTTMUSP00000034624	60818.7	6.35	0.92	1	0	2	EAIER
79	Kif1a MKIAA4102 protein	IPI00554992.2|TREMBL:Q5DTN3|ENSEMBL:ENSMUSP00000108582	129795	6.14	0.43	1	0	2	EAIER
79	Kif1b Isoform 3 of Kinesin-like protein KIF1B	IPI00130390.5|SWISS-PROT:Q60575-3	130123	8.59	0.43	1	0	2	EAIER
79	gi|123209321|emb|CAM18594.1| kinesin family member 1B	IPI00828514.1|TREMBL:A2AH75;Q3UY61;Q8BN53|ENSEMBL:ENSMUSP00000030806|REFSEQ:NP_032467|VEGA:OTTMUSP00000010806;OTTMUSP00000042828	130051	8.64	0.43	1	0	2	EAIER
79	UPF0171 protein C16orf35 homolog OS=Mus musculus GN=Mare PE=2 SV=1	IPI00626530.1|SWISS-PROT:Q8VIJ8|TREMBL:A7M7S1|ENSEMBL:ENSMUSP00000020530|REFSEQ:NP_853547|VEGA:OTTMUSP00000034625	63618	6.56	0.88	1	0	2	EAIER
79	Mesoderm induction early response protein 3 OS=Mus musculus GN=Mier3 PE=1 SV=2	IPI00830574.1|SWISS-PROT:Q3UHF3-1|TREMBL:B9EHL0|ENSEMBL:ENSMUSP00000104895|REFSEQ:NP_766181|VEGA:OTTMUSP00000021325	61521.4	4.49	0.91	1	0	2	EAIER
79	Band 4.1-like protein 4A OS=Mus musculus GN=Epb41l4a PE=2 SV=2	IPI00132635.2|SWISS-PROT:P52963|TREMBL:Q3USC8;Q91VX6|ENSEMBL:ENSMUSP00000025234|REFSEQ:NP_038540	78533.1	9.49	0.73	1	0	2	EAIER
79	gi|74188586|dbj|BAE28041.1| unnamed protein product	IPI00626501.3|SWISS-PROT:P33173|TREMBL:Q3UH16;Q6TA13|ENSEMBL:ENSMUSP00000084029|REFSEQ:NP_032466	191974	5.85	0.29	1	0	2	EAIER
79	Kinesin-like protein KIF1B OS=Mus musculus GN=Kif1b PE=1 SV=2	IPI00411082.2|SWISS-PROT:Q60575-1|TREMBL:A2AH79|ENSEMBL:ENSMUSP00000056754|VEGA:OTTMUSP00000010804;OTTMUSP00000042826	204081	5.43	0.28	1	0	2	EAIER
79	gi|26331564|dbj|BAC29512.1| unnamed protein product	IPI00881008.1|TREMBL:Q8BZ59|ENSEMBL:ENSMUSP00000105017	55054.6	6.5	1.02	1	0	2	EAIER
79	Coiled-coil domain-containing protein 38 OS=Mus musculus GN=Ccdc38 PE=2 SV=1	IPI00453914.2|SWISS-PROT:Q8CDN8-1|ENSEMBL:ENSMUSP00000089860|REFSEQ:NP_780697|VEGA:OTTMUSP00000040390	65834.9	8.94	0.89	1	0	2	EAIER
79	RIB43A-like with coiled-coils protein 1 OS=Mus musculus GN=Ribc1 PE=2 SV=1	IPI00132357.1|SWISS-PROT:Q9D0B8|TREMBL:A2AFQ4|ENSEMBL:ENSMUSP00000026288|REFSEQ:NP_079936|VEGA:OTTMUSP00000021233	44962.1	8.24	1.32	1	0	2	EAIER
79	Cleavage and polyadenylation specificity factor subunit 1 OS=Mus musculus GN=Cpsf1 PE=1 SV=1	IPI00110363.1|SWISS-PROT:Q9EPU4|TREMBL:Q3U1X8|ENSEMBL:ENSMUSP00000071794|REFSEQ:NP_444423	160818	5.97	0.35	1	0	2	EAIER
79	gi|149270146|ref|XP_001479735.1| PREDICTED: similar to MAD homolog 4 (Drosophila) isoform 2	IPI00757108.1|REFSEQ:XP_001479735	59192.7	6.64	0.92	1	0	2	EAIER
79	gi|123209319|emb|CAM18592.1| kinesin family member 1B	IPI00407144.1|SWISS-PROT:Q60575-2|TREMBL:A2AH78|ENSEMBL:ENSMUSP00000061472|REFSEQ:NP_997565|VEGA:OTTMUSP00000010805;OTTMUSP00000042827	198920	5.42	0.28	1	0	2	EAIER
79	gi|148686474|gb|EDL18421.1| mesoderm induction early response 1, family member 3, isoform CRA_a	IPI00855016.1|REFSEQ:XP_001473739	54524.1	4.66	1.02	1	0	2	EAIER
79	Mier3 61 kDa protein	IPI00223233.4|ENSEMBL:ENSMUSP00000104894|VEGA:OTTMUSP00000025833	61392.3	4.5	0.91	1	0	2	EAIER
79	gi|160333877|ref|NP_001103785.1| kinesin family member 1A isoform b	IPI00877244.1|TREMBL:Q05BI6;Q05BP4;Q3UUN4;Q6P5H4|REFSEQ:NP_001103785	190976	5.85	0.3	1	0	2	EAIER
79	Mothers against decapentaplegic homolog 4 OS=Mus musculus GN=Smad4 PE=2 SV=1	IPI00125567.3|SWISS-PROT:P97471	60417.2	6.58	0.91	1	0	2	EAIER
79	gi|26338628|dbj|BAC32985.1| unnamed protein product	IPI00466915.1|TREMBL:A2AAX8;Q8BXG6|ENSEMBL:ENSMUSP00000090900|VEGA:OTTMUSP00000005557	64855.4	6.35	0.86	1	0	2	EAIER
79	gi|26326743|dbj|BAC27115.1| unnamed protein product	IPI00756810.2|SWISS-PROT:Q3UHF3-2|ENSEMBL:ENSMUSP00000036809;ENSMUSP00000104893|VEGA:OTTMUSP00000021326	58652.5	4.55	0.96	1	0	2	EAIER
80	gi|123229613|emb|CAM18539.1| capping protein (actin filament) muscle Z-line, beta	IPI00776265.1|TREMBL:A2AMV8|VEGA:OTTMUSP00000019094	12632.2	4.47	61.82	5	0	9	NLSDLIDLVPSLCEDLLSSVDQPLK,SPWSNKYDPPLEDGAMPSAR,KLEVEANNAFDQYR,DYLLCDYNR,LEVEANNAFDQYR
80	gi|123229609|emb|CAM18535.1| capping protein (actin filament) muscle Z-line, beta	IPI00649604.1|TREMBL:A2AMV4|ENSEMBL:ENSMUSP00000030519|VEGA:OTTMUSP00000010482	21068.8	4.57	36.17	5	0	9	NLSDLIDLVPSLCEDLLSSVDQPLK,SPWSNKYDPPLEDGAMPSAR,KLEVEANNAFDQYR,DYLLCDYNR,LEVEANNAFDQYR
81	E3 ubiquitin-protein ligase TRIM32 OS=Mus musculus GN=Trim32 PE=1 SV=2	IPI00321005.5|SWISS-PROT:Q8CH72|TREMBL:Q3TLR3;Q99PN6|ENSEMBL:ENSMUSP00000062277;ENSMUSP00000102989|REFSEQ:NP_444314|VEGA:OTTMUSP00000000377;OTTMUSP00000001221	72057.5	6.49	0.92	1	0	5	YDNSLK
82	V-type proton ATPase catalytic subunit A OS=Mus musculus GN=Atp6v1a PE=1 SV=2	IPI00407692.3|SWISS-PROT:P50516-1|ENSEMBL:ENSMUSP00000066886;ENSMUSP00000110314|REFSEQ:NP_031534|VEGA:OTTMUSP00000027535;OTTMUSP00000027536	68326.1	5.42	12.32	7	2	14	EILQEEEDLAEIVQLVGK,ADYAQLLEDMQNAFR,FSMVQVWPVR,HFTEFVPLR,VLDALFPCVQGGTTAIPGAFGCGK
83	Protein S100-A13 OS=Mus musculus GN=S100a13 PE=1 SV=1	IPI00124115.1|SWISS-PROT:P97352|TREMBL:Q545H7|ENSEMBL:ENSMUSP00000047737;ENSMUSP00000102961|REFSEQ:NP_033139|VEGA:OTTMUSP00000024894	11157.8	5.89	22.45	1	1	1	KGSLNINEFKELATQQLPHLLK
84	Copper transport protein ATOX1 OS=Mus musculus GN=Atox1 PE=2 SV=1	IPI00117379.3|SWISS-PROT:O08997|TREMBL:Q5NCU2|ENSEMBL:ENSMUSP00000018729;ENSMUSP00000104485|REFSEQ:NP_033850|VEGA:OTTMUSP00000005867	7338.43	6.04	58.82	6	6	18	LGGVEFNIDLPNKK,LGGVEFNIDLPNK,VCIDSEHSSDTLLATLNK,AVSYLGPK
85	gi|74193793|dbj|BAE22828.1| unnamed protein product	IPI00420745.7|TREMBL:Q3UWT6;Q6ZWV8;Q8BKE0;Q9CZ58|ENSEMBL:ENSMUSP00000106140|REFSEQ:NP_032970	27509.6	8.31	55.87	14	0	67	SILYDER,ESFEGQMTEDNIEVGICNEAGFR,LVQIEYALAAVAGGAPSVGIK,YNEDLELEDAIHTAILTLK,AANGVVLATEK,RLTPTEVR,HIGLVYSGMGPDYR,GYSFSLTTFSPSGK,LAQQYYLVYQEPIPTAQLVQR
86	Sorting nexin-15 OS=Mus musculus GN=Snx15 PE=2 SV=1	IPI00128062.1|SWISS-PROT:Q91WE1|TREMBL:Q9CW22|ENSEMBL:ENSMUSP00000025702|REFSEQ:NP_081188	37742.3	5.15	11.57	2	2	4	AGAYAAALQGYQDGVHILLQGVSGDPSPAR,FEASVIEER
87	gi|26350123|dbj|BAC38701.1| unnamed protein product	IPI00850840.1|REFSEQ:NP_035159	32914.2	4.8	14.24	2	0	5	ADHQPLTEASYVNLPTIALCNTDSPLR,FTPGTFTNQIQAAFR
87	gi|148680000|gb|EDL11947.1| mCG2650	IPI00622968.1|ENSEMBL:ENSMUSP00000087466|REFSEQ:XP_001475568;XP_001480243	32838.1	4.85	14.24	2	0	5	ADHQPLTEASYVNLPTIALCNTDSPLR,FTPGTFTNQIQAAFR
87	40S ribosomal protein SA OS=Mus musculus GN=Rpsa PE=1 SV=4	IPI00123604.4|SWISS-PROT:P14206|ENSEMBL:ENSMUSP00000035105|REFSEQ:XP_001473955	32838.1	4.8	14.24	2	0	5	ADHQPLTEASYVNLPTIALCNTDSPLR,FTPGTFTNQIQAAFR
87	gi|148671032|gb|EDL02979.1| mCG115729	IPI00659629.1|REFSEQ:XP_921694	32957.3	5.04	14.24	2	0	5	ADHQPLTEASYVNLPTIALCNTDSPLR,FTPGTFTNQIQAAFR
87	gi|171948782|gb|ACB59248.1| laminin receptor	IPI00923080.1|TREMBL:B2CY77	32850.1	4.8	14.24	2	0	5	ADHQPLTEASYVNLPTIALCNTDSPLR,FTPGTFTNQIQAAFR
88	gi|220941556|emb|CAX15734.1| copine I	IPI00857845.1|TREMBL:B7ZCP8|VEGA:OTTMUSP00000029688	13897.9	5.07	54.33	3	0	9	SDPLCVLLQDVGGAWAELCR,FGIYDIDNK,TPELGDDDFLGGAECSLGQIVSSQTLTLPLMLKPGKPAGR
89	gi|220941555|emb|CAX15733.1| copine I	IPI00858302.1|TREMBL:B7ZCP7|VEGA:OTTMUSP00000029687	19859.6	5.16	43.82	4	0	12	SDPFLEFFR,SDPLCVLLQDVGGAWAELCR,FGIYDIDNK,TPELGDDDFLGGAECSLGQIVSSQTLTLPLMLKPGKPAGR
90	gi|220941554|emb|CAX15732.1| copine I	IPI00856970.1|TREMBL:B7ZCP6|VEGA:OTTMUSP00000029689	22922	5.32	51.46	6	0	19	SDPFLEFFR,SDPLCVLLQDVGGAWAELCR,FSVSLQHFCGGDLSTPIQVR,FGIYDIDNK,NNLNPTWK,TPELGDDDFLGGAECSLGQIVSSQTLTLPLMLKPGKPAGR
91	Importin-7 OS=Mus musculus GN=Ipo7 PE=1 SV=2	IPI00331444.7|SWISS-PROT:Q9EPL8|ENSEMBL:ENSMUSP00000081782|REFSEQ:NP_852658	119486	4.7	1.45	1	1	1	ENIVEAIIHSPELIR
92	Trypsin OS=Sus scrofa PE=1 SV=1	gi|136429|sp|P00761|TRYP_PIG	24409.5	7	25.11	14	13	87	TLDNDIMLIK,LSSPATLNSR,FNGNTLDNDIMLIK,LSSPATLN,IITHPNFNGNTLDNDIMLIK,VATVSLPR,LGEHNIDVLEGNEQFINAAK,NIDVLEGNEQFINAAK,LGEHNIDVLEGNEQFIN,IITHPNFNGNTLDNDIMLIKLSSPATLNSR
93	Peptidyl-prolyl cis-trans isomerase NIMA-interacting 1 OS=Mus musculus GN=Pin1 PE=1 SV=1	IPI00132093.1|SWISS-PROT:Q9QUR7|TREMBL:Q3UTI7|ENSEMBL:ENSMUSP00000034689|REFSEQ:NP_075860	18370.5	8.93	30.3	4	2	4	SGEEDFESLASQFSDCSSAK,SKEEALELINGYIQK,GQMQKPFEDASFALR
94	BTB/POZ domain-containing protein 17 OS=Mus musculus GN=Btbd17 PE=2 SV=1	IPI00119130.1|SWISS-PROT:Q9DB72|ENSEMBL:ENSMUSP00000000206|REFSEQ:NP_082331|VEGA:OTTMUSP00000003543	52602.2	9.48	1.05	1	0	1	DEALR
94	IQ motif and SEC7 domain-containing protein 3 OS=Mus musculus GN=Iqsec3 PE=1 SV=1	IPI00330167.4|SWISS-PROT:Q3TES0|ENSEMBL:ENSMUSP00000038653|REFSEQ:NP_001028526|VEGA:OTTMUSP00000027477	129119	5.82	0.42	1	0	1	DEALR
94	gi|123213538|emb|CAM20906.1| calcium/calmodulin-dependent serine protein kinase (MAGUK family)	IPI00119517.3|SWISS-PROT:O70589-5|ENSEMBL:ENSMUSP00000111098|VEGA:OTTMUSP00000018374	104455	5.98	0.54	1	0	1	DEALR
94	Leucine-rich repeat, immunoglobulin-like domain and transmembrane domain-containing protein 2 OS=Mus musculus GN=Lrit2 PE=2 SV=1	IPI00277844.1|SWISS-PROT:Q6PFC5|ENSEMBL:ENSMUSP00000056642|REFSEQ:NP_775594	61360	6.09	0.91	1	0	1	DEALR
94	gi|74181215|dbj|BAE27861.1| unnamed protein product	IPI00606415.4|TREMBL:Q3UHJ6|ENSEMBL:ENSMUSP00000086421	83953	5.46	0.65	1	0	1	DEALR
94	gi|112821679|ref|NP_032461.2| K+ voltage-gated channel, subfamily S, 1	IPI00828715.1|TREMBL:A2A5M1;Q3TY49|ENSEMBL:ENSMUSP00000038901|REFSEQ:NP_032461|VEGA:OTTMUSP00000001130	54917.6	6.65	1.01	1	0	1	DEALR
94	gi|123213539|emb|CAM20907.1| calcium/calmodulin-dependent serine protein kinase (MAGUK family)	IPI00776307.2|SWISS-PROT:O70589-4|TREMBL:Q91VJ0|ENSEMBL:ENSMUSP00000033321|VEGA:OTTMUSP00000018375	103145	5.95	0.55	1	0	1	DEALR
94	gi|220941899|emb|CAX15829.1| angiomotin like 2	IPI00919249.1|TREMBL:B8JK82|VEGA:OTTMUSP00000045159	21157.3	7.15	2.59	1	0	1	DEALR
94	gi|26338594|dbj|BAC32968.1| unnamed protein product	IPI00226680.2|TREMBL:B2RQD5;B7ZN37;O88388;Q6XE41;Q8BXH3|ENSEMBL:ENSMUSP00000022501|REFSEQ:NP_766398|VEGA:OTTMUSP00000021192	92227.1	6.41	0.61	1	0	1	DEALR
94	gi|220941903|emb|CAX15833.1| angiomotin like 2	IPI00919159.1|TREMBL:B8JK86|VEGA:OTTMUSP00000045160	24022.6	8.56	2.27	1	0	1	DEALR
94	gi|220941904|emb|CAX15834.1| angiomotin like 2	IPI00918866.1|TREMBL:B8JK87|VEGA:OTTMUSP00000044939	88935.2	6.99	0.62	1	0	1	DEALR
94	Phosphatidylinositol-4,5-bisphosphate 3-kinase catalytic subunit beta isoform OS=Mus musculus GN=Pik3cb PE=2 SV=1	IPI00136110.3|SWISS-PROT:Q8BTI9|TREMBL:A0JNZ1;Q3TNJ8;Q3U4Q1;Q8CFF1;Q9CTK7|ENSEMBL:ENSMUSP00000035037|REFSEQ:NP_083370|VEGA:OTTMUSP00000023176	121754	6.8	0.47	1	0	1	DEALR
94	Neuromedin-U receptor 1 OS=Mus musculus GN=Nmur1 PE=2 SV=1	IPI00115156.1|SWISS-PROT:O55040|TREMBL:Q0VB23|ENSEMBL:ENSMUSP00000027440|REFSEQ:NP_034471|VEGA:OTTMUSP00000025915	45609.6	9.06	1.23	1	0	1	DEALR
94	E3 SUMO-protein ligase NSE2 OS=Mus musculus GN=Nsmce2 PE=2 SV=1	IPI00133614.5|SWISS-PROT:Q91VT1-1|ENSEMBL:ENSMUSP00000078641|REFSEQ:NP_081022	28231.2	8.12	2.02	1	0	1	DEALR
94	IQ motif and SEC7 domain-containing protein 1 OS=Mus musculus GN=Iqsec1 PE=1 SV=2	IPI00762507.2|SWISS-PROT:Q8R0S2-1|ENSEMBL:ENSMUSP00000098712|REFSEQ:NP_001127855|VEGA:OTTMUSP00000038227	108015	6.71	0.52	1	0	1	DEALR
94	gi|197304784|ref|NP_001127856.1| IQ motif and Sec7 domain 1 isoform b	IPI00761443.2|SWISS-PROT:Q8R0S2-2|ENSEMBL:ENSMUSP00000042960|REFSEQ:NP_001127856|VEGA:OTTMUSP00000038228	122655	8.7	0.45	1	0	1	DEALR
94	gi|133504495|ref|NP_033936.2| calcium/calmodulin-dependent serine protein kinase	IPI00776341.2|SWISS-PROT:O70589-3|TREMBL:B9EJ23|ENSEMBL:ENSMUSP00000111100|REFSEQ:NP_033936|VEGA:OTTMUSP00000018376	102100	5.93	0.56	1	0	1	DEALR
94	gi|26340536|dbj|BAC33930.1| unnamed protein product	IPI00226769.1|TREMBL:Q8C7P0|ENSEMBL:ENSMUSP00000058410	22026	11.57	2.42	1	0	1	DEALR
94	gi|90855452|dbj|BAC97962.2| mKIAA0467 protein	IPI00662762.4|TREMBL:Q6PB77;Q6ZQA5|ENSEMBL:ENSMUSP00000043262	167404	6.46	0.33	1	0	1	DEALR
94	Katanin p60 ATPase-containing subunit A-like 1 OS=Mus musculus GN=Katnal1 PE=2 SV=1	IPI00114980.7|SWISS-PROT:Q8K0T4|ENSEMBL:ENSMUSP00000043210;ENSMUSP00000106136|REFSEQ:NP_705800|VEGA:OTTMUSP00000023450;OTTMUSP00000023452	55165	6.67	1.02	1	0	1	DEALR
94	TIR domain-containing adapter molecule 2 OS=Mus musculus GN=Ticam2 PE=2 SV=1	IPI00222444.3|SWISS-PROT:Q8BJQ4|ENSEMBL:ENSMUSP00000066239|REFSEQ:NP_775570|VEGA:OTTMUSP00000045314	26362.3	4.72	2.16	1	0	1	DEALR
94	Myotubularin-related protein 9 OS=Mus musculus GN=Mtmr9 PE=2 SV=2	IPI00131058.2|SWISS-PROT:Q9Z2D0|TREMBL:A6H6P1;Q3U896|ENSEMBL:ENSMUSP00000059894|REFSEQ:NP_808262	62908	6.18	0.92	1	0	1	DEALR
94	Potassium voltage-gated channel subfamily S member 1 OS=Mus musculus GN=Kcns1 PE=2 SV=1	IPI00127752.1|SWISS-PROT:O35173	54903.6	6.65	1.01	1	0	1	DEALR
94	Centromere-associated protein E OS=Mus musculus GN=Cenpe PE=1 SV=1	IPI00399663.1|SWISS-PROT:Q6RT24|ENSEMBL:ENSMUSP00000057938|REFSEQ:NP_776123	286525	5.25	0.2	1	0	1	DEALR
94	gi|74224848|dbj|BAE37932.1| unnamed protein product	IPI00919094.1|TREMBL:Q3TP05|VEGA:OTTMUSP00000044940	80140.5	8.56	0.7	1	0	1	DEALR
94	gi|123258907|emb|CAM15198.1| novel protein	IPI00420588.3|TREMBL:A2A9C3|ENSEMBL:ENSMUSP00000074862|REFSEQ:XP_001477707|VEGA:OTTMUSP00000009149	377627	5.79	0.15	1	0	1	DEALR
94	BC059842 similar to hCG2036582	IPI00850484.1|REFSEQ:XP_001481325	359169	5.92	0.15	1	0	1	DEALR
94	Angiomotin-like protein 2 OS=Mus musculus GN=Amotl2 PE=2 SV=1	IPI00263333.1|SWISS-PROT:Q8K371-1|TREMBL:B8JK80|ENSEMBL:ENSMUSP00000035121|REFSEQ:NP_062738|VEGA:OTTMUSP00000044938	85278	6.73	0.65	1	0	1	DEALR
94	gi|49904718|gb|AAH76569.1| Golgi-specific brefeldin A-resistance factor 1	IPI00463493.1|TREMBL:A0JLN9;Q3UPP2;Q6A099;Q6DFZ1;Q6PB54;Q8BYH5;Q8R0M4|ENSEMBL:ENSMUSP00000026254|REFSEQ:NP_849261	206782	5.52	0.27	1	0	1	DEALR
94	Cask 81 kDa protein	IPI00890202.1|ENSEMBL:ENSMUSP00000111092	81177.5	6.19	0.7	1	0	1	DEALR
94	Katanin p60 ATPase-containing subunit A1 OS=Mus musculus GN=Katna1 PE=1 SV=1	IPI00125451.1|SWISS-PROT:Q9WV86|ENSEMBL:ENSMUSP00000019929|REFSEQ:NP_035965	55949.1	7.11	1.02	1	0	1	DEALR
94	Katnal1 45 kDa protein	IPI00830971.1|ENSEMBL:ENSMUSP00000106135|VEGA:OTTMUSP00000023451	45124.5	8.78	1.25	1	0	1	DEALR
94	Peripheral plasma membrane protein CASK OS=Mus musculus GN=Cask PE=1 SV=2	IPI00844763.1|SWISS-PROT:O70589-1|TREMBL:B7ZP42|ENSEMBL:ENSMUSP00000112322	105109	5.99	0.54	1	0	1	DEALR
94	Cask Isoform 2 of Peripheral plasma membrane protein CASK	IPI00227910.2|SWISS-PROT:O70589-2|TREMBL:B1AUI1|ENSEMBL:ENSMUSP00000111091|VEGA:OTTMUSP00000019895	74907	6.02	0.75	1	0	1	DEALR
95	Myo6 Myosin VI	IPI00623496.5|TREMBL:B2RWR8|ENSEMBL:ENSMUSP00000036181|REFSEQ:NP_001034635|VEGA:OTTMUSP00000019172	145806	8.72	0.79	1	1	1	VMLTTAGGTK
95	Myo6 146 kDa protein	IPI00762700.2|ENSEMBL:ENSMUSP00000096114	145982	9.03	0.79	1	1	1	VMLTTAGGTK
95	Myo6 MKIAA0389 protein	IPI00462752.4|TREMBL:Q6A077|ENSEMBL:ENSMUSP00000108884;ENSMUSP00000108893|VEGA:OTTMUSP00000019173	148145	8.67	0.78	1	1	1	VMLTTAGGTK
95	Myo6 146 kDa protein	IPI00776145.1|ENSEMBL:ENSMUSP00000075501|VEGA:OTTMUSP00000019174	146307	8.71	0.79	1	1	1	VMLTTAGGTK
95	Myosin-VI OS=Mus musculus GN=Myo6 PE=1 SV=1	IPI00133368.1|SWISS-PROT:Q64331	146409	9.01	0.79	1	1	1	VMLTTAGGTK
95	Myo6 Putative uncharacterized protein	IPI00776187.1|TREMBL:Q8BK95|ENSEMBL:ENSMUSP00000108891|VEGA:OTTMUSP00000019175	144774	8.75	0.8	1	1	1	VMLTTAGGTK
96	Thymidylate synthase OS=Mus musculus GN=Tyms PE=1 SV=1	IPI00130734.1|SWISS-PROT:P07607|TREMBL:Q544L2;Q8C2H6;Q8C2R3;Q8K1U2;Q8VDV6;Q9D0H1|ENSEMBL:ENSMUSP00000026846|REFSEQ:NP_067263|VEGA:OTTMUSP00000029744	34958.1	6	3.58	1	1	1	DFLDSLGFSAR
97	Gpx1 Glutathione peroxidase 1	IPI00319652.2|SWISS-PROT:P11352|TREMBL:Q5RJH8|REFSEQ:NP_032186	22282.4	6.73	79.6	37	35	363	NEEILNSLK,YIIWSPVCR,LSAAAQSTVYAF,AHPLFTFLR,YVRPGGGFEPNFTLFEK,DYTEMNDLQK,PLTGGEPVSLGSLR,VGPDGVPVR,TIDIEPDIETLLSQQSGNS,GLVVLGFPCNQFGHQENGK,LSAAAQSTVYAFSAR,PNFTLFEK,FLVGPDGVPVR,FLVGPDGVPVRR,TIDIEPDIETLLSQQSGN,SARPLTGGEPVSLGSLR,NDIAWNFEK,LSAAAQSTVYAFSARPLTGGEPVSLGSLR,YVRPGGGFEPNFTLF,NALPTPSDDPTALMTDPK,GLVVLGFPCNQFGHQENGKNEEILNSLK,PGGGFEPNFTLFEK
98	gi|3461872|dbj|BAA32524.1| spermatid-specific heat shock protein 70	IPI00923654.1|TREMBL:Q9R2A1	12136.9	9.13	21.62	2	0	17	TTPSYVAFTDTER,VEIIANDQGNR
99	gi|3461874|dbj|BAA32525.1| Heat shock protein 70	IPI00669474.1|TREMBL:O88688	15645.5	5.03	4.9	2	0	6	ITITNDK
100	gi|38174357|gb|AAH61197.1| Bola2 protein	IPI00410755.1|SWISS-PROT:Q8BGS2-2|ENSEMBL:ENSMUSP00000101977|VEGA:OTTMUSP00000027080	6329.22	6.06	35.19	2	0	4	LRQDLEAEHVEVEDTTLNR,QDLEAEHVEVEDTTLNR
101	Acyl-CoA-binding protein OS=Mus musculus GN=Dbi PE=1 SV=2	IPI00667117.2|SWISS-PROT:P31786|TREMBL:Q3ULV8;Q548W7|ENSEMBL:ENSMUSP00000027634|REFSEQ:NP_031856|VEGA:OTTMUSP00000024099	10000.4	8.78	39.08	3	1	14	TQPTDEEMLFIYSHFK,QATVGDVNTDRPGLLDLK
101	gi|148707856|gb|EDL39803.1| mCG17804, isoform CRA_b	IPI00222430.5|TREMBL:Q4VWZ5|ENSEMBL:ENSMUSP00000092199|REFSEQ:NP_001033088|VEGA:OTTMUSP00000024100	15228.5	9.16	25.19	3	1	14	TQPTDEEMLFIYSHFK,QATVGDVNTDRPGLLDLK
101	Dbi Protein	IPI00831604.1|VEGA:OTTMUSP00000024101	11435	8.42	33.66	3	1	14	TQPTDEEMLFIYSHFK,QATVGDVNTDRPGLLDLK
102	Dehydrogenase/reductase SDR family member 11 OS=Mus musculus GN=Dhrs11 PE=2 SV=1	IPI00153463.3|SWISS-PROT:Q3U0B3|ENSEMBL:ENSMUSP00000043467|REFSEQ:NP_808232|VEGA:OTTMUSP00000000930	28274.2	5.91	82.31	25	20	124	CLRPEDVAEAVIYVLSTPPHVQVGDIQMRPTEQVT,SAGYPGTLIPYR,NIDDGHIININ,LALVTGASGGIGAAVAR,ALVQQGLK,LALVTGASGGIGAAVARALVQQGLKVVGCAR,PDTLLSGSTSGWK,NIDDGHIININSMCGHR,VPPQSVIHFYSATK,YAVTALTEGLR,TVGNIEELAAECK,QELLEAQTHIR,CDLSNEEDILSMFSAVR,NIDDGHIININSM,SQHSGVDICINNAGMARPDTLLSGSTSGWK,EAYQSMK,ATCISPGLVETQFAFK
103	Gpx2 Glutathione peroxidase 2	IPI00119240.2|SWISS-PROT:Q9JHC0|REFSEQ:NP_109602	21943	7.59	4.74	2	0	11	NEEILNSLK
104	gi|83024101|ref|XP_923629.1| PREDICTED: similar to heat shock protein 70 cognate	IPI00668185.1|REFSEQ:XP_923629	12058.7	5.25	37.04	6	0	32	NQTAEKEEFEHQQK,CNEIISWLDK,NSLESYAF,VCNPIITK
105	Pebp1 15 kDa protein	IPI00856331.1|VEGA:OTTMUSP00000031360	14835.7	4.94	46.32	8	0	75	EWHHFLVVNMK,FREWHHFLVVNMK,VLTPTQVMNR,LYTLVLTDPDAPSR,PSSISWDGLDPGK,VLTPTQVMNRPSSISWDGLDPGK,VDYAGVTVDELGK
106	gi|149271727|ref|XP_001476755.1| PREDICTED: similar to UBE2D3	IPI00265279.1|REFSEQ:XP_001472321;XP_001475979;XP_001476755	16793.2	7.71	19.73	2	0	10	SQWSPALTISK,IYHPNINSNGSICLDILR
107	gi|149269417|ref|XP_001479172.1| PREDICTED: similar to Memo1 protein	IPI00850376.1|REFSEQ:XP_001479172	38439.5	6	10.32	2	1	2	IFILGPSHHVPLSR,YLADPSNLFVVSSDFCHWGQR
108	Phosphoglycerate kinase 2 OS=Mus musculus GN=Pgk2 PE=1 SV=3	IPI00555060.2|SWISS-PROT:P09041|TREMBL:Q5RKV3|ENSEMBL:ENSMUSP00000033585|REFSEQ:NP_112467	44883.1	6.36	18.47	10	0	54	DVIFLK,NNQITNNQR,VSHVSTGGGASLELLEGK,VDFNVPMK,AHSSMVGVNLPQK,LGDVYVNDAFGTAHR,FHVEEEGK
109	gi|148701970|gb|EDL33917.1| mCG49241	IPI00108762.3|REFSEQ:XP_911105;XP_982492	10744.2	7.89	12.77	1	1	4	VAGQDGSVVQFK
109	gi|149253629|ref|XP_001478299.1| PREDICTED: similar to SMT3 suppressor of mif two 3 homolog 2	IPI00379383.3|REFSEQ:XP_001478299	8125.17	5.27	16.9	1	1	4	VAGQDGSVVQFK
109	Sumo2 6 kDa protein	IPI00881242.1|VEGA:OTTMUSP00000037770	6013.96	9.06	22.64	1	1	4	VAGQDGSVVQFK
109	Small ubiquitin-related modifier 2 OS=Mus musculus GN=Sumo2 PE=2 SV=1	IPI00165706.1|SWISS-PROT:P61957|TREMBL:A2A9X2|ENSEMBL:ENSMUSP00000021084|REFSEQ:NP_579932;XP_001471836;XP_001473500;XP_001476508;XP_001477640;XP_001480781|VEGA:OTTMUSP00000003569	10871.2	5.32	12.63	1	1	4	VAGQDGSVVQFK
109	gi|148680845|gb|EDL12792.1| mCG48758	IPI00849725.1|REFSEQ:XP_001480707;XP_001480736	10824.1	5.32	12.63	1	1	4	VAGQDGSVVQFK
109	gi|149261737|ref|XP_001475810.1| PREDICTED: similar to SMT3B protein isoform 2	IPI00849486.1|REFSEQ:XP_001475810	8653.61	5.19	15.79	1	1	4	VAGQDGSVVQFK
109	gi|148699852|gb|EDL31799.1| SMT3 suppressor of mif two 3 homolog 3 (yeast), isoform CRA_a	IPI00652964.2|SWISS-PROT:Q9Z172-2|ENSEMBL:ENSMUSP00000097136|VEGA:OTTMUSP00000022927	12344.9	5.62	10.91	1	1	4	VAGQDGSVVQFK
109	gi|149261990|ref|XP_001480710.1| PREDICTED: similar to SMT3B protein isoform 2	IPI00848631.1|REFSEQ:XP_001480710;XP_001480739	8576.56	5.02	15.79	1	1	4	VAGQDGSVVQFK
109	gi|94389892|ref|XP_980929.1| PREDICTED: similar to SMT3B protein	IPI00122955.1|REFSEQ:XP_001001271;XP_980929	10873.1	5.24	12.63	1	1	4	VAGQDGSVVQFK
109	Small ubiquitin-related modifier 3 OS=Mus musculus GN=Sumo3 PE=2 SV=1	IPI00129580.2|SWISS-PROT:Q9Z172-1|ENSEMBL:ENSMUSP00000020501|REFSEQ:NP_064313|VEGA:OTTMUSP00000022926	12430	5.67	10.91	1	1	4	VAGQDGSVVQFK
109	gi|149262698|ref|XP_001475771.1| PREDICTED: similar to Chain B, Crystal Structure Of Sumo-3-Modified Thymine-Dna Glycosylase	IPI00848890.1|REFSEQ:XP_001475771	22311.6	9.41	6.03	1	1	4	VAGQDGSVVQFK
109	Sumo2 8 kDa protein	IPI00880594.1|ENSEMBL:ENSMUSP00000113108|VEGA:OTTMUSP00000037773	8111.14	5.25	16.9	1	1	4	VAGQDGSVVQFK
109	gi|149233656|ref|XP_001473517.1| PREDICTED: similar to SMT3B protein isoform 2	IPI00751963.1|REFSEQ:XP_001473517;XP_001476523;XP_001480783;XP_993197	8623.66	5.02	15.79	1	1	4	VAGQDGSVVQFK
109	gi|149256721|ref|XP_001481191.1| PREDICTED: similar to SMT3B protein	IPI00761765.2|REFSEQ:XP_001472316;XP_001481191	10820.1	5.86	12.63	1	1	4	VAGQDGSVVQFK
110	gi|149265922|ref|XP_001473493.1| PREDICTED: similar to Glyceraldehyde-3-phosphate dehydrogenase (GAPDH)	IPI00319731.2|REFSEQ:XP_001473493	37412.8	8.44	59.37	33	0	223	IVSNASCTTN,RVIISAPSADAPMFVMGVNHEK,YDNSLK,SSTFDAGAGIALNDNFVK,GAAQNIIPASTGAAK,IVSNASCTTNCLAPLAK,LTGMAFR,VEIVAINDPFIDLN,VIHDNFGIVEGLMTTVH,VIISAPSADAPMFVMGVNHEK,VIPELNGK,GLMTTVHAITATQK,VEGLMTTVHAITATQK,PITIFQER,EGLMTTVHAITATQK,GIVEGLMTTVHAITATQK,LVINGKPITIFQERDPTNIK,INGKPITIFQERDPTNIK,GILGYTEDQVVSCDFNSNSH,INGKPITIFQER,LVINGKPITIFQERD,VVDLMAYMASK,MFQYDSTHGK,GILGYTEDQVVSCDFNSNSHSSTFDAGAGIALNDNFVK,LISWY…
111	6-phosphogluconolactonase OS=Mus musculus GN=Pgls PE=2 SV=1	IPI00132080.1|SWISS-PROT:Q9CQ60|TREMBL:Q8CBG6|ENSEMBL:ENSMUSP00000034264|REFSEQ:NP_079672	27254.4	5.55	71.98	15	9	121	AASCLEGDR,DLPAAAAPAGPASFAR,LVPFDHAESTYGLYR,WTLGFCDER,FALGLSGGSLVSMLAR,LLSVPFEK,TGALCWFLDEAAAR,LPIPDSQVLTINPALPVEDAAEDYAR,EGTLPAALVQPR,VTLTLPVLNAAQSIIFVATGEGK,QALQGDAVPVFDLLILGVGPDGHTCSLFPDHPLLQER
112	Actin, cytoplasmic 1 OS=Mus musculus GN=Actb PE=1 SV=1	IPI00110850.1|SWISS-PROT:P60710|TREMBL:B2RRX1;Q3TIJ9;Q3U5R4;Q3UA89;Q3UAA9;Q3UAF6;Q3UAF7;Q3UBP6;Q3UGS0;Q61276|ENSEMBL:ENSMUSP00000031564|REFSEQ:NP_031419	41736.7	5.29	50.93	18	0	64	IWHHTFYNELR,SYELPDGQVITIGNER,AVFPSIVGRPR,EITALAPSTMK,AVFPSIVGR,DSYVGDEAQSK,LCYVALDFEQEMATAASSSSLEK,CPEALFQPSFLGMESCGIHETTFNSIMK,GYSFTTTAER,TTGIVMDSGDGVTHTVPIYEGYALPHAILR,KDLYANTVLSGGTTMYPGIADR,DLYANTVLSGGTTMYPGIADR,TTGIVMDSGDGVTHTVPIYEGYALPH,VAPEEHPVLLTEAPLNPK
112	gi|74214757|dbj|BAE31215.1| unnamed protein product	IPI00473320.2|TREMBL:Q3U804;Q3U939;Q3UBQ4;Q3UCF8|ENSEMBL:ENSMUSP00000098066	41799.9	5.9	51.07	18	0	64	IWHHTFYNELR,SYELPDGQVITIGNER,AVFPSIVGRPR,EITALAPSTMK,AVFPSIVGR,DSYVGDEAQSK,LCYVALDFEQEMATAASSSSLEK,CPEALFQPSFLGMESCGIHETTFNSIMK,GYSFTTTAER,TTGIVMDSGDGVTHTVPIYEGYALPHAILR,KDLYANTVLSGGTTMYPGIADR,DLYANTVLSGGTTMYPGIADR,TTGIVMDSGDGVTHTVPIYEGYALPH,VAPEEHPVLLTEAPLNPK
112	gi|74187644|dbj|BAE36758.1| unnamed protein product	IPI00652436.3|TREMBL:Q3TSB7	41737.8	5.23	50.93	18	0	64	IWHHTFYNELR,SYELPDGQVITIGNER,AVFPSIVGRPR,EITALAPSTMK,AVFPSIVGR,DSYVGDEAQSK,LCYVALDFEQEMATAASSSSLEK,CPEALFQPSFLGMESCGIHETTFNSIMK,GYSFTTTAER,TTGIVMDSGDGVTHTVPIYEGYALPHAILR,KDLYANTVLSGGTTMYPGIADR,DLYANTVLSGGTTMYPGIADR,TTGIVMDSGDGVTHTVPIYEGYALPH,VAPEEHPVLLTEAPLNPK
112	Actin, cytoplasmic 2 OS=Mus musculus GN=Actg1 PE=1 SV=1	IPI00874482.1|SWISS-PROT:P63260|TREMBL:Q3UD81;Q4KL81|ENSEMBL:ENSMUSP00000071486|REFSEQ:NP_033739|VEGA:OTTMUSP00000004544	41792.8	5.31	50.93	18	0	64	IWHHTFYNELR,SYELPDGQVITIGNER,AVFPSIVGRPR,EITALAPSTMK,AVFPSIVGR,DSYVGDEAQSK,LCYVALDFEQEMATAASSSSLEK,CPEALFQPSFLGMESCGIHETTFNSIMK,GYSFTTTAER,TTGIVMDSGDGVTHTVPIYEGYALPHAILR,KDLYANTVLSGGTTMYPGIADR,DLYANTVLSGGTTMYPGIADR,TTGIVMDSGDGVTHTVPIYEGYALPH,VAPEEHPVLLTEAPLNPK
113	Programmed cell death 6-interacting protein OS=Mus musculus GN=Pdcd6ip PE=1 SV=2	IPI00453818.2|SWISS-PROT:Q9WU78-1|TREMBL:Q3TED2|ENSEMBL:ENSMUSP00000035086|REFSEQ:NP_035182|VEGA:OTTMUSP00000032130	96010.2	6.15	7.02	3	0	4	LANQAADYFGDAFK,LLDEEEATDNDLR,EATTLANGVLASLNLPAAIEDVSGDTVPQSILTK
113	Pdcd6ip Isoform 3 of Programmed cell death 6-interacting protein	IPI00323483.3|SWISS-PROT:Q9WU78-3	96759	6.15	6.98	3	0	4	LANQAADYFGDAFK,LLDEEEATDNDLR,EATTLANGVLASLNLPAAIEDVSGDTVPQSILTK
114	Ribonuclease inhibitor OS=Mus musculus GN=Rnh1 PE=1 SV=1	IPI00313296.3|SWISS-PROT:Q91VI7|TREMBL:Q3UM23|ENSEMBL:ENSMUSP00000101651|REFSEQ:NP_660117	49816.4	4.69	38.6	10	10	21	TNELGDGGVGLVLQGLQNPTCK,LSLQNCGLTEAGCGILPGMLR,ASLQELDLSSNK,LQLEYCNLTATSCEPLASVLR,LLCEGLQDPQCR,ELDLSNNCMGGPGVLQLLESLK,LLCESLLEPGCQLESLWIK,LGNAGIAALCPGLLLPSCK,DISSAVQANPALTELSLR,LDDCGLTEVR
115	Ras-related protein Rab-33B OS=Mus musculus GN=Rab33b PE=1 SV=1	IPI00890284.1|SWISS-PROT:O35963|TREMBL:Q0PD21;Q3TCY0|ENSEMBL:ENSMUSP00000063054|REFSEQ:NP_058554|VEGA:OTTMUSP00000035514	25766.6	7.62	4.8	1	1	2	IQLWDTAGQER
115	gi|74202820|dbj|BAE37491.1| unnamed protein product	IPI00136271.2|TREMBL:Q3TQ93|ENSEMBL:ENSMUSP00000112045	29583	8.99	4.17	1	1	2	IQLWDTAGQER
116	Mitogen-activated protein kinase 9 OS=Mus musculus GN=Mapk9 PE=1 SV=2	IPI00123875.1|SWISS-PROT:Q9WTU6-1|TREMBL:Q5NCK7|ENSEMBL:ENSMUSP00000042744|VEGA:OTTMUSP00000005728	48189.2	5.64	1.65	2	0	5	DEALR,SVDEALR
116	gi|4558395|gb|AAD22578.1|AF052468_1 protein kinase JNK2 beta 1	IPI00223339.1|SWISS-PROT:Q9WTU6-2|TREMBL:Q5NCK9;Q8C094|ENSEMBL:ENSMUSP00000099839;ENSMUSP00000104808|REFSEQ:NP_058657|VEGA:OTTMUSP00000005726	44077.9	6.1	1.84	2	0	5	DEALR,SVDEALR
116	gi|254750739|ref|NP_001157144.1| mitogen activated protein kinase 9 isoform alpha1	IPI00223340.1|SWISS-PROT:Q9WTU6-3|TREMBL:Q5NCL5|ENSEMBL:ENSMUSP00000104807|VEGA:OTTMUSP00000005727	43905.6	5.98	1.84	2	0	5	DEALR,SVDEALR
116	gi|148701786|gb|EDL33733.1| mitogen activated protein kinase 9, isoform CRA_a	IPI00223342.1|SWISS-PROT:Q9WTU6-4|TREMBL:Q5NCK8|ENSEMBL:ENSMUSP00000020634|REFSEQ:NP_997575|VEGA:OTTMUSP00000005725	48016.9	5.55	1.65	2	0	5	DEALR,SVDEALR
117	gi|148694199|gb|EDL26146.1| tropomyosin 1, alpha, isoform CRA_g	IPI00830604.1|TREMBL:B7ZNL3|ENSEMBL:ENSMUSP00000109335|VEGA:OTTMUSP00000022210	32637.5	4.69	3.52	1	0	5	IQLVEEELDR
117	gi|148694203|gb|EDL26150.1| tropomyosin 1, alpha, isoform CRA_k	IPI00831626.1|ENSEMBL:ENSMUSP00000109326|VEGA:OTTMUSP00000022217	28696.1	4.75	4.03	1	0	5	IQLVEEELDR
117	gi|148694202|gb|EDL26149.1| tropomyosin 1, alpha, isoform CRA_j	IPI00831330.1|ENSEMBL:ENSMUSP00000109325|VEGA:OTTMUSP00000022218	28556.8	4.74	4.03	1	0	5	IQLVEEELDR
117	Tpm1 33 kDa protein	IPI00830704.1|ENSEMBL:ENSMUSP00000109331|VEGA:OTTMUSP00000022212	32776.8	4.7	3.52	1	0	5	IQLVEEELDR
117	gi|26328709|dbj|BAC28093.1| unnamed protein product	IPI00404662.2|TREMBL:Q8BSH3|ENSEMBL:ENSMUSP00000030185|VEGA:OTTMUSP00000022206	32698.6	4.69	3.52	1	0	5	IQLVEEELDR
117	Tpm1 29 kDa protein	IPI00830333.1|ENSEMBL:ENSMUSP00000109316|VEGA:OTTMUSP00000022216	28748.2	4.77	3.98	1	0	5	IQLVEEELDR
117	gi|148694195|gb|EDL26142.1| tropomyosin 1, alpha, isoform CRA_c	IPI00403987.2|TREMBL:Q8BP43|ENSEMBL:ENSMUSP00000051888|VEGA:OTTMUSP00000022208	32819.8	4.69	3.52	1	0	5	IQLVEEELDR
117	Tropomyosin beta chain OS=Mus musculus GN=Tpm2 PE=1 SV=1	IPI00123319.1|SWISS-PROT:P58774-1|TREMBL:A2AIM4;Q9D1R6|ENSEMBL:ENSMUSP00000030184;ENSMUSP00000103546|REFSEQ:NP_033442|VEGA:OTTMUSP00000007393	32836.7	4.66	3.52	1	0	5	IQLVEEELDR
117	Tpm1 32 kDa protein	IPI00830427.1|ENSEMBL:ENSMUSP00000109323|VEGA:OTTMUSP00000022213	32495.3	4.72	3.56	1	0	5	IQLVEEELDR
117	gi|123227996|emb|CAM17185.1| tropomyosin 2 beta	IPI00874728.1|SWISS-PROT:P58774-2|TREMBL:Q61344;Q6PJ18|ENSEMBL:ENSMUSP00000103547|VEGA:OTTMUSP00000007392	32957.7	4.63	3.52	1	0	5	IQLVEEELDR
117	gi|148694201|gb|EDL26148.1| tropomyosin 1, alpha, isoform CRA_i	IPI00830223.1|ENSEMBL:ENSMUSP00000109320|VEGA:OTTMUSP00000022215	28343.5	4.74	4.08	1	0	5	IQLVEEELDR
117	Tropomyosin alpha-1 chain OS=Mus musculus GN=Tpm1 PE=1 SV=1	IPI00123316.1|SWISS-PROT:P58771-1|TREMBL:Q545Y3|ENSEMBL:ENSMUSP00000109315|VEGA:OTTMUSP00000022207	32680.6	4.69	3.52	1	0	5	IQLVEEELDR
117	gi|124297324|gb|AAI32036.1| Tropomyosin 1, alpha	IPI00227835.1|SWISS-PROT:P58771-2|TREMBL:Q564G1|ENSEMBL:ENSMUSP00000109337|REFSEQ:NP_077745|VEGA:OTTMUSP00000022205	32708.7	4.71	3.52	1	0	5	IQLVEEELDR
117	Tpm1 37 kDa protein	IPI00830701.1|ENSEMBL:ENSMUSP00000034928|VEGA:OTTMUSP00000022211	37412.8	4.67	3.07	1	0	5	IQLVEEELDR
117	Tpm1 29 kDa protein	IPI00831423.1|ENSEMBL:ENSMUSP00000109314|VEGA:OTTMUSP00000022219	28668	4.72	4.03	1	0	5	IQLVEEELDR
117	Tpm1 28 kDa protein	IPI00831431.1|ENSEMBL:ENSMUSP00000109319|VEGA:OTTMUSP00000022220	28482.7	4.75	4.08	1	0	5	IQLVEEELDR
117	Tpm1 33 kDa protein	IPI00830884.1|ENSEMBL:ENSMUSP00000109327|VEGA:OTTMUSP00000022209	32847.9	4.72	3.52	1	0	5	IQLVEEELDR
117	Tpm1 33 kDa protein	IPI00830533.1|ENSEMBL:ENSMUSP00000109317|VEGA:OTTMUSP00000022214	32900	4.74	3.48	1	0	5	IQLVEEELDR
117	gi|123227998|emb|CAM17187.1| tropomyosin 2 beta	IPI00857929.4|TREMBL:A2AIM5|VEGA:OTTMUSP00000007394	12290.8	4.83	9.43	1	0	5	IQLVEEELDR
117	gi|16507925|gb|AAH14809.1| Tpm2 protein	IPI00227918.2|TREMBL:Q91VH3|ENSEMBL:ENSMUSP00000034926	34797.4	5.26	3.25	1	0	5	IQLVEEELDR
118	Dihydrofolate reductase OS=Mus musculus GN=Dhfr PE=1 SV=3	IPI00230042.5|SWISS-PROT:P00375|TREMBL:Q544T5|ENSEMBL:ENSMUSP00000022218|REFSEQ:NP_034179	21606	8.56	8.56	1	1	1	LLPEYPGVLSEVQEEK
119	Threonyl-tRNA synthetase, cytoplasmic OS=Mus musculus GN=Tars PE=1 SV=2	IPI00468688.4|SWISS-PROT:Q9D0R2|TREMBL:Q3U630;Q99KJ4|ENSEMBL:ENSMUSP00000022849|REFSEQ:NP_149065	83355.9	7.03	9.14	4	4	11	VVWDLDRPLETDCTLELLK,GFQEVVTPNIFNSR,AELNPWPEYINTR,DQELYFFHELSPGSCFFLPK
120	Ras-related protein Rab-11B OS=Mus musculus GN=Rab11b PE=1 SV=3	IPI00135869.3|SWISS-PROT:P46638|TREMBL:Q78ZJ8|ENSEMBL:ENSMUSP00000110021|REFSEQ:NP_033023	24489.5	5.64	5.05	1	1	1	VVLIGDSGVGK
120	Ras-related protein Rab-11A OS=Mus musculus GN=Rab11a PE=1 SV=3	IPI00323897.3|SWISS-PROT:P62492|TREMBL:P97345;Q0PD45|ENSEMBL:ENSMUSP00000004892|REFSEQ:NP_059078	24393.5	6.12	5.09	1	1	1	VVLIGDSGVGK
121	gi|94398807|ref|XP_487043.4| PREDICTED: similar to hCG1788605	IPI00458581.4|REFSEQ:XP_487043;XP_992200	63229.4	10.54	3.81	1	1	1	SHTAVYAVCGVAALLVLVGIGAR
122	Proteasome subunit beta type-1 OS=Mus musculus GN=Psmb1 PE=1 SV=1	IPI00113845.1|SWISS-PROT:O09061|TREMBL:Q6LCE5;Q6RI64|ENSEMBL:ENSMUSP00000014913|REFSEQ:NP_035315	26372.2	7.67	61.25	21	21	95	DVFISAAER,SGFHGDCLTLTK,RFFPYYVYNIIGGLDEEGK,TVIGCSGFHGDCLTLTK,LSEGFSIHTR,ICIVTK,AMTTGAIAAMLSTILYSR,FFPYYVYNIIGGLDEEGK,AGGSASAMLQPLLDNQVGFK,EGIREETVPLR,DVYTGDALR,LSEGFSIH,NMQNVEHVPLTLDR,GAVYSFDPVGSYQR
123	- 23 kDa protein	IPI00113617.1|ENSEMBL:ENSMUSP00000089519	22976.1	6.42	14.63	3	0	38	FGIQAQMVTTDFQK,FGPYYTEPVIAGLDPK
124	Arf3 5 kDa protein	IPI00775970.1|VEGA:OTTMUSP00000018495	5318.55	9.87	22.45	1	0	2	ILMVGLDAAGK
125	gi|13529317|gb|AAH05410.1| Nrf1 protein	IPI00115578.1|TREMBL:Q8CAV3;Q99K73|ENSEMBL:ENSMUSP00000065568;ENSMUSP00000110860|VEGA:OTTMUSP00000015188	57283.2	5.28	1.69	1	0	3	GFIMAEVMK
126	gi|123240357|emb|CAM20760.1| tyrosine 3-monooxygenase/tryptophan 5-monooxygenase activation protein, beta	IPI00750790.1|TREMBL:A2A5N1|VEGA:OTTMUSP00000017276	18348.7	5.42	33.96	6	0	18	NLLSVAYK,IEAELQDICNDVLELLDK,AVTEQGHELSNEER,YLILNATQAESK,EKIEAELQDICNDVLELLDK
127	gi|148669738|gb|EDL01685.1| X-prolyl aminopeptidase (aminopeptidase P) 1, soluble, isoform CRA_b	IPI00420231.4|TREMBL:Q3UE92|ENSEMBL:ENSMUSP00000107376	74559.9	5.54	7.51	2	2	6	SALWDSGLDYLHGTGHGVGSFLNVHEGPCGISYK,GSLTFEPLTLVPIQTK
127	Xaa-Pro aminopeptidase 1 OS=Mus musculus GN=Xpnpep1 PE=2 SV=1	IPI00875027.1|SWISS-PROT:Q6P1B1|TREMBL:Q3TL27;Q3UKF5;Q8BKH1;Q8BV43;Q8VDK8|ENSEMBL:ENSMUSP00000070946|REFSEQ:NP_573479	69591.3	5.33	8.03	2	2	6	SALWDSGLDYLHGTGHGVGSFLNVHEGPCGISYK,GSLTFEPLTLVPIQTK
128	gi|13905052|gb|AAH06809.1| Pmm1 protein	IPI00281025.6|TREMBL:Q91W01|ENSEMBL:ENSMUSP00000071405|VEGA:OTTMUSP00000035467	23103.3	5.15	8.91	2	0	6	NGMLNVSPIGR,GTFIEFR
128	Phosphomannomutase 1 OS=Mus musculus GN=Pmm1 PE=1 SV=1	IPI00132682.1|SWISS-PROT:O35621|TREMBL:Q545Q8;Q9D6D9|ENSEMBL:ENSMUSP00000023112|REFSEQ:NP_038900|VEGA:OTTMUSP00000035466	29774.8	5.33	6.87	2	0	6	NGMLNVSPIGR,GTFIEFR
129	gi|126540808|emb|CAM46237.1| spectrin alpha 2	IPI00757353.2|TREMBL:A3KGU7|ENSEMBL:ENSMUSP00000097797|VEGA:OTTMUSP00000018116	285152	5.21	0.44	1	0	2	ADVVESWIGEK
129	gi|126540809|emb|CAM46238.1| spectrin alpha 2	IPI00753793.2|SWISS-PROT:P16546-2|TREMBL:A3KGU8;Q3TNY2;Q3TYI8;Q3URW8;Q3V1V5;Q58ES7;Q6PA04|ENSEMBL:ENSMUSP00000047792|VEGA:OTTMUSP00000018115	282340	5.19	0.45	1	0	2	ADVVESWIGEK
129	gi|115496850|ref|NP_001070022.1| spectrin alpha 2	IPI00798592.1|TREMBL:A3KGU5;B2RXX6;B7ZWK3;B9EKJ1|ENSEMBL:ENSMUSP00000109346;ENSMUSP00000109348|REFSEQ:NP_001070022|VEGA:OTTMUSP00000018113	285345	5.21	0.44	1	0	2	ADVVESWIGEK
129	Spectrin alpha chain, brain OS=Mus musculus GN=Sptan1 PE=1 SV=4	IPI00753815.3|SWISS-PROT:P16546-1|ENSEMBL:ENSMUSP00000092697|VEGA:OTTMUSP00000018114	284597	5.2	0.44	1	0	2	ADVVESWIGEK
130	Serine/threonine-protein phosphatase 2A activator OS=Mus musculus GN=Ppp2r4 PE=1 SV=1	IPI00118723.3|SWISS-PROT:P58389|TREMBL:Q543N6;Q8C0E1|ENSEMBL:ENSMUSP00000046837|REFSEQ:NP_620087|VEGA:OTTMUSP00000018234	36710.2	5.95	60.37	15	4	85	TGPFAEHSNQLWNISAVPSWSK,GLDDFQFLPFIWGSSQLIDHPHLEPR,VDDQVAIVFK,IDYGTGHEAAFAAFLCCLCK,VNQGLIR,QPPPDSSEETPPTTQNFIIPK,IDYGTGHEAAFAAFLCCLCKIGVLR,FPVIQHFK,FGSLLPIHPVTSG,KEIHTVPDMGK,WIDETPPVDQPSR,LDQEAENLVATVVPTHLAAAVPEVAVYLK,LVALLDTLDR
131	gi|187957330|gb|AAI57973.1| Gpi1 protein	IPI00669556.2|TREMBL:B2RXT5	38282.8	8.69	34.01	11	0	48	VWFVSNIDGTHIAK,TLASLSPETSLFIIASK,HFVALSTNTAK,TFTTQETITNAETAK,AVLHVALR,ELFEADPER,LLEWHR,SITDIINIGIGGSDLGPLMVTEALKPYSK,EWFLEAAK
131	gi|219521421|gb|AAI72124.1| Gpi1 protein	IPI00914132.2|TREMBL:B7ZWL9|REFSEQ:XP_001003154	38341.9	8.84	34.01	11	0	48	VWFVSNIDGTHIAK,TLASLSPETSLFIIASK,HFVALSTNTAK,TFTTQETITNAETAK,AVLHVALR,ELFEADPER,LLEWHR,SITDIINIGIGGSDLGPLMVTEALKPYSK,EWFLEAAK
132	gi|148664711|gb|EDK97127.1| mCG1031578	IPI00377342.2|ENSEMBL:ENSMUSP00000080543|REFSEQ:XP_356994;XP_913315	14072.6	9.7	18.03	4	0	28	EGIPPDQQR,IQDKEGIPPDQQR,TLSDYNIQK
133	gi|123241197|emb|CAM25134.1| secernin 3	IPI00756194.1|TREMBL:A2AWQ9;Q6P6J8|ENSEMBL:ENSMUSP00000107681|VEGA:OTTMUSP00000014417	21110.8	4.52	48.15	8	0	36	EFSYYNSFLIADR,CTYIEVDQVPETYAVVLSR,EEALLGMDLVR,EDISKEEALLGMDLVR,ALDVIVDLLEK,LFDEVQEVIYCPAAVHNDLEK,NEAWILETSGK
134	- Novel protein, possible orthologue of human TMEM189-UBE2V1	IPI00918921.1|TREMBL:B7ZBY8|VEGA:OTTMUSP00000044808	28089.3	7.27	23.36	5	1	24	LLEELEEGQK,WTGMIIGPPR,LPQPPEGQCYSN,VNMSGVSSSNGVVDPR,YPEAPPSVR
134	gi|220938249|emb|CAX15519.1| ubiquitin-conjugating enzyme E2 variant 1	IPI00918685.1|TREMBL:B7ZBY7|VEGA:OTTMUSP00000044826	19339.3	6.6	32.95	5	1	24	LLEELEEGQK,WTGMIIGPPR,LPQPPEGQCYSN,VNMSGVSSSNGVVDPR,YPEAPPSVR
134	Ubiquitin-conjugating enzyme E2 variant 1 OS=Mus musculus GN=Ube2v1 PE=1 SV=1	IPI00113257.3|SWISS-PROT:Q9CZY3-1|TREMBL:Q569Y6|ENSEMBL:ENSMUSP00000104830|REFSEQ:NP_075719|VEGA:OTTMUSP00000001100	16354.7	7.75	38.78	5	1	24	LLEELEEGQK,WTGMIIGPPR,LPQPPEGQCYSN,VNMSGVSSSNGVVDPR,YPEAPPSVR
135	gi|123857856|emb|CAM19016.1| erythrocyte protein band 4.2	IPI00653918.2|TREMBL:Q3TYT5;Q3UV95|ENSEMBL:ENSMUSP00000023987|VEGA:OTTMUSP00000017033	74867.3	8.03	12.33	5	0	9	TQAIFPISSLGDQK,EGELQLDPAVPELFAAVNASCVVWK,SVLPISQTQAAQEGALLYK,APTHTFLSALKKVALIAQTGEQPSK
136	gi|74214193|dbj|BAE40349.1| unnamed protein product	IPI00881157.1|TREMBL:Q3TH49|ENSEMBL:ENSMUSP00000114034|VEGA:OTTMUSP00000035756	45697.6	5.97	11.78	2	1	6	IELVVVGPEAPLAAGIVGDLTSAGVR,GVEITGFPEAQALGLQVFHAGTALK
136	Trifunctional purine biosynthetic protein adenosine-3 OS=Mus musculus GN=Gart PE=2 SV=2	IPI00323644.4|SWISS-PROT:Q64737-1	107395	6.25	5.05	2	1	6	IELVVVGPEAPLAAGIVGDLTSAGVR,GVEITGFPEAQALGLQVFHAGTALK
136	gi|148671872|gb|EDL03819.1| phosphoribosylglycinamide formyltransferase, isoform CRA_a	IPI00230612.3|SWISS-PROT:Q64737-2|TREMBL:Q3TGI3;Q3UJP8|ENSEMBL:ENSMUSP00000023684|REFSEQ:NP_034386|VEGA:OTTMUSP00000035755	107503	6.25	5.05	2	1	6	IELVVVGPEAPLAAGIVGDLTSAGVR,GVEITGFPEAQALGLQVFHAGTALK
137	Obg-like ATPase 1 OS=Mus musculus GN=Ola1 PE=1 SV=1	IPI00111981.1|SWISS-PROT:Q9CZ30-1|TREMBL:B1AYJ8;Q3TJF2;Q3TW21|ENSEMBL:ENSMUSP00000028517|REFSEQ:NP_080218|VEGA:OTTMUSP00000014271	44729.5	7.64	47.98	16	2	66	GFIMAEVMK,FYHDWNDKEIEVLNK,HLFLTSKPMVYLVNLSEKDYIR,AFEDDDITHVEGSVDPIR,SWVIDQK,GAHNGQGLGNAFLSHISACDGIFHLTR,AFEDDDITHVEGSVDPIRDIEIIHEELQLK,HLFLTSKPMVYLVNLSEK,IPAFLNVVDIAGLVK,IGIVGLPNVGK,STFFNVLTNSQASAENFPFCTIDPNESR,YLEANMTQSALPK,NYIVEDGDIIFFK
138	26S proteasome non-ATPase regulatory subunit 2 OS=Mus musculus GN=Psmd2 PE=1 SV=1	IPI00123494.3|SWISS-PROT:Q8VDM4|TREMBL:Q3TI61;Q3TIP0;Q3TKV1;Q3TW71;Q3TWL6;Q3TXV1;Q3U9Y8;Q80V77;Q99JX8;Q9CRK7|ENSEMBL:ENSMUSP00000007212|REFSEQ:NP_598862	100203	5.06	14.43	8	4	26	SGALLACGIVNSGVR,AELATEEFLPVTPILEGFVILR,NECDPALALLSDYVLHNSNTMR,VCLYLTSCVNYVPEPENSALLR,YLYSSEDYIK,EPLLTLVK,AVPLALALISVSNPR,LVGSQEELASWGHEYVR
139	E3 ubiquitin-protein ligase RNF123 OS=Mus musculus GN=Rnf123 PE=2 SV=1	IPI00788310.1|SWISS-PROT:Q5XPI3-1|TREMBL:Q05CH9|REFSEQ:NP_115932	148652	6.25	3.65	2	2	3	IVGTDIRDSLMQALASYVCYPHSLR,SICYLLGQPEPLAPGTTLPAPDR
139	gi|34784561|gb|AAH57082.1| Rnf123 protein	IPI00471406.4|SWISS-PROT:Q5XPI3-2|ENSEMBL:ENSMUSP00000040803	149380	6.21	3.64	2	2	3	IVGTDIRDSLMQALASYVCYPHSLR,SICYLLGQPEPLAPGTTLPAPDR
140	gi|148679898|gb|EDL11845.1| DEP domain containing 1a, isoform CRA_c	IPI00880494.1|ENSEMBL:ENSMUSP00000113216|VEGA:OTTMUSP00000032622	92476.8	8.89	0.62	1	0	2	EYFSK
140	gi|148679897|gb|EDL11844.1| DEP domain containing 1a, isoform CRA_b	IPI00844732.1|SWISS-PROT:Q8CIG0-2|ENSEMBL:ENSMUSP00000101656|VEGA:OTTMUSP00000032623	61785.2	8.83	0.95	1	0	2	EYFSK
140	DEP domain-containing protein 1A OS=Mus musculus GN=Depdc1a PE=1 SV=1	IPI00319770.4|SWISS-PROT:Q8CIG0-1|ENSEMBL:ENSMUSP00000029825|REFSEQ:NP_083799|VEGA:OTTMUSP00000032624	92201.5	8.89	0.62	1	0	2	EYFSK
140	gi|149275094|ref|XP_001479959.1| PREDICTED: similar to thioredoxin peroxidase II	IPI00853723.1|REFSEQ:XP_001479959	12709.4	8.47	4.39	1	0	2	EYFSK
140	gi|122890927|emb|CAM13936.1| X-linked lymphocyte-regulated 5A	IPI00776071.1|TREMBL:A2BI46|ENSEMBL:ENSMUSP00000110167;ENSMUSP00000110168|VEGA:OTTMUSP00000019381	23296.9	5.92	2.46	1	0	2	EYFSK
140	- 60 kDa protein	IPI00625136.4|ENSEMBL:ENSMUSP00000082335	59655.8	8.84	0.98	1	0	2	EYFSK
140	gi|82935856|ref|XP_921173.1| PREDICTED: hypothetical protein LOC73988 isoform 2	IPI00850796.1|REFSEQ:XP_921173	59814.2	6.04	0.93	1	0	2	EYFSK
141	gi|123858337|emb|CAM23294.1| protein phosphatase 2A regulatory subunit B (PR 53)	IPI00750734.1|TREMBL:A2AWE9|ENSEMBL:ENSMUSP00000109233|VEGA:OTTMUSP00000018235	31793.6	6.07	50.89	11	0	56	TGPFAEHSNQLWNISAVPSWSK,GLDDFQFLPFIWGSSQLIDHPHLEPR,VDDQVAIVFK,IDYGTGHEAAFAAFLCCLCK,VNQGLIR,QPPPDSSEETPPTTQNFIIPK,IDYGTGHEAAFAAFLCCLCKIGVLR,FPVIQHFK,FGSLLPIHPVTSG,KEIHTVPDMGK
142	D-dopachrome decarboxylase OS=Mus musculus GN=Ddt PE=1 SV=3	IPI00230034.5|SWISS-PROT:O35215|TREMBL:Q3UNI8|ENSEMBL:ENSMUSP00000001716|REFSEQ:NP_034157	13077.2	6.09	69.49	7	7	30	PFVELETNLPASR,FFPLEAWQIGK,STEPCAHLLVSSIGVVGTAEQNR,FLTEELSLDQDR,KGTVMTFL,LCAATATILDKPEDR
143	Ubiquitin-conjugating enzyme E2 K OS=Mus musculus GN=Ube2k PE=2 SV=3	IPI00322440.5|SWISS-PROT:P61087|TREMBL:Q3TL77;Q3V3R8;Q6ZWQ6|ENSEMBL:ENSMUSP00000031105|REFSEQ:NP_058066|VEGA:OTTMUSP00000035874	22406.7	5.33	6	1	1	1	VDLVDENFTELR
143	Ube2k 17 kDa protein	IPI00880781.1|ENSEMBL:ENSMUSP00000113645|VEGA:OTTMUSP00000035989	17447	4.84	7.64	1	1	1	VDLVDENFTELR
143	Ube2k 7 kDa protein	IPI00880953.1|VEGA:OTTMUSP00000035990	6531.36	5	21.05	1	1	1	VDLVDENFTELR
144	Peptidyl-prolyl cis-trans isomerase D OS=Mus musculus GN=Ppid PE=1 SV=3	IPI00132966.3|SWISS-PROT:Q9CR16|TREMBL:Q3UB60;Q8BMX6|ENSEMBL:ENSMUSP00000029382|REFSEQ:NP_080628|VEGA:OTTMUSP00000037639	40742.6	7.07	17.57	4	3	8	HVVFGQVIK,EGLLSMANAGPNTNGSQFFITTVPTPHLDGK,ILLISEDLK,LQPIALSCVLNIGACK
145	Cytosolic non-specific dipeptidase OS=Mus musculus GN=Cndp2 PE=1 SV=1	IPI00315879.1|SWISS-PROT:Q9D1A2|TREMBL:Q3TA80;Q3TG71;Q3U7B9|ENSEMBL:ENSMUSP00000025546|REFSEQ:NP_075638	52767.3	5.43	6.11	2	1	3	EGGSIPVTLTFQEATGK,LGGSVELVDIGK
146	Ran-specific GTPase-activating protein OS=Mus musculus GN=Ranbp1 PE=1 SV=2	IPI00321978.3|SWISS-PROT:P34022|TREMBL:O08846;Q3U6M5|ENSEMBL:ENSMUSP00000111309|REFSEQ:NP_035369|VEGA:OTTMUSP00000031864	23596.4	5.15	60.59	14	4	95	HYITPMMELKPNAGSDR,FASENDLPEWK,LEALSVR,FLNAENAQK,TKFEECR,ICANHYITPMMELKPNAGSDR,ADFADECPKPELLAIR,AWVWNTHADFADECPKPELLAIR,PQFEPIVSLPEQEIK,DSHEDHDTSTENADESNHDPQFEPIVSLPEQEIK,TLEEDEEELFK
147	Heat shock cognate 71 kDa protein OS=Mus musculus GN=Hspa8 PE=1 SV=1	IPI00323357.3|SWISS-PROT:P63017|TREMBL:Q3KQJ4;Q3TB63;Q3TEK2;Q3TF16;Q3TH04;Q3TH56;Q3TQ13;Q3TRH3;Q3TZJ3;Q3U9L2;Q3UBA6;Q3UDS0;Q3ULM1|ENSEMBL:ENSMUSP00000015800|REFSEQ:NP_112442|VEGA:OTTMUSP00000039133	70871.1	5.37	66.56	54	2	339	NTTIPTK,NQTAEKEEFEHQQK,CNEIISWLDK,NSLESYAF,VCNPIITK,LYQSAGGMPGGMPGGFPGGGAPPSGGASSGPTIEEVD,FDDAVVQSDMK,RFDDAVVQSDMK,ARFEELNADLFR,VQVEYK,QTQTFTTYSDNQPGVLIQVYEGER,NVLIFDLGGGTFDVSILTIEDGIFEVK,TTPSYVAFTDTER,SENVQDLLLLDVTPL,HWPFMVVNDAGRPK,IPKIQKLLQDFFNGK,NSLESYAFNMK,SQIHDIVLVGGSTR,MVNHFIAEFK,EIAEAYLGK,DNNLLGK,STAGDTHLGGEDFDNR,DAGTIAGLNVLR,MKEIAEAYLGK,SINPDEAVAYGAAVQAAILSGDK,SFYPEEVSSMVLTK,IINEPTAAAIAYG…
148	Psmd4 7 kDa protein	IPI00886326.1|VEGA:OTTMUSP00000038520	7152.14	6.7	23.08	1	0	1	LQAQQDAVNIVCHSK
149	gi|123233232|emb|CAM27470.1| Ras suppressor protein 1	IPI00331321.1|TREMBL:Q9D031|ENSEMBL:ENSMUSP00000028059|REFSEQ:NP_033131|VEGA:OTTMUSP00000012055	31461.2	8.56	8.66	1	1	2	NLEVLNFFNNQIEELPTQISSLQK
149	Ras suppressor protein 1 OS=Mus musculus GN=Rsu1 PE=2 SV=3	IPI00555071.2|SWISS-PROT:Q01730	31550.3	8.86	8.66	1	1	2	NLEVLNFFNNQIEELPTQISSLQK
149	gi|74139442|dbj|BAE40861.1| unnamed protein product	IPI00652828.1|TREMBL:Q3TFN7	27608	6.08	9.68	1	1	2	NLEVLNFFNNQIEELPTQISSLQK
149	gi|123233233|emb|CAM27471.1| Ras suppressor protein 1	IPI00755220.1|TREMBL:A2AUR7;Q9CSE4;Q9CUS2|ENSEMBL:ENSMUSP00000110439|VEGA:OTTMUSP00000012057	29542.9	7.84	9.23	1	1	2	NLEVLNFFNNQIEELPTQISSLQK
149	gi|123233231|emb|CAM27469.1| Ras suppressor protein 1	IPI00752339.1|TREMBL:B1AYQ0|VEGA:OTTMUSP00000012056	12634.6	6.9	21.43	1	1	2	NLEVLNFFNNQIEELPTQISSLQK
150	gi|149258744|ref|XP_001473700.1| PREDICTED: similar to LOC654472 protein	IPI00756025.1|REFSEQ:XP_001473700	35847.2	7.07	39.34	16	0	93	QASEGPLK,IVSNASCTTN,YDNSLK,GAAQNIIPASTGAAK,IVSNASCTTNCLAPLAK,LTGMAFR,VEIVAINDPFIDLN,VIPELNGK,GLMTTVHAITATQK,EGLMTTVHAITATQK,GILGYTEDQVVSCDFNSNSH,VVDLMAYMASK,MFQYDSTHGK
151	Proteasome subunit alpha type-4 OS=Mus musculus GN=Psma4 PE=1 SV=1	IPI00277001.4|SWISS-PROT:Q9R1P0|TREMBL:Q3TL95;Q3UCF0|ENSEMBL:ENSMUSP00000034848|REFSEQ:NP_036096	29470.8	7.58	44.44	11	11	56	LLDEVFFSEK,VEIATLTR,TTIFSPEGR,SALALAVK,HYGFQLYQSDPSGNYGGWK,YLLQYQEPIPCEQLVTALCDIK,LNEDMACSVAGITSDANVLTNELR,ATCIGNNSAAAVSMLK
152	6-phosphogluconate dehydrogenase, decarboxylating OS=Mus musculus GN=Pgd PE=2 SV=3	IPI00466919.7|SWISS-PROT:Q9DCD0|TREMBL:A2AH73;Q3UAG2;Q91YT9|ENSEMBL:ENSMUSP00000081141|REFSEQ:NP_001074743|VEGA:OTTMUSP00000011754	53247.2	6.81	40.37	16	16	91	GILFVGSGVSGGEEGAR,DYFGAHTYELLTKPGEFIHTNWTGHGGSVSSSSYNA,LVPLLDTGDIIIDGGNSEYR,VGTGEPCCDWVGDEGAGHFVK,YGPSLMPGGNKEAWPHIKAIFQAIAAK,AGQAVDDFIEK,YGPSLMPGGNK,AIFQAIAAK,VDDFLANEAK,NPELQNLLLDDFFK,VISTGVQAGIPMPCFTTALSFYDGYR,HEMLPANLIQAQR
152	gi|14250422|gb|AAH08646.1| Phosphogluconate dehydrogenase	IPI00894579.1|TREMBL:Q91V28|VEGA:OTTMUSP00000042821	53261.2	6.81	40.37	16	16	91	GILFVGSGVSGGEEGAR,DYFGAHTYELLTKPGEFIHTNWTGHGGSVSSSSYNA,LVPLLDTGDIIIDGGNSEYR,VGTGEPCCDWVGDEGAGHFVK,YGPSLMPGGNKEAWPHIKAIFQAIAAK,AGQAVDDFIEK,YGPSLMPGGNK,AIFQAIAAK,VDDFLANEAK,NPELQNLLLDDFFK,VISTGVQAGIPMPCFTTALSFYDGYR,HEMLPANLIQAQR
153	gi|3642631|gb|AAC36507.1| cytoskeletal beta-actin	IPI00856609.1|TREMBL:O89054	15209.3	4.57	44.85	3	0	4	LCYVALDFEQEMATAASSSSLEK,CPEALFQPSFLGMESCGIHETTFNSIMK,GYSFTTTAER
154	Ptgr2 6 kDa protein	IPI00918290.1|VEGA:OTTMUSP00000043325	6334.27	5.05	32.14	1	0	2	VEEFSLPDALNEGQVQVR
155	LIM and calponin homology domains-containing protein 1 OS=Mus musculus GN=Limch1 PE=1 SV=2	IPI00844691.1|SWISS-PROT:Q3UH68-1|ENSEMBL:ENSMUSP00000098723|REFSEQ:NP_001001980|VEGA:OTTMUSP00000035276	118196	5.38	2.65	2	1	2	NQQIPNPPTSTSEDVKPK,VTVKNLDYSR
155	Limch1 Isoform 3 of LIM and calponin homology domains-containing protein 1	IPI00853814.1|SWISS-PROT:Q3UH68-3	100675	5.23	3.11	2	1	2	NQQIPNPPTSTSEDVKPK,VTVKNLDYSR
155	Limch1 109 kDa protein	IPI00881284.1|ENSEMBL:ENSMUSP00000113544|VEGA:OTTMUSP00000035343	109336	5.41	2.85	2	1	2	NQQIPNPPTSTSEDVKPK,VTVKNLDYSR
155	Limch1 121 kDa protein	IPI00881328.1|ENSEMBL:ENSMUSP00000112651|VEGA:OTTMUSP00000035342	120993	5.47	2.59	2	1	2	NQQIPNPPTSTSEDVKPK,VTVKNLDYSR
155	Limch1 120 kDa protein	IPI00881525.1|ENSEMBL:ENSMUSP00000112732|VEGA:OTTMUSP00000035341	119567	5.5	2.62	2	1	2	NQQIPNPPTSTSEDVKPK,VTVKNLDYSR
156	gi|123232318|emb|CAM18937.1| glutathione synthetase	IPI00754965.1|TREMBL:A2AQN9;Q3TF63|VEGA:OTTMUSP00000017227	19621.4	5.9	5.03	1	0	2	ALAEGVLLR
157	Adenine phosphoribosyltransferase OS=Mus musculus GN=Aprt PE=2 SV=1	IPI00128491.1|SWISS-PROT:P08030	19736	6.31	7.22	1	0	2	LGPIPFFSLLQYD
158	D-3-phosphoglycerate dehydrogenase OS=Mus musculus GN=Phgdh PE=1 SV=3	IPI00225961.5|SWISS-PROT:Q61753|ENSEMBL:ENSMUSP00000064755|REFSEQ:NP_058662|VEGA:OTTMUSP00000032394	56585.5	6.12	14.82	6	5	14	AGTGVDNVDLEAATR,VLISDSLDPCCR,GTIQVVTQGTSLK,GGIVDEGALLR,ILQDGGLQVVEK,NAGTCLSPAVIVGLLR
159	gi|126540587|emb|CAM46075.1| von Hippel-Lindau binding protein 1	IPI00830479.1|TREMBL:Q3TIR6|ENSEMBL:ENSMUSP00000109704|VEGA:OTTMUSP00000022837	14653.1	8.94	22.31	2	0	3	LHLGIPEAVFVEDVDSFMK,FLLADNLYCK
160	gi|66364570|gb|AAH96042.1| Gapdh protein	IPI00380923.3|TREMBL:Q4VBD1	14929.8	5.32	75.74	15	0	82	VGVNGFGR,QASEGPLK,SSTFDAGAGIALNDNFVK,VEIVAINDPFIDLN,GILGYTEDQVVSCDFNSNSH,VVDLMAYMASK,MFQYDSTHGK,GILGYTEDQVVSCDFNSNSHSSTFDAGAGIALNDNFVK,LISWYDNEYGY,LISWYDNEYGYSNR
161	Heterogeneous nuclear ribonucleoprotein A/B OS=Mus musculus GN=Hnrnpab PE=1 SV=1	IPI00117288.3|SWISS-PROT:Q99020|TREMBL:Q544Z3|ENSEMBL:ENSMUSP00000074238|REFSEQ:NP_034578|VEGA:OTTMUSP00000005762	30831.3	7.69	4.91	1	1	1	IFVGGLNPEATEEK
161	gi|123255295|emb|CAM26922.1| heterogeneous nuclear ribonucleoprotein A/B	IPI00277066.4|TREMBL:Q20BD0;Q3TMZ8;Q8CIR3|ENSEMBL:ENSMUSP00000104731|REFSEQ:NP_001041526|VEGA:OTTMUSP00000005764	36210.8	6.48	4.22	1	1	1	IFVGGLNPEATEEK
161	gi|123255296|emb|CAM26923.1| heterogeneous nuclear ribonucleoprotein A/B	IPI00648228.3|TREMBL:Q80XR6;Q9D6G1|ENSEMBL:ENSMUSP00000098807|VEGA:OTTMUSP00000005763	33816.3	5.64	4.5	1	1	1	IFVGGLNPEATEEK
162	GDP-L-fucose synthase OS=Mus musculus GN=Tsta3 PE=2 SV=3	IPI00133690.2|SWISS-PROT:P23591|TREMBL:Q5HZI6|ENSEMBL:ENSMUSP00000023231|REFSEQ:NP_112478	35877.6	6.26	26.79	6	6	13	SYLPDFR,VVADGAGLPGEEWVFVSSK,ILVTGGSGLVGR,NVHINDNVLHSAFEVGAR,ETCTWFTDNYEQAR,DADLTDAAQTQALFQK
163	Plastin-2 OS=Mus musculus GN=Lcp1 PE=1 SV=4	IPI00118892.6|SWISS-PROT:Q61233|TREMBL:Q3TJX0;Q3U6N7;Q3U6Z1;Q3U9M7|ENSEMBL:ENSMUSP00000106541|REFSEQ:NP_032905|VEGA:OTTMUSP00000029452;OTTMUSP00000029453;OTTMUSP00000029783	70149.3	5.2	3.99	1	1	2	ISTSLPVLDLIDAIQPGSINYDLLK
164	NudC domain-containing protein 2 OS=Mus musculus GN=Nudcd2 PE=1 SV=1	IPI00461281.2|SWISS-PROT:Q9CQ48|ENSEMBL:ENSMUSP00000020578|REFSEQ:NP_080299|VEGA:OTTMUSP00000005603	17659.9	4.99	11.46	1	1	2	ENPGFDFSGAEISGNYTK
165	gi|26346296|dbj|BAC36799.1| unnamed protein product	IPI00404017.1|TREMBL:Q8BPA1|ENSEMBL:ENSMUSP00000065472	31422.1	8.89	20.57	5	0	22	VQNATLAVANITNADSATR,TISFDIPPQEVLTK,GPGLFFILPCTDSLIK,NLSQILSDR
166	Car1 10 kDa protein	IPI00881642.1|VEGA:OTTMUSP00000032610	9871.87	6	75	22	0	204	ADGLAILGVLMK,YSSASEAISK,GELHLVHWNSAK,YSGELHLVHWNSAK,SGELHLVHWNSAK,GGPLADSY,YSGELHLVH,GGPLADSYR,YSSASEAISKADGLAILGVLMK,YSGELHLVHWN,LTQFHFHWGNSNDHGSEHTVDGTR,PLADSYR
167	- 22 kDa protein	IPI00605090.5|ENSEMBL:ENSMUSP00000087012	21856.3	5.87	19.12	3	0	15	LLLINNAATLGDVSK,TVVNISSLCALQPYKGWGLYCAGK,TVVNISSLCALQPYK
168	gi|148693496|gb|EDL25443.1| mCG49917	IPI00889916.1|ENSEMBL:ENSMUSP00000111644|REFSEQ:XP_897590;XP_920554	19474.2	4.88	8.14	2	0	20	DLISHDELFSDIYK
169	14-3-3 protein zeta/delta OS=Mus musculus GN=Ywhaz PE=1 SV=1	IPI00116498.1|SWISS-PROT:P63101|TREMBL:Q3UA58|ENSEMBL:ENSMUSP00000022894;ENSMUSP00000105990;ENSMUSP00000105991|REFSEQ:NP_035870|VEGA:OTTMUSP00000018478;OTTMUSP00000018479;OTTMUSP00000018480	27771.1	4.73	35.92	11	2	54	DSTLIMQLLR,NLLSVAYK,EMQPTHPIR,DICNDVLSLLEK,GIVDQSQQAYQEAFEISK,FLIPNASQPESK,TAFDEAIAELDTLSEESYK
170	gi|149263021|ref|XP_001475215.1| PREDICTED: similar to Glyceraldehyde-3-phosphate dehydrogenase (GAPDH) isoform 1	IPI00848511.1|ENSEMBL:ENSMUSP00000110991|REFSEQ:XP_001475215;XP_001475237;XP_001475256	35826	8.15	66.37	39	0	274	VGVNGFGR,QASEGPLK,IVSNASCTTN,RVIISAPSADAPMFVMGVNHEK,YDNSLK,SSTFDAGAGIALNDNFVK,VSVVDLTCR,IVSNASCTTNCLAPLAK,LTGMAFR,VEIVAINDPFIDLN,VIHDNFGIVEGLMTTVH,VIISAPSADAPMFVMGVNHEK,VIPELNGK,GLMTTVHAITATQK,VEGLMTTVHAITATQK,PITIFQER,EGLMTTVHAITATQK,GIVEGLMTTVHAITATQK,LVINGKPITIFQERDPTNIK,INGKPITIFQERDPTNIK,GILGYTEDQVVSCDFNSNSH,INGKPITIFQER,VPTPNVSVVDLTCR,LVINGKPITIFQERD,VVDLMAYMASK,MFQYDSTHGK,GILGYTEDQVVSCDFNS…
171	Usp5 23 kDa protein	IPI00881643.1|VEGA:OTTMUSP00000033837	23477.5	6.96	32.06	7	0	31	IVILPDYLEIAR,ENLWLNLTDGSILCGR,VTSAVEALLSADSASR,KQEVQAWDGEVR,DGLGGLPDIVR
172	Ras-related protein Rab-1B OS=Mus musculus GN=Rab1b PE=1 SV=1	IPI00133706.1|SWISS-PROT:Q9D1G1|TREMBL:Q0PD66;Q3V3C2|ENSEMBL:ENSMUSP00000025804|REFSEQ:NP_083852	22187.2	5.55	17.41	3	1	7	LLLIGDSGVGK,QWLQEIDR,EFADSLGVPFLETSAK
173	Hspa8 13 kDa protein	IPI00886370.1|VEGA:OTTMUSP00000039135	12814.5	7.85	80.17	11	0	80	FDDAVVQSDMK,RFDDAVVQSDMK,VQVEYK,TTPSYVAFTDTER,HWPFMVVNDAGRPK,NQVAMNPTNTVFDAK,GPAVGIDLGTTYSCVGVFQHGK,MVVNDAGRPK,VEIIANDQGNR
174	cAMP-dependent protein kinase type I-alpha regulatory subunit OS=Mus musculus GN=Prkar1a PE=1 SV=3	IPI00762049.2|SWISS-PROT:Q9DBC7|TREMBL:A2AI68;Q3UBA7;Q9CS50|ENSEMBL:ENSMUSP00000056500;ENSMUSP00000102288|REFSEQ:NP_068680|VEGA:OTTMUSP00000003353;OTTMUSP00000003354	43185.1	5.27	4.46	1	1	1	LTVADALEPVQFEDGQK
174	gi|74177287|dbj|BAE34559.1| unnamed protein product	IPI00119575.3|TREMBL:Q3TYK4|ENSEMBL:ENSMUSP00000020932	57280.9	6.47	3.33	1	1	1	LTVADALEPVQFEDGQK
174	gi|26350511|dbj|BAC38895.1| unnamed protein product	IPI00649804.2|TREMBL:Q8C3Z4	45526.8	5.68	4.22	1	1	1	LTVADALEPVQFEDGQK
175	Epb4.1 Putative uncharacterized protein	IPI00654038.2|TREMBL:Q3UH12|ENSEMBL:ENSMUSP00000101589	85791.5	5.82	17.17	10	0	21	QASALIDRPAPHFER,YYLCLQLR,VSLLDDTVYECVVEK,FYPPDPAQLTEDITR,SMTPAQADLEFLENAK,LSMYGVDLHK,IRPGEQEHYESTIGFK,TWLDSAK,GVPWNFTFNVK,RGEEPAEPAEPEPTEAWK
176	gi|75517063|gb|AAI04336.1| Jag2 protein	IPI00655109.1|TREMBL:Q3MI13	14529.8	8.66	17.39	4	0	15	LGFITNNSSK,AVVVGFDPH,AVVVGFDPHFSYMK
177	V-type proton ATPase subunit B, brain isoform OS=Mus musculus GN=Atp6v1b2 PE=1 SV=1	IPI00119113.3|SWISS-PROT:P62814|TREMBL:B0LAC8|ENSEMBL:ENSMUSP00000006435|REFSEQ:NP_031535|VEGA:OTTMUSP00000031184	56550.8	5.57	13.31	4	2	12	IPIFSAAGLPHNEIAAQICR,NFITQGPYENR,AVVQVFEGTSGIDAK,GPVVLAEDFLDIMGQPINPQCR
178	gi|149267427|ref|XP_126432.5| PREDICTED: similar to ubiquitin A-52 residue ribosomal protein fusion product 1	IPI00849015.1|REFSEQ:XP_126432;XP_921350	16444.7	6.4	6.25	1	0	2	EGIPPDQQR
179	gi|149256153|ref|XP_001478400.1| PREDICTED: hypothetical protein LOC232875	IPI00661101.2|ENSEMBL:ENSMUSP00000047088|REFSEQ:XP_001476932;XP_001478400	107669	4.4	1.15	1	1	1	DQPSQQEELSQ
180	Dynamin-2 OS=Mus musculus GN=Dnm2 PE=1 SV=2	IPI00131445.2|SWISS-PROT:P39054-1|TREMBL:Q3T9X3;Q3TBU6|ENSEMBL:ENSMUSP00000072199	98145.3	7.02	1.72	1	1	1	EVEEYKNFRPDDPTR
180	gi|74215356|dbj|BAE41888.1| unnamed protein product	IPI00749677.3|TREMBL:Q3TCR7;Q91Z39;Q9CUM4|ENSEMBL:ENSMUSP00000111063|REFSEQ:NP_001034609	97987.2	7.02	1.73	1	1	1	EVEEYKNFRPDDPTR
180	gi|148693247|gb|EDL25194.1| mCG14048, isoform CRA_c	IPI00314883.4|SWISS-PROT:P39054-2|ENSEMBL:ENSMUSP00000088616	97732.8	7.29	1.73	1	1	1	EVEEYKNFRPDDPTR
181	gi|123258866|emb|CAM26997.1| aminopeptidase puromycin sensitive	IPI00648932.1|TREMBL:A2A9T5|VEGA:OTTMUSP00000002372	23654.2	6.16	5.24	1	0	2	VALSNMNVIDR
182	Leukotriene A-4 hydrolase OS=Mus musculus GN=Lta4h PE=1 SV=3	IPI00229527.7|SWISS-PROT:P24527	69020.9	5.98	47.46	30	30	112	SANEFSETESMLK,HFHALGGWGELQNTIK,DLSSHQLNEFLAQVLQKAPLPLGHIK,TQHLHLR,VVINGQEVK,EEDLSSFSIADLK,DLSSHQLNEFLAQVLQK,MQEVYNFNAINNSEIR,LTYTAEVSVPK,GSPMEISLPIALSK,SLSNVIAHEISHSWTGNLVTNK,EEDLSSFSIADLKDLSSHQLNEFLAQVLQK,ELVALMSAIR,YTLGESQGYK,SSALQWLTPEQTSGK,TLTGTAALTVQSQEENLR,ASMHPVTAMLVGR,QHPYLFSQCQAIHCR,PEVADTCSLASPASVCR,WEEAIPLALK,AILPCQDTPSVK,DVDPDVAYSSIPYEK,DLAAFDK,DLSSHQLNEFLAQVLQKAPLPLGHIKR
182	gi|116734870|ref|NP_032543.2| leukotriene A4 hydrolase	IPI00798439.1|TREMBL:Q3UY71|ENSEMBL:ENSMUSP00000016033|REFSEQ:NP_032543	69050.9	5.98	47.46	30	30	112	SANEFSETESMLK,HFHALGGWGELQNTIK,DLSSHQLNEFLAQVLQKAPLPLGHIK,TQHLHLR,VVINGQEVK,EEDLSSFSIADLK,DLSSHQLNEFLAQVLQK,MQEVYNFNAINNSEIR,LTYTAEVSVPK,GSPMEISLPIALSK,SLSNVIAHEISHSWTGNLVTNK,EEDLSSFSIADLKDLSSHQLNEFLAQVLQK,ELVALMSAIR,YTLGESQGYK,SSALQWLTPEQTSGK,TLTGTAALTVQSQEENLR,ASMHPVTAMLVGR,QHPYLFSQCQAIHCR,PEVADTCSLASPASVCR,WEEAIPLALK,AILPCQDTPSVK,DVDPDVAYSSIPYEK,DLAAFDK,DLSSHQLNEFLAQVLQKAPLPLGHIKR
183	Heat shock protein HSP 90-alpha OS=Mus musculus GN=Hsp90aa1 PE=1 SV=4	IPI00330804.4|SWISS-PROT:P07901|TREMBL:A0PJ91;B7ZC49;B7ZC50;Q3TJU7;Q3TKA2;Q3TKB9;Q3TKG0;Q3UIF3;Q80Y52;Q8C2A9;Q8C5U3|ENSEMBL:ENSMUSP00000021698;ENSMUSP00000091921|REFSEQ:NP_034610|VEGA:OTTMUSP00000021333;OTTMUSP00000021334	84787.9	4.93	23.06	14	9	42	ADLINNLGTIAK,GVVDSEDLPLNISR,EDQTEYLEER,EGLELPEDEEEK,ELISNSSDALDK,SLTNDWEEHLAVK,LGLGIDEDDPTVDDTSAAVTEEMPPLEGDDDTSR,ALLFVPR,HSQFIGYPITLFVEK,NPDDITNEEYGEFYK,HIYFITGETK,HLEINPDHSIIETLR
184	Uncharacterized protein C6orf174 homolog OS=Mus musculus PE=2 SV=2	IPI00403618.4|SWISS-PROT:Q6NZL0|ENSEMBL:ENSMUSP00000090293|REFSEQ:NP_080414	103480	5.86	1.06	1	1	1	GAVPGAVQPA
185	gi|219519217|gb|AAI44824.1| Cdr2l protein	IPI00353932.6|SWISS-PROT:A2A6T1|TREMBL:B2RWR4;B7ZMV4|ENSEMBL:ENSMUSP00000052096|REFSEQ:NP_001074398|VEGA:OTTMUSP00000004055	53325.7	5.54	7.94	1	1	1	PLTQAPEADDPQPGSGDDSNAQDGVSSPAASPSHAVR
186	gi|149272161|ref|XP_001487831.1| PREDICTED: similar to glyceraldehyde-3-phosphate-dehydrogenase isoform 1	IPI00659907.2|REFSEQ:XP_001487831	36123.4	7.1	40.3	21	0	146	VGVNGFGR,YDNSLK,SSTFDAGAGIALNDNFVK,VSVVDLTCR,VEIVAINDPFIDLN,VIPELNGK,PITIFQER,GILGYTEDQVVSCDFNSNSH,INGKPITIFQER,VPTPNVSVVDLTCR,LVINGKPITIFQERD,VVDLMAYMASK,MFQYDSTHGK,GILGYTEDQVVSCDFNSNSHSSTFDAGAGIALNDNFVK,LISWYDNEYGY,LVINGKPITIFQER
187	- 21 kDa protein	IPI00340165.5|ENSEMBL:ENSMUSP00000082571	20800.5	5.8	59.89	12	0	89	EWHHFLVVNMK,FREWHHFLVVNMK,VLTPTQVMNR,PSSISWDGLDPGK,VLTPTQVMNRPSSISWDGLDPGK,YVWLVYEQEQPLSCDEPILSNK,VDYAGVTVDELGK,LYEQLSGK,FKVETFR,GNDISSGTVLSDYVGSGPPSGTGLHR
188	gi|118601013|ref|NP_033828.2| adenine phosphoribosyltransferase	IPI00625950.2|TREMBL:Q564P4;Q61319;Q6PK77;Q9DCY3|ENSEMBL:ENSMUSP00000006764|REFSEQ:NP_033828	19723.9	6.31	14.44	2	1	3	LGPIPFFSLLQYD,SFPDFPIPGVLFR
189	gi|29165811|gb|AAH49134.1| Glia maturation factor, beta	IPI00467495.4|SWISS-PROT:Q9CQI3|TREMBL:A7VJ98;Q80X87|ENSEMBL:ENSMUSP00000078293;ENSMUSP00000107448|REFSEQ:NP_071306|VEGA:OTTMUSP00000028260	16824.2	5.07	23.78	2	1	12	LVVLDEELEGVSPDELKDELPER,NTEDLTEEWLR
190	gi|149251209|ref|XP_001476578.1| PREDICTED: similar to ubiquitin-conjugating enzyme UbcH7	IPI00849430.1|REFSEQ:XP_001476578	15679.2	9.6	13.43	2	0	15	GQVCLPVISAENWKPATK
191	gi|149251472|ref|XP_001003710.2| PREDICTED: similar to 14-3-3 protein theta-subtype	IPI00750197.2|REFSEQ:XP_001003710;XP_985470	20783.7	4.6	10.27	2	0	6	DSTLIMQLLR,EMQPTHPIR
192	gi|10129957|gb|AAG13450.1|AF110733_1 peroxiredoxin 5	IPI00759999.1|SWISS-PROT:P99029-2	17014.8	7.7	31.48	3	1	6	LLADPTGAFGK,ATDLLLDDSLVSLFGNR,ALNVEPDGTGLTCSLAPNILSQL
192	Prdx5 Prdx5 protein	IPI00915044.1|TREMBL:Q91YU9|ENSEMBL:ENSMUSP00000097395	21944.3	8.77	24.29	3	1	6	LLADPTGAFGK,ATDLLLDDSLVSLFGNR,ALNVEPDGTGLTCSLAPNILSQL
192	Peroxiredoxin-5, mitochondrial OS=Mus musculus GN=Prdx5 PE=1 SV=2	IPI00129517.1|SWISS-PROT:P99029-1|TREMBL:Q3U7H9;Q3UWS9|ENSEMBL:ENSMUSP00000025904|REFSEQ:NP_036151|VEGA:OTTMUSP00000023383	21897.5	9.1	24.29	3	1	6	LLADPTGAFGK,ATDLLLDDSLVSLFGNR,ALNVEPDGTGLTCSLAPNILSQL
193	gi|123244137|emb|CAM19431.1| enolase 1, alpha non-neuron	IPI00648821.1|TREMBL:Q6PHC1|ENSEMBL:ENSMUSP00000079045|VEGA:OTTMUSP00000011141;OTTMUSP00000042673	39782.5	5.86	64.75	25	0	151	GVPLYR,KVNVVEQEK,LAMQEFMILPVGASSFR,YDLDFK,FGANAILGVSLAVCK,YITPDQLADLYK,SFVQNYPVVSIEDPFDQDDWGAWQK,LMIEMDGTENK,HIADLAGNPEVILPVPAFNVINGGSHAGNK,IEEELGSK,VNQIGSVTESLQACK,LAQSNGWGVMVSHR,SCNCLLLK,SGETEDTFIADLVVGLCTGQIK,FTASAGIQVVGDDLTVTNPK,HIADLAGNPEVILPVPAFNVINGGSH,DATNVGDEGGFAPNILENK
194	gi|1841857|gb|AAB47540.1| erythroid alpha-spectrin	IPI00323230.5|SWISS-PROT:P08032	279994	4.92	36.85	69	0	164	FEALKEPLAIR,LEGELVAHEPAVQNVLDTAESLR,TELNEAWDTLQGLTSDRK,VIALYDFEAR,ADVVESWIGEK,EHEAFLASLAGAQEDFNYLLELDK,DSEDEEAWIQETEPSAASTHLGK,LDLVSNWER,EDPTFQALEDFGTELIDSGHR,HEVILADIASHEPR,GTQLYEANQLLQFENNAEDLKR,SQLDDVHAFQQFNWK,DSEQVDSWMSR,AIEEQHAALLR,TSDDIESAFQALAEGK,LADEQYQLLSSAHAVEMFHR,ASDLENWIK,KHQLLEAEMLAR,AEQVDGVINLGNSLIER,NYGADEEAAGALLK,AYFLDGSLLK,GDSGDTLAATQSLLK,DVNEAIQWMEEKEPQLTSEDYGK,QQDFEEELAVNEIMLNN…
195	gi|123258688|emb|CAM23017.1| 5',3'-nucleotidase, cytosolic	IPI00648626.1|TREMBL:A2A9X5|ENSEMBL:ENSMUSP00000102140|VEGA:OTTMUSP00000003499	21939.2	5.2	46.39	6	6	21	VLVDMDGVLADFESGLLQGFR,GFLANEQYGALRPDLAEK,DTEVFICTTPLLK,VASVYESPGFFLNLEPIPGALDALR,WVEQNLGPEFVER
195	5'(3')-deoxyribonucleotidase, cytosolic type OS=Mus musculus GN=Nt5c PE=1 SV=1	IPI00124639.1|SWISS-PROT:Q9JM14|TREMBL:A2A9X6|ENSEMBL:ENSMUSP00000021082|REFSEQ:NP_056622|VEGA:OTTMUSP00000003498	23076.5	5.31	45	6	6	21	VLVDMDGVLADFESGLLQGFR,GFLANEQYGALRPDLAEK,DTEVFICTTPLLK,VASVYESPGFFLNLEPIPGALDALR,WVEQNLGPEFVER
196	gi|148704539|gb|EDL36486.1| mCG10050	IPI00742383.1|REFSEQ:XP_001479482;XP_001479486	11592.9	4.49	10.43	1	1	1	NIEDVIAQGVGK
196	60S acidic ribosomal protein P2 OS=Mus musculus GN=Rplp2 PE=1 SV=3	IPI00139795.2|SWISS-PROT:P99027|ENSEMBL:ENSMUSP00000081474;ENSMUSP00000101625;ENSMUSP00000101626|REFSEQ:NP_080296|VEGA:OTTMUSP00000029428;OTTMUSP00000029429;OTTMUSP00000029430	11650.9	4.42	10.43	1	1	1	NIEDVIAQGVGK
197	gi|26351667|dbj|BAC39470.1| unnamed protein product	IPI00458922.1|TREMBL:Q6P6I3;Q8C3L6;Q91YH6;Q99KA3|ENSEMBL:ENSMUSP00000006431|REFSEQ:NP_598918	56832.7	5.19	6.04	2	0	7	IPIFSAAGLPHNEIAAQICR,NFITQGPYENR
198	Fbxo7 6 kDa protein	IPI00880591.1|VEGA:OTTMUSP00000036311	5643.69	11.36	34.69	1	0	1	TQPLEVPESEPTLGQLR
198	Fbxo7 6 kDa protein	IPI00880711.1|VEGA:OTTMUSP00000036312	6495.89	11.73	30.36	1	0	1	TQPLEVPESEPTLGQLR
199	gi|26379384|dbj|BAC25416.1| unnamed protein product	IPI00229201.3|TREMBL:Q8CEV2|ENSEMBL:ENSMUSP00000091297	16459	7.67	27.56	4	0	24	GAAQNIIPASTGAAK,VIPELNGK,GILGYTEDQVVSCDFNSNSH
200	Dcun1d1 13 kDa protein	IPI00882278.1|VEGA:OTTMUSP00000035496;OTTMUSP00000035498	13197.9	4.58	25.22	3	0	10	TAVSCLSQNDWK,LDVATDNFFQNPELYIR
201	gi|149258772|ref|XP_001474802.1| PREDICTED: similar to Glyceraldehyde-3-phosphate dehydrogenase (GAPDH) isoform 2	IPI00849049.1|REFSEQ:XP_001474802;XP_001475391	31139.5	8.21	64.48	34	0	250	QASEGPLK,RVIISAPSADAPMFVMGVNHEK,YDNSLK,SSTFDAGAGIALNDNFVK,GAAQNIIPASTGAAK,VSVVDLTCR,LTGMAFR,VIHDNFGIVEGLMTTVH,VIISAPSADAPMFVMGVNHEK,VIPELNGK,GLMTTVHAITATQK,VEGLMTTVHAITATQK,PITIFQER,EGLMTTVHAITATQK,GIVEGLMTTVHAITATQK,LVINGKPITIFQERDPTNIK,INGKPITIFQERDPTNIK,GILGYTEDQVVSCDFNSNSH,INGKPITIFQER,VPTPNVSVVDLTCR,LVINGKPITIFQERD,VVDLMAYMASK,GILGYTEDQVVSCDFNSNSHSSTFDAGAGIALNDNFVK,LISWYDNEYGY,LISWYDNEYGYSNR…
202	gi|56800195|emb|CAI35069.1| bleomycin hydrolase	IPI00551490.1|TREMBL:Q5NCR4|VEGA:OTTMUSP00000006556	22428.8	5.79	25.13	3	0	14	ATVQGAQHVFQHVVPQEGKPVTNQK,LNSDPQFVLAQNVGTTHDLLDICLR
203	gi|187466257|emb|CAQ52056.1| Parkinson disease (autosomal recessive, early onset) 7	IPI00895414.1|TREMBL:B2KFH8|VEGA:OTTMUSP00000042683;OTTMUSP00000042684;OTTMUSP00000042685;OTTMUSP00000042689	19908.2	6.32	77.13	18	4	115	DVMICPDTSLEDAK,VTVAGLAGK,VTVAGLAGKDPVQCSR,GAEEMETVIPVDVMR,VTTHPLAK,DGLILTSR,APLVLKD,KGLIAAICAGPTALLAHEVGFGCK,DMANQVK,GLIAAICAGPTALLAHEVGFGCK,GPGTSFEFALAIVEALVGKDMANQVK,TQGPYDVVVLPGGNLGAQNLSESPMVK
203	Protein DJ-1 OS=Mus musculus GN=Park7 PE=1 SV=1	IPI00117264.1|SWISS-PROT:Q99LX0|ENSEMBL:ENSMUSP00000030805;ENSMUSP00000101298;ENSMUSP00000101299;ENSMUSP00000101300|REFSEQ:NP_065594|VEGA:OTTMUSP00000010787;OTTMUSP00000010788;OTTMUSP00000010789;OTTMUSP00000010895	20021.3	6.32	76.72	18	4	115	DVMICPDTSLEDAK,VTVAGLAGK,VTVAGLAGKDPVQCSR,GAEEMETVIPVDVMR,VTTHPLAK,DGLILTSR,APLVLKD,KGLIAAICAGPTALLAHEVGFGCK,DMANQVK,GLIAAICAGPTALLAHEVGFGCK,GPGTSFEFALAIVEALVGKDMANQVK,TQGPYDVVVLPGGNLGAQNLSESPMVK
204	Stress-induced-phosphoprotein 1 OS=Mus musculus GN=Stip1 PE=1 SV=1	IPI00121514.3|SWISS-PROT:Q60864|TREMBL:Q3THQ5|ENSEMBL:ENSMUSP00000025918|REFSEQ:NP_058017	62582.1	6.4	44.01	27	27	109	LAYINPDLALEEK,LMDVGLIAIR,KFMNPFNLPNLYQK,LDPQNHVLYSNR,LILEQMQK,LLEFQLALK,FMNPFNLPNLYQK,ELDPTNMTYITNQAAVHFEK,EGLQNMEAR,TVDLKPDWGK,DCEECIQLEPTFIK,SLLSDPTYR,TYEEGLKHEANNLQLK,AAALEFLNR,DAIHFYNK,YKDAIHFYNK,IGNSYFK,AMADPEVQQIMSDPAMR,KAAALEFLNR,HYTEAIK,ELIEQLQNKPSDLGTK,ALDLDSSCK,ALSAGNIDDALQCYSEAIK
205	gi|149258770|ref|XP_001474783.1| PREDICTED: similar to Glyceraldehyde-3-phosphate dehydrogenase (GAPDH) isoform 1	IPI00853668.2|ENSEMBL:ENSMUSP00000091210|REFSEQ:XP_001474783;XP_001475373	35817.1	8.1	65.77	38	0	264	VGVNGFGR,QASEGPLK,RVIISAPSADAPMFVMGVNHEK,YDNSLK,SSTFDAGAGIALNDNFVK,GAAQNIIPASTGAAK,VSVVDLTCR,LTGMAFR,VEIVAINDPFIDLN,VIHDNFGIVEGLMTTVH,VIISAPSADAPMFVMGVNHEK,VIPELNGK,GLMTTVHAITATQK,VEGLMTTVHAITATQK,PITIFQER,EGLMTTVHAITATQK,GIVEGLMTTVHAITATQK,LVINGKPITIFQERDPTNIK,INGKPITIFQERDPTNIK,GILGYTEDQVVSCDFNSNSH,INGKPITIFQER,VPTPNVSVVDLTCR,LVINGKPITIFQERD,VVDLMAYMASK,MFQYDSTHGK,GILGYTEDQVVSCDFNSNSHSSTFDAGAGI…
206	gi|148670825|gb|EDL02772.1| zinc binding alcohol dehydrogenase, domain containing 1, isoform CRA_c	IPI00556775.2|SWISS-PROT:Q8VDQ1-2|ENSEMBL:ENSMUSP00000105919|VEGA:OTTMUSP00000043326	34449.2	5.33	10.13	2	1	4	VEEFSLPDALNEGQVQVR,GDFVTSFYWPWQTK
206	Prostaglandin reductase 2 OS=Mus musculus GN=Ptgr2 PE=1 SV=2	IPI00134334.5|SWISS-PROT:Q8VDQ1-1|ENSEMBL:ENSMUSP00000098777|REFSEQ:NP_084156|VEGA:OTTMUSP00000043323;OTTMUSP00000043327	38015.3	5.27	9.12	2	1	4	VEEFSLPDALNEGQVQVR,GDFVTSFYWPWQTK
206	gi|74192733|dbj|BAE34884.1| unnamed protein product	IPI00918201.1|TREMBL:Q3TXN1|VEGA:OTTMUSP00000043324	34268	5.33	10.16	2	1	4	VEEFSLPDALNEGQVQVR,GDFVTSFYWPWQTK
207	gi|56800496|emb|CAI35366.1| expressed in non-metastatic cells 1 protein	IPI00551485.1|TREMBL:Q5NC79|ENSEMBL:ENSMUSP00000103475|VEGA:OTTMUSP00000001442	13241.3	9.46	17.09	2	0	6	GLVGEIIK,TFIAIKPDGVQR
208	gi|149265154|ref|XP_001478533.1| PREDICTED: similar to Glyceraldehyde-3-phosphate dehydrogenase (GAPDH) isoform 1	IPI00622795.2|ENSEMBL:ENSMUSP00000108293|REFSEQ:XP_001478533;XP_001478541;XP_001478552;XP_001478568;XP_001478578	35811.9	8.15	68.77	39	0	267	VGVNGFGR,QASEGPLK,IVSNASCTTN,RVIISAPSADAPMFVMGVNHEK,YDNSLK,SSTFDAGAGIALNDNFVK,GAAQNIIPASTGAAK,VSVVDLTCR,LTGMAFR,VEIVAINDPFIDLN,VIHDNFGIVEGLMTTVH,VIISAPSADAPMFVMGVNHEK,VIPELNGK,GLMTTVHAITATQK,VEGLMTTVHAITATQK,PITIFQER,EGLMTTVHAITATQK,GIVEGLMTTVHAITATQK,LVINGKPITIFQERDPTNIK,INGKPITIFQERDPTNIK,GILGYTEDQVVSCDFNSNSH,INGKPITIFQER,VPTPNVSVVDLTCR,LVINGKPITIFQERD,VVDLMAYMASK,MFQYDSTHGK,GILGYTEDQVVSCDFNSNS…
209	1700016M24Rik 105 kDa protein	IPI00918196.1|VEGA:OTTMUSP00000045542	104545	8.57	0.66	1	0	5	DVIFLK
209	gi|148697487|gb|EDL29434.1| mCG2797	IPI00320915.2|TREMBL:Q14DS2;Q9DA96|ENSEMBL:ENSMUSP00000023271|REFSEQ:XP_128161;XP_914504|VEGA:OTTMUSP00000045541	112774	8.39	0.61	1	0	5	DVIFLK
210	Cyclin-dependent kinase-like 4 OS=Mus musculus GN=Cdkl4 PE=2 SV=1	IPI00467100.3|SWISS-PROT:Q3TZA2|TREMBL:B2RSS7|ENSEMBL:ENSMUSP00000083732|REFSEQ:NP_001028615	39445.8	9.28	4.39	1	1	1	ILIPGDAYTDYVATR
211	Elongation factor 1-alpha 2 OS=Mus musculus GN=Eef1a2 PE=1 SV=1	IPI00119667.1|SWISS-PROT:P62631|TREMBL:B7ZBW3|ENSEMBL:ENSMUSP00000054556|REFSEQ:NP_031932|VEGA:OTTMUSP00000017863	50454.2	9.11	6.7	3	0	10	EHALLAYTLGVK,IGGIGTVPVGR,LPLQDVYK
212	gi|148701050|gb|EDL32997.1| cDNA sequence BC021614, isoform CRA_b	IPI00121525.1|TREMBL:Q8VC73|ENSEMBL:ENSMUSP00000075779|REFSEQ:NP_659118	24193.9	7.7	5.24	1	0	6	MLLADQGQSWK
213	gi|116256491|ref|NP_733924.2| ankyrin 3, epithelial isoform a	IPI00173248.2|TREMBL:Q4U206;Q8VC68|REFSEQ:NP_733924	188256	7.65	0.75	2	0	2	ALNGFTPLHIACK
213	gi|116256503|ref|NP_733791.2| ankyrin 3, epithelial isoform e	IPI00308751.3|ENSEMBL:ENSMUSP00000090087|REFSEQ:NP_733791	211800	6.31	0.67	2	0	2	ALNGFTPLHIACK
213	gi|116256497|ref|NP_666117.2| ankyrin 3, epithelial isoform b	IPI00475362.2|ENSEMBL:ENSMUSP00000090090|REFSEQ:NP_666117	214062	6.23	0.66	2	0	2	ALNGFTPLHIACK
213	gi|116256505|ref|NP_733925.2| ankyrin 3, epithelial isoform h	IPI00173249.3|TREMBL:Q4U205|ENSEMBL:ENSMUSP00000061698|REFSEQ:NP_733925	209669	6.25	0.68	2	0	2	ALNGFTPLHIACK
213	Ankyrin-2 OS=Mus musculus GN=Ank2 PE=1 SV=2	IPI00921659.1|SWISS-PROT:Q8C8R3-1	426261	5.06	0.33	2	0	2	ALNGFTPLHIACK
213	Ank3 Brain-specific ankyrin-G	IPI00623506.3|TREMBL:Q9WUD7|ENSEMBL:ENSMUSP00000090088	473709	6.11	0.3	2	0	2	ALNGFTPLHIACK
213	Ank2 Isoform 5 of Ankyrin-2	IPI00921642.1|SWISS-PROT:Q8C8R3-5	420441	5.03	0.34	2	0	2	ALNGFTPLHIACK
213	Ank2 Isoform 4 of Ankyrin-2	IPI00404055.5|SWISS-PROT:Q8C8R3-4|ENSEMBL:ENSMUSP00000102003|REFSEQ:NP_001029340	432868	5.05	0.33	2	0	2	ALNGFTPLHIACK
213	gi|148700041|gb|EDL31988.1| ankyrin 3, epithelial, isoform CRA_f	IPI00308750.2|TREMBL:Q99N60|REFSEQ:NP_733789	192649	7.5	0.74	2	0	2	ALNGFTPLHIACK
213	gi|74141639|dbj|BAE38580.1| unnamed protein product	IPI00652331.1|SWISS-PROT:Q8C8R3-6|ENSEMBL:ENSMUSP00000087808	51692	8.65	2.7	2	0	2	ALNGFTPLHIACK
213	Ank2 Isoform 2 of Ankyrin-2	IPI00227235.4|SWISS-PROT:Q8C8R3-2|ENSEMBL:ENSMUSP00000036378	428767	5.05	0.33	2	0	2	ALNGFTPLHIACK
213	gi|116256493|ref|NP_733790.2| ankyrin 3, epithelial isoform d	IPI00380385.6|REFSEQ:NP_733790	211932	6.18	0.67	2	0	2	ALNGFTPLHIACK
214	gi|26352239|dbj|BAC39756.1| unnamed protein product	IPI00458744.1|TREMBL:Q8C355	13182.4	11.63	10.94	2	0	22	GDGPVQGTIHFEQK
215	gi|26389109|dbj|BAC25681.1| unnamed protein product	IPI00403773.1|TREMBL:Q8BMV3|ENSEMBL:ENSMUSP00000070555|VEGA:OTTMUSP00000034639	11899.7	6.39	6.48	1	0	2	VQGVFFR
216	gi|74144975|dbj|BAE22195.1| unnamed protein product	IPI00653636.1|SWISS-PROT:Q07076|TREMBL:Q3TJ49;Q3UYL7;Q8BP75;Q922A2|ENSEMBL:ENSMUSP00000066035	52251.7	5.35	10.52	5	0	9	TILQCALNRPAFFAER,EFSGYVESGLKTILQCALNRPAFFAER,VLIEILCTR,LGTDESCFNMILATR
217	gi|149248895|ref|XP_001475565.1| PREDICTED: similar to Glyceraldehyde-3-phosphate dehydrogenase (GAPDH) isoform 1	IPI00850434.1|REFSEQ:XP_001473992;XP_001474008;XP_001475565;XP_001475591	35887.1	8.43	65.17	29	0	189	VGVNGFGR,QASEGPLK,IVSNASCTTN,RVIISAPSADAPMFVMGVNHEK,YDNSLK,SSTFDAGAGIALNDNFVK,GAAQNIIPASTGAAK,VSVVDLTCR,IVSNASCTTNCLAPLAK,LTGMAFR,VEIVAINDPFIDLN,VIHDNFGIVEGLMTTVH,VIISAPSADAPMFVMGVNHEK,VIPELNGK,PITIFQER,GILGYTEDQVVSCDFNSNSH,VPTPNVSVVDLTCR,VVDLMAYMASK,MFQYDSTHGK,GILGYTEDQVVSCDFNSNSHSSTFDAGAGIALNDNFVK,LISWYDNEYGY,LISWYDNEYGYSNR
218	Lipid phosphate phosphatase-related protein type 5 OS=Mus musculus GN=Lppr5 PE=2 SV=1	IPI00222277.3|SWISS-PROT:Q8BJ52-1|ENSEMBL:ENSMUSP00000102081|VEGA:OTTMUSP00000032870	35388.3	8	4.67	1	1	1	TILTGDCCYINPLVR
218	gi|12852801|dbj|BAB29538.1| unnamed protein product	IPI00876211.2|SWISS-PROT:Q8BJ52-2|ENSEMBL:ENSMUSP00000045121|REFSEQ:NP_083701|VEGA:OTTMUSP00000032869	34859.8	8	4.75	1	1	1	TILTGDCCYINPLVR
219	gi|148696461|gb|EDL28408.1| mCG130706	IPI00125787.4|REFSEQ:XP_001005575;XP_001481077;XP_907314	16247.7	10.31	8.97	1	1	1	ELAPYDENWFYTR
219	Rps19 8 kDa protein	IPI00857391.1|VEGA:OTTMUSP00000026376	8103.39	9.75	18.06	1	1	1	ELAPYDENWFYTR
219	Rps19 19 kDa protein	IPI00856352.1|VEGA:OTTMUSP00000026379	19445.4	10.45	7.34	1	1	1	ELAPYDENWFYTR
219	40S ribosomal protein S19 OS=Mus musculus GN=Rps19 PE=1 SV=3	IPI00113241.7|SWISS-PROT:Q9CZX8|ENSEMBL:ENSMUSP00000104067;ENSMUSP00000104068|REFSEQ:NP_075622|VEGA:OTTMUSP00000026374;OTTMUSP00000026377	16085.5	10.41	8.97	1	1	1	ELAPYDENWFYTR
219	Rps19 Rps19 protein	IPI00875584.1|TREMBL:Q5M9P3|ENSEMBL:ENSMUSP00000048491	17368.9	10.63	8.28	1	1	1	ELAPYDENWFYTR
219	Rps19 23 kDa protein	IPI00856927.1|ENSEMBL:ENSMUSP00000104066|VEGA:OTTMUSP00000026375	23104.3	10.47	6.13	1	1	1	ELAPYDENWFYTR
219	gi|82996042|ref|XP_899061.1| PREDICTED: hypothetical protein	IPI00665513.3|ENSEMBL:ENSMUSP00000098160|REFSEQ:XP_899061	16124.5	10.22	8.97	1	1	1	ELAPYDENWFYTR
219	Rps19 15 kDa protein	IPI00857038.1|VEGA:OTTMUSP00000026378	15419.8	10.72	9.42	1	1	1	ELAPYDENWFYTR
219	gi|149265702|ref|XP_001479681.1| PREDICTED: hypothetical protein	IPI00875929.1|ENSEMBL:ENSMUSP00000098179|REFSEQ:XP_001479681;XP_996147;XP_999357	16224.7	10.52	8.97	1	1	1	ELAPYDENWFYTR
220	Stmn2 24 kDa protein	IPI00890167.1|ENSEMBL:ENSMUSP00000029002	23841.4	7.83	4.31	1	0	1	DLSLEEIQK
220	gi|12850126|dbj|BAB28602.1| unnamed protein product	IPI00474002.1|TREMBL:Q9CZ46	23823.6	8.44	4.31	1	0	1	DLSLEEIQK
220	Stathmin-2 OS=Mus musculus GN=Stmn2 PE=2 SV=1	IPI00277874.4|SWISS-PROT:P55821|TREMBL:Q545S4|ENSEMBL:ENSMUSP00000112051|REFSEQ:NP_079561	20828	8.4	5.03	1	0	1	DLSLEEIQK
221	gi|23379813|gb|AAM73504.1| RTN4	IPI00275539.6|TREMBL:Q8BHF5|ENSEMBL:ENSMUSP00000099906|REFSEQ:NP_918942|VEGA:OTTMUSP00000005510	40300.9	4.62	6.67	1	1	1	LPEDDEPPARPPAPAGASPLAEPAA
221	gi|23379811|gb|AAM73503.1| RTN4	IPI00470167.3|TREMBL:Q8BH78;Q8K3G7|ENSEMBL:ENSMUSP00000077875|REFSEQ:NP_918941|VEGA:OTTMUSP00000005511	38403.8	4.7	7.02	1	1	1	LPEDDEPPARPPAPAGASPLAEPAA
221	Reticulon-4 OS=Mus musculus GN=Rtn4 PE=1 SV=2	IPI00469392.2|SWISS-PROT:Q99P72-2|ENSEMBL:ENSMUSP00000099907|REFSEQ:NP_918943|VEGA:OTTMUSP00000005509	126613	4.47	2.15	1	1	1	LPEDDEPPARPPAPAGASPLAEPAA
222	Qdpr 15 kDa protein	IPI00881737.1|VEGA:OTTMUSP00000034849	14852.8	5.1	18.25	2	0	5	NCDMMWK,MTDSFTEQADQVTADVGK
223	Flnc Isoform 1 of Filamin-C	IPI00664670.4|SWISS-PROT:Q8VHX6-1|TREMBL:B9EKT2|ENSEMBL:ENSMUSP00000064163;ENSMUSP00000087960|REFSEQ:NP_001074654|VEGA:OTTMUSP00000025499	292346	5.66	0.37	1	1	2	GPGLSQAFVG
223	Flnc Isoform 2 of Filamin-C	IPI00753917.2|SWISS-PROT:Q8VHX6-2|TREMBL:B2RY80;Q3UXJ8|ENSEMBL:ENSMUSP00000087958;ENSMUSP00000099139|VEGA:OTTMUSP00000025498	288591	5.66	0.37	1	1	2	GPGLSQAFVG
224	Gpx4 Phospholipid hydroperoxide glutathione peroxidase, nuclear	IPI00227783.3|SWISS-PROT:Q91XR9	29204.7	10.16	19.37	6	0	18	ILAFPCNQFGR,TDVNYTQLVDLHAR,ICVNGDDAHPLWK,DIDGHMVCLDK
225	26S proteasome non-ATPase regulatory subunit 6 OS=Mus musculus GN=Psmd6 PE=2 SV=1	IPI00319965.3|SWISS-PROT:Q99JI4|TREMBL:Q8C1T2|ENSEMBL:ENSMUSP00000022256|REFSEQ:NP_079826|VEGA:OTTMUSP00000034822	45536.4	5.38	8.48	4	4	9	NWQYQETIK,PLENLEEEGLPK,IHAYSQLLESYR
226	Rab15 13 kDa protein	IPI00881140.1|VEGA:OTTMUSP00000034456	13390.1	5.5	9.65	1	0	2	IQIWDTAGQER
226	Rab15 16 kDa protein	IPI00881258.1|VEGA:OTTMUSP00000034455	16183.3	6.75	7.97	1	0	2	IQIWDTAGQER
226	Rab15 21 kDa protein	IPI00880661.1|ENSEMBL:ENSMUSP00000112457|VEGA:OTTMUSP00000034459	21196	5.39	6.01	1	0	2	IQIWDTAGQER
226	Rab15 19 kDa protein	IPI00880893.1|ENSEMBL:ENSMUSP00000112789;ENSMUSP00000113299|VEGA:OTTMUSP00000034457;OTTMUSP00000034458	19173.5	5.22	6.63	1	0	2	IQIWDTAGQER
227	Translin-associated protein X OS=Mus musculus GN=Tsnax PE=1 SV=1	IPI00137296.1|SWISS-PROT:Q9QZE7|TREMBL:Q3TXK6|ENSEMBL:ENSMUSP00000075290;ENSMUSP00000111551|REFSEQ:NP_058605;XP_001472318	32926.4	6.11	6.55	1	1	1	LTPVDYLLGVADLTGELMR
227	gi|149259341|ref|XP_001479013.1| PREDICTED: similar to translin associated protein X	IPI00754783.1|REFSEQ:XP_001479013	24090.5	6.92	8.92	1	1	1	LTPVDYLLGVADLTGELMR
227	gi|149259422|ref|XP_001472283.1| PREDICTED: similar to translin associated protein X isoform 1	IPI00848519.1|REFSEQ:XP_001472283	38488.9	8.19	5.57	1	1	1	LTPVDYLLGVADLTGELMR
228	gi|12844709|dbj|BAB26468.1| unnamed protein product	IPI00475041.1|TREMBL:Q9D717	14351	10.68	5.88	1	0	2	TLQQQTFK
229	Phosphomannomutase 2 OS=Mus musculus GN=Pmm2 PE=2 SV=1	IPI00131228.1|SWISS-PROT:Q9Z2M7|TREMBL:Q545N8;Q9D1M5;Q9DCE3|ENSEMBL:ENSMUSP00000023396|REFSEQ:NP_058577|VEGA:OTTMUSP00000030534	27656.6	6.01	32.64	8	2	32	NGMLNVSPIGR,GTFIEFR,LQEQLGNDVVEK,ITEEMDGFLQK,YDYVFPENGLVAYK,IEFYELDKK,ICEGLFP,TIYFFGDK
230	GTP-binding nuclear protein Ran, testis-specific isoform OS=Mus musculus GN=Rasl2-9 PE=2 SV=1	IPI00126133.1|SWISS-PROT:Q61820|TREMBL:A6H622|ENSEMBL:ENSMUSP00000113650|REFSEQ:NP_033054	24452.1	6.08	27.78	8	0	57	FNVWDTAGQEK,DGYYIQAQ,CAIIMFDVTSR,LVGDGGTGK,HLTGEFEK,VCENIPIVLCGNK
231	gi|220941532|emb|CAX15594.1| membrane protein, palmitoylated	IPI00856759.1|TREMBL:B7ZCL8|ENSEMBL:ENSMUSP00000109726|VEGA:OTTMUSP00000026152	49784.3	6.72	18.16	6	1	11	ESAGLIPSPELQEWR,TALSDLYLEHLLQK,FVTGDIIQIINK,IAILDIEPQTLK,TAELSPFIVFIAPTDQGTQTEALQQLQK
231	55 kDa erythrocyte membrane protein OS=Mus musculus GN=Mpp1 PE=1 SV=1	IPI00137706.1|SWISS-PROT:P70290|TREMBL:Q542P4;Q684Q6|ENSEMBL:ENSMUSP00000033775|REFSEQ:NP_032647|VEGA:OTTMUSP00000022728	52227.2	6.72	17.38	6	1	11	ESAGLIPSPELQEWR,TALSDLYLEHLLQK,FVTGDIIQIINK,IAILDIEPQTLK,TAELSPFIVFIAPTDQGTQTEALQQLQK
232	RING finger protein 139 OS=Mus musculus GN=Rnf139 PE=1 SV=1	IPI00227711.4|SWISS-PROT:Q7TMV1|ENSEMBL:ENSMUSP00000046467|REFSEQ:NP_780435	76184.9	5.91	1.8	1	1	1	MAAVGPPQQQVR
233	Scavenger receptor class A member 3 OS=Mus musculus GN=Scara3 PE=2 SV=1	IPI00313025.4|SWISS-PROT:Q8C850|TREMBL:Q8R374|ENSEMBL:ENSMUSP00000046525|REFSEQ:NP_766192	65470.9	6.01	1.65	1	1	1	EAEQLGQEIR
234	gi|123276286|emb|CAM22515.1| hemoglobin, theta 1	IPI00227165.1|TREMBL:Q8BYM1|ENSEMBL:ENSMUSP00000020535|REFSEQ:NP_778165|VEGA:OTTMUSP00000005549	15886.2	6.11	6.9	1	0	11	SALSDLHAHK
234	gi|123276284|emb|CAM22513.1| novel protein similar to hemoglobin alpha	IPI00468037.2|TREMBL:B9EIX8;Q3U0A6|ENSEMBL:ENSMUSP00000098936|REFSEQ:NP_001029153|VEGA:OTTMUSP00000005547	15779	7.13	7.04	1	0	11	SALSDLHAHK
235	Aldehyde dehydrogenase, cytosolic 1 OS=Mus musculus GN=Aldh1a7 PE=2 SV=1	IPI00336362.2|SWISS-PROT:O35945|TREMBL:B2RTL5|ENSEMBL:ENSMUSP00000025656|REFSEQ:NP_036051|VEGA:OTTMUSP00000035734	54587.7	7.6	24.95	17	1	103	VTLELGGK,KFPVLNPATEEVICHVEEGDKADVDK,LADLMER,EEIFGPVQQIMK,ELGEHGLYEYTELK,QAFQIGSPWR,FPVLNPATEEVICHVEEGDKADVDK,FPVLNPATEEVICHVEEGDK,KFPVLNPATEEVICHVEEGDK,GFFVQPTVFSNVTDEMR,LGPALSCGNTVVVKPAEQTPLTALHMASLIK
236	26S proteasome non-ATPase regulatory subunit 9 OS=Mus musculus GN=Psmd9 PE=1 SV=1	IPI00761650.1|SWISS-PROT:Q9CR00|ENSEMBL:ENSMUSP00000098295|REFSEQ:NP_080276|VEGA:OTTMUSP00000028000	24719.9	6	10.81	2	1	4	AAAVSDIQDLMR,GLLGCNIIPLQR
237	Troponin C, skeletal muscle OS=Mus musculus GN=Tnnc2 PE=1 SV=2	IPI00284119.7|SWISS-PROT:P20801|TREMBL:A2A4Z2;Q3UZY7|ENSEMBL:ENSMUSP00000099384|REFSEQ:NP_033420|VEGA:OTTMUSP00000001055	18110	4.07	4.38	1	0	1	ELGTVMR
237	gi|149255253|ref|XP_001479932.1| PREDICTED: similar to Chain , Calmodulin	IPI00848989.1|REFSEQ:XP_001479932	18092.5	4.86	4.4	1	0	1	ELGTVMR
237	gi|149255689|ref|XP_921323.2| PREDICTED: similar to Chain , Calmodulin	IPI00666857.2|REFSEQ:XP_921323	25456.4	4.87	3.11	1	0	1	ELGTVMR
238	Histidine triad nucleotide-binding protein 1 OS=Mus musculus GN=Hint1 PE=1 SV=3	IPI00108189.4|SWISS-PROT:P70349|TREMBL:B1AZK3|ENSEMBL:ENSMUSP00000020504|REFSEQ:NP_032274|VEGA:OTTMUSP00000005856	13776.9	6.36	78.57	16	11	82	CLAFHDISPQAPTHFLVIPK,IIFEDDR,AQVAQPGGDTIFGK,HISQISVADDDDESLLGHLMIVGKK,KHISQISVADDDDESLLGHLMIVGK,MVVNEGADGGQSVYHIH,MVVNEGADGGQSVYHIHLHVLGGR,MVVNEGADGGQSVYHIHLH,HISQISVADDDDESLLGHLMIVGK,CAADLGLK
239	Transcription elongation factor B polypeptide 2 OS=Mus musculus GN=Tceb2 PE=1 SV=1	IPI00131224.1|SWISS-PROT:P62869|ENSEMBL:ENSMUSP00000066210|REFSEQ:NP_080581	13169.9	4.87	16.95	2	2	2	PQAPATVGLAFR,TTIFTDAK
240	Glutathione S-transferase P 1 OS=Mus musculus GN=Gstp1 PE=1 SV=2	IPI00555023.2|SWISS-PROT:P19157|ENSEMBL:ENSMUSP00000047790|REFSEQ:NP_038569	23609.2	7.69	56.67	12	5	94	MLLADQGQSWK,EEVVTIDTWMQGLLKPTCLYGQLPK,SLGLYGK,ALPGHLKPFETLLSQNQGGK,FEDGDLTLYQSNAILR,TIVYFPVR,EAAQMDMVNDGVEDLR,PPYTIVYFPVR,YVTLIYTNYENGK
241	Glutathione S-transferase P 2 OS=Mus musculus GN=Gstp2 PE=2 SV=2	IPI00283531.8|SWISS-PROT:P46425|ENSEMBL:ENSMUSP00000038931|REFSEQ:NP_861461	23537	7.69	37.62	7	0	61	MLLADQGQSWK,EEVVTIDTWMQGLLKPTCLYGQLPK,SLGLYGK,ALPGHLKPFETLLSQNQGGK,FEDGDLTLYQSNAILR
242	gi|56800495|emb|CAI35365.1| expressed in non-metastatic cells 1 protein	IPI00649586.1|TREMBL:Q5NC80|VEGA:OTTMUSP00000001441	14092.3	9.13	44.09	5	0	12	GLVGEIIK,TFIAIKPDGVQR,GDFCIQVGR,VMLGETNPADSKPGTIR,NIIHGSDSVK
243	Capg Putative uncharacterized protein	IPI00277930.6|TREMBL:Q3TNN6;Q3UJ44;Q99LB4|ENSEMBL:ENSMUSP00000063389;ENSMUSP00000109705;ENSMUSP00000109706;ENSMUSP00000109707|REFSEQ:NP_001035999;NP_031625|VEGA:OTTMUSP00000025281;OTTMUSP00000025283;OTTMUSP00000025284	38897	6.47	21.71	4	1	9	YSPNTQVEILPQGR,VADSSPFASELLIPDDCFVLDNGLCGK,QAALQVADGFISR,AQVEIITDGEEPAEMIQVLGPK
244	gi|148877571|gb|AAI45768.1| Phospholipase A2, group IVC (cytosolic, calcium-independent)	IPI00875358.1|TREMBL:Q3UWS1;Q64GA5;Q7TN01|ENSEMBL:ENSMUSP00000043672|REFSEQ:NP_001004762	67882.2	5.7	2.18	1	1	1	FIEGPVTYSEAPR
244	gi|115528867|gb|AAI17810.1| Pla2g4c protein	IPI00465872.2|TREMBL:Q08EC7|ENSEMBL:ENSMUSP00000104168	68964.5	5.96	2.14	1	1	1	FIEGPVTYSEAPR
245	gi|74218692|dbj|BAE25211.1| unnamed protein product	IPI00648922.2|TREMBL:Q3UQ33;Q5SWT7|ENSEMBL:ENSMUSP00000105297|VEGA:OTTMUSP00000005364	43237.1	5.81	6.46	1	1	1	SGLIYLTNHINPHARNGLALKEEQR
245	gi|47078380|gb|AAT09851.1| zinc finger protein subfamily 1A, 1 isoform 11	IPI00553404.1|TREMBL:Q5GGW5|ENSEMBL:ENSMUSP00000079981	36488.3	5.28	7.65	1	1	1	SGLIYLTNHINPHARNGLALKEEQR
245	Ikzf1 Isoform V of DNA-binding protein Ikaros	IPI00116369.4|SWISS-PROT:Q03267-6	48124.7	6.15	5.81	1	1	1	SGLIYLTNHINPHARNGLALKEEQR
245	gi|148708691|gb|EDL40638.1| zinc finger protein, subfamily 1A, 1 (Ikaros), isoform CRA_a	IPI00755863.1|ENSEMBL:ENSMUSP00000075992|REFSEQ:NP_001020768	57201.9	6.03	4.85	1	1	1	SGLIYLTNHINPHARNGLALKEEQR
245	gi|60359882|dbj|BAD90160.1| mKIAA4227 protein	IPI00762426.2|TREMBL:Q571F4|ENSEMBL:ENSMUSP00000077315	59852.9	6.18	4.64	1	1	1	SGLIYLTNHINPHARNGLALKEEQR
245	gi|148708693|gb|EDL40640.1| zinc finger protein, subfamily 1A, 1 (Ikaros), isoform CRA_b	IPI00625699.1|TREMBL:Q5SWU0|ENSEMBL:ENSMUSP00000018798|REFSEQ:NP_033604|VEGA:OTTMUSP00000005366	47976.5	6.12	5.84	1	1	1	SGLIYLTNHINPHARNGLALKEEQR
245	DNA-binding protein Ikaros OS=Mus musculus GN=Ikzf1 PE=1 SV=2	IPI00130283.1|SWISS-PROT:Q03267-1	57336	6.06	4.84	1	1	1	SGLIYLTNHINPHARNGLALKEEQR
245	Ikzf1 Isoform I of DNA-binding protein Ikaros	IPI00223005.1|SWISS-PROT:Q03267-2	31989.1	4.94	8.68	1	1	1	SGLIYLTNHINPHARNGLALKEEQR
245	Ikzf1 Isoform II of DNA-binding protein Ikaros	IPI00223008.1|SWISS-PROT:Q03267-3	34038.4	4.95	8.14	1	1	1	SGLIYLTNHINPHARNGLALKEEQR
245	Ikzf1 Isoform III of DNA-binding protein Ikaros	IPI00223010.1|SWISS-PROT:Q03267-4|ENSEMBL:ENSMUSP00000092882	41200.5	5.05	6.67	1	1	1	SGLIYLTNHINPHARNGLALKEEQR
245	Ikzf1 Isoform IV of DNA-binding protein Ikaros	IPI00223011.1|SWISS-PROT:Q03267-5	43249.7	5.05	6.35	1	1	1	SGLIYLTNHINPHARNGLALKEEQR
245	Ikzf1 34 kDa protein	IPI00876308.1|ENSEMBL:ENSMUSP00000105296	33995.4	4.9	8.17	1	1	1	SGLIYLTNHINPHARNGLALKEEQR
245	gi|56205318|emb|CAI25379.1| IKAROS family zinc finger 1	IPI00515592.1|TREMBL:Q5SWT9|ENSEMBL:ENSMUSP00000067372|VEGA:OTTMUSP00000005365	59408.3	6.06	4.67	1	1	1	SGLIYLTNHINPHARNGLALKEEQR
246	Impa1 10 kDa protein	IPI00881452.1|VEGA:OTTMUSP00000034808	9953.62	4.84	27.78	3	0	8	EALKNEMDVMIK,SSPADLVTVTDQK
247	gi|148691078|gb|EDL23025.1| mCG5289	IPI00378311.2|ENSEMBL:ENSMUSP00000100658|REFSEQ:XP_891920;XP_914750	15126.2	5.74	6.67	1	0	1	ELGVGLALR
248	Hmcn1 Putative uncharacterized protein	IPI00226394.2|TREMBL:Q8C716|ENSEMBL:ENSMUSP00000095151|VEGA:OTTMUSP00000044688	598259	6.15	0.2	1	1	1	GIPAPSLTWLK
248	Hmcn1 hemicentin 1	IPI00467235.4|ENSEMBL:ENSMUSP00000074340|REFSEQ:NP_001019891|VEGA:OTTMUSP00000024195	611760	6.18	0.2	1	1	1	GIPAPSLTWLK
249	ADP-ribosylation factor 5 OS=Mus musculus GN=Arf5 PE=2 SV=2	IPI00221615.5|SWISS-PROT:P84084|TREMBL:A2RTC5|ENSEMBL:ENSMUSP00000020717|REFSEQ:NP_031506|VEGA:OTTMUSP00000023551	20529.7	6.3	36.67	7	0	18	ILMVGLDAAGK,LGEIVTTIPTIGFNVETVEYK,LKLGEIVTTIPTIGFNVETVEYK,MLQEDELR,NICFTVWDVGGQDK,DAVLLVFANK
250	gi|149272169|ref|XP_001473326.1| PREDICTED: similar to 40S ribosomal protein S12 isoform 1	IPI00463049.1|ENSEMBL:ENSMUSP00000098820|REFSEQ:XP_001472057;XP_001472087;XP_001472111;XP_001472134;XP_001472169;XP_001473326;XP_001473345	14489	8.08	24.24	3	0	3	LVEALCAEHQINLIK,DVIEEYFK,LGEWVGLCK
250	gi|149272239|ref|XP_001473430.1| PREDICTED: similar to 40S ribosomal protein S12 isoform 1	IPI00463052.1|REFSEQ:XP_001473430;XP_895697	14504	6.81	24.24	3	0	3	LVEALCAEHQINLIK,DVIEEYFK,LGEWVGLCK
250	gi|148704152|gb|EDL36099.1| mCG4283	IPI00116908.1|ENSEMBL:ENSMUSP00000073879|REFSEQ:XP_484385;XP_917125	14414.7	5.81	24.24	3	0	3	LVEALCAEHQINLIK,DVIEEYFK,LGEWVGLCK
250	gi|51772387|ref|XP_486761.1| PREDICTED: similar to 40S ribosomal protein S12	IPI00405659.1|REFSEQ:XP_486761;XP_982204;XP_982634;XP_983012;XP_983229	14490	6.81	24.24	3	0	3	LVEALCAEHQINLIK,DVIEEYFK,LGEWVGLCK
251	Protein-glutamine gamma-glutamyltransferase 5 OS=Mus musculus GN=Tgm5 PE=2 SV=3	IPI00110359.6|SWISS-PROT:Q9D7I9|TREMBL:A2AQ62|ENSEMBL:ENSMUSP00000028721|REFSEQ:NP_083075|VEGA:OTTMUSP00000017043	81014	5.48	0.97	1	0	1	CLGIPTR
251	gi|109732706|gb|AAI16268.1| Transglutaminase 5	IPI00875371.1|TREMBL:Q14B90;Q14B91|ENSEMBL:ENSMUSP00000099547	81026.1	5.48	0.97	1	0	1	CLGIPTR
252	Adenosylhomocysteinase OS=Mus musculus GN=Ahcy PE=1 SV=3	IPI00230440.6|SWISS-PROT:P50247|TREMBL:Q3TF14;Q3U4D1;Q3U5U5;Q5M9P0;Q8BPI7|ENSEMBL:ENSMUSP00000061851|REFSEQ:NP_057870|VEGA:OTTMUSP00000017088	47688.2	6.08	50	23	9	83	GETDEEYLWCIEQTLH,ALDIAENEMPGLMR,GISEETTTGVHNLYK,VPAINVNDSVTK,VADIGLAAWGR,KLDEAVAEAHLGK,ESLIDGIK,RIILLAEGR,WSSCNIFSTQDHAAAAIAK,IILLAEGR,FDNLYGCR,SKFDNLYGCR,AGIPVFAWK,WLNENAVEK,GETDEEYLWCIEQTLHFK,VAVVAGYGDVGK,QAQYLGMPINGPFKPDHYR,DGPLNMILDDGGDLTNLIHTK,YPQLLSGIR,MMSNGILK
253	F-actin-capping protein subunit beta OS=Mus musculus GN=Capzb PE=1 SV=3	IPI00406800.4|SWISS-PROT:P47757-1|TREMBL:A2AMV5|ENSEMBL:ENSMUSP00000099565;ENSMUSP00000111972|REFSEQ:NP_001032850|VEGA:OTTMUSP00000010480	31345.5	5.47	38.27	8	1	16	GCWDSIHVVEVQEK,SGSGTMNLGGSLTR,NLSDLIDLVPSLCEDLLSSVDQPLK,SPWSNKYDPPLEDGAMPSAR,KLEVEANNAFDQYR,DYLLCDYNR,STLNEIYFGK,LEVEANNAFDQYR
253	gi|123229612|emb|CAM18538.1| capping protein (actin filament) muscle Z-line, beta	IPI00474883.2|TREMBL:A2AMV7;P97856;Q3TVK4|ENSEMBL:ENSMUSP00000030518|VEGA:OTTMUSP00000010481	33767.2	6.02	35.22	8	1	16	GCWDSIHVVEVQEK,SGSGTMNLGGSLTR,NLSDLIDLVPSLCEDLLSSVDQPLK,SPWSNKYDPPLEDGAMPSAR,KLEVEANNAFDQYR,DYLLCDYNR,STLNEIYFGK,LEVEANNAFDQYR
253	gi|123229615|emb|CAM18541.1| capping protein (actin filament) muscle Z-line, beta	IPI00776140.1|TREMBL:A2AMW0|ENSEMBL:ENSMUSP00000038011|VEGA:OTTMUSP00000019095	29295.2	6.45	40.77	8	1	16	GCWDSIHVVEVQEK,SGSGTMNLGGSLTR,NLSDLIDLVPSLCEDLLSSVDQPLK,SPWSNKYDPPLEDGAMPSAR,KLEVEANNAFDQYR,DYLLCDYNR,STLNEIYFGK,LEVEANNAFDQYR
253	gi|123229611|emb|CAM18537.1| capping protein (actin filament) muscle Z-line, beta	IPI00269481.7|SWISS-PROT:P47757-2|TREMBL:Q3TRH8;Q923G3|ENSEMBL:ENSMUSP00000099566|REFSEQ:NP_033928|VEGA:OTTMUSP00000010479	30628.7	5.69	38.97	8	1	16	GCWDSIHVVEVQEK,SGSGTMNLGGSLTR,NLSDLIDLVPSLCEDLLSSVDQPLK,SPWSNKYDPPLEDGAMPSAR,KLEVEANNAFDQYR,DYLLCDYNR,STLNEIYFGK,LEVEANNAFDQYR
254	Eukaryotic translation initiation factor 5A-1 OS=Mus musculus GN=Eif5a PE=1 SV=2	IPI00108125.4|SWISS-PROT:P63242|ENSEMBL:ENSMUSP00000047008;ENSMUSP00000067077;ENSMUSP00000068651;ENSMUSP00000104247;ENSMUSP00000104248;ENSMUSP00000104249;ENSMUSP00000104250;ENSMUSP00000104251;ENSMUSP00000104252;ENSMUSP00000104253|REFSEQ:NP_853613|VEGA	16832.2	5.07	48.05	9	2	27	VHLVGIDIFTGK,KNGFVVLK,RNDFQLIGIQDGYLSLLQDSGEVR,NDFQLIGIQDGYLSLLQDSGEVR,EDLRLPEGDLGK,KYEDICPSTHNMDVPNIK,YEDICPSTHNMDVPNIK
254	gi|56800106|emb|CAI35154.1| eukaryotic translation initiation factor 5A	IPI00648714.1|VEGA:OTTMUSP00000006266;OTTMUSP00000016057;OTTMUSP00000016060	16302.5	4.85	49.66	9	2	27	VHLVGIDIFTGK,KNGFVVLK,RNDFQLIGIQDGYLSLLQDSGEVR,NDFQLIGIQDGYLSLLQDSGEVR,EDLRLPEGDLGK,KYEDICPSTHNMDVPNIK,YEDICPSTHNMDVPNIK
255	High affinity immunoglobulin epsilon receptor subunit alpha OS=Mus musculus GN=Fcer1a PE=2 SV=1	IPI00119271.1|SWISS-PROT:P20489|ENSEMBL:ENSMUSP00000056882|REFSEQ:NP_034314	28672.2	8.77	2	1	1	2	VIYYR
255	Kelch repeat and BTB domain-containing protein 4 OS=Mus musculus GN=Kbtbd4 PE=2 SV=1	IPI00133283.3|SWISS-PROT:Q8R179-1|TREMBL:A2AFW3|ENSEMBL:ENSMUSP00000107089|VEGA:OTTMUSP00000015134	59856.9	5.46	0.94	1	1	2	VIYYR
255	gi|123213330|emb|CAM15315.1| kelch repeat and BTB (POZ) domain containing 4	IPI00411159.1|SWISS-PROT:Q8R179-2|TREMBL:A2AFW4|ENSEMBL:ENSMUSP00000088179|REFSEQ:NP_080267|VEGA:OTTMUSP00000015133	58083.9	5.4	0.97	1	1	2	VIYYR
256	Inosine-5'-monophosphate dehydrogenase 2 OS=Mus musculus GN=Impdh2 PE=1 SV=2	IPI00323971.2|SWISS-PROT:P24547|TREMBL:O89058;Q3U9N8;Q3UAT9;Q3UPJ2|ENSEMBL:ENSMUSP00000079888|REFSEQ:NP_035960	55815.1	6.84	5.25	2	2	3	LPIVNENDELVAIIAR,NLIDAGVDALR
256	gi|149259047|ref|XP_001478203.1| PREDICTED: similar to Inosine 5-phosphate dehydrogenase 2	IPI00624746.2|REFSEQ:XP_001478203	55849.1	6.84	5.25	2	2	3	LPIVNENDELVAIIAR,NLIDAGVDALR
257	Carbonic anhydrase 3 OS=Mus musculus GN=Ca3 PE=1 SV=3	IPI00221890.6|SWISS-PROT:P16015|ENSEMBL:ENSMUSP00000029076|REFSEQ:NP_031632	29366.3	6.89	4.23	2	0	8	YAAELHLVHWN
258	gi|149266431|ref|XP_001474440.1| PREDICTED: similar to Glyceraldehyde-3-phosphate dehydrogenase isoform 3	IPI00850028.1|REFSEQ:XP_001474440	31026.4	7.62	70.34	36	0	266	QASEGPLK,IVSNASCTTN,RVIISAPSADAPMFVMGVNHEK,YDNSLK,SSTFDAGAGIALNDNFVK,GAAQNIIPASTGAAK,VSVVDLTCR,IVSNASCTTNCLAPLAK,LTGMAFR,VIHDNFGIVEGLMTTVH,VIISAPSADAPMFVMGVNHEK,VIPELNGK,GLMTTVHAITATQK,VEGLMTTVHAITATQK,PITIFQER,EGLMTTVHAITATQK,GIVEGLMTTVHAITATQK,LVINGKPITIFQERDPTNIK,INGKPITIFQERDPTNIK,GILGYTEDQVVSCDFNSNSH,INGKPITIFQER,VPTPNVSVVDLTCR,LVINGKPITIFQERD,VVDLMAYMASK,GILGYTEDQVVSCDFNSNSHSSTFDAGAGIALNDNF…
258	gi|149273204|ref|XP_001476773.1| PREDICTED: similar to Glyceraldehyde-3-phosphate dehydrogenase (GAPDH) isoform 3	IPI00620663.3|REFSEQ:XP_001476773	31079.4	8.21	70.34	36	0	266	QASEGPLK,IVSNASCTTN,RVIISAPSADAPMFVMGVNHEK,YDNSLK,SSTFDAGAGIALNDNFVK,GAAQNIIPASTGAAK,VSVVDLTCR,IVSNASCTTNCLAPLAK,LTGMAFR,VIHDNFGIVEGLMTTVH,VIISAPSADAPMFVMGVNHEK,VIPELNGK,GLMTTVHAITATQK,VEGLMTTVHAITATQK,PITIFQER,EGLMTTVHAITATQK,GIVEGLMTTVHAITATQK,LVINGKPITIFQERDPTNIK,INGKPITIFQERDPTNIK,GILGYTEDQVVSCDFNSNSH,INGKPITIFQER,VPTPNVSVVDLTCR,LVINGKPITIFQERD,VVDLMAYMASK,GILGYTEDQVVSCDFNSNSHSSTFDAGAGIALNDNF…
259	Cops4 29 kDa protein	IPI00857784.1|VEGA:OTTMUSP00000032092	29167.3	6.1	6.32	1	0	1	NAAQVLVGIPLETGQK
260	Ppp2r4 6 kDa protein	IPI00857783.1|VEGA:OTTMUSP00000031537	5517.19	6.55	65.31	2	0	9	QPPPDSSEETPPTTQNFIIPK,KEIHTVPDMGK
261	Hemoglobin subunit alpha OS=Mus musculus GN=Hba PE=1 SV=2	IPI00469114.5|SWISS-PROT:P01942|TREMBL:A8DUV3	15085.2	7.97	79.58	24	0	181	SALSDLHAHK,VDPVNFK,PHFDVSHGSAQVK,IGGHGAEYGAEALER,FDVSHGSAQVK,LLSHCLLVTLASHHPADFTPAVHASLDKFLASVSTVLTSK,GAEYGAEALER,PGALSALSDLHAHK,LRVDPVNFK,FPHFDVSHGSAQVK,DPVNFK,YFPHFDVSHGSAQVK,MFASFPTTK,TYFPHFDVSHGSAQVK,LLSHCLLVTLASHHPADFTPAVHASLDKFLASVSTVLTSKYR,AAGHLDDLPGALSALSDLHAHK,GALSALSDLHAHK
262	gi|149269348|ref|XP_001477753.1| PREDICTED: similar to 14-3-3 zeta	IPI00853851.1|REFSEQ:XP_001477753	24157.5	6.35	23.7	7	0	33	NLLSVAYK,DICNDVLSLLEK,GIVDQSQQAYQEAFEISK,FLIPNASQPESK
263	gi|149254976|ref|XP_001477190.1| PREDICTED: similar to ADP-ribosylation factor	IPI00754018.1|REFSEQ:XP_001477190	15753.8	4.97	23.53	3	0	8	MLQEDELR,NICFTVWDVGGQDK,DAVLLVFANK
264	Serine dehydratase-like OS=Mus musculus GN=Sdsl PE=2 SV=1	IPI00163021.2|SWISS-PROT:Q8R238|ENSEMBL:ENSMUSP00000031594;ENSMUSP00000058198|REFSEQ:NP_598663|VEGA:OTTMUSP00000030646;OTTMUSP00000030647	34732	6.02	22.8	5	2	12	VTPLLESWALSQVAGMPVFLK,LGIPVTIVLPEGTSVQVVR,ECEVLSEVVEDR,DGWVNVSPFDHPLIWEGHASLVR
265	Serine/threonine-protein phosphatase PP1-alpha catalytic subunit OS=Mus musculus GN=Ppp1ca PE=1 SV=1	IPI00130185.1|SWISS-PROT:P62137|TREMBL:Q3U8W0|ENSEMBL:ENSMUSP00000039109|REFSEQ:NP_114074	37540.1	5.94	7.58	2	2	7	EIFLSQPILLELEAPLK,HDLDLICR
265	Serine/threonine-protein phosphatase PP1-beta catalytic subunit OS=Mus musculus GN=Ppp1cb PE=1 SV=3	IPI00311873.5|SWISS-PROT:P62141|TREMBL:Q3TBE5;Q3TL90;Q542E7;Q8C285;Q9DBY2|ENSEMBL:ENSMUSP00000015100|REFSEQ:NP_766295|VEGA:OTTMUSP00000029005;OTTMUSP00000029006	37186.8	5.84	7.65	2	2	7	EIFLSQPILLELEAPLK,HDLDLICR
265	gi|74177455|dbj|BAE34608.1| unnamed protein product	IPI00875406.1|TREMBL:Q3TYF5|ENSEMBL:ENSMUSP00000109497	37124.5	6.66	7.6	2	2	7	EIFLSQPILLELEAPLK,HDLDLICR
265	Serine/threonine-protein phosphatase PP1-gamma catalytic subunit OS=Mus musculus GN=Ppp1cc PE=1 SV=1	IPI00123862.1|SWISS-PROT:P63087-1|TREMBL:Q6ZWM8|ENSEMBL:ENSMUSP00000099587|REFSEQ:NP_038664|VEGA:OTTMUSP00000017567	36983.8	6.12	7.74	2	2	7	EIFLSQPILLELEAPLK,HDLDLICR
265	gi|1280028|gb|AAC53385.1| protein phosphatase 1cgamma	IPI00227773.1|SWISS-PROT:P63087-2|TREMBL:Q3U7K1|ENSEMBL:ENSMUSP00000083474|VEGA:OTTMUSP00000017568	38504.3	5.8	7.42	2	2	7	EIFLSQPILLELEAPLK,HDLDLICR
266	Glutathione S-transferase Mu 5 OS=Mus musculus GN=Gstm5 PE=1 SV=1	IPI00114380.1|SWISS-PROT:P48774|ENSEMBL:ENSMUSP00000004134|REFSEQ:NP_034490	26634.9	6.82	12.95	2	2	4	VDIMENQIMDFR,FKLDLDFPNLPYLMDGK
267	gi|149258752|ref|XP_001474301.1| PREDICTED: similar to Eif2s2 protein	IPI00480398.1|ENSEMBL:ENSMUSP00000070944|REFSEQ:XP_001474301	38120.2	5.72	3.63	1	1	2	IFDIDEAEEAIK
267	Eukaryotic translation initiation factor 2 subunit 2 OS=Mus musculus GN=Eif2s2 PE=1 SV=1	IPI00116302.3|SWISS-PROT:Q99L45|TREMBL:Q3ULL5;Q9CS47|ENSEMBL:ENSMUSP00000096777|REFSEQ:NP_080306|VEGA:OTTMUSP00000017054	38092.1	5.61	3.63	1	1	2	IFDIDEAEEAIK
268	Uncharacterized protein KIAA0240 OS=Mus musculus GN=Kiaa0240 PE=2 SV=2	IPI00342148.3|SWISS-PROT:Q8CHH5|TREMBL:B2RX81|ENSEMBL:ENSMUSP00000044833|REFSEQ:XP_001001238;XP_929328	114350	6.14	2.7	1	1	1	SGSDDVTNAGYSAANSNSIFANSTNADPK
269	Elongation factor 1-beta OS=Mus musculus GN=Eef1b PE=1 SV=5	IPI00320208.3|SWISS-PROT:O70251|ENSEMBL:ENSMUSP00000027108|REFSEQ:NP_061266|VEGA:OTTMUSP00000002423	24693.7	4.53	6.67	1	1	1	TPAGLQVLNDYLADK
270	Ras-related protein Rab-8A OS=Mus musculus GN=Rab8a PE=1 SV=2	IPI00331128.3|SWISS-PROT:P55258|TREMBL:Q0PD50|ENSEMBL:ENSMUSP00000003121|REFSEQ:NP_075615|VEGA:OTTMUSP00000025154	23668.2	9.15	12.08	2	1	7	LLLIGDSGVGK,ANINVENAFFTLAR
270	gi|74152890|dbj|BAE27741.1| unnamed protein product	IPI00651876.3|TREMBL:Q3UHW5|ENSEMBL:ENSMUSP00000096232	23635	8.66	12.02	2	1	7	LLLIGDSGVGK,ANINVENAFFTLAR
271	26S protease regulatory subunit 8 OS=Mus musculus GN=Psmc5 PE=1 SV=1	IPI00135640.1|SWISS-PROT:P62196|TREMBL:B1ARK2;Q99KR1|ENSEMBL:ENSMUSP00000021049|REFSEQ:NP_032976|VEGA:OTTMUSP00000003275	45626	7.11	21.43	6	1	17	TMLELLNQLDGFEATK,IDILDSALLRPGR,VPDSTYEMIGGLDK,IEELQLIVNDK,EHAPSIIFMDEIDSIGSSR,VHVTQEDFEMAVAK
272	Gda 42 kDa protein	IPI00880620.1|ENSEMBL:ENSMUSP00000112758|VEGA:OTTMUSP00000035740	42479.2	5.19	53.68	17	0	76	VCMDLNDTVPEYK,FVSEMLQK,STDVAEEVYTR,NGTTTACYFGTIHTDSSLILAEITDK,YTFPTEQR,LATLGGSQALGLDSEIGNFEVGK,FTLSCTETLMSELGNIAK,NIEEVYVGGK,GASIAHCPNSNLSLSSGLLNVLEVLKHKVK,GCYLSEEELNIFSER,FLYLGDDR,GASIAHCPNSNLSLSSGLLNVLEVLK,ASDSPIDLFYGDFVGDISEAVIQK,EFDALLINPR
273	Eukaryotic translation initiation factor 2 subunit 1 OS=Mus musculus GN=Eif2s1 PE=1 SV=3	IPI00474446.4|SWISS-PROT:Q6ZWX6|TREMBL:Q9CV24|ENSEMBL:ENSMUSP00000071214|REFSEQ:NP_080390|VEGA:OTTMUSP00000041277	36108.2	5.02	20.95	4	4	5	HAVSDPSILDSLDLNEDEREVLINNINR,DEQLESLFQR,TEGLSVLNQAMAVIK,AGLNCSTETMPIK
274	gi|11935049|gb|AAG41947.1|AF304164_1 keratin 1 [Homo sapiens]	gi|39794653|gb|AAH63697.1|	66066.7	8.16	9.01	5	2	11	SLDLDSIIAEVK,LNDLEDALQQAK,NMQDMVEDYR,SLNNQFASFIDK,FLEQQNQVLQTK
274	keratin 1 (epidermolytic hyperkeratosis)	gi|1346343|sp|P04264|K2C1_HUMAN	66017.7	8.16	9.01	5	2	11	SLDLDSIIAEVK,LNDLEDALQQAK,NMQDMVEDYR,SLNNQFASFIDK,FLEQQNQVLQTK
275	gi|123236460|emb|CAM19557.1| proteaseome (prosome, macropain) 28 subunit, 3	IPI00649403.1|TREMBL:A2A4J3|ENSEMBL:ENSMUSP00000102889|VEGA:OTTMUSP00000002695	17759.7	6.31	9.74	1	0	1	ITSEAEDLVANFFPK
276	gi|94404235|ref|XP_978710.1| PREDICTED: hypothetical protein isoform 1	IPI00808529.1|REFSEQ:XP_978710	25828.6	11.61	6.75	1	1	1	EEVGTQSPTAAAQATR
277	Carbonyl reductase [NADPH] 1 OS=Mus musculus GN=Cbr1 PE=1 SV=3	IPI00314191.6|SWISS-PROT:P48758|TREMBL:B2RXY7|ENSEMBL:ENSMUSP00000049394|REFSEQ:NP_031646|VEGA:OTTMUSP00000021476	30641.2	8.53	73.29	21	4	81	LQAEGLSPR,KFSGDVVLAAR,FSGDVVLAAR,TNFFGTR,ALRDFLLKEYGGLDVLVNNAGIAFK,PVALVTGANK,GIGFAITR,VNDDTPFHIQAEVTMK,FHQLDIDNPQSIR,EYGGLDVLVNNAGIAFK,SETITEEELVGLMNK,ILLNACCPGWVR,IGVTVLSR,SPEEGAETPVYLALLPPDAEGPHGQFVQDK,ELLPLIKPQGR,VVNVSSMVSLR,GVHAEEGWPNSAYGVTK
278	Spermidine synthase OS=Mus musculus GN=Srm PE=2 SV=1	IPI00136912.1|SWISS-PROT:Q64674|TREMBL:Q3UJL7;Q543H0;Q8BSZ8|ENSEMBL:ENSMUSP00000006611|REFSEQ:NP_033298|VEGA:OTTMUSP00000011743;OTTMUSP00000042803	33994.9	5.31	25.5	4	4	5	ETCSLWPGQALSLQVEQLLHHR,DEFSYQEMIANLPLCSHPNPR,HPSVESVVQCEIDEDVIEVSK,VLIIGGGDGGVLR
279	Acylphosphatase-1 OS=Mus musculus GN=Acyp1 PE=2 SV=2	IPI00420440.4|SWISS-PROT:P56376|TREMBL:Q0VG40|ENSEMBL:ENSMUSP00000008966;ENSMUSP00000113161|REFSEQ:NP_079697|VEGA:OTTMUSP00000034638;OTTMUSP00000034642	11240.7	9	56.57	7	6	26	VQGVFFR,FMQQWLETR,GTVQGQLQGPVSK,VIANLDYSDFQIVK,LGLVGWVQNTDR,KLGLVGWVQNTDR
279	Acyp1 Acylphosphatase	IPI00881291.1|TREMBL:Q4VAF0|ENSEMBL:ENSMUSP00000112609|VEGA:OTTMUSP00000034641	17344	9.24	35.67	7	6	26	VQGVFFR,FMQQWLETR,GTVQGQLQGPVSK,VIANLDYSDFQIVK,LGLVGWVQNTDR,KLGLVGWVQNTDR
280	Inorganic pyrophosphatase OS=Mus musculus GN=Ppa1 PE=1 SV=1	IPI00110684.1|SWISS-PROT:Q9D819|TREMBL:Q3UA53;Q4FK49;Q8BTY3|ENSEMBL:ENSMUSP00000020286|REFSEQ:NP_080714	32667.1	5.37	64.36	16	16	39	GYIWNYGAIPQTWEDPGHSDK,AIVDALPPPCESACSLPTDVDK,NKDFAVDIIK,DVFHMVVEVPR,YVANLFPYK,DFAVDIIK,LKPGYLEATVDWFR,HTGCCGDNDPIDVCEIGSK,VPDGKPENEFAFNAEFK,LKPGYLEATVDWFRR,VLGILAMIDEGETDWK,GQYISPFHDVPIYADK,GISCMNTTVSESPFK,VIAINVDDPDAANYK
281	Eukaryotic translation initiation factor 1A, X-chromosomal OS=Mus musculus GN=Eif1ay PE=2 SV=3	IPI00308984.6|SWISS-PROT:Q8BMJ3|TREMBL:B1AXP1|ENSEMBL:ENSMUSP00000084387|REFSEQ:NP_079713|VEGA:OTTMUSP00000020950	16460.4	5.07	35.42	3	0	7	LEAMCFDGVK,EDGQEYAQVIK,INETDTFGPGDDDEIQFDDIGDDDEDIDDI
282	gi|187952977|gb|AAI38685.1| Rad23a protein	IPI00830159.1|TREMBL:Q8CAP3|ENSEMBL:ENSMUSP00000105383|REFSEQ:NP_033036|VEGA:OTTMUSP00000025196	39635.4	4.56	54.97	15	0	99	EEDAASTLVTGSEYETMLTEIMSMGYER,DQPQFQNMR,DAFPVAGQK,AGQGIPAPPEASPTAVPEPSTPFPPVLASGMSHPPPTSR,TLQQQTFK,ILSDDVPIK,SPSEESTTTTSPESISGSVPSSGSSGR,EAIER,QVIQQNPALLPALLQQLGQENPQLLQQISR,ALGFPESLVIQAY,NENLAANFLLSQNFDDE,ALGFPESLVIQAYFACEK
283	Ubiquitin thioesterase OTU1 OS=Mus musculus GN=Yod1 PE=2 SV=1	IPI00228177.1|SWISS-PROT:Q8CB27|TREMBL:A4FTZ0;B2RSW9|ENSEMBL:ENSMUSP00000055318|REFSEQ:NP_848806	37485.5	5.51	45.19	10	10	33	DITLGDLPIQSGDMLIVEEDQTRPK,ILVGYPPECLDLSDR,ELQGQIAAITGIAPGSQR,EALPVLTR,TNEDYCDWIR,GGTHLLQGLSSR,NFPDPDTPPLTIFSSNDDIVLVQALELADEAR,LIAQIVASDPVLYSEAILGK,VLLIYDGIHYDPLQR
284	Glutathione synthetase OS=Mus musculus GN=Gss PE=2 SV=1	IPI00127691.1|SWISS-PROT:P51855|TREMBL:Q3TWM2;Q3UEE2;Q541E2;Q8R436|ENSEMBL:ENSMUSP00000078630|REFSEQ:NP_032206|VEGA:OTTMUSP00000017226	52246.6	5.56	11.6	4	2	12	AVENELLDR,EGGGNNLYGEEMVQALEQLK,ALAEGVLLR,VGLLEALLPGQPEAVAR
285	gi|56205949|emb|CAI24377.1| platelet-activating factor acetylhydrolase, isoform 1b, beta1 subunit	IPI00648594.1|TREMBL:Q3TUH5;Q5SW16|VEGA:OTTMUSP00000006468	11423	6.37	24.74	2	0	8	SNGYEEAYSVFK,EEFTSGGPLGQK
286	gi|126540755|emb|CAM46029.1| copine I	IPI00830998.1|TREMBL:A3KGK7|VEGA:OTTMUSP00000023361	41934.2	5.37	42.06	8	0	26	SDPFLEFFR,CSDYDSDGSHDLIGTFHTTLAQLQAVPAEFECVHPEK,SDPLCVLLQDVGGAWAELCR,FSVSLQHFCGGDLSTPIQVR,FGIYDIDNK,NNLNPTWK,TPELGDDDFLGGAECSLGQIVSSQTLTLPLMLKPGKPAGR,LYGPTNFAPIINHVAR
287	Annexin A5 OS=Mus musculus GN=Anxa5 PE=1 SV=1	IPI00317309.5|SWISS-PROT:P48036|ENSEMBL:ENSMUSP00000029266|REFSEQ:NP_033803|VEGA:OTTMUSP00000021966	35752.4	4.83	5.02	1	1	4	GLGTDEDSILNLLTSR
288	Keratin, type I cytoskeletal 9 OS=Mus musculus GN=Krt9 PE=1 SV=2	IPI00399610.3|SWISS-PROT:Q6RHW0|ENSEMBL:ENSMUSP00000055255|REFSEQ:NP_957707|VEGA:OTTMUSP00000002395	72526.6	5.55	1.48	1	1	1	QGVEGDINGLK
289	Protein arginine N-methyltransferase 5 OS=Mus musculus GN=Prmt5 PE=1 SV=3	IPI00229845.3|SWISS-PROT:Q8CIG8|TREMBL:Q9CRT9|ENSEMBL:ENSMUSP00000023873|REFSEQ:NP_038796|VEGA:OTTMUSP00000021696	72679.8	5.99	6.28	3	2	3	DLNCVPEIADTLGAVAK,VPLVAPEDLR,AAILPTSIFLTNK
290	gi|149263445|ref|XP_001472491.1| PREDICTED: hypothetical protein	IPI00895379.3|ENSEMBL:ENSMUSP00000093161|REFSEQ:XP_001472491;XP_001472497	16536.6	5.04	6.94	1	0	2	LEAMCFDGVK
291	Proteasome activator complex subunit 1 OS=Mus musculus GN=Psme1 PE=2 SV=2	IPI00124223.3|SWISS-PROT:P97371|TREMBL:Q5HZK3|ENSEMBL:ENSMUSP00000087046|REFSEQ:NP_035319	28672.9	5.73	51	11	11	46	IVVLLQR,EPALNEANLSNLK,APLDIPVPDPVK,QLVHELDEAEYQEIR,LKPEIKDVTEQLNLVTTWLQLQIPR,IEDGNNFGVAVQEKVFELMTNLHTKLEGFHTQISK,TENLLGSYFPK,ISELDAFLK,DVTEQLNLVTTWLQLQIPR,ISELDAFLKEPALNEANLSNLK
292	gi|123239713|emb|CAM22913.1| RAB5C, member RAS oncogene family	IPI00404579.1|TREMBL:Q8C266|ENSEMBL:ENSMUSP00000019317|VEGA:OTTMUSP00000001996	25351.8	8.45	4.7	1	0	1	FEIWDTAGQER
292	Ras-related protein Rab-5C OS=Mus musculus GN=Rab5c PE=1 SV=2	IPI00224518.2|SWISS-PROT:P35278|TREMBL:Q3TCT9;Q3TJ39|ENSEMBL:ENSMUSP00000102987|REFSEQ:NP_077776|VEGA:OTTMUSP00000001995	23412.5	8.64	5.09	1	0	1	FEIWDTAGQER
292	gi|112292957|dbj|BAF02856.1| Rab5B	IPI00116563.2|SWISS-PROT:P61021|TREMBL:B2RPS1;Q0PD56|ENSEMBL:ENSMUSP00000000727|REFSEQ:NP_035359;NP_803130	25274.5	6.44	4.8	1	0	1	FEIWDTAGQER
292	gi|123239714|emb|CAM22914.1| RAB5C, member RAS oncogene family	IPI00649007.1|TREMBL:A2A5F5|VEGA:OTTMUSP00000001998	8952.19	7.79	13.25	1	0	1	FEIWDTAGQER
292	gi|148692651|gb|EDL24598.1| RAB5B, member RAS oncogene family, isoform CRA_b	IPI00458976.1|TREMBL:Q8C458	18898.7	8.44	6.55	1	0	1	FEIWDTAGQER
292	Ras-related protein Rab-5A OS=Mus musculus GN=Rab5a PE=1 SV=1	IPI00132410.1|SWISS-PROT:Q9CQD1|TREMBL:Q3UCX7;Q4VAA1|ENSEMBL:ENSMUSP00000017975|REFSEQ:NP_080163	23598.6	8.32	5.12	1	0	1	FEIWDTAGQER
293	gi|149268967|ref|XP_001477505.1| PREDICTED: similar to Glyceraldehyde-3-phosphate dehydrogenase (GAPDH)	IPI00850241.1|REFSEQ:XP_001477505	20148.9	6.31	42.08	15	0	126	SSTFDAGAGIALNDNFVK,VEIVAINDPFIDLN,PITIFQER,LVINGKPITIFQERDPTNIK,INGKPITIFQERDPTNIK,INGKPITIFQER,LVINGKPITIFQERD,VVDLMAYMASK,LISWYDNEYGY,LISWYDNEYGYSNR,LVINGKPITIFQER
294	gi|123297837|emb|CAM19996.1| cytidylate kinase 1	IPI00331146.5|SWISS-PROT:Q9DBP5|ENSEMBL:ENSMUSP00000030491|REFSEQ:NP_079923|VEGA:OTTMUSP00000008931	25714.7	8.14	43.61	9	9	41	IVPVEITISLLK,NQDNLQGWNK,EMDQTMAANAQK,IQTYLESTKPIIDLYEEMGK,SVDEVFGEVVK,FLIDGFPR,KNPDSQYGELIEK,YGYTHLSAGELLR
295	UPF0585 protein C16orf13 homolog OS=Mus musculus PE=1 SV=1	IPI00121271.1|SWISS-PROT:Q9DCS2|ENSEMBL:ENSMUSP00000026827|REFSEQ:NP_080962	22687.2	6.1	8.82	1	1	1	DTVLLEELGQASGLVLER
296	Heat shock 70 kDa protein 4L OS=Mus musculus GN=Hspa4l PE=1 SV=2	IPI00317710.1|SWISS-PROT:P48722-1|ENSEMBL:ENSMUSP00000076336|REFSEQ:NP_035150|VEGA:OTTMUSP00000027739	94382.1	5.54	22.91	14	0	42	NFDEALVDYFCDEFK,GCALQCAILSPAFK,EFSITDLVPYSVTLR,VLATTFDPYLGGR,SVMAAAQVAGLNCLR,SGGIETIANEYSDR,LMNETTAVALAYGIYK,KPVADCVISIPSFFTDAER,YLEEERPFAIEQVTGMLLAK,QLTQDLLNSYIENEGK,NAVEEYVYDFR,SIDLPIQSSLYR,YISDSMNWLNSK
297	Peroxiredoxin-1 OS=Mus musculus GN=Prdx1 PE=1 SV=1	IPI00121788.1|SWISS-PROT:P35700|TREMBL:B1AXW7;Q3U9J9|ENSEMBL:ENSMUSP00000030454;ENSMUSP00000102078|REFSEQ:NP_035164|VEGA:OTTMUSP00000009955;OTTMUSP00000009957	22176.5	8.26	70.35	22	2	118	EYFSK,TIAQDYGVLK,ADEGISFR,KQGGLGPMNIPLISDPK,GLFIIDDK,IGYPAPNFK,SVDEIIR,QGGLGPMNIPLISDPK,LVQAFQFTDK,DISLSEYK,KLNCQVIGASVDSHFCHLAWINTPK,LNCQVIGASVDSHFCHLAWINTPK,ATAVMPDGQFK,HGEVCPAGWKPGSDTIKPDVNK
298	Hspa4l Isoform 2 of Heat shock 70 kDa protein 4L	IPI00317711.1|SWISS-PROT:P48722-2|TREMBL:Q3TTD4|ENSEMBL:ENSMUSP00000103721|VEGA:OTTMUSP00000027741	92251.6	5.65	21.79	13	0	38	NFDEALVDYFCDEFK,GCALQCAILSPAFK,EFSITDLVPYSVTLR,VLATTFDPYLGGR,SVMAAAQVAGLNCLR,LMNETTAVALAYGIYK,KPVADCVISIPSFFTDAER,YLEEERPFAIEQVTGMLLAK,QLTQDLLNSYIENEGK,NAVEEYVYDFR,SIDLPIQSSLYR,YISDSMNWLNSK
299	Porphobilinogen deaminase OS=Mus musculus GN=Hmbs PE=2 SV=1	IPI00133589.1|SWISS-PROT:P22907-1	39302.3	6.62	24.65	9	0	48	LDELQEFSAIVLAVAGLQR,DVPTILPPGFTIGAICK,AKDQDILDLVSVLHDPETLLR,KLDELQEFSAIVLAVAGLQR,DQDILDLVSVLHDPETLLR,GAQLAAENLGISLASLLLNK,NEVDLVVHSLK
299	gi|387507|gb|AAA39891.1| porphobilinogen deaminase (erythroid sp.)	IPI00230382.1|SWISS-PROT:P22907-2	37738.7	7.02	25.87	9	0	48	LDELQEFSAIVLAVAGLQR,DVPTILPPGFTIGAICK,AKDQDILDLVSVLHDPETLLR,KLDELQEFSAIVLAVAGLQR,DQDILDLVSVLHDPETLLR,GAQLAAENLGISLASLLLNK,NEVDLVVHSLK
300	Vesicle-fusing ATPase OS=Mus musculus GN=Nsf PE=1 SV=2	IPI00656325.2|SWISS-PROT:P46460|ENSEMBL:ENSMUSP00000099364|REFSEQ:NP_032766|VEGA:OTTMUSP00000002926	82613.4	6.52	4.44	2	2	2	NFSGAELEGLVR,FSNLVLQALLVLLKKAPPQGR
300	Nsf 83 kDa protein	IPI00876255.1|ENSEMBL:ENSMUSP00000048947	82599.5	6.54	4.44	2	2	2	NFSGAELEGLVR,FSNLVLQALLVLLKKAPPQGR
301	gi|6425087|gb|AAF08293.1|AF195094_1 gamma actin-like protein	IPI00136929.1|TREMBL:Q9QZ83|ENSEMBL:ENSMUSP00000101823	43600.8	5.11	40.2	13	0	53	IWHHTFYNELR,SYELPDGQVITIGNER,EITALAPSTMK,DSYVGDEAQSK,LCYVALDFEQEMATAASSSSLEK,CPEALFQPSFLGMESCGIHETTFNSIMK,GYSFTTTAER,TTGIVMDSGDGVTHTVPIYEGYALPHAILR,TTGIVMDSGDGVTHTVPIYEGYALPH,VAPEEHPVLLTEAPLNPK
302	gi|220941533|emb|CAX15595.1| membrane protein, palmitoylated	IPI00886325.1|TREMBL:B7ZCL9|VEGA:OTTMUSP00000038813	23001.1	8.84	20	4	0	8	ESAGLIPSPELQEWR,TALSDLYLEHLLQK,FVTGDIIQIINK
302	gi|220941534|emb|CAX15596.1| membrane protein, palmitoylated	IPI00857173.1|TREMBL:B7ZCM0|VEGA:OTTMUSP00000026151	17492	9.11	26.28	4	0	8	ESAGLIPSPELQEWR,TALSDLYLEHLLQK,FVTGDIIQIINK
303	gi|11603006|dbj|BAB18886.1| calpastatin type II	IPI00230645.1|SWISS-PROT:P51125-6|TREMBL:Q8CE04|ENSEMBL:ENSMUSP00000105241	83626.4	5.28	6.86	2	1	3	DKELDDALDELSDSLGQRPPDPDENKPLDDK,KVEEEVINDQALQALSDSLGTR
303	Calpastatin OS=Mus musculus GN=Cast PE=1 SV=2	IPI00409176.1|SWISS-PROT:P51125-1|ENSEMBL:ENSMUSP00000072125	84921.7	5.37	6.73	2	1	3	DKELDDALDELSDSLGQRPPDPDENKPLDDK,KVEEEVINDQALQALSDSLGTR
303	Cast Isoform 2 of Calpastatin	IPI00230641.1|SWISS-PROT:P51125-2	82736.3	5.33	6.89	2	1	3	DKELDDALDELSDSLGQRPPDPDENKPLDDK,KVEEEVINDQALQALSDSLGTR
303	Cast Isoform 3 of Calpastatin	IPI00230642.1|SWISS-PROT:P51125-3|ENSEMBL:ENSMUSP00000105242	79695	5.39	7.16	2	1	3	DKELDDALDELSDSLGQRPPDPDENKPLDDK,KVEEEVINDQALQALSDSLGTR
303	gi|26324790|dbj|BAC26149.1| unnamed protein product	IPI00754820.1|SWISS-PROT:P51125-7|TREMBL:Q8C281;Q8CB83;Q8CE80;Q921U7|ENSEMBL:ENSMUSP00000065275|REFSEQ:NP_033947	81440.9	5.24	7.03	2	1	3	DKELDDALDELSDSLGQRPPDPDENKPLDDK,KVEEEVINDQALQALSDSLGTR
304	gi|148690423|gb|EDL22370.1| hydroxyacyl glutathione hydrolase	IPI00115866.2|SWISS-PROT:Q99KB8|TREMBL:Q3TMR4;Q3UCF6|ENSEMBL:ENSMUSP00000024974;ENSMUSP00000113051|REFSEQ:NP_077246|VEGA:OTTMUSP00000032475	34103.2	8.06	25.89	10	3	45	ALLEVLGR,YAIGEPTVPSTLAEEFTYNPF,VYCGHEYTVNNLK,VTHLSTLQVGSLSVK,FYEGTADEMYK,HVEPGNAAIQEK
305	Sorbitol dehydrogenase OS=Mus musculus GN=Sord PE=1 SV=3	IPI00753038.1|SWISS-PROT:Q64442|TREMBL:Q71VF6|ENSEMBL:ENSMUSP00000106180|REFSEQ:NP_666238|VEGA:OTTMUSP00000016594	38249.4	6.56	19.33	5	5	15	LENYPIPELGPNDVLLK,GENLSLVVHGPGDIR,YNLTPTIFFCATPPDDGNLCR,AMGAAQVVVTDLSASR
305	Sord 40 kDa protein	IPI00875416.1|ENSEMBL:ENSMUSP00000028657	40091.3	6.6	18.4	5	5	15	LENYPIPELGPNDVLLK,GENLSLVVHGPGDIR,YNLTPTIFFCATPPDDGNLCR,AMGAAQVVVTDLSASR
306	gi|148702337|gb|EDL34284.1| protease (prosome, macropain) 26S subunit, ATPase 5, isoform CRA_c	IPI00462789.1|TREMBL:Q8K1K2	38751.6	5.7	20.98	5	0	16	TMLELLNQLDGFEATK,IDILDSALLRPGR,VPDSTYEMIGGLDK,IEELQLIVNDK,EHAPSIIFMDEIDSIGSSR
307	gi|123229614|emb|CAM18540.1| capping protein (actin filament) muscle Z-line, beta	IPI00776374.1|TREMBL:A2AMV9|VEGA:OTTMUSP00000019093	22840.9	5.83	47.06	7	0	13	GCWDSIHVVEVQEK,SGSGTMNLGGSLTR,NLSDLIDLVPSLCEDLLSSVDQPLK,SPWSNKYDPPLEDGAMPSAR,KLEVEANNAFDQYR,DYLLCDYNR,LEVEANNAFDQYR
308	26S proteasome non-ATPase regulatory subunit 7 OS=Mus musculus GN=Psmd7 PE=1 SV=2	IPI00114667.1|SWISS-PROT:P26516|TREMBL:A1L3B8|ENSEMBL:ENSMUSP00000041968|REFSEQ:NP_034947	36539.8	6.29	15.89	5	5	16	NDIAINELMK,VVVHPLVLLSVVDHFNR,TFEHVTSEIGAEEAEEVGVEHLLR
309	gi|74198004|dbj|BAE35184.1| unnamed protein product	IPI00126892.12|SWISS-PROT:Q91VH6|TREMBL:Q3TWT2|ENSEMBL:ENSMUSP00000077553|REFSEQ:NP_598532	34300.8	6.66	4.64	1	0	1	IFILGPSHHVPLSR
310	Keratin, type II cytoskeletal 1b OS=Mus musculus GN=Krt77 PE=1 SV=1	IPI00462140.1|SWISS-PROT:Q6IFZ6|TREMBL:Q08EK4;Q08EK5;Q4L0E7;Q678L1|ENSEMBL:ENSMUSP00000085311|REFSEQ:NP_001003667|VEGA:OTTMUSP00000035206	61358.8	7.74	2.1	1	0	2	FLEQQNQVLQTK
310	Keratin, type II cytoskeletal 74 OS=Mus musculus GN=Krt74 PE=2 SV=1	IPI00420970.3|SWISS-PROT:Q6IFZ9|ENSEMBL:ENSMUSP00000085335|REFSEQ:NP_001003669	54746.7	5.51	2.42	1	0	2	FLEQQNQVLQTK
310	Keratin, type II cytoskeletal 73 OS=Mus musculus GN=Krt73 PE=1 SV=1	IPI00347110.2|SWISS-PROT:Q6NXH9|ENSEMBL:ENSMUSP00000065349|REFSEQ:NP_997650|VEGA:OTTMUSP00000035204	58911.4	8.36	2.23	1	0	2	FLEQQNQVLQTK
310	Keratin, type II cytoskeletal 71 OS=Mus musculus GN=Krt71 PE=1 SV=1	IPI00468956.4|SWISS-PROT:Q9R0H5|ENSEMBL:ENSMUSP00000023710|REFSEQ:NP_064340|VEGA:OTTMUSP00000035196	57382.5	6.6	2.29	1	0	2	FLEQQNQVLQTK
310	Keratin, type II cytoskeletal 1 OS=Mus musculus GN=Krt1 PE=1 SV=4	IPI00625729.2|SWISS-PROT:P04104|ENSEMBL:ENSMUSP00000023790|REFSEQ:NP_032499	65605.9	8.39	1.88	1	0	2	FLEQQNQVLQTK
311	Alpha-soluble NSF attachment protein OS=Mus musculus GN=Napa PE=1 SV=1	IPI00118930.1|SWISS-PROT:Q9DB05|TREMBL:Q9CXX1|ENSEMBL:ENSMUSP00000006181|REFSEQ:NP_080174|VEGA:OTTMUSP00000028316	33189.7	5.3	9.15	2	2	2	YEELFPAFSDSR,NSQSFFSGLFGGSSK
312	Cysteine and histidine-rich domain-containing protein 1 OS=Mus musculus GN=Chordc1 PE=1 SV=1	IPI00134017.1|SWISS-PROT:Q9D1P4|ENSEMBL:ENSMUSP00000001825|REFSEQ:NP_080120	37350.6	8.13	4.53	1	1	1	TTDFSDFLSIVGCTK
313	gi|149253258|ref|XP_001475612.1| PREDICTED: similar to Eukaryotic translation elongation factor 2	IPI00849291.1|REFSEQ:XP_001475612	46035.1	5.85	10.05	4	0	10	FSVSPVVR,YEWDVAEAR,ETVSEESNVLCLSK,VFSGVVSTGLK
314	Psmc3 Protein	IPI00919258.1|VEGA:OTTMUSP00000045322	22832.9	4.62	25.12	3	0	14	QTYFLPVIGLVDAEK,DSYLILETLPTEYDSR,AMEVDERPTEQYSDIGGLDK
315	Ketosamine-3-kinase OS=Mus musculus GN=Fn3krp PE=2 SV=1	IPI00321994.1|SWISS-PROT:Q8K274|TREMBL:B1ATT5;Q8BHV7|ENSEMBL:ENSMUSP00000038061|REFSEQ:NP_852085|VEGA:OTTMUSP00000004996	34440.3	7.7	23.62	10	10	30	LQLYQLFHYLNHWNHFGSGYR,NWVEFYAR,VVDAPGGGSMLVMEHLDMR,LGTQLADLHLENKR,RLQLYQLFHYLNHWNHFGSGYR,IQPQMDMVEK,LGTQLADLHLENK
316	gi|19388021|gb|AAH25842.1| Rac3 protein	IPI00474660.1|TREMBL:Q8QZS2	21327.3	8.29	13.85	3	0	9	TVFDEAIR,YLECSALTQR,AVLCPPPVK
316	gi|123287407|emb|CAM27121.1| RAS-related C3 botulinum substrate 3	IPI00649647.1|TREMBL:A2AC13|VEGA:OTTMUSP00000004489	20735.1	8.49	14.59	3	0	9	TVFDEAIR,YLECSALTQR,AVLCPPPVK
317	Arpc3 20 kDa protein	IPI00753044.1|ENSEMBL:ENSMUSP00000031421|VEGA:OTTMUSP00000017456	19637.7	8.79	7.65	1	1	1	DTDIVDEAIYYFK
317	Arpc3 19 kDa protein	IPI00753652.1|ENSEMBL:ENSMUSP00000107345|VEGA:OTTMUSP00000017457	18682.5	8.96	8.07	1	1	1	DTDIVDEAIYYFK
317	Actin-related protein 2/3 complex subunit 3 OS=Mus musculus GN=Arpc3 PE=1 SV=3	IPI00124829.5|SWISS-PROT:Q9JM76|ENSEMBL:ENSMUSP00000099584|REFSEQ:NP_062798|VEGA:OTTMUSP00000017455	20524.7	8.78	7.3	1	1	1	DTDIVDEAIYYFK
317	Arpc3 19 kDa protein	IPI00751862.1|ENSEMBL:ENSMUSP00000107342|VEGA:OTTMUSP00000017458	18941.8	8.96	7.98	1	1	1	DTDIVDEAIYYFK
318	Exportin-1 OS=Mus musculus GN=Xpo1 PE=1 SV=1	IPI00395038.3|SWISS-PROT:Q6P5F9|TREMBL:A2AKT7;Q8BYY5;Q921J0|ENSEMBL:ENSMUSP00000020538;ENSMUSP00000099933;ENSMUSP00000099934;ENSMUSP00000105178|REFSEQ:NP_001030303;NP_598775|VEGA:OTTMUSP00000005444;OTTMUSP00000005445	123093	5.72	2.05	1	1	2	LDINLLDNVVNCLYHGEGAQQR
318	gi|123857927|emb|CAM20291.1| exportin 1, CRM1 homolog (yeast)	IPI00649340.1|TREMBL:A2AKT6|VEGA:OTTMUSP00000005447	6656.65	5.28	37.29	1	1	2	LDINLLDNVVNCLYHGEGAQQR
319	Dcdc5 Doublecortin domain containing 5	IPI00875868.1|TREMBL:A2BHQ4|ENSEMBL:ENSMUSP00000097232|VEGA:OTTMUSP00000016235	99566.7	9.42	2.15	1	1	1	YAWQDPSYNLAADGSLPKK
320	Uncharacterized protein KIAA0556 OS=Mus musculus GN=Kiaa0556 PE=2 SV=2	IPI00404071.4|SWISS-PROT:Q8C753-1|TREMBL:B2RXY0|ENSEMBL:ENSMUSP00000065744|REFSEQ:NP_001074491|VEGA:OTTMUSP00000040372	179609	5.1	1.24	1	1	1	SVLNPQPPAVFPEQERACSR
320	D430042O09Rik Isoform 3 of Uncharacterized protein KIAA0556	IPI00882262.1|SWISS-PROT:Q8C753-3|VEGA:OTTMUSP00000040374	164782	4.95	1.35	1	1	1	SVLNPQPPAVFPEQERACSR
320	D430042O09Rik Isoform 4 of Uncharacterized protein KIAA0556	IPI00462657.5|SWISS-PROT:Q8C753-4|ENSEMBL:ENSMUSP00000071548	179307	5.12	1.24	1	1	1	SVLNPQPPAVFPEQERACSR
320	gi|26342741|dbj|BAC35027.1| unnamed protein product	IPI00663445.4|SWISS-PROT:Q8C753-2|ENSEMBL:ENSMUSP00000046217;ENSMUSP00000113734|VEGA:OTTMUSP00000040373	112302	4.98	1.96	1	1	1	SVLNPQPPAVFPEQERACSR
321	Lambda-crystallin homolog OS=Mus musculus GN=Cryl1 PE=2 SV=3	IPI00409345.3|SWISS-PROT:Q99KP3|TREMBL:A7VMV2|ENSEMBL:ENSMUSP00000022517|REFSEQ:NP_084280	35208.8	5.6	8.78	2	1	2	LYDIEQQQITDALENIR,LQYAVISEAWR
322	Malate dehydrogenase, cytoplasmic OS=Mus musculus GN=Mdh1 PE=1 SV=3	IPI00336324.11|SWISS-PROT:P14152|ENSEMBL:ENSMUSP00000099938|REFSEQ:NP_032644|VEGA:OTTMUSP00000005426	36511.2	6.16	43.71	14	10	76	ENFSCLTR,EVGVYEALKDDSWLK,ETAFEFLSSA,LGVTADDVK,DLDVAVLVGSMPR,VIVVGNPANTNCLTASK,GEFITTVQQR,NVIIWGNHSSTQYPDVNHAK,ELTEEKETAFEFLSSA,VLVTGAAGQIAYSLLYSIGNGSVFGK,FVEGLPINDFSR
323	gi|12849271|dbj|BAB28276.1| unnamed protein product	IPI00554989.3|SWISS-PROT:P17742|TREMBL:Q3TE63;Q3UAJ1;Q5SVY2;Q9CZK9|ENSEMBL:ENSMUSP00000071686;ENSMUSP00000088252|REFSEQ:NP_032933|VEGA:OTTMUSP00000000741	18313.7	7.73	58.68	21	9	163	HTGPGILSMANAGPNTNGSQFF,TNGSQFFICTAK,AGPNTNGSQFFICTAK,IIPGFMCQGGDFTR,HTGPGILSMANAGPNTNGSQFFICTAK,PGFMCQGGDFTR,TEWLDGK,FEDENFILK,ITISDCGQL,KITISDCGQL,EGMNIVEAMER,VKEGMNIVEAMER,VNPTVFFDITADDEPLGR
324	Proteasome subunit alpha type-1 OS=Mus musculus GN=Psma1 PE=1 SV=1	IPI00283862.6|SWISS-PROT:Q9R1P4|TREMBL:Q3TS44;Q8BTU5;Q9JHS5|ENSEMBL:ENSMUSP00000033008|REFSEQ:NP_036095|VEGA:OTTMUSP00000030740	29546.5	6	70.72	21	21	105	LLCNFMR,TQIPTQR,FVFDRPLPVSR,ETLPAEQDLTTK,IHQIEYAMEAVK,RPYGVGLLIAGYDDMGPHIFQTCPSANYFDCR,ILHVDNHIGISIAGLTADAR,LVSLIGSK,HMSEFMECNLDELVK,AQPSQAAEEPAEK,DLEFTIYDDDDVSPFLDGLEERPQR,NQYDNDVTVWSPQGR,FVFDRPLPVSRLVSLIGSKTQIPTQR,NVSIGIVGK
325	gi|149266302|ref|XP_001472239.1| PREDICTED: similar to Glyceraldehyde-3-phosphate dehydrogenase (GAPDH) isoform 1	IPI00135284.1|ENSEMBL:ENSMUSP00000094250|REFSEQ:XP_001472239;XP_001472258;XP_001472278;XP_001472310;XP_001472402;XP_001472419;XP_001472445	35830.1	8.44	60.36	36	0	252	VGVNGFGR,QASEGPLK,RVIISAPSADAPMFVMGVNHEK,YDNSLK,GAAQNIIPASTGAAK,VSVVDLTCR,LTGMAFR,VEIVAINDPFIDLN,VIHDNFGIVEGLMTTVH,VIISAPSADAPMFVMGVNHEK,VIPELNGK,GLMTTVHAITATQK,VEGLMTTVHAITATQK,PITIFQER,EGLMTTVHAITATQK,GIVEGLMTTVHAITATQK,LVINGKPITIFQERDPTNIK,INGKPITIFQERDPTNIK,GILGYTEDQVVSCDFNSNSH,INGKPITIFQER,VPTPNVSVVDLTCR,LVINGKPITIFQERD,VVDLMAYMASK,MFQYDSTHGK,LISWYDNEYGY,LISWYDNEYGYSNR,LVINGKPITIFQER
326	Peroxisomal carnitine O-octanoyltransferase OS=Mus musculus GN=Crot PE=1 SV=1	IPI00120165.1|SWISS-PROT:Q9DC50|TREMBL:Q3V3N1;Q9QZZ3|ENSEMBL:ENSMUSP00000003720|REFSEQ:NP_076222|VEGA:OTTMUSP00000028948	70264.4	6.26	2.78	1	1	1	EEGLPVPELFEDPLFSR
327	Cofilin-2 OS=Mus musculus GN=Cfl2 PE=1 SV=1	IPI00266188.6|SWISS-PROT:P45591|TREMBL:Q3UHW9|ENSEMBL:ENSMUSP00000077262|REFSEQ:NP_031714	18709.6	7.66	6.63	1	0	9	YALYDATYETK
328	gi|149259154|ref|XP_001472972.1| PREDICTED: similar to Glyceraldehyde-3-phosphate dehydrogenase (GAPDH)	IPI00848648.1|REFSEQ:XP_001472972	17143.9	8.99	50.63	16	0	105	VGVNGFGR,RVIISAPSADAPMFVMGVNHEK,YDNSLK,VEIVAINDPFIDLN,VIISAPSADAPMFVMGVNHEK,PITIFQER,LVINGKPITIFQERDPTNIK,INGKPITIFQERDPTNIK,INGKPITIFQER,LVINGKPITIFQERD,MFQYDSTHGK,LVINGKPITIFQER
329	Hemoglobin subunit zeta OS=Mus musculus GN=Hbz PE=2 SV=2	IPI00230261.5|SWISS-PROT:P06467|TREMBL:Q78PA4;Q9R1L3|ENSEMBL:ENSMUSP00000020531|REFSEQ:NP_034535|VEGA:OTTMUSP00000005548	16234.9	7.06	6.34	4	0	20	VDPVNFK,LRVDPVNFK,DPVNFK
329	gi|156119009|emb|CAO91797.1| hemoglobin X, alpha-like embryonic chain in Hba complex	IPI00867788.1|TREMBL:A7M7S6|VEGA:OTTMUSP00000034620	17989.6	9.36	5.77	4	0	20	VDPVNFK,LRVDPVNFK,DPVNFK
330	gi|2104937|gb|AAC63098.1| truncated form platelet-activating factor acetylhydrolase 45kD subunit	IPI00227864.2|SWISS-PROT:P63005-2|TREMBL:Q3UHM0	44487.6	6.95	19.44	6	0	19	SNGYEEAYSVFK,EEFTSGGPLGQK,FILSCADDK,LWDFQGFECIR,VWDYETGDFER,MVRPNQDGTLIASCSNDQTVR
331	Eukaryotic translation initiation factor 3 subunit J OS=Mus musculus GN=Eif3j PE=2 SV=1	IPI00471443.1|SWISS-PROT:Q66JS6|ENSEMBL:ENSMUSP00000054421|REFSEQ:XP_001472005;XP_001479331	29485.8	4.69	28.52	6	6	19	SLYYASFLEALVR,ETFGVNNTVYGIDAMNPSSR,ITNSLTVLCSEK,LQEESDLELAK,DDFTEFGK,VLTPEEQLADK
331	gi|123211646|emb|CAM21780.1| eukaryotic translation initiation factor 3, subunit J	IPI00556700.2|TREMBL:Q2YDW1;Q3UGC7;Q66JW9;Q99JK5|ENSEMBL:ENSMUSP00000028668|REFSEQ:NP_653128|VEGA:OTTMUSP00000016547	29343.6	4.69	28.74	6	6	19	SLYYASFLEALVR,ETFGVNNTVYGIDAMNPSSR,ITNSLTVLCSEK,LQEESDLELAK,DDFTEFGK,VLTPEEQLADK
332	gi|176865998|ref|NP_001116509.1| eukaryotic translation initiation factor 4A2 isoform b	IPI00890863.1|REFSEQ:NP_001116509	36166.1	7.03	2.56	1	0	1	KVDWLTEK
333	gi|148698597|gb|EDL30544.1| mCG120011	IPI00458109.1|REFSEQ:XP_485435;XP_910736	21701	5.87	40.41	6	0	28	TCLLIVFSK,EVFEMATR,SIDSPDSLENIPEK,DQFPEVYVPTVFENYVADIEVDGK,IGAFGYMECSAK,LVIVGDGACGK
334	Myotrophin OS=Mus musculus GN=Mtpn PE=2 SV=2	IPI00228583.5|SWISS-PROT:P62774|ENSEMBL:ENSMUSP00000031866|REFSEQ:NP_032124|VEGA:OTTMUSP00000028722	12860.8	5.27	44.07	5	5	18	EFMWALK,HHITPLLSAVYEGHVSCVK,GADINAPDKHHITPLLSAVYEGHVSCVK,GPDGLTALEATDNQAIK
335	gi|122890076|emb|CAM13653.1| epidermal growth factor receptor pathway substrate 15	IPI00473528.1|SWISS-PROT:P42567-2|ENSEMBL:ENSMUSP00000030281|VEGA:OTTMUSP00000008655	64312.8	4.28	4.46	1	1	1	DPFTTSSTDPFSASSNSSNTSVETWK
335	Epidermal growth factor receptor substrate 15 OS=Mus musculus GN=Eps15 PE=1 SV=1	IPI00117454.1|SWISS-PROT:P42567-1|TREMBL:Q5JC28;Q80ZL3|ENSEMBL:ENSMUSP00000099790|REFSEQ:NP_031969|VEGA:OTTMUSP00000008654	98471	4.48	2.9	1	1	1	DPFTTSSTDPFSASSNSSNTSVETWK
336	gi|123233541|emb|CAM28139.1| enolase 3, beta muscle	IPI00649551.1|TREMBL:Q5SX59|VEGA:OTTMUSP00000006352;OTTMUSP00000021513	20960.4	8.91	19.9	4	0	41	GVPLYR,AAVPSGASTGIYEALELR,FGANAILGVSLAVCK
337	gi|123246554|emb|CAM19232.1| Parkinson disease (autosomal recessive, early onset) 7	IPI00650052.1|TREMBL:A2A816|VEGA:OTTMUSP00000010792	12739.8	5.77	36	7	0	48	DVMICPDTSLEDAK,VTVAGLAGK,VTVAGLAGKDPVQCSR,GAEEMETVIPVDVMR
337	gi|187466260|emb|CAQ52059.1| Parkinson disease (autosomal recessive, early onset) 7	IPI00894710.1|TREMBL:B2KFI1|VEGA:OTTMUSP00000042690	8683.06	5.01	54.22	7	0	48	DVMICPDTSLEDAK,VTVAGLAGK,VTVAGLAGKDPVQCSR,GAEEMETVIPVDVMR
337	gi|123246555|emb|CAM19233.1| Parkinson disease (autosomal recessive, early onset) 7	IPI00648764.1|TREMBL:A2A817|VEGA:OTTMUSP00000010896	8796.22	5.01	53.57	7	0	48	DVMICPDTSLEDAK,VTVAGLAGK,VTVAGLAGKDPVQCSR,GAEEMETVIPVDVMR
337	gi|187466259|emb|CAQ52058.1| Parkinson disease (autosomal recessive, early onset) 7	IPI00894598.1|TREMBL:B2KFI0|VEGA:OTTMUSP00000042688	12626.6	5.77	36.29	7	0	48	DVMICPDTSLEDAK,VTVAGLAGK,VTVAGLAGKDPVQCSR,GAEEMETVIPVDVMR
338	Tryptophanyl-tRNA synthetase, cytoplasmic OS=Mus musculus GN=Wars PE=1 SV=2	IPI00113738.2|SWISS-PROT:P32921-1|TREMBL:Q3UDG2;Q4FJZ4|ENSEMBL:ENSMUSP00000077842|REFSEQ:NP_035840	54357.9	6.44	21.41	7	7	27	TLIDVLQPLIAEHQAR,GIFGFTDSDCIGK,DMNQILDAYENK,IGHPKPALLHSTFFPALQGAQTK,ASEDFVDPWTVR,LIVQFGSSK,ISFPAVQAAPSFSNSFPK
338	gi|12835778|dbj|BAB23357.1| unnamed protein product	IPI00355382.2|SWISS-PROT:P32921-2|TREMBL:Q3U6U7|ENSEMBL:ENSMUSP00000105474	53641.1	6.61	21.68	7	7	27	TLIDVLQPLIAEHQAR,GIFGFTDSDCIGK,DMNQILDAYENK,IGHPKPALLHSTFFPALQGAQTK,ASEDFVDPWTVR,LIVQFGSSK,ISFPAVQAAPSFSNSFPK
339	BH3-interacting domain death agonist OS=Mus musculus GN=Bid PE=1 SV=2	IPI00308086.2|SWISS-PROT:P70444|ENSEMBL:ENSMUSP00000004560|REFSEQ:NP_031570|VEGA:OTTMUSP00000028756	21951.6	4.71	18.46	2	2	4	HLAQIGDEMDHNIQPTLVR,QLAAQFMNGSLSEEDKR
340	gi|26333539|dbj|BAC30487.1| unnamed protein product	IPI00459744.1|TREMBL:Q8BYF3	56224.7	5.75	8.96	3	0	5	YEFQGNHFQVTR,LASVLNTDPALDSELTSK,NVSLGNVLAVAYAAK
341	Hemoglobin subunit beta-1 OS=Mus musculus GN=Hbb-b1 PE=1 SV=2	IPI00553333.2|SWISS-PROT:P02088|TREMBL:A8DUK0	15840.2	7.13	95.24	39	0	232	VSCLWGK,LLVVYPWTQR,SCLWGK,VNSDEVGGEALGR,AAVSCLWGK,VHLTDAEK,DFTPAAQAAFQKVVAGVATALAHKYH,PAAQAAFQKVVAGVATALAHKYH,DFTPAAQAAFQKVVAGVATALAHK,VVAGVATALAHK,DFTPAAQAAFQK,YFDSFGDLSSASAIMGN,AAFQKVVAGVATALAHKYH,LHVDPENFR,TPAAQAAFQKVVAGVATALAHKYH,GTFASLSELHCDK,TAFNDGLNHLDSLK,VITAFNDGLNHLDSLK,LHVDPENFRLLGNMIVIVLGHHLGK,YFDSFGDLSSASAIMGNAK,LLGNMIVIVLGHHLGK,KVITAFNDGLNHLDSLK,KVITAFNDGLNHLDSLKGTFASLSELHCDK,VITAFND…
342	- 29 kDa protein	IPI00474756.1|ENSEMBL:ENSMUSP00000072197	28991.6	4.77	13.31	3	0	7	IQLVEEELDR,MELQEIQLK,IQVLQQQADDAEER
342	gi|26353040|dbj|BAC40150.1| unnamed protein product	IPI00230044.5|SWISS-PROT:P21107-2|TREMBL:Q3TJ53;Q58E70|ENSEMBL:ENSMUSP00000029549|VEGA:OTTMUSP00000038084	29020.6	4.75	13.31	3	0	7	IQLVEEELDR,MELQEIQLK,IQVLQQQADDAEER
342	Tpm3 29 kDa protein	IPI00880679.1|ENSEMBL:ENSMUSP00000113219|VEGA:OTTMUSP00000038133	28723.1	4.79	13.36	3	0	7	IQLVEEELDR,MELQEIQLK,IQVLQQQADDAEER
343	Eno2 13 kDa protein	IPI00830788.1|VEGA:OTTMUSP00000025151	13364.3	5.06	25.41	3	0	37	AAVPSGASTGIYEALELR,GNPTVEVDLYTAK
343	gi|123244133|emb|CAM19427.1| enolase 1, alpha non-neuron	IPI00649376.1|TREMBL:B1ARR6|VEGA:OTTMUSP00000011143;OTTMUSP00000042675	7357.35	6.57	46.27	3	0	37	AAVPSGASTGIYEALELR,GNPTVEVDLYTAK
344	gi|149252910|ref|XP_001472913.1| PREDICTED: similar to aldehyde reductase	IPI00649072.2|REFSEQ:XP_001472913	33238	6.67	36.49	8	0	33	PAVLQVECHPYLAQNELIAHCHAR,HALSAGYR,HIDCASVYGNETEIGEALK,MPLIGLGTWK,DAGHPLYPFNDPY,HPDEPVLLEEPVVLALAEK,GLEVTAYSPLGSSDR
345	gi|149259705|ref|XP_001004010.2| PREDICTED: similar to ubiquitin A-52 residue ribosomal protein fusion product 1	IPI00751589.2|REFSEQ:XP_001004010	23937.8	9.47	14.16	7	0	55	ESTLHLVLR,EGIPPDQQR,IQDKEGIPPDQQR,TLSDYNIQK,STLHLVLR
345	gi|149260017|ref|XP_985698.2| PREDICTED: similar to ubiquitin A-52 residue ribosomal protein fusion product 1	IPI00621468.3|ENSEMBL:ENSMUSP00000109177|REFSEQ:XP_985698	23083.3	9.84	15.27	7	0	55	ESTLHLVLR,EGIPPDQQR,IQDKEGIPPDQQR,TLSDYNIQK,STLHLVLR
346	ATP synthase subunit gamma, mitochondrial OS=Mus musculus GN=Atp5c1 PE=1 SV=1	IPI00313475.1|SWISS-PROT:Q91VR2|TREMBL:Q3UD06;Q9D9D7;Q9ERA8|ENSEMBL:ENSMUSP00000110547|REFSEQ:NP_065640|VEGA:OTTMUSP00000018960	32885.9	9.06	3.36	1	1	1	ESTTSEQSAR
346	gi|122889683|emb|CAM13922.1| ATP synthase, H+ transporting, mitochondrial F1 complex, gamma polypeptide 1	IPI00750074.1|TREMBL:Q8C2Q8;Q9Z1F5|ENSEMBL:ENSMUSP00000110546|REFSEQ:NP_001106209|VEGA:OTTMUSP00000011846	30255.8	8.86	3.65	1	1	1	ESTTSEQSAR
346	gi|122889678|emb|CAM13917.1| ATP synthase, H+ transporting, mitochondrial F1 complex, gamma polypeptide 1	IPI00776084.1|TREMBL:A2AKU9|ENSEMBL:ENSMUSP00000026887|VEGA:OTTMUSP00000011847	32770.8	9.16	3.37	1	1	1	ESTTSEQSAR
347	Phosphoglycerate mutase 1 OS=Mus musculus GN=Pgam1 PE=1 SV=3	IPI00457898.3|SWISS-PROT:Q9DBJ1|TREMBL:Q3U7Z6;Q6NWV5|ENSEMBL:ENSMUSP00000011896|REFSEQ:NP_075907	28832	6.67	31.1	5	4	13	ALPFWNEEIVPQIK,YADLTEDQLPSCESLK,HYGGLTGLNK,SYDVPPPPMEPDHPFYSNISK,FSGWYDADLSPAGHEEAK
348	gi|149259350|ref|XP_001479106.1| PREDICTED: similar to enolase 1, alpha non-neuron	IPI00849751.1|REFSEQ:XP_001479106	19305.2	8.74	57.39	12	0	69	KVNVVEQEK,GVSQAVEHINK,AAVPSGASTGIYEALELR,LMIEMDGTENK,IEEELGSK,TIAPALVSK,GNPTVEVDLYTAK,SGETEDTFIADLVVGLCTGQIK
349	Ubiquitin-conjugating enzyme E2 D2B OS=Mus musculus GN=Ube2d2b PE=2 SV=1	IPI00133481.1|SWISS-PROT:Q6ZWY6|ENSEMBL:ENSMUSP00000072387|VEGA:OTTMUSP00000027723	16659	5.53	7.48	1	0	2	SQWSPALTISK
349	gi|148680435|gb|EDL12382.1| mCG2007	IPI00848555.1|REFSEQ:XP_001479223;XP_001481027	16566.9	5.83	7.48	1	0	2	SQWSPALTISK
350	Hagh 18 kDa protein	IPI00880581.1|VEGA:OTTMUSP00000032477	18200.9	6.11	20.36	5	0	28	ALLEVLGR,VTHLSTLQVGSLSVK,FYEGTADEMYK
351	gi|2808470|emb|CAA76141.1| basigin	IPI00462199.1|TREMBL:O55107	30273.9	5.15	4.73	1	1	1	VLQEDTLPDLHTK
351	Basigin OS=Mus musculus GN=Bsg PE=1 SV=2	IPI00408495.1|SWISS-PROT:P18572-1|ENSEMBL:ENSMUSP00000070751|REFSEQ:NP_033898	42444.7	5.56	3.34	1	1	1	VLQEDTLPDLHTK
351	gi|1127025|dbj|BAA11508.1| basigin precursor	IPI00113869.1|SWISS-PROT:P18572-2|TREMBL:O55108|ENSEMBL:ENSMUSP00000101020|REFSEQ:NP_001070652	29674.5	5.36	4.76	1	1	1	VLQEDTLPDLHTK
352	gi|149258592|ref|XP_001479102.1| PREDICTED: hypothetical protein	IPI00120475.1|ENSEMBL:ENSMUSP00000072568|REFSEQ:XP_001479102	14101.4	6.3	21.26	3	0	3	TALIHDGLAR,DVIEEYFK,LGEWVGLCK
352	40S ribosomal protein S12 OS=Mus musculus GN=Rps12 PE=1 SV=2	IPI00554850.2|SWISS-PROT:P63323	14525	6.82	20.45	3	0	3	TALIHDGLAR,DVIEEYFK,LGEWVGLCK
353	Glucose 1,6-bisphosphate synthase OS=Mus musculus GN=Pgm2l1 PE=1 SV=1	IPI00228059.4|SWISS-PROT:Q8CAA7|ENSEMBL:ENSMUSP00000054782;ENSMUSP00000081998|REFSEQ:NP_081905|VEGA:OTTMUSP00000043567;OTTMUSP00000043568	70279.5	6.1	8.21	4	2	8	LTAAVLLAK,YVPTPFVPYAVQELK,TSYFLCYDPPTIK,LIDALIENFLEPSK
354	Hp 41 kDa protein	IPI00889954.1|ENSEMBL:ENSMUSP00000112125	40579.2	5.9	4.96	1	1	1	NLTSPVGVQPILNEHTFC
354	Haptoglobin OS=Mus musculus GN=Hp PE=1 SV=1	IPI00409148.2|SWISS-PROT:Q61646|TREMBL:Q3UBS3|ENSEMBL:ENSMUSP00000074436|REFSEQ:NP_059066	38752.3	5.88	5.19	1	1	1	NLTSPVGVQPILNEHTFC
355	gi|111599303|gb|AAI18947.1| Ttc39d protein	IPI00317050.4|TREMBL:Q0VF76;Q9CUG7|ENSEMBL:ENSMUSP00000053781|REFSEQ:XP_283466;XP_921778	69976.1	8.11	0.99	1	1	1	NLDNIK
356	gi|29477014|gb|AAH48355.1| CDNA sequence BC048355	IPI00378252.2|SWISS-PROT:Q80VJ3	18935.4	5	10.4	2	0	4	AVALGKPILCLFRPQSGR
357	Tpm3 8 kDa protein	IPI00880532.1|VEGA:OTTMUSP00000038134	8386.46	4.6	12.68	1	0	1	MELQEIQLK
358	Blvrb 27 kDa protein	IPI00857740.1|ENSEMBL:ENSMUSP00000103995|VEGA:OTTMUSP00000027052	26647.2	6.48	51.01	24	0	237	HDLGHFMLR,YVAVMPPHIGDQPLTGAY,LLWDPTK,HDLGHF,CLTTNEYDGHTTYPSHQYD,ILQESGLK,IGDQPLTGAYTVTLDGR,YVAVMPPHIGDQPLTGAYTVTLDGR,LQDVTDDHIR,IAIFGATGR,TGLTTLAQAVQAGYEVTVLVR,SEGPQPAHVVVGDVR,AIFGATGR,LPSEGPQPAHVVVGDVR,KIAIFGATGR,PSEGPQPAHVVVGDVR
359	gi|74143836|dbj|BAE41237.1| unnamed protein product	IPI00849365.1|TREMBL:Q3TEL1	20320.1	5.09	17.78	4	0	10	AFELELSWVGELTK,IIYIVHDEVK,GRHEIVPK
360	gi|148701486|gb|EDL33433.1| mCG1049276	IPI00379103.5|REFSEQ:XP_621074;XP_915123	17092.8	5.61	21.71	3	0	21	IYHPNVDK,LLAEPVPGIK,LELFLPEEYPMAAPK
361	gi|148682824|gb|EDL14771.1| mCG48878	IPI00622653.2|REFSEQ:XP_890535;XP_910235	17139	5.71	11.84	2	0	9	IYHPNVDK,LLAEPVPGIK
362	gi|149271434|ref|XP_001472898.1| PREDICTED: similar to translation initiation factor eIF-2 gamma subunit	IPI00851014.1|REFSEQ:XP_001472898	52091.6	8.85	2.92	1	1	4	IVLTNPVCTEVGEK
362	gi|149274434|ref|XP_001481179.1| PREDICTED: similar to translation initiation factor eIF-2 gamma subunit	IPI00853793.1|REFSEQ:XP_001481179	50788.1	8.76	2.99	1	1	4	IVLTNPVCTEVGEK
362	Eif2s3y Eukaryotic translation initiation factor 2, subunit 3, structural gene Y-linked, isoform CRA_b	IPI00407546.2|TREMBL:Q9CZT2|ENSEMBL:ENSMUSP00000088733	38733.3	8.76	3.92	1	1	4	IVLTNPVCTEVGEK
362	Eukaryotic translation initiation factor 2 subunit 3, X-linked OS=Mus musculus GN=Eif2s3x PE=1 SV=2	IPI00230415.5|SWISS-PROT:Q9Z0N1|TREMBL:Q3TML6;Q3U5H6;Q3UDF8;Q3UIJ2;Q6NY07;Q9CRE9|ENSEMBL:ENSMUSP00000059395|REFSEQ:NP_036140|VEGA:OTTMUSP00000019612	51065.4	8.66	2.97	1	1	4	IVLTNPVCTEVGEK
362	Eukaryotic translation initiation factor 2 subunit 3, Y-linked OS=Mus musculus GN=Eif2s3y PE=2 SV=2	IPI00230416.5|SWISS-PROT:Q9Z0N2|TREMBL:Q9D791|ENSEMBL:ENSMUSP00000088736|REFSEQ:NP_036141|VEGA:OTTMUSP00000024027	51130.6	8.76	2.97	1	1	4	IVLTNPVCTEVGEK
363	Clathrin heavy chain 1 OS=Mus musculus GN=Cltc PE=1 SV=3	IPI00169916.11|SWISS-PROT:Q68FD5|TREMBL:Q3TAN1;Q3TJ98;Q3TYQ2;Q3U0H2;Q3UPJ3;Q8K2I5|ENSEMBL:ENSMUSP00000099475|REFSEQ:NP_001003908|VEGA:OTTMUSP00000001191	191557	5.48	4.6	4	3	5	SVNESLNNLFITEEDYQALR,RPLIDQVVQTALSETQDPEEVSVTVK,LAELEEFINGPNNAHIQQVGDR,HDVVFLITK
363	gi|56205529|emb|CAI25361.1| clathrin, heavy polypeptide (Hc)	IPI00648173.1|TREMBL:Q5SXR6;Q80U89|ENSEMBL:ENSMUSP00000050220|VEGA:OTTMUSP00000001193	191986	5.48	4.59	4	3	5	SVNESLNNLFITEEDYQALR,RPLIDQVVQTALSETQDPEEVSVTVK,LAELEEFINGPNNAHIQQVGDR,HDVVFLITK
364	ADP-ribosylation factor 2 OS=Mus musculus GN=Arf2 PE=1 SV=2	IPI00135730.1|SWISS-PROT:Q8BSL7|TREMBL:A2A6T7|ENSEMBL:ENSMUSP00000051814;ENSMUSP00000102622|REFSEQ:NP_031503|VEGA:OTTMUSP00000003064;OTTMUSP00000003065	20745.8	6.16	39.23	7	0	20	QDLPNAMNAAEITDK,MLAEDELR,ILMVGLDAAGK,LGEIVTTIPTIGFNVETVEYK,LKLGEIVTTIPTIGFNVETVEYK,NISFTVWDVGGQDK
365	Prosc proline synthetase co-transcribed isoform c	IPI00719901.2|TREMBL:Q80ZV3|ENSEMBL:ENSMUSP00000096450|REFSEQ:NP_001034167	28711.1	8.39	6.11	1	1	1	HGLLPSETIAVVEHIK
365	gi|74144222|dbj|BAE22181.1| unnamed protein product	IPI00654420.1|TREMBL:Q3UYN1	35873.2	8.73	4.91	1	1	1	HGLLPSETIAVVEHIK
365	Proline synthase co-transcribed bacterial homolog protein OS=Mus musculus GN=Prosc PE=1 SV=1	IPI00131548.1|SWISS-PROT:Q9Z2Y8|TREMBL:Q544R1|ENSEMBL:ENSMUSP00000033875|REFSEQ:NP_473398	30048.6	8.37	5.84	1	1	1	HGLLPSETIAVVEHIK
366	gi|148681588|gb|EDL13535.1| mCG140784	IPI00719897.1|TREMBL:Q792Z1|ENSEMBL:ENSMUSP00000071976|REFSEQ:NP_001034085	26220.9	5.5	4.07	1	0	1	TLDNDIMLIK
366	gi|33186826|tpe|CAD68170.1| TPA: Try10-like trypsinogen	IPI00395100.1|TREMBL:Q7M754|ENSEMBL:ENSMUSP00000069858|REFSEQ:NP_001003664	26531	4.83	4.07	1	0	1	TLDNDIMLIK
366	Anionic trypsin-2 OS=Mus musculus GN=Prss2 PE=2 SV=1	IPI00403650.2|SWISS-PROT:P07146|TREMBL:Q792Y6|ENSEMBL:ENSMUSP00000065393|REFSEQ:NP_033456|VEGA:OTTMUSP00000033386	26203.5	4.4	4.07	1	0	1	TLDNDIMLIK
367	gi|149246605|ref|XP_001477002.1| PREDICTED: similar to glutathione S-transferase pi class A	IPI00408829.4|REFSEQ:XP_001477002;XP_001478705	23626.1	8.35	32.38	6	0	55	EEVVTIDTWMQGLLKPTCLYGQLPK,SLGLYGK,ALPGHLKPFETLLSQNQGGK,FEDGDLTLYQSNAILR
368	Protein FAM49B OS=Mus musculus GN=Fam49b PE=2 SV=1	IPI00122015.1|SWISS-PROT:Q921M7|ENSEMBL:ENSMUSP00000066359|REFSEQ:NP_659095	36776	5.76	12.04	3	3	10	EIYNQVNVVLK,DQPPNSVEGLLNALR,DAEGILEDLQSYR
369	gi|149269975|ref|XP_001475471.1| PREDICTED: similar to hCG45299 isoform 2	IPI00751607.1|REFSEQ:XP_001475471	33017.9	6.2	7.8	1	1	5	GPGLGSTQGQTIALPAQGLIEFR
369	gi|149269977|ref|XP_001475487.1| PREDICTED: similar to hCG45299 isoform 3	IPI00757181.1|REFSEQ:XP_001475487	33476.3	5.97	7.59	1	1	5	GPGLGSTQGQTIALPAQGLIEFR
369	Transcriptional activator protein Pur-alpha OS=Mus musculus GN=Pura PE=1 SV=1	IPI00118447.1|SWISS-PROT:P42669|TREMBL:Q8C6E9|ENSEMBL:ENSMUSP00000059404|REFSEQ:NP_033015;XP_001475457|VEGA:OTTMUSP00000044566	34883.7	6.07	7.17	1	1	5	GPGLGSTQGQTIALPAQGLIEFR
370	gi|12839424|dbj|BAB24547.1| unnamed protein product	IPI00133412.1|TREMBL:Q9CR99|ENSEMBL:ENSMUSP00000045487	21644	8.47	31.61	5	0	20	TCLLIVFSK,QVELALWDTAGQEDYDR,DQFPEVYVPTVFENYVADIEVDGK,LVIVGDGACGK
371	Qdpr 17 kDa protein	IPI00882330.1|VEGA:OTTMUSP00000034848	16734.5	9.85	30.82	5	0	12	NCDMMWK,QSMWTSTISSHLATK,AALDGTPGMIGYGMAK,EGGLLTLAGAK
372	Platelet glycoprotein 4 OS=Mus musculus GN=Cd36 PE=2 SV=2	IPI00331214.5|SWISS-PROT:Q08857|TREMBL:Q3TA14;Q3U6Y9;Q3UAI3;Q3UC79;Q8C6Z4;Q9CT95|ENSEMBL:ENSMUSP00000080974|REFSEQ:NP_031669	52698	8.6	2.54	1	1	1	EVVLEEGTTAFK
373	gi|149269147|ref|XP_001475611.1| PREDICTED: similar to Hydroxyacyl glutathione hydrolase	IPI00850155.1|REFSEQ:XP_001475611	8793.02	9.59	28	2	0	5	YAIGEPTVPSTLAEEFTYNPF
374	gi|26344099|dbj|BAC35706.1| unnamed protein product	IPI00474599.1|TREMBL:Q8C6M6	18268.6	6.91	36.72	6	0	40	AASCLEGDR,DLPAAAAPAGPASFAR,LVPFDHAESTYGLYR,WTLGFCDER,FALGLSGGSLVSMLAR
375	gi|168984527|emb|CAQ12612.1| histidine triad nucleotide binding protein	IPI00880795.1|TREMBL:B0R1E3|ENSEMBL:ENSMUSP00000114037|VEGA:OTTMUSP00000038027	13438.5	4.91	34.45	5	0	42	CLAFHDISPQAPTHFLVIPK,IIFEDDR,AQVAQPGGDTIFGK
376	Band 4.1-like protein 3 OS=Mus musculus GN=Epb41l3 PE=1 SV=1	IPI00125501.1|SWISS-PROT:Q9WV92-1|TREMBL:B6ZHD1|ENSEMBL:ENSMUSP00000079098|REFSEQ:NP_038841	103338	5.2	0.86	1	0	1	YYLCLQLR
376	Epb4.1l3 Isoform 3 of Band 4.1-like protein 3	IPI00229295.1|SWISS-PROT:Q9WV92-3|ENSEMBL:ENSMUSP00000108299	101993	5.28	0.87	1	0	1	YYLCLQLR
376	Epb4.1l3 Isoform 4 of Band 4.1-like protein 3	IPI00406263.2|SWISS-PROT:Q9WV92-4	99510.4	5.23	0.89	1	0	1	YYLCLQLR
376	gi|156914880|gb|AAI52549.1| Epb4.1l3 protein	IPI00229300.2|SWISS-PROT:Q9WV92-7|TREMBL:A7YY80|ENSEMBL:ENSMUSP00000108298	97597.4	5.29	0.91	1	0	1	YYLCLQLR
376	Epb4.1l3 Isoform 6 of Band 4.1-like protein 3	IPI00229299.1|SWISS-PROT:Q9WV92-6	98166.1	5.32	0.91	1	0	1	YYLCLQLR
376	Epb4.1l3 Isoform 8 of Band 4.1-like protein 3	IPI00464296.5|SWISS-PROT:Q9WV92-8|ENSEMBL:ENSMUSP00000024843	120612	5.11	0.74	1	0	1	YYLCLQLR
376	gi|26327081|dbj|BAC27284.1| unnamed protein product	IPI00457456.1|TREMBL:Q8BGK4	66553.9	7.22	1.36	1	0	1	YYLCLQLR
377	26S proteasome non-ATPase regulatory subunit 14 OS=Mus musculus GN=Psmd14 PE=1 SV=2	IPI00113262.1|SWISS-PROT:O35593|TREMBL:A2AR77;Q3UD26;Q9CSU2|ENSEMBL:ENSMUSP00000028278|REFSEQ:NP_067501|VEGA:OTTMUSP00000014073	34577	6.06	28.71	4	4	9	AVAVVVDPIQSVK,VIDVFAMPQSGTGVSVEAVDPVFQAK,LGGGMPGLGQGPPTDAPAVDTAEQVYISSLALLK,SWMEGLTLQDYSEHCK
378	gi|220938655|emb|CAX15939.1| apolipoprotein L 6	IPI00918159.1|TREMBL:B7ZC54;Q9D6L7|ENSEMBL:ENSMUSP00000040941|VEGA:OTTMUSP00000043738	35104	9.69	1.87	1	0	3	DVLFLK
378	Apol6 apolipoprotein L, 6	IPI00848757.1|TREMBL:B7ZC55;Q3UN08|REFSEQ:XP_001481349|VEGA:OTTMUSP00000043740	47469.6	9.3	1.39	1	0	3	DVLFLK
378	Apol6 apolipoprotein L, 6	IPI00751723.2|REFSEQ:XP_484487	47404.7	9.84	1.39	1	0	3	DVLFLK
378	gi|220938657|emb|CAX15941.1| apolipoprotein L 6	IPI00918499.1|TREMBL:B7ZC56|VEGA:OTTMUSP00000043741	6503.26	4.64	10.91	1	0	3	DVLFLK
378	gi|220938658|emb|CAX15942.1| apolipoprotein L 6	IPI00918570.1|TREMBL:B7ZC57|VEGA:OTTMUSP00000043742	28400.4	9.4	2.28	1	0	3	DVLFLK
379	gi|71681449|gb|AAI00582.1| Predicted gene, EG237433	IPI00133104.1|TREMBL:Q497F4|ENSEMBL:ENSMUSP00000089878|REFSEQ:XP_137275;XP_918600	14521.1	8.83	12.88	2	0	2	DVIEEYFK,LGEWVGLCK
380	Pdcd5;100042424 Programmed cell death protein 5	IPI00116120.3|SWISS-PROT:P56812|TREMBL:Q564F6|ENSEMBL:ENSMUSP00000032577;ENSMUSP00000113761|REFSEQ:NP_062720;XP_001476231;XP_001478306|VEGA:OTTMUSP00000038236	14535.4	5.55	36.72	5	5	26	VSEQGLIEILEK,NSILAQVLDQSAR,AVENYLIQMAR,LSNLALVKPEK
380	Pdcd5 22 kDa protein	IPI00885252.1|ENSEMBL:ENSMUSP00000113013|VEGA:OTTMUSP00000038237	21984.8	7.71	22.93	5	5	26	VSEQGLIEILEK,NSILAQVLDQSAR,AVENYLIQMAR,LSNLALVKPEK
381	Calmodulin-like protein 3 OS=Mus musculus GN=Calml3 PE=2 SV=1	IPI00109368.3|SWISS-PROT:Q9D6P8|ENSEMBL:ENSMUSP00000076880|REFSEQ:NP_081692	16701.4	4.18	17.45	5	0	21	DTDSEEEIR,ELGTVMR,MKDTDSEEEIR,EAFSLFDK
382	Inositol monophosphatase 1 OS=Mus musculus GN=Impa1 PE=1 SV=1	IPI00115085.1|SWISS-PROT:O55023	30436.2	5.08	37.55	10	0	24	LQVSQQEDITK,EKYPCHSFIGEESVAAGEK,EALKNEMDVMIK,EIEIIPLQR,IVLSNMEK,LCSIPIHGIR,IIAANSITLAK,SSPADLVTVTDQK,SLLVTELGSSR
383	Rhoj 19 kDa protein	IPI00882113.1|ENSEMBL:ENSMUSP00000113165|VEGA:OTTMUSP00000034580	18730.4	5.28	6.59	1	0	2	CVVVGDGAVGK
383	gi|9968513|emb|CAC06700.1| TC10-like Rho GTPase	IPI00221550.1|SWISS-PROT:Q9ER71-2	22671.3	6.23	5.39	1	0	2	CVVVGDGAVGK
383	Rhoj 19 kDa protein	IPI00881384.1|ENSEMBL:ENSMUSP00000112379|VEGA:OTTMUSP00000034581	19273	5.16	6.43	1	0	2	CVVVGDGAVGK
383	Rho-related GTP-binding protein RhoJ OS=Mus musculus GN=Rhoj PE=1 SV=2	IPI00279631.4|SWISS-PROT:Q9ER71-1|TREMBL:Q3TZU6;Q7TMY0|ENSEMBL:ENSMUSP00000059498|REFSEQ:NP_075764|VEGA:OTTMUSP00000034579	23766.5	6.23	5.14	1	0	2	CVVVGDGAVGK
383	Rho-related GTP-binding protein RhoG OS=Mus musculus GN=Rhog PE=2 SV=1	IPI00116558.1|SWISS-PROT:P84096|TREMBL:B2KKU6;Q3UDZ1|ENSEMBL:ENSMUSP00000095832;ENSMUSP00000102536|REFSEQ:NP_062512|VEGA:OTTMUSP00000025699;OTTMUSP00000025700	21308.5	8.41	5.76	1	0	2	CVVVGDGAVGK
383	Rhoq 17 kDa protein	IPI00856942.1|VEGA:OTTMUSP00000029031	16978.6	4.85	7.19	1	0	2	CVVVGDGAVGK
384	gi|215406572|emb|CAT00737.1| guanosine diphosphate (GDP) dissociation inhibitor 1	IPI00886245.1|TREMBL:B7FAU8|VEGA:OTTMUSP00000038812	16862.9	4.7	42.95	5	0	18	NTNDANSCQIIIPQNQVNR,QLICDPSYIPDR,IICILSHPIK,MAGSAFDFENMK,KQNDVFGEADQ
385	gi|219519858|gb|AAI45319.1| Tatdn2 protein	IPI00762372.2|TREMBL:B7ZNL9;Q3UJK8;Q571H2|ENSEMBL:ENSMUSP00000108645;ENSMUSP00000108646|VEGA:OTTMUSP00000028545	87562.1	8.93	1.53	1	1	1	TFQEETPLHHTR
385	gi|153791422|ref|NP_001028635.2| TatD DNase domain containing 2	IPI00622729.3|TREMBL:Q3U179|ENSEMBL:ENSMUSP00000086412|REFSEQ:NP_001028635|VEGA:OTTMUSP00000028544	80757.6	9.08	1.66	1	1	1	TFQEETPLHHTR
386	gi|220941639|emb|CAX15619.1| protein phosphatase 2A regulatory subunit B (PR 53)	IPI00918669.1|TREMBL:B7ZDE0|VEGA:OTTMUSP00000045610;OTTMUSP00000045611	6897.05	9.43	81.97	4	0	32	TGPFAEHSNQLWNISAVPSWSK,VNQGLIR,FPVIQHFK,FGSLLPIHPVTSG
387	gi|171543835|ref|NP_795970.3| smoothened homolog	IPI00890858.1|TREMBL:Q4VBD5;Q80VD0;Q8BJN8;Q8K2P8|ENSEMBL:ENSMUSP00000001812|REFSEQ:NP_795970|VEGA:OTTMUSP00000014435	87450	8.81	2.14	1	1	1	QKCLVAANAWGTGESCR
387	gi|149264377|ref|XP_001478980.1| PREDICTED: similar to Smo protein	IPI00461567.3|REFSEQ:XP_001476366;XP_001478980	13274.2	7.71	13.82	1	1	1	QKCLVAANAWGTGESCR
387	Smoothened homolog OS=Mus musculus GN=Smo PE=1 SV=1	IPI00341032.2|SWISS-PROT:P56726	87299.9	8.81	2.14	1	1	1	QKCLVAANAWGTGESCR
388	Glycophorin-A OS=Mus musculus GN=Gypa PE=1 SV=2	IPI00123673.1|SWISS-PROT:P14220|TREMBL:Q3TRN7;Q3TZH8;Q3UKI2|ENSEMBL:ENSMUSP00000070836|REFSEQ:NP_034499	17663.8	4.97	18.45	1	1	4	SSVDIQSPEGGDNSVPLSSIEQTPNEESSNV
389	Heat shock protein 75 kDa, mitochondrial OS=Mus musculus GN=Trap1 PE=1 SV=1	IPI00132762.1|SWISS-PROT:Q9CQN1|TREMBL:Q3TK29;Q3TSG8;Q3UPJ8;Q922R9;Q922Z3|ENSEMBL:ENSMUSP00000006137|REFSEQ:NP_080784|VEGA:OTTMUSP00000021685	80209	6.25	1.98	1	1	2	GVVDSEDIPLNLSR
390	Prefoldin subunit 5 OS=Mus musculus GN=Pfdn5 PE=1 SV=1	IPI00480275.1|SWISS-PROT:Q9WU28|TREMBL:Q6ZWY7|ENSEMBL:ENSMUSP00000001335|REFSEQ:NP_081320	17356.2	5.94	21.43	2	1	4	NQLDQEVEFLSTSIAQLK,ELLVPLTSSMYVPGK
391	Nsfl1c Isoform 2 of NSFL1 cofactor p47	IPI00399450.1|SWISS-PROT:Q9CZ44-2	29213	5	24.62	5	0	18	LGAAPEEESAYVAGER,EFVAVTGTEEDR,SYQDPSNAQFLESIR,SPNELVDDLFK,TGFSLDNGDLR
392	Ezr Putative uncharacterized protein	IPI00761216.1|TREMBL:Q8CBU4|ENSEMBL:ENSMUSP00000082993	51253.9	5.74	15.15	8	0	37	FVIKPIDK,APDFVFYAPR,IGFPWSEIR,KAPDFVFYAPR,SQEQLAAELAEYTAK,QLLTLSNELSQAR,DSAMLEYLK
393	gi|74212262|dbj|BAE40289.1| unnamed protein product	IPI00652719.3|TREMBL:Q3THA8|ENSEMBL:ENSMUSP00000067776	24610	7.72	11.76	3	0	6	TALSDLYLEHLLQK,FVTGDIIQIINK
394	Glutaredoxin-3 OS=Mus musculus GN=Glrx3 PE=1 SV=1	IPI00315550.3|SWISS-PROT:Q9CQM9|ENSEMBL:ENSMUSP00000066621|REFSEQ:NP_075629	37778.4	5.42	20.18	5	5	25	YEISSVPTFLFFK,TFSNWPTYPQLYVR,ELEASEELDTICPK,DNGELLPILK,HNIQFSSFDIFSDEEVR
395	Carbonic anhydrase 1 OS=Mus musculus GN=Ca1 PE=2 SV=3	IPI00230320.6|SWISS-PROT:P13634	28320.5	6.44	89.27	65	0	518	VGPANPSLQK,RAPFTNFDPSSLLPSSLDYWTYFGSLTHPPLHESVTWVICK,VGPANPSLQKVLDALNSVKTK,EIVNVGHSF,EIVNVGH,ADGLAILGVLMKVGPANPSLQKVLDALNSVK,GNNQSPIDIK,SISYNPATAK,SISLSPEQLAQLR,HVIFDDSSNQSVLK,TSEANHDSSLKPLSISYNPATAK,PLSISYNPATAK,PVLSNHRPPQPLK,VLDALNSVK,ADGLAILGVLMK,YSSASEAISK,LYPIANGNNQSPIDIK,VIFDDSSNQSVLK,GELHLVHWNSAK,YSGELHLVHWNSAK,EIVNVGHSFH,SGELHLVHWNSAK,DALNSVK,GGPLADSY,LKPLSISYNPATAK,EIVNVGHSFHVIFDDSSNQSVL…
396	Thioredoxin domain-containing protein 2 OS=Mus musculus GN=Txndc2 PE=1 SV=1	IPI00453741.1|SWISS-PROT:Q6P902|ENSEMBL:ENSMUSP00000054909|REFSEQ:NP_705739	57766.9	5.34	1.36	1	0	3	PTFQFYK
397	Qdpr 20 kDa protein	IPI00881473.1|ENSEMBL:ENSMUSP00000112469;ENSMUSP00000113203;ENSMUSP00000113958|VEGA:OTTMUSP00000034850;OTTMUSP00000034851;OTTMUSP00000034852	20007.9	6.4	59.26	10	4	23	NCDMMWK,QSMWTSTISSHLATK,AALDGTPGMIGYGMAK,EGGLLTLAGAK,NSGMPPGAAAIAVLPVTLDTPMNR,MTDSFTEQADQVTADVGK,TELTPAYF,GAVHQLCQSLAGK
397	Dihydropteridine reductase OS=Mus musculus GN=Qdpr PE=1 SV=2	IPI00459279.2|SWISS-PROT:Q8BVI4|ENSEMBL:ENSMUSP00000015950|REFSEQ:NP_077198|VEGA:OTTMUSP00000034817	25570.2	7.67	46.47	10	4	23	NCDMMWK,QSMWTSTISSHLATK,AALDGTPGMIGYGMAK,EGGLLTLAGAK,NSGMPPGAAAIAVLPVTLDTPMNR,MTDSFTEQADQVTADVGK,TELTPAYF,GAVHQLCQSLAGK
398	Translin OS=Mus musculus GN=Tsn PE=1 SV=1	IPI00124684.1|SWISS-PROT:Q62348|TREMBL:Q545E6|ENSEMBL:ENSMUSP00000027623|REFSEQ:NP_035780	26200.9	6.01	12.72	2	2	10	LSVNSVTAGDYSR,PLHISTFINELDSGFR
399	Hagh 14 kDa protein	IPI00882305.1|VEGA:OTTMUSP00000032478	14497.6	6.74	11.28	2	0	14	VTHLSTLQVGSLSVK
400	gi|149254187|ref|XP_001472697.1| PREDICTED: similar to initiation factor 4D	IPI00850758.1|REFSEQ:XP_001472697	39983.1	4.88	10.64	5	0	12	KNGFVVLK,EDLRLPEGDLGK,KYEDICPSTHNMDVPNIK,YEDICPSTHNMDVPNIK
400	gi|149253997|ref|XP_984172.2| PREDICTED: similar to initiation factor 4D	IPI00848526.1|ENSEMBL:ENSMUSP00000098601|REFSEQ:XP_984172	34716.7	4.9	12.71	5	0	12	KNGFVVLK,EDLRLPEGDLGK,KYEDICPSTHNMDVPNIK,YEDICPSTHNMDVPNIK
401	gi|148703432|gb|EDL35379.1| mCG49525	IPI00672748.4|ENSEMBL:ENSMUSP00000096685	16402.8	7.75	21.77	3	0	14	LLEELEEGQK,WTGMIIGPPR,LPQPPEGQCYSN
401	gi|122889475|emb|CAM13830.1| ubiquitin-conjugating enzyme E2 variant 1	IPI00464127.1|SWISS-PROT:Q9CZY3-2|TREMBL:A2A467|ENSEMBL:ENSMUSP00000053109|VEGA:OTTMUSP00000017484	11725.5	5.81	30.48	3	0	14	LLEELEEGQK,WTGMIIGPPR,LPQPPEGQCYSN
402	Cmpk2 44 kDa protein	IPI00624449.2|ENSEMBL:ENSMUSP00000082659	43972	6.03	36.29	8	0	18	AVLEECTSFIPEAR,DLLQLLGSCQEAARPQLAEFQADSQGLLWQR,IFDDEPTIIR,LWELQGDR,AVLDLVDQCPK,LLGYGPGDQAGEAQHGFLLR,QVQVDCACVLPAQEPHLHPLLPDLLNSAVFQDR,AFYSLGNYLVASEIAK
403	Eif4a2 11 kDa protein	IPI00857870.1|VEGA:OTTMUSP00000031669	10885.1	5.59	16.49	1	0	1	GIYAYGFEKPSAIQQR
403	gi|148665243|gb|EDK97659.1| eukaryotic translation initiation factor 4A2, isoform CRA_e	IPI00857990.1|VEGA:OTTMUSP00000031668	10798.1	5.59	16.67	1	0	1	GIYAYGFEKPSAIQQR
403	gi|149255724|ref|XP_001479951.1| PREDICTED: similar to Chain C, Structure Of The Human Exon Junction Complex With A Trapped Dead-Box Helicase Bound To Rna	IPI00849305.1|REFSEQ:XP_001479951	31467.1	8.35	5.73	1	0	1	GIYAYGFEKPSAIQQR
404	gi|149258938|ref|XP_001472609.1| PREDICTED: similar to Glyceraldehyde-3-phosphate dehydrogenase (GAPDH) isoform 3	IPI00850432.1|REFSEQ:XP_001472609	31093.5	8.21	70.34	34	0	228	QASEGPLK,IVSNASCTTN,RVIISAPSADAPMFVMGVNHEK,YDNSLK,SSTFDAGAGIALNDNFVK,GAAQNIIPASTGAAK,IVSNASCTTNCLAPLAK,LTGMAFR,VIHDNFGIVEGLMTTVH,VIISAPSADAPMFVMGVNHEK,VIPELNGK,GLMTTVHAITATQK,VEGLMTTVHAITATQK,PITIFQER,EGLMTTVHAITATQK,GIVEGLMTTVHAITATQK,LVINGKPITIFQERDPTNIK,INGKPITIFQERDPTNIK,GILGYTEDQVVSCDFNSNSH,INGKPITIFQER,LVINGKPITIFQERD,VVDLMAYMASK,GILGYTEDQVVSCDFNSNSHSSTFDAGAGIALNDNFVK,LISWYDNEYGY,LISWYDNEYG…
405	Dbi 7 kDa protein	IPI00831693.1|ENSEMBL:ENSMUSP00000108267|VEGA:OTTMUSP00000024102	7237.41	9.56	28.57	2	0	11	QATVGDVNTDRPGLLDLK
406	Beta-arrestin-1 OS=Mus musculus GN=Arrb1 PE=1 SV=1	IPI00274186.8|SWISS-PROT:Q8BWG8-1|ENSEMBL:ENSMUSP00000095866|REFSEQ:NP_796205	46972.6	5.9	8.13	2	2	6	DFVDHIDLVDPVDGVVLVDPEYLK,AFCAENLEEK
406	gi|148684447|gb|EDL16394.1| arrestin, beta 1, isoform CRA_a	IPI00761566.1|SWISS-PROT:Q8BWG8-2|TREMBL:Q3U172|ENSEMBL:ENSMUSP00000032995|REFSEQ:NP_835738	46215.7	6	8.29	2	2	6	DFVDHIDLVDPVDGVVLVDPEYLK,AFCAENLEEK
407	gi|148683675|gb|EDL15622.1| cytokine receptor-like factor 3, isoform CRA_d	IPI00624235.3|SWISS-PROT:Q9Z2L7-2|ENSEMBL:ENSMUSP00000099523|VEGA:OTTMUSP00000000243	39153.1	5.11	6.98	1	1	5	LVTLLQEVDTIEQETIKPLDDCQK
407	gi|148683673|gb|EDL15620.1| cytokine receptor-like factor 3, isoform CRA_b	IPI00515177.1|ENSEMBL:ENSMUSP00000090534|VEGA:OTTMUSP00000000244	40882.3	5.08	6.63	1	1	5	LVTLLQEVDTIEQETIKPLDDCQK
407	Cytokine receptor-like factor 3 OS=Mus musculus GN=Crlf3 PE=2 SV=1	IPI00338211.4|SWISS-PROT:Q9Z2L7-1|ENSEMBL:ENSMUSP00000060028|REFSEQ:NP_061246|VEGA:OTTMUSP00000000242	49558.6	4.93	5.43	1	1	5	LVTLLQEVDTIEQETIKPLDDCQK
408	Putative deoxyribose-phosphate aldolase OS=Mus musculus GN=Dera PE=2 SV=1	IPI00130333.1|SWISS-PROT:Q91YP3|TREMBL:Q3THN2|ENSEMBL:ENSMUSP00000084959|REFSEQ:NP_766321	34975.4	8.93	8.81	2	2	6	IGASSLLSDIER,TILATGELGSLTNVYK
409	Cytochrome b5 OS=Mus musculus GN=Cyb5a PE=1 SV=2	IPI00230113.5|SWISS-PROT:P56395|TREMBL:Q544Z9|ENSEMBL:ENSMUSP00000025549|REFSEQ:NP_080073|VEGA:OTTMUSP00000040293	15241	4.96	47.76	7	4	60	EQAGGDATENFEDVGHSTDAR,TYIIGELHPDDR,FLEEHPGGEEVLR,STWVILHHK,YYTLEEIQK
409	gi|148677405|gb|EDL09352.1| cytochrome b-5, isoform CRA_a	IPI00918942.1|VEGA:OTTMUSP00000043304	11142.2	5.13	65.31	7	4	60	EQAGGDATENFEDVGHSTDAR,TYIIGELHPDDR,FLEEHPGGEEVLR,STWVILHHK,YYTLEEIQK
410	gi|509035|dbj|BAA40680.1| LMP-2 polypeptide	IPI00652267.1|TREMBL:Q3TAR7;Q3U7A7|ENSEMBL:ENSMUSP00000075907|REFSEQ:NP_038613	23397.5	5	4.11	1	1	4	VILGDELPK
410	Proteasome subunit beta type-9 OS=Mus musculus GN=Psmb9 PE=1 SV=1	IPI00309379.3|SWISS-PROT:P28076|TREMBL:Q4FK25	23396.5	5.11	4.11	1	1	4	VILGDELPK
411	gi|74190874|dbj|BAE28219.1| unnamed protein product	IPI00880231.1|TREMBL:Q3UGI9|ENSEMBL:ENSMUSP00000113263|VEGA:OTTMUSP00000036309	48727.9	5.8	7.69	2	0	2	QVLNLPDVFGLVVLPLELK,LFKDQLVYPLLAFTR
411	gi|74213880|dbj|BAE29368.1| unnamed protein product	IPI00880370.1|TREMBL:Q3UD93|ENSEMBL:ENSMUSP00000113222|VEGA:OTTMUSP00000036310	48862.1	5.8	7.66	2	0	2	QVLNLPDVFGLVVLPLELK,LFKDQLVYPLLAFTR
412	Isoamyl acetate-hydrolyzing esterase 1 homolog OS=Mus musculus GN=Iah1 PE=2 SV=1	IPI00119004.1|SWISS-PROT:Q9DB29|ENSEMBL:ENSMUSP00000076090|REFSEQ:NP_080623	27974.2	5.34	17.67	3	3	4	DCGTDVLDLWTLMQK,VSSLPWLLPYWK,DVEEAKPELSLLGDGDY
413	C-1-tetrahydrofolate synthase, cytoplasmic OS=Mus musculus GN=Mthfd1 PE=1 SV=3	IPI00122862.4|SWISS-PROT:Q922D8|TREMBL:Q3TW74;Q3UZH3;Q8BXX7;Q8BY49;Q8R013|ENSEMBL:ENSMUSP00000021443|REFSEQ:NP_620084	101256	6.68	8.45	6	6	9	TDTDAELDLVSR,ASQAPSSFQLLYDLK,YVVVTGITPTPLGEGK,LDIDPETITWQR,STTTIGLVQALGAHLRQNVFACVR
414	Rab GDP dissociation inhibitor alpha OS=Mus musculus GN=Gdi1 PE=1 SV=3	IPI00323179.3|SWISS-PROT:P50396|ENSEMBL:ENSMUSP00000015435|REFSEQ:NP_034403|VEGA:OTTMUSP00000019266	50521.6	4.95	60.63	27	12	145	FDLGQDVIDFTGH,KFDLGQDVIDFTGH,FLMANGQLVK,NTNDANSCQIIIPQNQVNR,DWNVDLIPK,GRDWNVDLIPK,LYSESLAR,SPYLYPLYGLGELPQGF,SPYLYPLYGLGELPQGFAR,QLICDPSYIPDR,IICILSHPIK,MAGSAFDFENMK,KQNDVFGEADQ,FDLGQDVIDFTGHALALYR,VPSTETEALASNLMGMFEK,FQILEGPPESMGR,YIAIASTTVETAEPEKEVEPALELLEPIDQK,TDDYLDQPCLETINR,NPYYGGESSSITPLEELYK,KFDLGQDVIDFTGHALALYR,TFEGVDPQNTSMR,MLLYTEVTR,KSDIYVCMISYAHNVAAQGK
415	gi|148671816|gb|EDL03763.1| carbonyl reductase 3	IPI00169998.2|TREMBL:Q8K354|ENSEMBL:ENSMUSP00000047712|REFSEQ:NP_766635|VEGA:OTTMUSP00000021475	30953.4	6.15	6.14	2	0	8	LQAEGLSPR,GIGFAITR
416	gi|148695312|gb|EDL27259.1| mCG48959	IPI00221454.1|TREMBL:Q8BG37|ENSEMBL:ENSMUSP00000054562|REFSEQ:NP_796230	24995.8	5.98	15.63	7	0	53	PFPIIDDK,LAPEFAK,DFTPVCTTELGR,LPFPIIDDK,NFDEILR
417	gi|116063531|ref|NP_033929.2| carbonic anhydrase I	IPI00798521.2|TREMBL:Q3TS19|ENSEMBL:ENSMUSP00000091925|REFSEQ:NP_001077426;NP_033929|VEGA:OTTMUSP00000032609	28330.6	6.44	94.25	72	7	554	VGPANPSLQK,RAPFTNFDPSSLLPSSLDYWTYFGSLTHPPLHESVTWVICK,VGPANPSLQKVLDALNSVKTK,EIVNVGHSF,EIVNVGH,ADGLAILGVLMKVGPANPSLQKVLDALNSVK,GNNQSPIDIK,SISYNPATAK,SISLSPEQLAQLR,HVIFDDSSNQSVLK,TSEANHDSSLKPLSISYNPATAK,PLSISYNPATAK,PVLSNHRPPQPLK,VLDALNSVK,ADGLAILGVLMK,YSSASEAISK,LYPIANGNNQSPIDIK,VIFDDSSNQSVLK,GELHLVHWNSAK,YSGELHLVHWNSAK,EIVNVGHSFH,SGELHLVHWNSAK,DALNSVK,GGPLADSY,LKPLSISYNPATAK,EIVNVGHSFHVIFDDSSNQSVL…
418	gi|168984324|emb|CAQ11824.1| enolase 1, alpha non-neuron	IPI00649143.2|TREMBL:B0QZL1|ENSEMBL:ENSMUSP00000081546|VEGA:OTTMUSP00000011144;OTTMUSP00000042676	23935.6	7.74	62.44	14	0	105	GVPLYR,KVNVVEQEK,LAMQEFMILPVGASSFR,AAVPSGASTGIYEALELR,FGANAILGVSLAVCK,LMIEMDGTENK,HIADLAGNPEVILPVPAFNVINGGSHAGNK,GNPTVEVDLYTAK,HIADLAGNPEVILPVPAFNVINGGSH,DATNVGDEGGFAPNILENK
419	Band 4.1-like protein 2 OS=Mus musculus GN=Epb41l2 PE=1 SV=1	IPI00309481.1|SWISS-PROT:O70318	109834	5.33	1.11	1	0	1	HSNLMLEDLDK
419	gi|148672851|gb|EDL04798.1| erythrocyte protein band 4.1-like 2, isoform CRA_b	IPI00330289.3|TREMBL:B6ZHD0;Q3UNQ6;Q80UE3|ENSEMBL:ENSMUSP00000055122|REFSEQ:NP_038539	109940	5.31	1.11	1	0	1	HSNLMLEDLDK
420	Myosin light polypeptide 6 OS=Mus musculus GN=Myl6 PE=1 SV=3	IPI00409817.2|SWISS-PROT:Q60605-1	16930	4.56	10.6	1	1	1	VLDFEHFLPMLQTVAK
420	gi|149266035|ref|XP_001476265.1| PREDICTED: similar to non-muscle myosin alkali light chain	IPI00850361.1|REFSEQ:XP_001476265	12983.6	4.58	13.79	1	1	1	VLDFEHFLPMLQTVAK
420	gi|149252094|ref|XP_485359.3| PREDICTED: similar to 17,000 dalton myosin light chain	IPI00458035.3|REFSEQ:XP_485359	20327	4.56	8.84	1	1	1	VLDFEHFLPMLQTVAK
420	gi|94363353|ref|XP_484859.3| PREDICTED: similar to MYL6 protein	IPI00462232.3|REFSEQ:XP_484859;XP_910444	16124.4	4.86	10.96	1	1	1	VLDFEHFLPMLQTVAK
420	gi|148673665|gb|EDL05612.1| mCG48799	IPI00850299.1|REFSEQ:XP_999583	16667.7	4.32	10.81	1	1	1	VLDFEHFLPMLQTVAK
420	gi|94383790|ref|XP_620708.3| PREDICTED: similar to 17,000 dalton myosin light chain	IPI00474757.4|REFSEQ:XP_620708;XP_918704	20479.1	5.11	8.89	1	1	1	VLDFEHFLPMLQTVAK
420	gi|149265610|ref|XP_998567.2| PREDICTED: similar to non-muscle myosin alkali light chain	IPI00848866.1|ENSEMBL:ENSMUSP00000074216|REFSEQ:XP_998567	23158.1	4.65	7.62	1	1	1	VLDFEHFLPMLQTVAK
420	gi|148692624|gb|EDL24571.1| mCG140959, isoform CRA_a	IPI00354819.5|SWISS-PROT:Q60605-2|TREMBL:B0LAC7;Q3TIG9;Q642K0|REFSEQ:NP_034990	16961.1	4.46	10.6	1	1	1	VLDFEHFLPMLQTVAK
421	Adenosine kinase OS=Mus musculus GN=Adk PE=1 SV=2	IPI00126940.1|SWISS-PROT:P55264-1|TREMBL:Q3TZR1;Q8BMC5;Q8BWS6;Q99PB8|ENSEMBL:ENSMUSP00000047665|REFSEQ:NP_598840	40148.8	5.84	28.81	15	4	48	SLVANLAAANCYK,VAQWLIQEPHK,AATFFGCIGIDK,ELFDELVK,FGEILK,NWVLVEK,HKELFDELVK,YSLKPNDQILAEDK,AGHYAASVIIR,TGCTFPEKPDFH,TVIFTQGR
421	Adk Isoform Short of Adenosine kinase	IPI00138084.2|SWISS-PROT:P55264-2	38451.7	5.7	30.14	15	4	48	SLVANLAAANCYK,VAQWLIQEPHK,AATFFGCIGIDK,ELFDELVK,FGEILK,NWVLVEK,HKELFDELVK,YSLKPNDQILAEDK,AGHYAASVIIR,TGCTFPEKPDFH,TVIFTQGR
422	Nck-associated protein 5-like OS=Mus musculus GN=Nckap5l PE=2 SV=1	IPI00381148.1|SWISS-PROT:Q6GQX2|ENSEMBL:ENSMUSP00000023747|REFSEQ:NP_001001884	138170	8.69	0.83	1	1	1	KLEAESLNISK
423	gi|74151396|dbj|BAE38816.1| unnamed protein product	IPI00876563.1|TREMBL:Q3TLH6	14415.4	5.73	28.46	3	0	4	ELGVGLALR,AKPDCIITCDGNNITVK,TTVFSCNLGEK
423	- 12 kDa protein	IPI00890241.1|ENSEMBL:ENSMUSP00000111703	11752.5	8.39	34.58	3	0	4	ELGVGLALR,AKPDCIITCDGNNITVK,TTVFSCNLGEK
424	Capns1 25 kDa protein	IPI00830335.1|VEGA:OTTMUSP00000025060	25310.5	5.39	31.95	4	1	5	SGTIGSHELPGAFEAAGFHLNEHLYSMIIR,TDGFGIDTCR,ILGGVISAISEAAAQYNPEPPPPR,SMVAVMDSDTTGK
424	Calpain small subunit 1 OS=Mus musculus GN=Capns1 PE=2 SV=1	IPI00130992.1|SWISS-PROT:O88456|ENSEMBL:ENSMUSP00000001845|REFSEQ:NP_033925|VEGA:OTTMUSP00000025058	28463.1	5.41	28.62	4	1	5	SGTIGSHELPGAFEAAGFHLNEHLYSMIIR,TDGFGIDTCR,ILGGVISAISEAAAQYNPEPPPPR,SMVAVMDSDTTGK
425	- 16 kDa protein	IPI00755515.1|ENSEMBL:ENSMUSP00000094334	16314.4	6.3	20.41	7	0	69	IIPGFMCQGGDFTR,PGFMCQGGDFTR,TEWLDGK,FEDENFILK
426	gi|149260581|ref|XP_001473747.1| PREDICTED: similar to ubiquitin-conjugating enzyme E2 UbcH-ben	IPI00849145.1|REFSEQ:XP_001473747	26391.2	4.25	6.49	1	0	12	LELFLPEEYPMAAPK
426	gi|149260615|ref|XP_001476050.1| PREDICTED: similar to ubiquitin-conjugating enzyme E2 UbcH-ben	IPI00459054.5|REFSEQ:XP_001476050	26003.9	4.29	6.58	1	0	12	LELFLPEEYPMAAPK
427	Psmd5 Proteasome (Prosome, macropain) 26S subunit, non-ATPase, 5	IPI00890183.2|TREMBL:B0R0S3|VEGA:OTTMUSP00000041321	15355.6	8.99	25	2	0	4	TVAEIFGNSNYLR,AYLSEGPYYVKPVATTAVEGAD
428	gi|74226815|dbj|BAE27053.1| unnamed protein product	IPI00653841.1|TREMBL:Q3UJV2	33294.4	6.26	28.28	5	0	27	IEGYDDQVLITEHGDLGNSR,FTITPPSAQVVGVLK,LLLNNDNLLR,EGAAHAFAQYNMDQFTPVK,FITHAPPGEFNEVFNDVR
429	gi|16307455|gb|AAH10275.1| Arpc1b protein	IPI00125143.2|SWISS-PROT:Q9WV32|TREMBL:Q3TBA2;Q3TCE7;Q3U094;Q91Z25|ENSEMBL:ENSMUSP00000106288|VEGA:OTTMUSP00000026491	41498.4	8.68	6.12	1	0	1	STVLSLDWHPNNVLLAAGSCDFK
429	gi|12832138|dbj|BAB21980.1| unnamed protein product	IPI00874737.2|TREMBL:Q9CRC4|ENSEMBL:ENSMUSP00000082822|REFSEQ:NP_075631|VEGA:OTTMUSP00000026484	41063.9	8.68	6.18	1	0	1	STVLSLDWHPNNVLLAAGSCDFK
429	Arpc1b 26 kDa protein	IPI00856439.1|VEGA:OTTMUSP00000026492	25827.4	6.47	9.91	1	0	1	STVLSLDWHPNNVLLAAGSCDFK
429	gi|51772073|ref|XP_486686.1| PREDICTED: hypothetical protein	IPI00462975.3|ENSEMBL:ENSMUSP00000054004|REFSEQ:XP_486686;XP_910711	40984.8	8.58	6.18	1	0	1	STVLSLDWHPNNVLLAAGSCDFK
430	gi|26341272|dbj|BAC34298.1| unnamed protein product	IPI00473203.1|TREMBL:Q8BWN0|ENSEMBL:ENSMUSP00000105989|VEGA:OTTMUSP00000018490	13336	5	6.84	2	0	8	NLLSVAYK
431	Whsc1 Isoform 2 of Probable histone-lysine N-methyltransferase NSD2	IPI00107975.9|SWISS-PROT:Q8BVE8-2|ENSEMBL:ENSMUSP00000067205;ENSMUSP00000075210|REFSEQ:NP_001074571|VEGA:OTTMUSP00000030262	152381	8.86	0.59	1	1	1	EEDIPTKR
431	Whsc1 71 kDa protein	IPI00858125.1|ENSEMBL:ENSMUSP00000110041|VEGA:OTTMUSP00000030267;OTTMUSP00000030268;OTTMUSP00000030270	71301.5	9	1.24	1	1	1	EEDIPTKR
431	Whsc1 Protein	IPI00858008.1|VEGA:OTTMUSP00000030264	59008.4	8.21	1.5	1	1	1	EEDIPTKR
431	Probable histone-lysine N-methyltransferase NSD2 OS=Mus musculus GN=Whsc1 PE=2 SV=2	IPI00762411.2|SWISS-PROT:Q8BVE8-1|ENSEMBL:ENSMUSP00000058940|VEGA:OTTMUSP00000030263	152253	8.86	0.59	1	1	1	EEDIPTKR
431	gi|187956928|gb|AAI58095.1| Whsc1 protein	IPI00858155.2|TREMBL:B2RY48|ENSEMBL:ENSMUSP00000110039|VEGA:OTTMUSP00000030265	69437.4	9.11	1.27	1	1	1	EEDIPTKR
432	Elongation factor 1-alpha 1 OS=Mus musculus GN=Eef1a1 PE=1 SV=3	IPI00307837.6|SWISS-PROT:P10126|TREMBL:Q3TII3;Q3UA81;Q3UZQ3;Q4FZE5;Q58E64|ENSEMBL:ENSMUSP00000042457|REFSEQ:NP_034236|VEGA:OTTMUSP00000021291	50113.8	9.1	26.84	10	2	50	SGDAAIVDMVPGKPMCVESFSDYPPLGR,KDGSASGTTLLEALDCILPPTRPTDKPLR,YYVTIIDAPGHR,DGSASGTTLLEALDCILPPTRPTDKPLR,EHALLAYTLGVK,VETGVLKPGMVVTFAPVNVTTEVK,IGGIGTVPVGR,LPLQDVYK
433	gi|149251509|ref|XP_001473321.1| PREDICTED: similar to Glyceraldehyde-3-phosphate dehydrogenase (GAPDH) isoform 1	IPI00663957.1|REFSEQ:XP_001473321;XP_001473340	35914.1	8.38	50.15	29	0	201	VGVNGFGR,QASEGPLK,IVSNASCTTN,RVIISAPSADAPMFVMGVNHEK,YDNSLK,SSTFDAGAGIALNDNFVK,GAAQNIIPASTGAAK,IVSNASCTTNCLAPLAK,VIISAPSADAPMFVMGVNHEK,VIPELNGK,PITIFQER,LVINGKPITIFQERDPTNIK,INGKPITIFQERDPTNIK,GILGYTEDQVVSCDFNSNSH,INGKPITIFQER,LVINGKPITIFQERD,VVDLMAYMASK,GILGYTEDQVVSCDFNSNSHSSTFDAGAGIALNDNFVK,LISWYDNEYGY,LISWYDNEYGYSNR,LVINGKPITIFQER
434	gi|159110431|ref|NP_038579.2| hydroxymethylbilane synthase isoform 1	IPI00408022.4|TREMBL:Q3TIV0;Q3UBC6;Q99L41|ENSEMBL:ENSMUSP00000076575|REFSEQ:NP_038579	39344.4	6.41	35.73	13	4	55	IQTDTVVAMLK,LDELQEFSAIVLAVAGLQR,DVPTILPPGFTIGAICK,ENPCDAVVFHPK,HLEGGCSVPVAVHTVMK,AKDQDILDLVSVLHDPETLLR,KLDELQEFSAIVLAVAGLQR,DQDILDLVSVLHDPETLLR,GAQLAAENLGISLASLLLNK,NEVDLVVHSLK
434	gi|159110463|ref|NP_001103721.1| hydroxymethylbilane synthase isoform 2	IPI00877259.1|TREMBL:Q3UPG1|REFSEQ:NP_001103721	37780.8	6.67	37.5	13	4	55	IQTDTVVAMLK,LDELQEFSAIVLAVAGLQR,DVPTILPPGFTIGAICK,ENPCDAVVFHPK,HLEGGCSVPVAVHTVMK,AKDQDILDLVSVLHDPETLLR,KLDELQEFSAIVLAVAGLQR,DQDILDLVSVLHDPETLLR,GAQLAAENLGISLASLLLNK,NEVDLVVHSLK
435	Nae1 58 kDa protein	IPI00882156.1|VEGA:OTTMUSP00000037204	57619.7	5.57	4.51	1	1	1	NVNTALNTTQIPSSIEDIFNDDR
435	NEDD8-activating enzyme E1 regulatory subunit OS=Mus musculus GN=Nae1 PE=2 SV=1	IPI00404981.1|SWISS-PROT:Q8VBW6|TREMBL:Q3TS59;Q3UK27|ENSEMBL:ENSMUSP00000034349|REFSEQ:NP_659180|VEGA:OTTMUSP00000037203	60273.5	5.34	4.31	1	1	1	NVNTALNTTQIPSSIEDIFNDDR
435	gi|149259286|ref|XP_001478220.1| PREDICTED: similar to Amyloid beta precursor protein binding protein 1	IPI00848590.1|REFSEQ:XP_001478220	60393.8	5.46	4.28	1	1	1	NVNTALNTTQIPSSIEDIFNDDR
436	gi|71533976|gb|AAH99894.1| RIKEN cDNA 1700052N19 gene	IPI00874729.1|SWISS-PROT:A6H630-2|ENSEMBL:ENSMUSP00000114073|VEGA:OTTMUSP00000040382	24534.9	5.43	12.02	1	1	1	EENFFESQGSIDALCSHLLQLKPVK
436	UPF0364 protein C6orf211 homolog OS=Mus musculus PE=2 SV=1	IPI00117106.3|SWISS-PROT:A6H630-1|ENSEMBL:ENSMUSP00000093581|REFSEQ:NP_077223|VEGA:OTTMUSP00000040354	50548.8	5.58	5.69	1	1	1	EENFFESQGSIDALCSHLLQLKPVK
437	Aldh16a1 79 kDa protein	IPI00856141.1|ENSEMBL:ENSMUSP00000103445|VEGA:OTTMUSP00000027746	79488.9	5.85	5.97	2	2	5	LLWTLESLVTGR,NPAPCQDPITGENLASCLQAEAEDIAAAVEAAK
437	Aldehyde dehydrogenase family 16 member A1 OS=Mus musculus GN=Aldh16a1 PE=2 SV=2	IPI00458392.4|SWISS-PROT:Q571I9|TREMBL:Q9CWT9|ENSEMBL:ENSMUSP00000007977|REFSEQ:NP_666066|VEGA:OTTMUSP00000027745	84755.8	5.9	5.61	2	2	5	LLWTLESLVTGR,NPAPCQDPITGENLASCLQAEAEDIAAAVEAAK
438	Alcohol dehydrogenase [NADP+] OS=Mus musculus GN=Akr1a1 PE=1 SV=3	IPI00466128.3|SWISS-PROT:Q9JII6|TREMBL:Q3UJW9;Q540D7;Q80XJ7|ENSEMBL:ENSMUSP00000030455|REFSEQ:NP_067448|VEGA:OTTMUSP00000009953	36586.9	6.9	36.62	9	1	36	PAVLQVECHPYLAQNELIAHCHAR,HALSAGYR,HIDCASVYGNETEIGEALK,MPLIGLGTWK,DAGHPLYPFNDPY,HPDEPVLLEEPVVLALAEK,GLEVTAYSPLGSSDR,YIVPMITVDGK
439	- 71 kDa protein	IPI00457741.4|ENSEMBL:ENSMUSP00000073748	70744.9	5.18	56.04	46	0	285	NTTIPTK,NQTAEKEEFEHQQK,CNEIISWLDK,NSLESYAF,VCNPIITK,LYQSAGGMPGGMPGGFPGGGAPPSGGASSGPTIEEVD,FDDAVVQSDMK,RFDDAVVQSDMK,ARFEELNADLFR,VQVEYK,QTQTFTTYSDNQPGVLIQVYEGER,NVLIFDLGGGTFDVSILTIEDGIFEVK,TTPSYVAFTDTER,HWPFMVVNDAGRPK,IPKIQKLLQDFFNGK,NSLESYAFNMK,SQIHDIVLVGGSTR,EIAEAYLGK,DNNLLGK,STAGDTHLGGEDFDNR,DAGTIAGLNVLR,MKEIAEAYLGK,SINPDEAVAYGAAVQAAILSGDK,IINEPTAAAIAYGLDK,FEELNADLFR,TTYSDNQPGVLIQVYEGER,GTLDPVE…
440	Ribose-5-phosphate isomerase OS=Mus musculus GN=Rpia PE=2 SV=2	IPI00113408.2|SWISS-PROT:P47968|ENSEMBL:ENSMUSP00000064158|REFSEQ:NP_033101|VEGA:OTTMUSP00000026232	32450.9	7.81	36.63	10	10	57	VKQENLDLICIPTSFQAR,NNQVLGIGSGSTIVHAVQR,FIVIADFR,LASHTAVENHVK,QENLDLICIPTSFQAR,VYFGMQDGSVNVR,GIPIEVIPMAYVPVSR,AGPVVTDNGNFILDWK,WSEVNTAIK
441	gi|219519732|gb|AAI44773.1| Psma8 protein	IPI00922953.1|TREMBL:B7ZMS4	23448.8	8.88	23.81	6	0	34	AITVFSPDGHLFQVEYAQEAVK,LYQTDPSGTYHAWK,LTVEDPVTVEYITR,LFQVEYAQEAVK
442	Apolipoprotein A-I-binding protein OS=Mus musculus GN=Apoa1bp PE=1 SV=1	IPI00170307.1|SWISS-PROT:Q8K4Z3|ENSEMBL:ENSMUSP00000029708|REFSEQ:NP_659146	30972.8	7.58	16.31	3	3	10	RPNKPLFTGLVTQCQK,LFGYQPTIYYPK,GNPSGIQPDLLISLTAPK
443	Radixin OS=Mus musculus GN=Rdx PE=1 SV=2	IPI00308324.2|SWISS-PROT:P26043	68600.8	5.85	17.15	9	0	43	FVIKPIDK,FFPEDVSEELIQEITQR,APDFVFYAPR,EAILNDEIYCPPETAVLLASYAVQAK,QLFDQVVK,IGFPWSEIR,KAPDFVFYAPR,ALELEQER,QLQALSSELAQAR
444	GTPase IMAP family member 8 OS=Mus musculus GN=Gimap8 PE=2 SV=1	IPI00417066.4|SWISS-PROT:Q75N62|ENSEMBL:ENSMUSP00000077350|REFSEQ:NP_001070878;NP_997651	76843.5	6.93	2.18	1	1	1	SGAGKSATGNTILGR
445	gi|13435696|gb|AAH04714.1| Heat shock protein 2	IPI00387494.1|TREMBL:B7U582;Q99KD7|ENSEMBL:ENSMUSP00000079306;ENSMUSP00000106034|REFSEQ:NP_001002012;NP_032327	69641.7	5.51	24.17	20	0	109	NTTIPTK,ARFEELNADLFR,VQVEYK,NVLIFDLGGGTFDVSILTIEDGIFEVK,TTPSYVAFTDTER,SENVQDLLLLDVTPL,IPKIQKLLQDFFNGK,DNNLLGK,STAGDTHLGGEDFDNR,IINEPTAAAIAYGLDK,FEELNADLFR,ITITNDK,VEIIANDQGNR,IINEPTAAAIAYGLDKK,LLQDFFNGK
446	Methylosome subunit pICln OS=Mus musculus GN=Clns1a PE=1 SV=1	IPI00117947.1|SWISS-PROT:Q61189	26021.1	3.98	28.81	4	4	13	GLGTGTLYIAESR,DPNAYPQEHLYVMVNAK,LQQPDTEAVLNGK,LSWLDGSGLGFSLEYPTISLHAVSR
446	gi|13784942|gb|AAH05575.3| Chloride channel, nucleotide-sensitive, 1A	IPI00124248.1|TREMBL:P97506;Q923F1|ENSEMBL:ENSMUSP00000026506|REFSEQ:NP_076160|VEGA:OTTMUSP00000029289	26522.7	3.98	28.22	4	4	13	GLGTGTLYIAESR,DPNAYPQEHLYVMVNAK,LQQPDTEAVLNGK,LSWLDGSGLGFSLEYPTISLHAVSR
447	gi|149249575|ref|XP_922379.3| PREDICTED: similar to Rab5B	IPI00849548.1|REFSEQ:XP_485050;XP_922379	22073	6.31	11	2	1	2	FEIWDTAGQER,IVLLGESAVGK
448	gi|82902501|ref|XP_930453.1| PREDICTED: similar to ubiquitin/40S ribosomal protein S27a fusion protein isoform 2	IPI00660718.1|TREMBL:Q3TWD1|REFSEQ:XP_930453	17750.7	9.7	23.87	8	0	68	MQIFVK,ESTLHLVLR,EGIPPDQQR,IQDKEGIPPDQQR,TLSDYNIQK,STLHLVLR
448	gi|94378076|ref|XP_001002242.1| PREDICTED: similar to fusion protein: ubiquitin (bases 43_513); ribosomal protein S27a (bases 217_532)	IPI00755353.2|REFSEQ:XP_001002242	17878.8	9.73	23.72	8	0	68	MQIFVK,ESTLHLVLR,EGIPPDQQR,IQDKEGIPPDQQR,TLSDYNIQK,STLHLVLR
449	Hsc70-interacting protein OS=Mus musculus GN=St13 PE=2 SV=1	IPI00116308.1|SWISS-PROT:Q99L47|TREMBL:Q3TGW8;Q3U3N7;Q3U8D2;Q3U9V1|ENSEMBL:ENSMUSP00000023039|REFSEQ:NP_598487	41655.9	5.19	10.78	4	4	10	AIEINPDSAQPYK,AIDLFTDAIK,LLGHWEEAAHDLALACK
450	Secernin-2 OS=Mus musculus GN=Scrn2 PE=2 SV=1	IPI00121931.1|SWISS-PROT:Q8VCA8|TREMBL:A2A712|ENSEMBL:ENSMUSP00000021249|REFSEQ:NP_666139|VEGA:OTTMUSP00000001819	46600.8	5.48	13.88	3	1	11	GLLTGEQTPPAQGLGSLFQAFVER,DEVQEVVFIPAGTHVPGSR,EPVGQGEALLGMDLLR
451	gi|149255014|ref|XP_001481364.1| PREDICTED: similar to maltase-glucoamylase	IPI00849818.1|REFSEQ:XP_001481364	413981	5.46	0.17	1	0	1	DPVNFK
451	gi|198385342|gb|ACH86011.1| maltase-glucoamylase	IPI00848693.2|TREMBL:B5THE2;Q6XK23;Q6XK24|ENSEMBL:ENSMUSP00000071466|REFSEQ:XP_001481327	208549	5.62	0.33	1	0	1	DPVNFK
452	Usp5 34 kDa protein	IPI00881491.1|VEGA:OTTMUSP00000033838	34367.8	5.04	16.78	4	0	29	IVILPDYLEIAR,ENLWLNLTDGSILCGR,TMTELEIDMNQR,DGLGGLPDIVR
453	F-box only protein 7 OS=Mus musculus GN=Fbxo7 PE=2 SV=1	IPI00869397.1|SWISS-PROT:Q3U7U3	57668.1	5.56	13.19	4	1	4	QVLNLPDVFGLVVLPLELK,LFKDQLVYPLLAFTR,AHLSQVLLPTLGFSSDTR,TQPLEVPESEPTLGQLR
453	gi|116686126|ref|NP_694875.2| F-box only protein 7	IPI00169531.3|TREMBL:Q3UBC1|ENSEMBL:ENSMUSP00000001837|REFSEQ:NP_694875|VEGA:OTTMUSP00000041356	57649.1	5.54	13.19	4	1	4	QVLNLPDVFGLVVLPLELK,LFKDQLVYPLLAFTR,AHLSQVLLPTLGFSSDTR,TQPLEVPESEPTLGQLR
454	gi|12850257|dbj|BAB28649.1| unnamed protein product	IPI00461580.1|TREMBL:Q9CZ18	26260.2	6.9	70.43	25	0	121	YMDFK,MLLFTEVTR,IYKVPSTEAEALASSLMGLFEK,KFDLGQDVIDFTGHSLALYR,FDLGQDVIDFTGHSLALYR,VIEGSFVYK,VPSTEAEALASSLMGLFEK,FDLGQDVIDFTGH,IYKVPSTEAEALASSLMGLFEKR,FLVYVANFDEK,FKLPGQPPASMGR,TFEGVDPK,TDDYLDQPCCETINR,KFDLGQDVIDFTGH,FLMANGQLVK,DWNVDLIPK,GRDWNVDLIPK,FLVYVANFDEKDPR,YGGESASITPLEDLYK,VLHMDQNPYYGGESASITPLEDLYK
455	Tropomyosin alpha-3 chain OS=Mus musculus GN=Tpm3 PE=1 SV=2	IPI00278611.7|SWISS-PROT:P21107-1|ENSEMBL:ENSMUSP00000029550;ENSMUSP00000113578|VEGA:OTTMUSP00000038083	32862.8	4.68	16.9	4	0	8	IQLVEEELDR,MELQEIQLK,AISDELDHALNDMTSI,TIDDLEDELYAQK
456	Choline transporter-like protein 5 OS=Mus musculus GN=Slc44a5 PE=2 SV=1	IPI00515531.1|SWISS-PROT:Q5RJI2|ENSEMBL:ENSMUSP00000087394|REFSEQ:NP_001074732|VEGA:OTTMUSP00000039417	81429	8.84	2.68	1	1	1	VYSMCVETIFICFLEDLER
457	Proteasome subunit beta type-4 OS=Mus musculus GN=Psmb4 PE=1 SV=1	IPI00129512.3|SWISS-PROT:P99026|ENSEMBL:ENSMUSP00000005923|REFSEQ:NP_032971|VEGA:OTTMUSP00000021272	29116.1	5.47	42.42	8	8	60	GVEIEGPLSAQTNWDIAH,TQNPMVTGTSVLGVK,FQIATVTEK,FDGGVVIAADMLGSYGSLAR,AIHSWLTR,VNDSTMLGASGDYADFQYLK,QVLGQMVIDEELLGDGHSYSPR
458	gi|1581799|prf||2117293A actin:ISOTYPE=gamma	IPI00266875.5|TREMBL:Q61852	42879.8	5.36	13.74	7	0	32	YPIEHGIITNWDDMEK,SYELPDGQVITIGNER,AVFPSIVGRPR,AVFPSIVGR,DSYVGDEAQSK
458	Actg2 30 kDa protein	IPI00885994.1|VEGA:OTTMUSP00000038271	30065.2	4.96	20	7	0	32	YPIEHGIITNWDDMEK,SYELPDGQVITIGNER,AVFPSIVGRPR,AVFPSIVGR,DSYVGDEAQSK
459	Cystatin-B OS=Mus musculus GN=Cstb PE=1 SV=1	IPI00125931.1|SWISS-PROT:Q62426|ENSEMBL:ENSMUSP00000005185|REFSEQ:NP_031819	11045.6	6.82	21.43	2	2	7	VFQPLPHENKPLTLSSYQTNK
460	Ank1 Isoform 6 of Ankyrin-1	IPI00755993.1|SWISS-PROT:Q02357-6|ENSEMBL:ENSMUSP00000072612;ENSMUSP00000113571|REFSEQ:NP_001104253|VEGA:OTTMUSP00000032484	209548	6.27	34.03	53	1	98	ELQFSVEDINR,TGASIDAVTESGLTPLHVASFMGHLPIVK,LLCSVIGGTDQAQWEDITGTTK,EHLGLSWAELAR,NGLSPIHMAAQGDHLDCVR,KGNTALHIAALAGQDEVVR,ITTIQGPEPGALQEYEQVLVSTR,LLGNQATFSPIVTVEPR,GGSPHSPAWNGYTPLHIAAK,LALQAQPVPDELVTK,TGFTPLHIAAHYENLNVAQLLLNR,TLEQHENFVEVAR,IITTDFPLYFVIMSR,LLLENGASPNLATTAGHTPLHTAAR,LGYISVTDVLK,IRVENPNSLLDQSTALLTLWVDREGENAK,NGASPNEVSSNGTTPLAIAK,SGLTPLHLVSQEGHVPVADVLIK,LAELLLEHDAHPNAAGK,NGVDINTCNQNGLNGL…
460	gi|111598486|gb|AAH79910.1| Ank1 protein	IPI00874807.1|TREMBL:Q0VGY9|ENSEMBL:ENSMUSP00000106313;ENSMUSP00000113656|VEGA:OTTMUSP00000032488	206867	6.02	34.39	53	1	98	ELQFSVEDINR,TGASIDAVTESGLTPLHVASFMGHLPIVK,LLCSVIGGTDQAQWEDITGTTK,EHLGLSWAELAR,NGLSPIHMAAQGDHLDCVR,KGNTALHIAALAGQDEVVR,ITTIQGPEPGALQEYEQVLVSTR,LLGNQATFSPIVTVEPR,GGSPHSPAWNGYTPLHIAAK,LALQAQPVPDELVTK,TGFTPLHIAAHYENLNVAQLLLNR,TLEQHENFVEVAR,IITTDFPLYFVIMSR,LLLENGASPNLATTAGHTPLHTAAR,LGYISVTDVLK,IRVENPNSLLDQSTALLTLWVDREGENAK,NGASPNEVSSNGTTPLAIAK,SGLTPLHLVSQEGHVPVADVLIK,LAELLLEHDAHPNAAGK,NGVDINTCNQNGLNGL…
460	Ank1 206 kDa protein	IPI00882025.1|ENSEMBL:ENSMUSP00000112850|VEGA:OTTMUSP00000032482	205853	6.1	34.56	53	1	98	ELQFSVEDINR,TGASIDAVTESGLTPLHVASFMGHLPIVK,LLCSVIGGTDQAQWEDITGTTK,EHLGLSWAELAR,NGLSPIHMAAQGDHLDCVR,KGNTALHIAALAGQDEVVR,ITTIQGPEPGALQEYEQVLVSTR,LLGNQATFSPIVTVEPR,GGSPHSPAWNGYTPLHIAAK,LALQAQPVPDELVTK,TGFTPLHIAAHYENLNVAQLLLNR,TLEQHENFVEVAR,IITTDFPLYFVIMSR,LLLENGASPNLATTAGHTPLHTAAR,LGYISVTDVLK,IRVENPNSLLDQSTALLTLWVDREGENAK,NGASPNEVSSNGTTPLAIAK,SGLTPLHLVSQEGHVPVADVLIK,LAELLLEHDAHPNAAGK,NGVDINTCNQNGLNGL…
460	Ankyrin-1 OS=Mus musculus GN=Ank1 PE=1 SV=2	IPI00127163.4|SWISS-PROT:Q02357-1|ENSEMBL:ENSMUSP00000113531|VEGA:OTTMUSP00000032487	204227	6.09	34.85	53	1	98	ELQFSVEDINR,TGASIDAVTESGLTPLHVASFMGHLPIVK,LLCSVIGGTDQAQWEDITGTTK,EHLGLSWAELAR,NGLSPIHMAAQGDHLDCVR,KGNTALHIAALAGQDEVVR,ITTIQGPEPGALQEYEQVLVSTR,LLGNQATFSPIVTVEPR,GGSPHSPAWNGYTPLHIAAK,LALQAQPVPDELVTK,TGFTPLHIAAHYENLNVAQLLLNR,TLEQHENFVEVAR,IITTDFPLYFVIMSR,LLLENGASPNLATTAGHTPLHTAAR,LGYISVTDVLK,IRVENPNSLLDQSTALLTLWVDREGENAK,NGASPNEVSSNGTTPLAIAK,SGLTPLHLVSQEGHVPVADVLIK,LAELLLEHDAHPNAAGK,NGVDINTCNQNGLNGL…
460	Ank1 207 kDa protein	IPI00881427.1|ENSEMBL:ENSMUSP00000113495|VEGA:OTTMUSP00000032486	206911	6.17	34.47	53	1	98	ELQFSVEDINR,TGASIDAVTESGLTPLHVASFMGHLPIVK,LLCSVIGGTDQAQWEDITGTTK,EHLGLSWAELAR,NGLSPIHMAAQGDHLDCVR,KGNTALHIAALAGQDEVVR,ITTIQGPEPGALQEYEQVLVSTR,LLGNQATFSPIVTVEPR,GGSPHSPAWNGYTPLHIAAK,LALQAQPVPDELVTK,TGFTPLHIAAHYENLNVAQLLLNR,TLEQHENFVEVAR,IITTDFPLYFVIMSR,LLLENGASPNLATTAGHTPLHTAAR,LGYISVTDVLK,IRVENPNSLLDQSTALLTLWVDREGENAK,NGASPNEVSSNGTTPLAIAK,SGLTPLHLVSQEGHVPVADVLIK,LAELLLEHDAHPNAAGK,NGVDINTCNQNGLNGL…
460	gi|219521051|gb|AAI71944.1| Ank1 protein	IPI00119871.3|SWISS-PROT:Q02357-2|TREMBL:B7ZW98|ENSEMBL:ENSMUSP00000081051|REFSEQ:NP_112435|VEGA:OTTMUSP00000032483	202963	6.14	35.04	53	1	98	ELQFSVEDINR,TGASIDAVTESGLTPLHVASFMGHLPIVK,LLCSVIGGTDQAQWEDITGTTK,EHLGLSWAELAR,NGLSPIHMAAQGDHLDCVR,KGNTALHIAALAGQDEVVR,ITTIQGPEPGALQEYEQVLVSTR,LLGNQATFSPIVTVEPR,GGSPHSPAWNGYTPLHIAAK,LALQAQPVPDELVTK,TGFTPLHIAAHYENLNVAQLLLNR,TLEQHENFVEVAR,IITTDFPLYFVIMSR,LLLENGASPNLATTAGHTPLHTAAR,LGYISVTDVLK,IRVENPNSLLDQSTALLTLWVDREGENAK,NGASPNEVSSNGTTPLAIAK,SGLTPLHLVSQEGHVPVADVLIK,LAELLLEHDAHPNAAGK,NGVDINTCNQNGLNGL…
460	Ank1 Isoform Er3 of Ankyrin-1	IPI00474771.2|SWISS-PROT:Q02357-3|ENSEMBL:ENSMUSP00000081050|VEGA:OTTMUSP00000032490	204290	5.93	34.84	53	1	98	ELQFSVEDINR,TGASIDAVTESGLTPLHVASFMGHLPIVK,LLCSVIGGTDQAQWEDITGTTK,EHLGLSWAELAR,NGLSPIHMAAQGDHLDCVR,KGNTALHIAALAGQDEVVR,ITTIQGPEPGALQEYEQVLVSTR,LLGNQATFSPIVTVEPR,GGSPHSPAWNGYTPLHIAAK,LALQAQPVPDELVTK,TGFTPLHIAAHYENLNVAQLLLNR,TLEQHENFVEVAR,IITTDFPLYFVIMSR,LLLENGASPNLATTAGHTPLHTAAR,LGYISVTDVLK,IRVENPNSLLDQSTALLTLWVDREGENAK,NGASPNEVSSNGTTPLAIAK,SGLTPLHLVSQEGHVPVADVLIK,LAELLLEHDAHPNAAGK,NGVDINTCNQNGLNGL…
460	Ank1 Isoform Br4 of Ankyrin-1	IPI00755019.1|SWISS-PROT:Q02357-4	206897	6.02	34.39	53	1	98	ELQFSVEDINR,TGASIDAVTESGLTPLHVASFMGHLPIVK,LLCSVIGGTDQAQWEDITGTTK,EHLGLSWAELAR,NGLSPIHMAAQGDHLDCVR,KGNTALHIAALAGQDEVVR,ITTIQGPEPGALQEYEQVLVSTR,LLGNQATFSPIVTVEPR,GGSPHSPAWNGYTPLHIAAK,LALQAQPVPDELVTK,TGFTPLHIAAHYENLNVAQLLLNR,TLEQHENFVEVAR,IITTDFPLYFVIMSR,LLLENGASPNLATTAGHTPLHTAAR,LGYISVTDVLK,IRVENPNSLLDQSTALLTLWVDREGENAK,NGASPNEVSSNGTTPLAIAK,SGLTPLHLVSQEGHVPVADVLIK,LAELLLEHDAHPNAAGK,NGVDINTCNQNGLNGL…
461	Ank1 Erythroid ankyrin	IPI00881305.1|TREMBL:Q61304|VEGA:OTTMUSP00000032489	120859	7.03	41.71	39	0	73	ELQFSVEDINR,LLCSVIGGTDQAQWEDITGTTK,EHLGLSWAELAR,LLGNQATFSPIVTVEPR,GGSPHSPAWNGYTPLHIAAK,LALQAQPVPDELVTK,TLEQHENFVEVAR,IITTDFPLYFVIMSR,LLLENGASPNLATTAGHTPLHTAAR,LGYISVTDVLK,IRVENPNSLLDQSTALLTLWVDREGENAK,NGASPNEVSSNGTTPLAIAK,SGLTPLHLVSQEGHVPVADVLIK,LAELLLEHDAHPNAAGK,EGHVDTALALLEK,IRVENPNSLLDQSTALLTLWVDR,LGYSPLHQAAQQGHTDIVTLLLK,IIALGPTGAQFLSPVIVEIPHFASHGR,LNTPPPLAEEEGLASR,LVPLVQATFPENAVTK,LDQVVESPAIP…
462	ABI gene family member 3 OS=Mus musculus GN=Abi3 PE=2 SV=2	IPI00454197.1|SWISS-PROT:Q8BYZ1-1	39118.7	5.4	2.72	1	1	1	EIGTLATVVR
462	gi|26329585|dbj|BAC28531.1| unnamed protein product	IPI00227639.1|TREMBL:Q8BZP5|ENSEMBL:ENSMUSP00000018525	29700.8	9.36	3.5	1	1	1	EIGTLATVVR
462	gi|123241592|emb|CAM15513.1| ABI gene family, member 3	IPI00653923.1|SWISS-PROT:Q8BYZ1-2|TREMBL:Q3TA46|ENSEMBL:ENSMUSP00000061893|REFSEQ:NP_079935|VEGA:OTTMUSP00000001693	39106.6	5.4	2.72	1	1	1	EIGTLATVVR
463	Thiamin pyrophosphokinase 1 OS=Mus musculus GN=Tpk1 PE=1 SV=1	IPI00313885.1|SWISS-PROT:Q9R0M5-1|ENSEMBL:ENSMUSP00000065631|REFSEQ:NP_038889|VEGA:OTTMUSP00000027697	27068.1	5.44	8.23	1	1	1	ESFLPEFVSGDFDSIRPEVK
463	gi|148681497|gb|EDL13444.1| thiamin pyrophosphokinase, isoform CRA_c	IPI00408194.1|SWISS-PROT:Q9R0M5-2|ENSEMBL:ENSMUSP00000110291|VEGA:OTTMUSP00000027699	21765.8	5.46	10.31	1	1	1	ESFLPEFVSGDFDSIRPEVK
464	Cand1 27 kDa protein	IPI00885943.1|VEGA:OTTMUSP00000040312	27155.7	6.43	14.98	2	0	8	FMATNDLMTELQK,QGGLLVNFHPSILTCLLPQLTSPR
465	Actin-related protein 3 OS=Mus musculus GN=Actr3 PE=1 SV=3	IPI00115627.4|SWISS-PROT:Q99JY9|TREMBL:Q3TGE1;Q3TGW0;Q3TWJ4;Q3UGH0;Q3ULF7;Q9ERF8|ENSEMBL:ENSMUSP00000027579|REFSEQ:NP_076224	47357.2	5.61	12.44	3	3	5	TLTGTVIDSGDGVTHVIPVAEGYVIGSCIK,GVDDLDFFIGDEAIEKPTYATK
466	Eef1d Isoform 2 of Elongation factor 1-delta	IPI00620302.3|SWISS-PROT:P57776-2|ENSEMBL:ENSMUSP00000105599;ENSMUSP00000112141|VEGA:OTTMUSP00000021371	28729.1	4.82	7.39	2	1	2	GVVQDLQQAISK,DIAAFDK
467	T-complex protein 1 subunit zeta OS=Mus musculus GN=Cct6a PE=1 SV=3	IPI00116281.3|SWISS-PROT:P80317|TREMBL:Q3TI05;Q3TI62;Q3TIX8;Q3TW97;Q52KG9;Q8VEI1|ENSEMBL:ENSMUSP00000031402|REFSEQ:NP_033968	58004.3	6.63	4.9	2	1	6	TFIEK,VHAELADVLTEAVVDSILAIR
468	Cyb5 12 kDa protein	IPI00918702.1|VEGA:OTTMUSP00000043049	12285.8	5.28	30	3	0	31	EQAGGDATENFEDVGHSTDAR,TYIIGELHPDDR
469	gi|149255339|ref|XP_996033.2| PREDICTED: similar to calmodulin	IPI00265576.6|REFSEQ:XP_922860;XP_996033	33168.4	5.06	8.47	3	0	12	DTDSEEEIR,SLFDKDGDGTITTK,MKDTDSEEEIR
470	Titin OS=Mus musculus GN=Ttn PE=1 SV=1	IPI00756257.1|SWISS-PROT:A2ASS6-1|TREMBL:Q62319;Q8BM32;Q8BUJ0;Q8BUX4;Q8C139;Q9CTL3|ENSEMBL:ENSMUSP00000070975;ENSMUSP00000097561|VEGA:OTTMUSP00000016107	3.90649e+06	5.91	0.04	2	0	6	TFIEK,FEILTDGR
470	gi|77812697|ref|NP_035782.3| titin isoform N2-A	IPI00604969.3|TREMBL:Q812E1|ENSEMBL:ENSMUSP00000107513|REFSEQ:NP_035782|VEGA:OTTMUSP00000016106	3716016	6.03	0.04	2	0	6	TFIEK,FEILTDGR
471	Osteoclast-stimulating factor 1 OS=Mus musculus GN=Ostf1 PE=1 SV=2	IPI00125923.1|SWISS-PROT:Q62422|ENSEMBL:ENSMUSP00000025631|REFSEQ:NP_059071|VEGA:OTTMUSP00000036303	23782.7	5.46	39.07	5	5	12	GYADIVQLLLAK,TGLIPSNYVAEQAESIDNPLHEAAK,DIVEVLFTQPNVELNQQNK,LALDMATNAACASLLK,LGDTALHAAAWKGYADIVQLLLAK
472	Thioredoxin domain-containing protein 17 OS=Mus musculus GN=Txndc17 PE=1 SV=1	IPI00471077.3|SWISS-PROT:Q9CQM5|ENSEMBL:ENSMUSP00000021158|REFSEQ:NP_080835|VEGA:OTTMUSP00000006389	14014.9	4.72	43.09	4	4	11	TIFAYFSGSK,ITAVPTLLK,SWCPDCVEAEPVIR,HVTEDCVFIYCQVGDKPYWK
473	26S proteasome non-ATPase regulatory subunit 3 OS=Mus musculus GN=Psmd3 PE=2 SV=2	IPI00314439.3|SWISS-PROT:P14685	60699.2	8.21	19.81	8	4	16	FNQVLDQFGEK,RLNHYVLYKAVHGFFTSNNATR,SLMPYFLLTQAVR,ELDTVTLEDIK,ISLADIAQK,SVFPEQANNNEWAR,LQLDSPEDAEFIVAK,AIQLEYSEAR
473	gi|126540941|emb|CAM46197.1| proteasome (prosome, macropain) 26S subunit, non-ATPase, 3	IPI00652694.1|TREMBL:Q3TP95;Q3U5M8;Q3ULJ5;Q8BK46|ENSEMBL:ENSMUSP00000017365|REFSEQ:NP_033465|VEGA:OTTMUSP00000006778	60718.2	8.48	19.81	8	4	16	FNQVLDQFGEK,RLNHYVLYKAVHGFFTSNNATR,SLMPYFLLTQAVR,ELDTVTLEDIK,ISLADIAQK,SVFPEQANNNEWAR,LQLDSPEDAEFIVAK,AIQLEYSEAR
474	Phgdh Protein	IPI00885925.1|VEGA:OTTMUSP00000032395	15726.2	9.13	10.07	1	0	2	AGTGVDNVDLEAATR
475	gi|149253819|ref|XP_001472581.1| PREDICTED: similar to Glyceraldehyde-3-phosphate dehydrogenase (GAPDH) isoform 1	IPI00752289.2|ENSEMBL:ENSMUSP00000091648|REFSEQ:XP_001472581;XP_001472607	35989.3	8.38	55.26	24	0	142	QASEGPLK,IVSNASCTTN,YDNSLK,SSTFDAGAGIALNDNFVK,GAAQNIIPASTGAAK,IVSNASCTTNCLAPLAK,VEIVAINDPFIDLN,VIHDNFGIVEGLMTTVH,VIPELNGK,GLMTTVHAITATQK,VEGLMTTVHAITATQK,PITIFQER,EGLMTTVHAITATQK,GIVEGLMTTVHAITATQK,INGKPITIFQERDPTNIK,INGKPITIFQER,VVDLMAYMASK,MFQYDSTHGK,LISWYDNEYGY,LISWYDNEYGYSNR,WGEAGAEYVMESTGVFTTMEK
476	gi|17016969|gb|AAL33549.1|AF435012_1 NUANCE	IPI00269869.1|TREMBL:Q8VHN9|VEGA:OTTMUSP00000044261	33472.5	6.46	5.07	1	1	1	HTPPSVVSDLFADIK
476	Nesprin-2 OS=Mus musculus GN=Syne2 PE=1 SV=2	IPI00845851.1|TREMBL:Q640M5;Q6PI66|REFSEQ:NP_001005510|VEGA:OTTMUSP00000044144	782725	5.23	0.22	1	1	1	HTPPSVVSDLFADIK
476	Syne2 13 kDa protein	IPI00919291.1|VEGA:OTTMUSP00000044260	12524.3	5.89	13.39	1	1	1	HTPPSVVSDLFADIK
476	gi|26351073|dbj|BAC39173.1| unnamed protein product	IPI00918857.1|TREMBL:Q6ZWN0;Q6ZWQ0|ENSEMBL:ENSMUSP00000069507|VEGA:OTTMUSP00000044182	59567.9	5.68	2.84	1	1	1	HTPPSVVSDLFADIK
477	Gnpda1 15 kDa protein	IPI00882386.1|VEGA:OTTMUSP00000035346	14542.4	5.4	76.61	6	0	25	IIQFNPGPDK,TFNMDEYVGLPR,DHPESYHSFMWNNFFK,HIDIHPENTHILDGNAADLQAECDAFEEK,IIQFNPGPDKYFTLGLPTGSTPLGCYQK,NGDLSFQYVK
478	gi|149249766|ref|XP_923442.2| PREDICTED: similar to fusion protein: ubiquitin (bases 43_513); ribosomal protein S27a (bases 217_532)	IPI00848548.1|REFSEQ:XP_900090;XP_923442	13273.6	10.07	28.7	7	0	66	MQIFVK,ESTLHLVLR,EGIPPDQQR,TLSDYNIQK,STLHLVLR
479	Regulatory factor X-associated protein OS=Mus musculus GN=Rfxap PE=2 SV=2	IPI00129521.1|SWISS-PROT:Q8VCG9|TREMBL:Q3UMW9|ENSEMBL:ENSMUSP00000040917|REFSEQ:NP_573494	24787.5	5.3	5.63	1	1	2	LEESTDNILSIVK
480	gi|149254979|ref|XP_001477311.1| PREDICTED: hypothetical protein LOC76419	IPI00851036.1|REFSEQ:XP_001477311	26262.6	10.27	3.85	1	0	1	NNQITNNQR
481	- 37 kDa protein	IPI00123176.1|ENSEMBL:ENSMUSP00000100794	36541.8	8.65	50.44	26	0	194	VGVNGFGR,QASEGPLK,IVSNASCTTN,RVIISAPSADAPMFVMGVNHEK,YDNSLK,SSTFDAGAGIALNDNFVK,GAAQNIIPASTGAAK,VSVVDLTCR,IVSNASCTTNCLAPLAK,LTGMAFR,VIISAPSADAPMFVMGVNHEK,VIPELNGK,GLMTTVHAITATQK,PITIFQER,EGLMTTVHAITATQK,INGKPITIFQER,LVINGKPITIFQERD,LISWYDNEYGY,LISWYDNEYGYSNR,LVINGKPITIFQER,VIHDNFGIMEGLMTTVHAITATQK
482	Putative L-aspartate dehydrogenase OS=Mus musculus GN=Aspdh PE=1 SV=1	IPI00471091.2|SWISS-PROT:Q9DCQ2|ENSEMBL:ENSMUSP00000039202|REFSEQ:NP_080966|VEGA:OTTMUSP00000036931	30269.6	6.45	2.79	1	1	1	VGVVGYGR
482	Aspdh 5 kDa protein	IPI00881318.1|VEGA:OTTMUSP00000036934	4578.4	9.1	18.18	1	1	1	VGVVGYGR
483	gi|119581084|gb|EAW60680.1| keratin 10 (epidermolytic hyperkeratosis; keratosis palmaris et plantaris), isoform CRA_a [Homo sapiens]	gi|21961605|gb|AAH34697.1|	58827	5.09	3.94	1	1	2	YCVQLSQIQAQISALEEQLQQIR
484	gi|145580629|ref|NP_997652.4| keratin Kb40	IPI00348328.4|TREMBL:A1L0X5;Q0VDM9;Q0VDN0;Q4L0E6;Q6IFT3|ENSEMBL:ENSMUSP00000062188|REFSEQ:NP_997652	112265	8.36	1.12	1	0	2	SLNNQFASFIDK
485	gi|26327813|dbj|BAC27647.1| unnamed protein product	IPI00461322.1|TREMBL:Q8CCV9	44467.9	6.35	9.64	4	0	10	VLIEILCTR,LGTDESCFNMILATR,GFGTDEQAIVDVVSNR
486	gi|149260748|ref|XP_999947.2| PREDICTED: similar to Glyceraldehyde-3-phosphate dehydrogenase (GAPDH)	IPI00753102.2|REFSEQ:XP_001477931;XP_999947	36192.5	8.77	15.52	8	0	44	VGVNGFGR,IVSNASCTTN,YDNSLK,IVSNASCTTNCLAPLAK,VVDLMAYMASK,MFQYDSTHGK
487	Phospholipase A-2-activating protein OS=Mus musculus GN=Plaa PE=2 SV=3	IPI00226234.5|SWISS-PROT:P27612	87235.2	5.77	1.51	1	1	1	VEAYQWSVSDGR
487	Plaa Phospholipase A2, activating protein	IPI00649175.2|TREMBL:B1AWF9|ENSEMBL:ENSMUSP00000030312|VEGA:OTTMUSP00000008215	46502.2	4.9	2.86	1	1	1	VEAYQWSVSDGR
487	gi|114431250|ref|NP_766283.2| phospholipase A2, activating protein	IPI00828952.1|TREMBL:A4QPD6|ENSEMBL:ENSMUSP00000102724|REFSEQ:NP_766283|VEGA:OTTMUSP00000008214	87221.1	5.77	1.51	1	1	1	VEAYQWSVSDGR
488	Ubiquitin carboxyl-terminal hydrolase 14 OS=Mus musculus GN=Usp14 PE=1 SV=3	IPI00270877.5|SWISS-PROT:Q9JMA1|ENSEMBL:ENSMUSP00000089728|REFSEQ:NP_067497|VEGA:OTTMUSP00000021967	56001.9	5.15	49.7	24	24	79	LSGGGDWHIAYVLLYGPR,ETDSSSAPAVTPSK,FDDDKVSIVTPEDILR,VSIVTPEDILR,ENQLQLSCFINQEVK,YLFTGLK,EKFEGVELNTDEPPMVFK,FEGVELNTDEPPMVFK,GKENQLQLSCFINQEVK,PLYSVTVK,SSSSGHYVSWVR,GEQGQYLQQDANECWIQMMR,FPLMLDVYELCTPELQEK,LPAYLTIQMVR,CTESEEEEVTK,ISRLPAYLTIQMVR,RVEIMEEESEQ,NALYIK,GGTLKDDDWGNIK,YEPFSFADDIGSNNCGYYDLQAVLTHQGR,AQLFALTGVQPAR
488	gi|84452155|ref|NP_001033678.1| ubiquitin specific protease 14 isoform 2	IPI00473685.3|TREMBL:Q3TC32;Q80UN0|ENSEMBL:ENSMUSP00000062215;ENSMUSP00000112368|REFSEQ:NP_001033678|VEGA:OTTMUSP00000021968	52318.8	5.51	53.49	24	24	79	LSGGGDWHIAYVLLYGPR,ETDSSSAPAVTPSK,FDDDKVSIVTPEDILR,VSIVTPEDILR,ENQLQLSCFINQEVK,YLFTGLK,EKFEGVELNTDEPPMVFK,FEGVELNTDEPPMVFK,GKENQLQLSCFINQEVK,PLYSVTVK,SSSSGHYVSWVR,GEQGQYLQQDANECWIQMMR,FPLMLDVYELCTPELQEK,LPAYLTIQMVR,CTESEEEEVTK,ISRLPAYLTIQMVR,RVEIMEEESEQ,NALYIK,GGTLKDDDWGNIK,YEPFSFADDIGSNNCGYYDLQAVLTHQGR,AQLFALTGVQPAR
489	Macrophage-capping protein OS=Mus musculus GN=Capg PE=1 SV=2	IPI00136906.1|SWISS-PROT:P24452	39240.4	6.73	13.92	3	0	5	YSPNTQVEILPQGR,QAALQVADGFISR,AQVEIITDGEEPAEMIQVLGPK
490	Bisphosphoglycerate mutase OS=Mus musculus GN=Bpgm PE=2 SV=2	IPI00221663.5|SWISS-PROT:P15327|TREMBL:Q3TAQ8|ENSEMBL:ENSMUSP00000047393|REFSEQ:NP_031589|VEGA:OTTMUSP00000015661	29978.2	6.57	76.06	40	13	275	HYGALIGLNR,SIHTAWLILEELGQEWVPVESSWR,LNNDGLEEAR,FCSWVDQK,HGEGQWNK,MALNHGEEQVR,ALNFEFDLVFTSILNR,LGNQEAIQAAIK,AVGPHQFLGNQEAIQAAIK,SYNVTPPPIEESHPYFHEIYSDRR,SILISAHGNSSR,PPPIEESHPYFHEIYSDR,SYNVTPPPIEESHPYFHEIY,SESLKDVLER,VCDVPLDQLPR,RSYNVTPPPIEESHPYFHEIYSDR,SYNVTPPPIEESHPYFHEIYSDR,QFLGNQEAIQAAIK,AVGPHQFLGNQEAIQAAIKK,AVGPHQFLGNQEAIQAA,SILISAHGN,HLEGISDEDIINITLPTGVPILLELDENLR,YKVCDVPLDQLPR
491	Sorcin OS=Mus musculus GN=Sri PE=1 SV=1	IPI00318485.3|SWISS-PROT:Q6P069-1|ENSEMBL:ENSMUSP00000003245|REFSEQ:NP_001074443|VEGA:OTTMUSP00000031410	21627.3	5.32	24.24	4	3	13	LMVSMLDR,CLTQSGIAGGYKPFNLETCR,ITFDDYIACCVK,ALTTMGFR
491	gi|124430543|ref|NP_079894.2| sorcin isoform 2	IPI00556765.1|SWISS-PROT:Q6P069-2|ENSEMBL:ENSMUSP00000086165|REFSEQ:NP_079894|VEGA:OTTMUSP00000031409	20295.8	5.11	26.23	4	3	13	LMVSMLDR,CLTQSGIAGGYKPFNLETCR,ITFDDYIACCVK,ALTTMGFR
492	gi|19484014|gb|AAH25189.1| Hnf1b protein	IPI00230377.1|SWISS-PROT:P27889-3|TREMBL:Q5NC37|ENSEMBL:ENSMUSP00000103748|VEGA:OTTMUSP00000008031	48336.1	9.51	2.07	1	1	1	EALVEECNR
492	Hnf1b Isoform 4 of Hepatocyte nuclear factor 1-beta	IPI00280267.1|SWISS-PROT:P27889-4	45391.9	9.67	2.2	1	1	1	EALVEECNR
492	gi|56709819|emb|CAI35312.1| HNF1 homeobox B	IPI00649507.1|TREMBL:Q5NC38|VEGA:OTTMUSP00000008032	23044.9	9.89	4.52	1	1	1	EALVEECNR
492	Hepatocyte nuclear factor 1-beta OS=Mus musculus GN=Hnf1b PE=1 SV=2	IPI00222981.4|SWISS-PROT:P27889-1|TREMBL:Q2M4H2;Q5SS49|ENSEMBL:ENSMUSP00000021016|REFSEQ:NP_033356|VEGA:OTTMUSP00000000936	61587.9	7.38	1.61	1	1	1	EALVEECNR
492	gi|148683780|gb|EDL15727.1| transcription factor 2, isoform CRA_d	IPI00230376.1|SWISS-PROT:P27889-2|TREMBL:Q5SS48|ENSEMBL:ENSMUSP00000103749|VEGA:OTTMUSP00000000937	58643.7	8.24	1.69	1	1	1	EALVEECNR
493	Proteasome activator complex subunit 3 OS=Mus musculus GN=Psme3 PE=1 SV=1	IPI00113660.1|SWISS-PROT:P61290|TREMBL:Q4FK54;Q99K09|ENSEMBL:ENSMUSP00000019470|REFSEQ:NP_035322|VEGA:OTTMUSP00000002694	29506.1	5.69	11.81	2	1	2	ITSEAEDLVANFFPK,TVESEAASYLDQISR
493	Psme3 Proteaseome (Prosome, macropain) 28 subunit, 3	IPI00649191.2|TREMBL:A2A4J1|ENSEMBL:ENSMUSP00000102888|VEGA:OTTMUSP00000002696	30895.7	6.27	11.32	2	1	2	ITSEAEDLVANFFPK,TVESEAASYLDQISR
494	TAR DNA-binding protein 43 OS=Mus musculus GN=Tardbp PE=1 SV=1	IPI00121758.1|SWISS-PROT:Q921F2|TREMBL:Q3U591;Q3V0E7;Q544R5;Q8BUM1|ENSEMBL:ENSMUSP00000038113|REFSEQ:NP_663531|VEGA:OTTMUSP00000011770;OTTMUSP00000042807	44547.7	6.26	7.49	1	1	1	NSGAPLGWGSASNAGSGSGFNGGFGSSMDSK
495	gi|29145083|gb|AAH49080.1| Impa1 protein	IPI00473176.1|TREMBL:Q80ZJ2|ENSEMBL:ENSMUSP00000113860|VEGA:OTTMUSP00000034807	29942.4	4.71	38.77	9	0	25	LQVSQQEDITK,EKYPCHSFIGEESVAAGEK,EALKNEMDVMIK,IVLSNMEK,LCSIPIHGIR,SSPADLVTVTDQK,SLLVTELGSSR,TVFTEQPTWVIDPIDGTTNFVHR
496	Glutaredoxin-1 OS=Mus musculus GN=Glrx PE=1 SV=3	IPI00331528.9|SWISS-PROT:Q9QUH0|TREMBL:Q3U6L3;Q9D6F8|ENSEMBL:ENSMUSP00000022082|REFSEQ:NP_444338|VEGA:OTTMUSP00000022985	11870.9	8.68	49.53	8	8	25	KTQEILSQLPFK,VVVFIKPTCPYCR,DCIGGCSDLISMQQTGELMTR,QIGALQL,TQEILSQLPFK,VVVFIKPTCPY
497	gi|149254985|ref|XP_001477646.1| PREDICTED: similar to proteasome alpha7/C8 subunit	IPI00475256.2|REFSEQ:XP_001472065;XP_001477646	28654.4	5.41	22.44	7	0	19	AFELELSWVGELTK,IIYIVHDEVK,GRHEIVPK,CKDGVVFGVEK,DGVVFGVEK,HVGMAVAGLLADAR
498	- 36 kDa protein	IPI00625893.3|ENSEMBL:ENSMUSP00000110058	36000.2	8.49	44.48	17	0	99	VGVNGFGR,QASEGPLK,IVSNASCTTN,RVIISAPSADAPMFVMGVNHEK,YDNSLK,SSTFDAGAGIALNDNFVK,GAAQNIIPASTGAAK,VSVVDLTCR,IVSNASCTTNCLAPLAK,LTGMAFR,VEIVAINDPFIDLN,VIHDNFGIVEGLMTTVH,VIISAPSADAPMFVMGVNHEK,VIPELNGK
499	gi|63514363|ref|XP_620036.1| PREDICTED: similar to 67 kda laminin receptor	IPI00606764.1|REFSEQ:XP_620036;XP_914566	28009	5.22	10.71	1	0	3	ADHQPLTEASYVNLPTIALCNTDSPLR
500	gi|94390139|ref|XP_001000017.1| PREDICTED: similar to Ubiquitin A-52 residue ribosomal protein fusion product 1	IPI00752068.1|REFSEQ:XP_001000017	14590.9	8.43	4.76	1	0	13	MQIFVK
501	Peroxiredoxin-2 OS=Mus musculus GN=Prdx2 PE=1 SV=3	IPI00117910.3|SWISS-PROT:Q61171|TREMBL:Q5M9N9|ENSEMBL:ENSMUSP00000005292;ENSMUSP00000105355;ENSMUSP00000105356|REFSEQ:NP_035693|VEGA:OTTMUSP00000018421;OTTMUSP00000018422;OTTMUSP00000018423	21778.7	5.2	71.72	40	16	352	DEALR,EYFSK,LVQAFQYTDEHGEVCPAGWKPGSDTIKPNVDDSK,LVQAFQYTDEHGEVCPAGWK,NDEGIAYR,PLLADVTK,SAPDFTATAVVDGAFK,LGCEVLGVSVDSQFTHLAWINTPRK,EGGLGPLNIPLLADVTK,KEGGLGPLNIPLLADVTK,SLSQNYGVLK,PDFTATAVVDGAFK,GLFIIDAK,KLGCEVLGVSVDSQFTHLAWINTPR,LVQAFQYTDEHGEVCPAGWKPGSDTIKPN,LGCEVLGVSVDSQFTHLAWINTPR,LVQAFQYTDEHGEVCPAGWKPGSDTIKPNVDDSKEYFSK,LGCEVLGVSVDSQFTH,QYTDEHGEVCPAGWKPGSDTIKPNVDDSK,GLGPLNIPLLADVTK,KLGCEVLGVSVDSQ…
502	EG667410 similar to mKIAA0060 protein	IPI00387347.5|REFSEQ:XP_995500	28502.7	5.68	43.14	8	0	34	TFNMDEYVGLPR,FFDGDLAK,TLAMDTILANAR,DHPESYHSFMWNNFFK,TVFVCDEDATLELK,HIDIHPENTHILDGNAADLQAECDAFEEK,LVDPLYSIK,NGDLSFQYVK
503	gi|82900057|ref|XP_485703.2| PREDICTED: similar to nucleoside diphosphate kinase B	IPI00379441.4|REFSEQ:XP_485703;XP_980967	20502.8	7.01	25.41	4	0	10	GLVGEIIK,TFIAIKPDGVQR,GDFCIQVGR,VMLGETNPADSKPGTIR
503	Nucleoside diphosphate kinase B OS=Mus musculus GN=Nme2 PE=1 SV=1	IPI00127417.1|SWISS-PROT:Q01768|TREMBL:B0LAA8;Q5NC82|ENSEMBL:ENSMUSP00000021217;ENSMUSP00000103476|REFSEQ:NP_001070997;NP_032731|VEGA:OTTMUSP00000001443;OTTMUSP00000001444	17363.1	6.97	30.26	4	0	10	GLVGEIIK,TFIAIKPDGVQR,GDFCIQVGR,VMLGETNPADSKPGTIR
503	gi|19852058|gb|AAL99984.1| Down syndrome cell adhesion molecule-like protein	IPI00408489.1|TREMBL:Q8R4B4|ENSEMBL:ENSMUSP00000042226	40482.3	9.39	12.6	4	0	10	GLVGEIIK,TFIAIKPDGVQR,GDFCIQVGR,VMLGETNPADSKPGTIR
504	Ank1 62 kDa protein	IPI00880715.1|VEGA:OTTMUSP00000032493	61861.9	8.97	34.09	16	0	30	TGASIDAVTESGLTPLHVASFMGHLPIVK,NGLSPIHMAAQGDHLDCVR,KGNTALHIAALAGQDEVVR,TGFTPLHIAAHYENLNVAQLLLNR,LLLENGASPNLATTAGHTPLHTAAR,NGVDINTCNQNGLNGLHLASK,EGHVDTALALLEK,TAAVLLQNDPNPDVLSK,ISEILLDHGAPIQAK,ALNGFTPLHIACK
505	gi|74224590|dbj|BAE25263.1| unnamed protein product	IPI00653537.1|TREMBL:Q3UPY1|ENSEMBL:ENSMUSP00000096205	15534.4	11.86	5.52	1	0	1	SILPTAPR
506	UMP-CMP kinase 2, mitochondrial OS=Mus musculus GN=Cmpk2 PE=2 SV=2	IPI00120113.5|SWISS-PROT:Q3U5Q7|ENSEMBL:ENSMUSP00000020969|REFSEQ:NP_065582	50036.3	6.89	43.18	13	5	33	AVLEECTSFIPEAR,DLLQLLGSCQEAARPQLAEFQADSQGLLWQR,IFDDEPTIIR,LWELQGDR,AVLDLVDQCPK,LLGYGPGDQAGEAQHGFLLR,QVQVDCACVLPAQEPHLHPLLPDLLNSAVFQDR,AFYSLGNYLVASEIAK,SYALCVPLAPGEGCGPR,RFTVELPDCSLTHFVLGDATDHR,FTVELPDCSLTHFVLGDATDHR,LAELLGPPGR
507	gi|124301201|ref|NP_598682.2| ovarian zinc finger protein	IPI00378780.4|TREMBL:Q8K263;Q8R217|ENSEMBL:ENSMUSP00000084467|REFSEQ:NP_598682|VEGA:OTTMUSP00000031920	101507	8.83	0.98	1	1	1	CCPGNCPPC
508	- 36 kDa protein	IPI00399459.2|ENSEMBL:ENSMUSP00000050698	36487.7	7.62	35.61	21	0	165	IVSNASCTTN,YDNSLK,SSTFDAGAGIALNDNFVK,IVSNASCTTNCLAPLAK,LTGMAFR,VIHDNFGIVEGLMTTVH,VIPELNGK,GLMTTVHAITATQK,VEGLMTTVHAITATQK,PITIFQER,EGLMTTVHAITATQK,GIVEGLMTTVHAITATQK,INGKPITIFQER,LVINGKPITIFQERD,VVDLMAYMASK,LISWYDNEYGY,LISWYDNEYGYSNR,LVINGKPITIFQER
509	Adenosine deaminase OS=Mus musculus GN=Ada PE=1 SV=3	IPI00261467.6|SWISS-PROT:P03958|TREMBL:Q4FJZ7;Q4FK28|ENSEMBL:ENSMUSP00000017841|REFSEQ:NP_031424|VEGA:OTTMUSP00000001096	39991.6	5.48	3.98	1	1	2	ANYSLNTDDPLIFK
510	Deoxyribonucleoside 5'-monophosphate N-glycosidase OS=Mus musculus GN=Rcl PE=2 SV=2	IPI00775937.1|TREMBL:Q3U9Y7|ENSEMBL:ENSMUSP00000045283|REFSEQ:NP_997044	18977.5	5.27	20.23	3	1	5	FQVWDYAEEEVETMLHR,AVALGKPILCLFRPQSGR
511	Ribonuclease UK114 OS=Mus musculus GN=Hrsp12 PE=1 SV=3	IPI00130640.5|SWISS-PROT:P52760|TREMBL:Q569N4|ENSEMBL:ENSMUSP00000022946|REFSEQ:NP_032313|VEGA:OTTMUSP00000035211	14255.4	8.73	37.04	4	4	10	AAYQVAALPR,TYFQGSLPAR,APAAIGPYSQAVQVDR,VEIEAIAVQGPFIK
512	gi|26350225|dbj|BAC38752.1| unnamed protein product	IPI00473597.1|TREMBL:Q8BIE2	30924.3	6.96	5.45	1	0	1	NFINNPLAQADWAAK
512	gi|109732638|gb|AAI16418.1| Myh9 protein	IPI00776379.1|TREMBL:Q14B05	26347.3	5.44	6.38	1	0	1	NFINNPLAQADWAAK
512	gi|26333989|dbj|BAC30712.1| unnamed protein product	IPI00337900.1|TREMBL:Q8BIM8|ENSEMBL:ENSMUSP00000070520	22323.6	6.52	7.5	1	0	1	NFINNPLAQADWAAK
512	Myh9 14 kDa protein	IPI00856780.1|VEGA:OTTMUSP00000031370	13578.6	5.45	12.5	1	0	1	NFINNPLAQADWAAK
513	gi|149256684|ref|XP_001481125.1| PREDICTED: similar to macrophage migration inhibitory factor isoform 1	IPI00606310.1|REFSEQ:XP_001481125;XP_001481126	12517.3	6.37	17.39	4	0	23	LLCGLLSDR,NYSKLLCGLLSDRLHISPDR,LHISPDR
514	gi|17223778|gb|AAL18244.1| proteasomal subunit beta type III	IPI00475139.1|TREMBL:Q8VHB3	5321.09	6.7	29.17	1	0	15	FGIQAQMVTTDFQK
515	Ubac1 Ubiquitin associated domain containing 1	IPI00754190.2|TREMBL:A2ARK9|ENSEMBL:ENSMUSP00000109798|VEGA:OTTMUSP00000013643	36840.1	5.11	17.68	3	3	11	KPSPEELDQGIDPNSPLFQAILDNPVVQLGLTNPK,LHICAADGAEWLEEATEDTSVEK
515	Ubiquitin-associated domain-containing protein 1 OS=Mus musculus GN=Ubac1 PE=2 SV=2	IPI00123354.2|SWISS-PROT:Q8VDI7|TREMBL:A2AHB3|ENSEMBL:ENSMUSP00000040220|REFSEQ:NP_598596|VEGA:OTTMUSP00000013567	45530.5	4.87	14.18	3	3	11	KPSPEELDQGIDPNSPLFQAILDNPVVQLGLTNPK,LHICAADGAEWLEEATEDTSVEK
515	Ubac1 Ubiquitin associated domain containing 1	IPI00755811.2|TREMBL:A2ARL0|ENSEMBL:ENSMUSP00000109799|VEGA:OTTMUSP00000013642	38370.4	4.72	16.86	3	3	11	KPSPEELDQGIDPNSPLFQAILDNPVVQLGLTNPK,LHICAADGAEWLEEATEDTSVEK
516	gi|122890234|emb|CAM14968.1| erythrocyte protein band 4.1	IPI00462873.3|SWISS-PROT:P48193-2|TREMBL:A2A840|ENSEMBL:ENSMUSP00000060375;ENSMUSP00000081274|REFSEQ:NP_001122078|VEGA:OTTMUSP00000010392	89664.1	5.31	20.52	12	0	26	QASALIDRPAPHFER,YYLCLQLR,VSLLDDTVYECVVEK,FYPPDPAQLTEDITR,SMTPAQADLEFLENAK,LSMYGVDLHK,IRPGEQEHYESTIGFK,TWLDSAK,GVPWNFTFNVK,RGEEPAEPAEPEPTEAWK,IVITGDADIDHDQVLVQAIK,TQTVTISDTANAVK
517	gi|148669565|gb|EDL01512.1| annexin A7, isoform CRA_c	IPI00114017.2|TREMBL:Q3TT33|ENSEMBL:ENSMUSP00000098405|REFSEQ:NP_001104264;NP_033804	49925.3	5.91	14.47	7	0	15	TILQCALNRPAFFAER,EFSGYVESGLKTILQCALNRPAFFAER,VLIEILCTR,LGTDESCFNMILATR,GFGTDEQAIVDVVSNR
518	Erythrocyte band 7 integral membrane protein OS=Mus musculus GN=Stom PE=1 SV=3	IPI00323748.2|SWISS-PROT:P54116|TREMBL:A2AL38|ENSEMBL:ENSMUSP00000028241|REFSEQ:NP_038543|VEGA:OTTMUSP00000013019	31375.3	6.46	37.68	9	4	35	VQNATLAVANITNADSATR,TISFDIPPQEVLTK,GPGLFFILPCTDSLIK,NLSQILSDR,NSTIVFPLPVDMLQGIMGSNH,EASMVITESPAALQLR,YLQTLTTIAAEK
519	gi|26345348|dbj|BAC36325.1| unnamed protein product	IPI00405405.1|TREMBL:Q05C65;Q05CY6;Q3TT65;Q6PHA6;Q8BVV6|ENSEMBL:ENSMUSP00000074018	42587	5.2	33.33	13	0	62	LQDMLDGFIK,FVLCPECENPETDLHVNPK,TVIVNMVDVAK,GLTLSDDLER,SVSDQFYR,YLLHGLECVVAMHQAQLISKIPHILK,YIVNGSHEANK,VNILFDFVK,YLLHGLECVVAMHQAQLISK,LCTFILK,YIVNGSHEANKLQDMLDGFIKK,SDNKDDDIDIDAI
520	Beta-enolase OS=Mus musculus GN=Eno3 PE=1 SV=3	IPI00228548.6|SWISS-PROT:P21550|TREMBL:Q4FK59;Q5SX58|ENSEMBL:ENSMUSP00000072620;ENSMUSP00000104188|REFSEQ:NP_001129534;NP_031959|VEGA:OTTMUSP00000006349;OTTMUSP00000006350;OTTMUSP00000021511;OTTMUSP00000021512	47024.9	6.73	28.11	12	2	77	GVPLYR,YDLDFK,AAVPSGASTGIYEALELR,FGANAILGVSLAVCK,LAQSNGWGVMVSHR,SGETEDTFIADLVVGLCTGQIK,VNQIGSVTESIQACK,DATNVGDEGGFAPNILENNEALELLK
521	gi|51593432|gb|AAH80800.1| Ptms protein	IPI00471441.1|SWISS-PROT:Q9D0J8|TREMBL:Q66JR8;Q80WS9|ENSEMBL:ENSMUSP00000032216;ENSMUSP00000108063|REFSEQ:NP_081264|VEGA:OTTMUSP00000029228	23158.2	4.74	9.48	3	0	9	VHLVGIDIFTGK,KNGFVVLK
522	gi|74188519|dbj|BAE28016.1| unnamed protein product	IPI00421139.8|TREMBL:Q3UH41;Q6NXJ3;Q9D3X0|ENSEMBL:ENSMUSP00000073367|REFSEQ:XP_912858	212069	7.19	0.53	1	0	1	SLNECESLLR
522	gi|74188686|dbj|BAE28082.1| unnamed protein product	IPI00626101.2|TREMBL:Q3UGX5|ENSEMBL:ENSMUSP00000087879|REFSEQ:XP_982788	214382	7.09	0.52	1	0	1	SLNECESLLR
523	gi|51830180|ref|XP_487442.1| PREDICTED: similar to Carbonyl reductase 1	IPI00459374.3|REFSEQ:XP_487442	30674.2	5.91	25.99	6	0	40	TNFFGTR,SETITEEELVGLMNK,ILLNACCPGWVR,IGVTVLSR,SPEEGAETPVYLALLPPDAEGPHGQFVQDK
524	SH3 domain-binding glutamic acid-rich-like protein OS=Mus musculus GN=Sh3bgrl PE=2 SV=1	IPI00122265.1|SWISS-PROT:Q9JJU8|TREMBL:A2ALN7;Q3U9A8|ENSEMBL:ENSMUSP00000033598|REFSEQ:NP_064373|VEGA:OTTMUSP00000019899	12811.3	4.87	35.09	3	3	16	ENNAVYAFLGLTAPPGSK,QQDVLCFLEANK,GDYDAFFEAR
525	gi|149262987|ref|XP_001475660.1| PREDICTED: similar to ubiquitin-conjugating enzyme E2 UbcH-ben	IPI00850217.1|REFSEQ:XP_001475660	25943.3	5.96	22.84	5	2	38	IYHPNVDK,LLAEPVPGIK,LELFLPEEYPMAAPK,YFHVVIAGPQDSPFEGGTFK
525	Ubiquitin-conjugating enzyme E2 N OS=Mus musculus GN=Ube2n PE=1 SV=1	IPI00165854.3|SWISS-PROT:P61089|TREMBL:A2RTT4|ENSEMBL:ENSMUSP00000096932|REFSEQ:NP_542127	17137.8	6.13	34.87	5	2	38	IYHPNVDK,LLAEPVPGIK,LELFLPEEYPMAAPK,YFHVVIAGPQDSPFEGGTFK
526	Eukaryotic translation initiation factor 5A-2 OS=Mus musculus GN=Eif5a2 PE=2 SV=3	IPI00331514.6|SWISS-PROT:Q8BGY2|TREMBL:Q8CH67;Q8VHU9|ENSEMBL:ENSMUSP00000050289|REFSEQ:NP_808254	16793.2	5.38	24.84	5	0	18	VHLVGIDIFTGK,KNGFVVLK,KYEDICPSTHNMDVPNIK,YEDICPSTHNMDVPNIK
527	Proteasome subunit beta type-5 OS=Mus musculus GN=Psmb5 PE=1 SV=3	IPI00317902.3|SWISS-PROT:O55234|ENSEMBL:ENSMUSP00000022803|REFSEQ:NP_035316	28532.4	6.52	60.98	18	0	75	GYSYDLK,VIEINPYLLGTMAGGAADCSFWER,RGPGLYYVDSEGNR,SVGSGSVYAYGVMDR,LLGTMAGGAADCSFWER,FLHGVIVAADSR,VEEAYDLAR,AIYQATYR,ISVAAASKLLANMVYQYK,ATAGAYIASQTVK,LLANMVYQYK,GMGLSMGTMICGWDK,GPGLYYVDSEGNR,DAYSGGAVNLYHVR,VSSDNVADLHDK
528	gi|149264832|ref|XP_001475366.1| PREDICTED: similar to sid478p	IPI00850487.1|REFSEQ:XP_001475366	31195.6	7	20.92	8	0	26	CFGGLQK,AYDATCLVK,KIPVVFR,FAVYLPPQAESGK,MSIFGHSMGGHGALICALKNPGK
529	gi|123248824|emb|CAM20507.1| ubiquitin-conjugating enzyme E2O	IPI00875550.1|TREMBL:A2A7X3|ENSEMBL:ENSMUSP00000080791|REFSEQ:NP_776116|VEGA:OTTMUSP00000004211	140834	4.94	22.05	20	20	58	IFSSVQWLSGVKPVLSTK,VVQSMTQLVR,IAWECPEK,SNDLFPVHHLDNNEFCPGDFVVDK,LRPSGDDVELIGEEEDVSVYDIADHPDFR,GSVHFGLVR,RPPEVFEQEIR,SFCPGGTDSVSPPPSIITQENLGR,VQWYPEGVK,SNDLFPVHHLDNNEFCPGDFVVDKR,VEVVWADNSK,VCVSLLGTWIGK,LLFSHDLVSGR,VQSCPDPAVYGVVQSGDHVGR,LIGTNCIIYPVNSK,SGYPDIGFPLFPLSK,IESWLETHAMQER,VSDSGLFFDDSYGFYPGQVLIGPAK,TLDNVAIAEEEK,CLYVFPAK
529	Ubiquitin-conjugating enzyme E2 O OS=Mus musculus GN=Ube2o PE=1 SV=2	IPI00453803.5|SWISS-PROT:Q6ZPJ3	140818	4.94	22.05	20	20	58	IFSSVQWLSGVKPVLSTK,VVQSMTQLVR,IAWECPEK,SNDLFPVHHLDNNEFCPGDFVVDK,LRPSGDDVELIGEEEDVSVYDIADHPDFR,GSVHFGLVR,RPPEVFEQEIR,SFCPGGTDSVSPPPSIITQENLGR,VQWYPEGVK,SNDLFPVHHLDNNEFCPGDFVVDKR,VEVVWADNSK,VCVSLLGTWIGK,LLFSHDLVSGR,VQSCPDPAVYGVVQSGDHVGR,LIGTNCIIYPVNSK,SGYPDIGFPLFPLSK,IESWLETHAMQER,VSDSGLFFDDSYGFYPGQVLIGPAK,TLDNVAIAEEEK,CLYVFPAK
530	Carbonic anhydrase 7 OS=Mus musculus GN=Ca7 PE=1 SV=2	IPI00187296.1|SWISS-PROT:Q9ERQ8|TREMBL:Q3UND9|ENSEMBL:ENSMUSP00000052136|REFSEQ:NP_444300|VEGA:OTTMUSP00000037205	29914.7	6.45	2.65	1	0	1	VTWIVLR
530	gi|148679273|gb|EDL11220.1| carbonic anhydrase 7, isoform CRA_a	IPI00881349.1|VEGA:OTTMUSP00000037206;OTTMUSP00000037207	23624.8	7.13	3.37	1	0	1	VTWIVLR
531	Ribosyldihydronicotinamide dehydrogenase [quinone] OS=Mus musculus GN=Nqo2 PE=2 SV=3	IPI00266614.4|SWISS-PROT:Q9JI75|ENSEMBL:ENSMUSP00000021843;ENSMUSP00000053809|REFSEQ:NP_064678	26248.1	6.53	29.44	5	5	13	ALTSDIFEEQR,GFAFDIPGFYDSGFLK,YFLWPLQHGTLHFCGFK,NDITGAPSNPDVFSYGIETHEAYK
531	gi|12842662|dbj|BAB25683.1| unnamed protein product	IPI00268553.4|TREMBL:Q9CVF5;Q9CVI1|ENSEMBL:ENSMUSP00000105897	30503	9.11	25.47	5	5	13	ALTSDIFEEQR,GFAFDIPGFYDSGFLK,YFLWPLQHGTLHFCGFK,NDITGAPSNPDVFSYGIETHEAYK
532	gi|15488685|gb|AAH13489.1| Peroxiredoxin 6	IPI00758024.1|TREMBL:Q6A0D0;Q6GT24|ENSEMBL:ENSMUSP00000071636|REFSEQ:NP_031479|VEGA:OTTMUSP00000017703	24826.6	5.98	85.27	32	0	242	PFPIIDDK,VVFIFGPDKK,LIALSIDSVEDHLAWSK,LSILYPATTGR,DANNMPVTAR,KGESVMVVPTLSEEEAK,LAPEFAK,DFTPVCTTELGR,VVFIFGPDK,GESVMVVPTLSEEEAK,LPFPIIDDK,VVDSLQLTGTKPVATPVDWK,NFDEILR,SIDSVEDHLAWSK,DINAYNGETPTEK,DLAILLGMLDPVEK,LKLSILYPATTGR,GRDLAILLGMLDPVEK,IRFHDFLGDSWGILFSHPR,FHDFLGDSWGILFSHPR,PGGLLLGDEAPNFEANTTIGR
533	Protein kinase C and casein kinase substrate in neurons protein 2 OS=Mus musculus GN=Pacsin2 PE=2 SV=1	IPI00125880.1|SWISS-PROT:Q9WVE8|TREMBL:Q3TDA7;Q3UP40;Q8BNK9|ENSEMBL:ENSMUSP00000058320|REFSEQ:NP_035992	55832.8	5.1	5.56	2	2	3	LDSGQVGLYPANYVEAIQ,AADAVEDLR
534	Leukocyte surface antigen CD47 OS=Mus musculus GN=Cd47 PE=1 SV=2	IPI00403079.4|SWISS-PROT:Q61735-1|TREMBL:Q3U967|ENSEMBL:ENSMUSP00000073179;ENSMUSP00000110140|VEGA:OTTMUSP00000015908	33097.5	8.93	4.62	1	1	4	ISVSDLINGIASLK
534	Cd47 35 kDa protein	IPI00875877.1|ENSEMBL:ENSMUSP00000023320	35289.9	8.58	4.32	1	1	4	ISVSDLINGIASLK
534	gi|148665700|gb|EDK98116.1| CD47 antigen (Rh-related antigen, integrin-associated signal transducer), isoform CRA_b	IPI00124830.3|SWISS-PROT:Q61735-2|ENSEMBL:ENSMUSP00000099853|REFSEQ:NP_034711|VEGA:OTTMUSP00000015907	35316.9	8.58	4.32	1	1	4	ISVSDLINGIASLK
535	- 36 kDa protein	IPI00874964.3|ENSEMBL:ENSMUSP00000073289	36249.5	8.51	70.03	40	0	280	VGVNGFGR,QASEGPLK,IVSNASCTTN,RVIISAPSADAPMFVMGVNHEK,YDNSLK,SSTFDAGAGIALNDNFVK,GAAQNIIPASTGAAK,VSVVDLTCR,IVSNASCTTNCLAPLAK,LTGMAFR,VEIVAINDPFIDLN,VIHDNFGIVEGLMTTVH,VIISAPSADAPMFVMGVNHEK,VIPELNGK,GLMTTVHAITATQK,VEGLMTTVHAITATQK,PITIFQER,EGLMTTVHAITATQK,GIVEGLMTTVHAITATQK,LVINGKPITIFQERDPTNIK,INGKPITIFQERDPTNIK,GILGYTEDQVVSCDFNSNSH,INGKPITIFQER,VPTPNVSVVDLTCR,LVINGKPITIFQERD,VVDLMAYMASK,MFQYDSTHGK,G…
535	Glyceraldehyde-3-phosphate dehydrogenase OS=Mus musculus GN=Gapdh PE=1 SV=2	IPI00273646.9|SWISS-PROT:P16858|TREMBL:A6H6A8;Q3TUZ9;Q6IWE3|ENSEMBL:ENSMUSP00000100482;ENSMUSP00000100550;ENSMUSP00000100572;ENSMUSP00000105217;ENSMUSP00000105219;ENSMUSP00000105224;ENSMUSP00000109473;ENSMUSP00000113213;ENSMUSP00000113942|REFSEQ:NP_03	35810	8.44	70.87	40	0	280	VGVNGFGR,QASEGPLK,IVSNASCTTN,RVIISAPSADAPMFVMGVNHEK,YDNSLK,SSTFDAGAGIALNDNFVK,GAAQNIIPASTGAAK,VSVVDLTCR,IVSNASCTTNCLAPLAK,LTGMAFR,VEIVAINDPFIDLN,VIHDNFGIVEGLMTTVH,VIISAPSADAPMFVMGVNHEK,VIPELNGK,GLMTTVHAITATQK,VEGLMTTVHAITATQK,PITIFQER,EGLMTTVHAITATQK,GIVEGLMTTVHAITATQK,LVINGKPITIFQERDPTNIK,INGKPITIFQERDPTNIK,GILGYTEDQVVSCDFNSNSH,INGKPITIFQER,VPTPNVSVVDLTCR,LVINGKPITIFQERD,VVDLMAYMASK,MFQYDSTHGK,G…
535	gi|149266427|ref|XP_001474391.1| PREDICTED: similar to Glyceraldehyde-3-phosphate dehydrogenase isoform 1	IPI00850779.1|ENSEMBL:ENSMUSP00000100721|REFSEQ:XP_001474391;XP_001474419	35757	8.1	70.87	40	0	280	VGVNGFGR,QASEGPLK,IVSNASCTTN,RVIISAPSADAPMFVMGVNHEK,YDNSLK,SSTFDAGAGIALNDNFVK,GAAQNIIPASTGAAK,VSVVDLTCR,IVSNASCTTNCLAPLAK,LTGMAFR,VEIVAINDPFIDLN,VIHDNFGIVEGLMTTVH,VIISAPSADAPMFVMGVNHEK,VIPELNGK,GLMTTVHAITATQK,VEGLMTTVHAITATQK,PITIFQER,EGLMTTVHAITATQK,GIVEGLMTTVHAITATQK,LVINGKPITIFQERDPTNIK,INGKPITIFQERDPTNIK,GILGYTEDQVVSCDFNSNSH,INGKPITIFQER,VPTPNVSVVDLTCR,LVINGKPITIFQERD,VVDLMAYMASK,MFQYDSTHGK,G…
535	gi|149252413|ref|XP_001476275.1| PREDICTED: similar to Glyceraldehyde-3-phosphate dehydrogenase (GAPDH)	IPI00849031.1|REFSEQ:XP_001475655;XP_001476275;XP_001479381	33921.8	8.45	74.92	40	0	280	VGVNGFGR,QASEGPLK,IVSNASCTTN,RVIISAPSADAPMFVMGVNHEK,YDNSLK,SSTFDAGAGIALNDNFVK,GAAQNIIPASTGAAK,VSVVDLTCR,IVSNASCTTNCLAPLAK,LTGMAFR,VEIVAINDPFIDLN,VIHDNFGIVEGLMTTVH,VIISAPSADAPMFVMGVNHEK,VIPELNGK,GLMTTVHAITATQK,VEGLMTTVHAITATQK,PITIFQER,EGLMTTVHAITATQK,GIVEGLMTTVHAITATQK,LVINGKPITIFQERDPTNIK,INGKPITIFQERDPTNIK,GILGYTEDQVVSCDFNSNSH,INGKPITIFQER,VPTPNVSVVDLTCR,LVINGKPITIFQERD,VVDLMAYMASK,MFQYDSTHGK,G…
536	gi|149260709|ref|XP_001476232.1| PREDICTED: similar to Glyceraldehyde-3-phosphate dehydrogenase (GAPDH) isoform 1	IPI00849046.1|REFSEQ:XP_001476232;XP_001476564	35775	8.44	51.95	29	0	186	VGVNGFGR,QASEGPLK,IVSNASCTTN,RVIISAPSADAPMFVMGVNHEK,YDNSLK,GAAQNIIPASTGAAK,LTGMAFR,VEIVAINDPFIDLN,VIISAPSADAPMFVMGVNHEK,VIPELNGK,PITIFQER,LVINGKPITIFQERDPTNIK,INGKPITIFQERDPTNIK,GILGYTEDQVVSCDFNSNSH,INGKPITIFQER,LVINGKPITIFQERD,VVDLMAYMASK,MFQYDSTHGK,LISWYDNEYGY,LISWYDNEYGYSNR,LVINGKPITIFQER
536	gi|149260711|ref|XP_001476250.1| PREDICTED: similar to Glyceraldehyde-3-phosphate dehydrogenase (GAPDH) isoform 2	IPI00849050.1|REFSEQ:XP_001476250;XP_001476583	33886.9	8.45	54.92	29	0	186	VGVNGFGR,QASEGPLK,IVSNASCTTN,RVIISAPSADAPMFVMGVNHEK,YDNSLK,GAAQNIIPASTGAAK,LTGMAFR,VEIVAINDPFIDLN,VIISAPSADAPMFVMGVNHEK,VIPELNGK,PITIFQER,LVINGKPITIFQERDPTNIK,INGKPITIFQERDPTNIK,GILGYTEDQVVSCDFNSNSH,INGKPITIFQER,LVINGKPITIFQERD,VVDLMAYMASK,MFQYDSTHGK,LISWYDNEYGY,LISWYDNEYGYSNR,LVINGKPITIFQER
537	0610037L13Rik 13 kDa protein	IPI00880681.1|VEGA:OTTMUSP00000036627	12643.7	9.97	15.45	1	0	3	ATLENVTNLRPVGEDFR
538	gi|148666385|gb|EDK98801.1| mCG1036425	IPI00135857.3|REFSEQ:XP_926169;XP_994787	15984.7	6.34	77.27	19	0	120	HGGPADEER,ASGEPVVLSGQITGLTEGQHGFHVHQYGDNTQGCTSAGPH,LACGVIGIAQ,GDGPVQGTIHFEQK,ASGEPVVLSGQITGLTEGQHGFHVH,HVGDLGNVTAGK,GGNEESTK,ISLSGEHSIIGR,QDDLGK,VISLSGEHSIIGR,SLSGEHSIIGR,ASGEPVVLSGQITGLTEGQHGF,TMVVHEK
539	Biliverdin reductase A OS=Mus musculus GN=Blvra PE=2 SV=1	IPI00330627.5|SWISS-PROT:Q9CY64|TREMBL:A2ASB2|ENSEMBL:ENSMUSP00000002064|REFSEQ:NP_080954|VEGA:OTTMUSP00000017108	33524.5	6.53	46.78	13	9	46	SPLSWIEEK,FTASPLEEEK,MTVQLETQNK,DQDIFIQK,LLGQVSAEDLAAEK,QISLEDALR,DLKDPHSSAFLNLIGYVSR,SGSLEEVPNVGVNK,FGFPAFSGISR,ILHCLELASDIQR,SQEVDVAYICTESSSHEDYIR
540	Protein disulfide-isomerase A3 OS=Mus musculus GN=Pdia3 PE=1 SV=2	IPI00230108.6|SWISS-PROT:P27773|ENSEMBL:ENSMUSP00000028683|REFSEQ:NP_031978|VEGA:OTTMUSP00000016318	56678.4	5.88	4.75	1	1	3	TFSHELSDFGLESTTGEVPVVAIR
541	gi|124487221|ref|NP_001074884.1| sterile alpha motif domain containing 1	IPI00762209.2|ENSEMBL:ENSMUSP00000092853|REFSEQ:NP_001074884	54533.1	7.08	2.89	1	1	2	VQPPRRGATPPAPPR
542	PCTP-like protein OS=Mus musculus GN=Stard10 PE=1 SV=1	IPI00125515.3|SWISS-PROT:Q9JMD3|TREMBL:Q0VG22;Q52LA1;Q5RL65;Q66JR2;Q6PDD6|ENSEMBL:ENSMUSP00000032927|REFSEQ:NP_064374	32951.5	6.67	14.09	3	3	7	AVSIQTGYLIQSTGPK,SCVITYLAQVDPK,ESVQVPDDQDFR
543	gi|149268472|ref|XP_001476070.1| PREDICTED: similar to Glyceraldehyde-3-phosphate dehydrogenase (GAPDH)	IPI00849879.1|REFSEQ:XP_001476070	39967.6	8.09	57.07	36	0	259	QASEGPLK,IVSNASCTTN,RVIISAPSADAPMFVMGVNHEK,YDNSLK,SSTFDAGAGIALNDNFVK,GAAQNIIPASTGAAK,VSVVDLTCR,IVSNASCTTNCLAPLAK,LTGMAFR,VEIVAINDPFIDLN,VIHDNFGIVEGLMTTVH,VIISAPSADAPMFVMGVNHEK,GLMTTVHAITATQK,VEGLMTTVHAITATQK,PITIFQER,EGLMTTVHAITATQK,GIVEGLMTTVHAITATQK,LVINGKPITIFQERDPTNIK,INGKPITIFQERDPTNIK,GILGYTEDQVVSCDFNSNSH,INGKPITIFQER,VPTPNVSVVDLTCR,LVINGKPITIFQERD,VVDLMAYMASK,GILGYTEDQVVSCDFNSNSHSSTFDAGAGI…
544	gi|117938334|ref|NP_033286.2| spectrin beta 2 isoform 2	IPI00121892.9|SWISS-PROT:Q62261-2|TREMBL:Q3TTX2;Q3TZN6;Q8C509|ENSEMBL:ENSMUSP00000099902|REFSEQ:NP_033286|VEGA:OTTMUSP00000005520	251156	5.37	0.46	1	0	1	HRPDLIDFDK
544	Spectrin beta chain, brain 1 OS=Mus musculus GN=Sptbn1 PE=1 SV=2	IPI00319830.7|SWISS-PROT:Q62261-1|TREMBL:Q8BQ35;Q8R1C2|ENSEMBL:ENSMUSP00000006629;ENSMUSP00000011877|REFSEQ:NP_787030|VEGA:OTTMUSP00000005519	274223	5.4	0.42	1	0	1	HRPDLIDFDK
544	gi|123211172|emb|CAM16973.1| spectrin beta 2	IPI00831369.1|TREMBL:P70435;Q5DTR4|VEGA:OTTMUSP00000021662	244251	5.3	0.48	1	0	1	HRPDLIDFDK
545	gi|26354943|dbj|BAC41098.1| unnamed protein product	IPI00133977.3|TREMBL:B7ZNL2;Q8C1W9|ENSEMBL:ENSMUSP00000101533	47361.7	4.63	16.35	5	3	19	FYEEVHDLER,LDNVSHTPSSYIETLPK,QVPNESFFNFFSPLK,SEPDKADPFSFEGPEIVDCDGCTIDWK
545	Nucleosome assembly protein 1-like 4 OS=Mus musculus GN=Nap1l4 PE=1 SV=1	IPI00876202.1|SWISS-PROT:Q78ZA7|TREMBL:A2RSB1|ENSEMBL:ENSMUSP00000072510|REFSEQ:NP_032698	42679.3	4.56	18.4	5	3	19	FYEEVHDLER,LDNVSHTPSSYIETLPK,QVPNESFFNFFSPLK,SEPDKADPFSFEGPEIVDCDGCTIDWK
546	Pa2g4 31 kDa protein	IPI00858306.1|VEGA:OTTMUSP00000029938	30707	5.96	27.64	7	0	17	LVKPGNQNTQVTEAWNK,SDQDYILK,HELLQPFNVLYEK,AFFSEVER,VAHSFNCTPIEGMLSHQLK,GDAMIMEETGK
547	gi|12846177|dbj|BAB27060.1| unnamed protein product	IPI00845646.1|REFSEQ:NP_080471	64157.3	6.3	67.74	50	0	252	VVVCNLYPFVK,YTQSNSVCYAK,LDFNLVR,DTSLETR,QTPAQLYTLKPK,TLHPAVHAGILAR,DLPESALR,HVSPAGAAVGVPLSEDEAR,DGQVIGIGAGQQSR,GISQMPLR,DVSELTGFPEMLGGR,TAQYDEAISDYFR,GAVDIPAAASFK,DLIVATVAVK,LDFNLVRVVVCNLYPFVK,NIPEDAADMAR,SGVAYIVAPSGSTADK,RAEISNAIDQYVTGTIGEGEDLVK,TGLVEFAR,AEISNAIDQYVTGTIGEGEDLVK,TVASPDVTVEAAVEQIDIGGVTLLR,AFTHTAQYDEAISDYFR,EVSDGIVAPGYEEEALK,VTVVCEPEDYAGVAAEMHGSDSK,SLFSNIVTK,SLASLGLSLVASGGTAK,SQLAL…
548	Bax inhibitor 1 OS=Mus musculus GN=Tmbim6 PE=2 SV=1	IPI00457401.2|SWISS-PROT:Q9D2C7|ENSEMBL:ENSMUSP00000023749|REFSEQ:NP_080945	26477.6	8.95	3.38	1	1	1	INFDALLK
548	Tmbim6 Putative uncharacterized protein	IPI00620769.1|TREMBL:Q4KKX5	26537.7	8.79	3.38	1	1	1	INFDALLK
549	gi|1144567|gb|AAB60510.1| purine nucleoside phosphorylase	IPI00607023.1|TREMBL:Q543K9|ENSEMBL:ENSMUSP00000043926|REFSEQ:NP_038660|VEGA:OTTMUSP00000043119	32263	5.78	59.52	30	0	233	FGLLNGR,DHINLPGFCGQNPLR,AGPNFETVAESR,FHMYEGY,AFSAWK,LQEGTYVMLAGPNFETVAESR,VVMDYENLEK,LAGPNFETVAESR,LVFGLLNGR,KLQEGTYVMLAGPNFETVAESR,FPAMSDAYDR,FVSILMESIPLPDRGS,ANHMEVLDAGK,AAAQTLER,AAAQTLERFVSILMESIPLPDRGS,CCVMMQGR,FHMYEGYSLSK,VFGFSLITNK,FVSILMESIPLPDR,EFTYEDYETTAK,EAQIFDYNEIPNFPQSTVQGHAGR,EAQIFDYNEIPNFPQSTVQGH
550	Pnp1 32 kDa protein	IPI00751493.2|ENSEMBL:ENSMUSP00000076235	32073.8	6.09	55.56	29	0	229	FGLLNGR,DHINLPGFCGQNPLR,AGPNFETVAESR,FHMYEGY,AFSAWK,LQEGTYVMLAGPNFETVAESR,VVMDYENLEK,LAGPNFETVAESR,LVFGLLNGR,KLQEGTYVMLAGPNFETVAESR,FPAMSDAYDR,FVSILMESIPLPDRGS,ANHMEVLDAGK,AAAQTLER,AAAQTLERFVSILMESIPLPDRGS,CCVMMQGR,FHMYEGYSLSK,VFGFSLITNK,FVSILMESIPLPDR,EAQIFDYNEIPNFPQSTVQGHAGR,EAQIFDYNEIPNFPQSTVQGH
551	gi|26340998|dbj|BAC34161.1| unnamed protein product	IPI00405558.1|TREMBL:Q8BWQ9|ENSEMBL:ENSMUSP00000070971	23662.4	5.3	23.22	4	0	10	FLEESVSMSPEER,SQGQDVTSSVYFMK,QTISNACGTIGLIHAIANNK,QTISNACGTIGLIHAIANNKDK
552	Ppp2r4 Protein	IPI00857646.1|VEGA:OTTMUSP00000031538	14650.8	6.15	43.65	3	0	15	TGPFAEHSNQLWNISAVPSWSK,GLDDFQFLPFIWGSSQLIDHPHLEPR,VNQGLIR
553	Proliferation-associated protein 2G4 OS=Mus musculus GN=Pa2g4 PE=1 SV=3	IPI00119305.3|SWISS-PROT:P50580|TREMBL:Q05BN2;Q3TGU7;Q3UMW2|ENSEMBL:ENSMUSP00000026425|REFSEQ:NP_035249|VEGA:OTTMUSP00000029937	43698.8	6.41	36.04	13	6	40	LVKPGNQNTQVTEAWNK,SDQDYILK,HELLQPFNVLYEK,AFFSEVER,VAHSFNCTPIEGMLSHQLK,GDAMIMEETGK,EGEFVAQFK,FTVLLMPNGPMR,KGIAFPTSISVNNCVCHFSPLK,SEMEVQDAELK,GIAFPTSISVNNCVCHFSPLK,ITSGPFEPDLYK
554	Apoptosis-associated speck-like protein containing a CARD OS=Mus musculus GN=Pycard PE=2 SV=1	IPI00109709.1|SWISS-PROT:Q9EPB4|TREMBL:Q54AA2|ENSEMBL:ENSMUSP00000033056|REFSEQ:NP_075747|VEGA:OTTMUSP00000030782	21458.6	5.26	29.53	5	5	13	VTEVDGVLDALHGSVLTEGQYQAVR,DAILDALENLSGDELKK,DMGLQELAEQLQTTK,DAILDALENLSGDELK
555	gi|148669423|gb|EDL01370.1| mCG11021	IPI00625524.2|ENSEMBL:ENSMUSP00000076215	16036.8	9.4	23.57	2	2	2	EEVSQYLK,NIDHTLWLEQPENIATCIALRPYPK
556	gi|26337167|dbj|BAC32268.1| unnamed protein product	IPI00343260.3|TREMBL:Q8BRA9	32353.5	5.09	53.72	9	2	34	EEDAASTLVTGSEYETMLTEIMSMGYER,DQPQFQNMR,QVIQQNPALLPALLQQLGQENPQLLQVRPR,DAFPVAGQK,AGQGIPAPPEASPTAVPEPSTPFPPVLASGMSHPPPTSR,TLQQQTFK,ILSDDVPIK,SPSEESTTTTSPESISGSVPSSGSSGR
557	gi|123858345|emb|CAM22359.1| COP9 (constitutive photomorphogenic) homolog, subunit 2 (Arabidopsis thaliana)	IPI00480307.1|SWISS-PROT:P61202-2|TREMBL:Q3V3N6|ENSEMBL:ENSMUSP00000106090;ENSMUSP00000106092|VEGA:OTTMUSP00000016338	52404.6	5.3	5.56	1	1	2	ELNIDVADVESLLVQCILDNTIHGR
557	gi|123858344|emb|CAM22358.1| COP9 (constitutive photomorphogenic) homolog, subunit 2 (Arabidopsis thaliana)	IPI00756831.1|TREMBL:A2AQE4|ENSEMBL:ENSMUSP00000106089|VEGA:OTTMUSP00000016340	46914	5.03	6.22	1	1	2	ELNIDVADVESLLVQCILDNTIHGR
557	COP9 signalosome complex subunit 2 OS=Mus musculus GN=Cops2 PE=1 SV=1	IPI00120513.3|SWISS-PROT:P61202-1|TREMBL:A2AQE3;Q3UK65|ENSEMBL:ENSMUSP00000028635|REFSEQ:NP_034069|VEGA:OTTMUSP00000016339	51596.7	5.36	5.64	1	1	2	ELNIDVADVESLLVQCILDNTIHGR
558	gi|148665674|gb|EDK98090.1| mCG127770	IPI00605254.5|REFSEQ:XP_001003388	22262.6	8.26	37.19	14	0	68	EYFSK,TIAQDYGVLK,ADEGISFR,KQGGLGPMNIPLISDPK,GLFIIDDK,IGYPAPNFK,SVDEIIR,QGGLGPMNIPLISDPK,LVQAFQFTDK
558	gi|149267887|ref|XP_922530.2| PREDICTED: similar to MSP23 isoform 1	IPI00848536.1|REFSEQ:XP_922530	33775.7	8.74	24.75	14	0	68	EYFSK,TIAQDYGVLK,ADEGISFR,KQGGLGPMNIPLISDPK,GLFIIDDK,IGYPAPNFK,SVDEIIR,QGGLGPMNIPLISDPK,LVQAFQFTDK
559	gi|123233538|emb|CAM28136.1| profilin 1	IPI00650039.1|TREMBL:Q5SX49|ENSEMBL:ENSMUSP00000104189|VEGA:OTTMUSP00000006343;OTTMUSP00000021517	11820.4	4.73	50	5	5	30	DSLLQDGEFTMDLR,TFVSITPAEVGVLVGK,SSFFVNGLTLGGQK,DSPSVWAAVPGK
559	Profilin-1 OS=Mus musculus GN=Pfn1 PE=1 SV=2	IPI00224740.6|SWISS-PROT:P62962|TREMBL:Q3U7V7;Q5SX50;Q8CEH8|ENSEMBL:ENSMUSP00000018437|REFSEQ:NP_035202|VEGA:OTTMUSP00000006342;OTTMUSP00000021516	14957.2	8.46	40	5	5	30	DSLLQDGEFTMDLR,TFVSITPAEVGVLVGK,SSFFVNGLTLGGQK,DSPSVWAAVPGK
560	Capg 28 kDa protein	IPI00831051.1|VEGA:OTTMUSP00000025290	28031.6	6.08	8.66	1	0	1	AQVEIITDGEEPAEMIQVLGPK
561	Alpha-synuclein OS=Mus musculus GN=Snca PE=1 SV=2	IPI00115157.2|SWISS-PROT:O55042-1|ENSEMBL:ENSMUSP00000109907|REFSEQ:NP_001035916;NP_033247	14485.2	4.74	57.14	18	14	91	QGVAEAAGK,EQVTNVGGAVVTGVTAVAQK,AGNIAAATGFVK,GAVVTGVTAVAQK,TKEGVVHGVTTVAEK,EGVLYVGSK,GAGNIAAATGFVK,EGVVAAAEK,TKEQVTNVGGAVVTGVTAVAQK,TVEGAGNIAAATGFVK,EGVVHGVTTVAEK
561	Snca Isoform 2 of Alpha-synuclein	IPI00845803.1|SWISS-PROT:O55042-2	12345.4	9.24	66.12	18	14	91	QGVAEAAGK,EQVTNVGGAVVTGVTAVAQK,AGNIAAATGFVK,GAVVTGVTAVAQK,TKEGVVHGVTTVAEK,EGVLYVGSK,GAGNIAAATGFVK,EGVVAAAEK,TKEQVTNVGGAVVTGVTAVAQK,TVEGAGNIAAATGFVK,EGVVHGVTTVAEK
562	gi|26353354|dbj|BAC40307.1| unnamed protein product	IPI00473542.1|TREMBL:Q8BTY5	18914.1	5.06	43.5	9	0	41	GYSYDLK,SVGSGSVYAYGVMDR,FLHGVIVAADSR,VEEAYDLAR,AIYQATYR,DAYSGGAVNLYHVR,VSSDNVADLHDK
563	Gamma-enolase OS=Mus musculus GN=Eno2 PE=1 SV=2	IPI00331704.7|SWISS-PROT:P17183|TREMBL:Q3UJ20;Q545V3|ENSEMBL:ENSMUSP00000004378|REFSEQ:NP_038537|VEGA:OTTMUSP00000025146	47296.7	4.99	17.05	8	0	70	YDLDFK,AAVPSGASTGIYEALELR,FGANAILGVSLAVCK,GNPTVEVDLYTAK,SGETEDTFIADLVVGLCTGQIK
564	Nicotinate phosphoribosyltransferase OS=Mus musculus GN=Naprt1 PE=2 SV=1	IPI00228491.1|SWISS-PROT:Q8CC86|ENSEMBL:ENSMUSP00000023237|REFSEQ:NP_766195	58265.3	6.09	34.39	12	12	41	SGLPNFLAVALALGELGYR,AQGPDGGFTASIYSYLGGFDSSSNTLAGQLR,AFQGLLDSYSVR,GSEVNVIGIGTSVVTCPK,LLEMGLR,FLGPDGSLLLDLLQLAEEPPPK,LYLQQGQLCEPLPSLDESR,GTQEPCTVKPAQVEPLLR,QLQSPAVYPVALSEK,DADVQFLASVLPPDTDPAFFEHLR
565	Ubiquitin/ISG15-conjugating enzyme E2 L6 OS=Mus musculus GN=Ube2l6 PE=2 SV=3	IPI00315554.4|TREMBL:Q3U8R0;Q4FJY2|ENSEMBL:ENSMUSP00000028473|REFSEQ:NP_064333	17840.8	7.8	62.09	8	8	28	KAEEFTLK,EYPFKPPTLR,IYHPNVR,QLSSDDANVLVWH,EDGLVCLPLISNENWKPYTKPYQVLEALNVLVSKPNLEEPVR,LELADLLTQNPEMFR,AEEFTLK
565	gi|123233594|emb|CAM23314.1| ubiquitin-conjugating enzyme E2L 6	IPI00874750.1|SWISS-PROT:Q9QZU9|TREMBL:A2ATS0|ENSEMBL:ENSMUSP00000099702|VEGA:OTTMUSP00000014694	17709.6	7.8	62.5	8	8	28	KAEEFTLK,EYPFKPPTLR,IYHPNVR,QLSSDDANVLVWH,EDGLVCLPLISNENWKPYTKPYQVLEALNVLVSKPNLEEPVR,LELADLLTQNPEMFR,AEEFTLK
565	Ube2l6 Ubiquitin-conjugating enzyme E2L 6	IPI00754663.2|TREMBL:A2ATR9|ENSEMBL:ENSMUSP00000107264|VEGA:OTTMUSP00000014695	20977.4	8.49	51.91	8	8	28	KAEEFTLK,EYPFKPPTLR,IYHPNVR,QLSSDDANVLVWH,EDGLVCLPLISNENWKPYTKPYQVLEALNVLVSKPNLEEPVR,LELADLLTQNPEMFR,AEEFTLK
566	gi|74206171|dbj|BAE23546.1| unnamed protein product	IPI00831130.1|SWISS-PROT:Q9CPV4-2	32409.7	5.26	52.58	16	0	45	ESHSILTPLVSLDTPGK,LELQGIQGAVDHAAAFGR,ALLGYADNQCK,LGNDFMGITLASSQAVSNAR,FYLQDR,VTLAVSDLQK,ELPDLEDLMK,KLEWPLSK,SLNYWSNLLGMK,VAEGIFETEAPGGYK,NRFQTVHFFRDVLGMQVLR,FQTVHFFR,DVLGMQVLR,ALHFVFK
567	gi|124248577|ref|NP_036004.2| proteasome 26S ATPase subunit 4	IPI00828513.1|TREMBL:Q3TFA5;Q3TJ97;Q3TUN5;Q3UBF0;Q52L53;Q569X4;Q6ZWN9;Q8BKU2|ENSEMBL:ENSMUSP00000032824|REFSEQ:NP_036004|VEGA:OTTMUSP00000030278	47408.3	5.09	35.17	10	2	26	PQTGLSFLGPEPEDLEDLYSR,MNLSEEVDLEDYVARPDK,ENAPAIIFIDEIDAIATK,ILLELLNQMDGFDQNVNVK,VVGSEFVQK,IQSIPLVIGQFLEAVDQNTAIVGSTTGSNYYVR,LIFSTITSK,LQQELEFLEVQEEYIKDEQK
568	gi|74208449|dbj|BAE26408.1| unnamed protein product	IPI00653019.1|TREMBL:Q3ULP0|ENSEMBL:ENSMUSP00000073783	20610.8	5.46	25.41	6	0	17	QDLFIVSK,RQDLFIVSK,MPTLGLGTWK,VAIDLGYR,LWCTFHDK,HIDCAQVYQNEK
568	Akr1b3 20 kDa protein	IPI00754943.1|VEGA:OTTMUSP00000015655	19660.4	5.01	26.7	6	0	17	QDLFIVSK,RQDLFIVSK,MPTLGLGTWK,VAIDLGYR,LWCTFHDK,HIDCAQVYQNEK
569	gi|123229891|emb|CAM17070.1| S-adenosylhomocysteine hydrolase	IPI00750092.1|TREMBL:A2ALT5|ENSEMBL:ENSMUSP00000086080|VEGA:OTTMUSP00000017089	10126.9	6.09	35.79	3	0	16	ALDIAENEMPGLMR,VADIGLAAWGR,AGIPVFAWK
570	gi|15489159|gb|AAH13688.1| Txnrd2 protein	IPI00271280.4|SWISS-PROT:Q9JLT4-3|ENSEMBL:ENSMUSP00000111267|VEGA:OTTMUSP00000031966	38475.1	9.64	9.83	2	0	2	GFDQQMSSLVTEHMESHGTQFLK,VAVADYVEPSPR
570	Txnrd2 Isoform 2 of Thioredoxin reductase 2, mitochondrial	IPI00471266.2|SWISS-PROT:Q9JLT4-2	53193	6.83	7.13	2	0	2	GFDQQMSSLVTEHMESHGTQFLK,VAVADYVEPSPR
570	Txnrd2 Isoform 4 of Thioredoxin reductase 2, mitochondrial	IPI00350590.4|SWISS-PROT:Q9JLT4-4|ENSEMBL:ENSMUSP00000111268|VEGA:OTTMUSP00000032271	53232.3	9.16	7.1	2	0	2	GFDQQMSSLVTEHMESHGTQFLK,VAVADYVEPSPR
570	Txnrd2 thioredoxin reductase 2 precursor	IPI00124699.5|SWISS-PROT:Q9JLT4-1|REFSEQ:NP_038739|VEGA:OTTMUSP00000031965	56829.3	8.69	6.64	2	0	2	GFDQQMSSLVTEHMESHGTQFLK,VAVADYVEPSPR
571	gi|74143276|dbj|BAE24157.1| unnamed protein product	IPI00316951.2|TREMBL:Q3UT23|ENSEMBL:ENSMUSP00000029258;ENSMUSP00000113594|REFSEQ:NP_296372|VEGA:OTTMUSP00000035494	28278.2	4.83	24.18	5	0	13	TAVSCLSQNDWK,LDVATDNFFQNPELYIR,QEFMDGMTELGCDSIEK,FKDFYQFTFNFAK
571	Dcun1d1 25 kDa protein	IPI00880537.1|VEGA:OTTMUSP00000035495	24940.5	5.09	27.57	5	0	13	TAVSCLSQNDWK,LDVATDNFFQNPELYIR,QEFMDGMTELGCDSIEK,FKDFYQFTFNFAK
571	Dcun1d1 26 kDa protein	IPI00881847.1|VEGA:OTTMUSP00000035497	25621.1	4.86	26.82	5	0	13	TAVSCLSQNDWK,LDVATDNFFQNPELYIR,QEFMDGMTELGCDSIEK,FKDFYQFTFNFAK
571	- 28 kDa protein	IPI00785543.1|ENSEMBL:ENSMUSP00000097126	28336.2	4.83	24.18	5	0	13	TAVSCLSQNDWK,LDVATDNFFQNPELYIR,QEFMDGMTELGCDSIEK,FKDFYQFTFNFAK
572	Myeloma-overexpressed gene 2 protein homolog OS=Mus musculus GN=Myeov2 PE=2 SV=1	IPI00653528.2|SWISS-PROT:Q3U898|TREMBL:B2RVT1|ENSEMBL:ENSMUSP00000095247|REFSEQ:XP_893804;XP_913200|VEGA:OTTMUSP00000024905	6196.7	3.6	35.09	1	1	1	AVHADFFNDFEDLFDDDDVQ
572	gi|148708053|gb|EDL40000.1| mCG20113, isoform CRA_d	IPI00830703.1|ENSEMBL:ENSMUSP00000108623|VEGA:OTTMUSP00000024906	10853.9	4.77	20	1	1	1	AVHADFFNDFEDLFDDDDVQ
573	gi|148708509|gb|EDL40456.1| mCG140354	IPI00380873.1|TREMBL:Q3UWW2;Q5SQ27|ENSEMBL:ENSMUSP00000065084|REFSEQ:NP_001025108|VEGA:OTTMUSP00000005238	46084.2	5.64	4.49	1	0	7	GSSHQVEYEILFPGCVLR
574	Calcium-regulated heat stable protein 1 OS=Mus musculus GN=Carhsp1 PE=1 SV=1	IPI00133349.1|SWISS-PROT:Q9CR86|TREMBL:Q3U434;Q3UD53;Q5M9P7|ENSEMBL:ENSMUSP00000008537|REFSEQ:NP_080097;XP_001476101	16062.3	8.41	50	6	6	31	GHGFITPADGGPDIFLHISDVEGEYVPVEGDEVTYK,GHGFITPADGGPDIFLH,HETWSGHVISN,LQAVEVVITHLAPGTK,GNVVPSPLPTR
575	gi|149258934|ref|XP_001472565.1| PREDICTED: similar to Glyceraldehyde-3-phosphate dehydrogenase (GAPDH) isoform 1	IPI00849530.1|REFSEQ:XP_001472565;XP_001472584	35812	8.44	70.87	38	0	242	VGVNGFGR,QASEGPLK,IVSNASCTTN,RVIISAPSADAPMFVMGVNHEK,YDNSLK,SSTFDAGAGIALNDNFVK,GAAQNIIPASTGAAK,IVSNASCTTNCLAPLAK,LTGMAFR,VEIVAINDPFIDLN,VIHDNFGIVEGLMTTVH,VIISAPSADAPMFVMGVNHEK,VIPELNGK,GLMTTVHAITATQK,VEGLMTTVHAITATQK,PITIFQER,EGLMTTVHAITATQK,GIVEGLMTTVHAITATQK,LVINGKPITIFQERDPTNIK,INGKPITIFQERDPTNIK,GILGYTEDQVVSCDFNSNSH,INGKPITIFQER,LVINGKPITIFQERD,VVDLMAYMASK,MFQYDSTHGK,GILGYTEDQVVSCDFNSNSHSSTFDA…
576	Putative adenosylhomocysteinase 2 OS=Mus musculus GN=Ahcyl1 PE=1 SV=1	IPI00162781.2|SWISS-PROT:Q80SW1|ENSEMBL:ENSMUSP00000029490|REFSEQ:NP_663517|VEGA:OTTMUSP00000037720	58951.4	6.49	1.51	1	1	1	ESILDGLK
576	Ahcyl2 Isoform 2 of Putative adenosylhomocysteinase 3	IPI00742293.1|SWISS-PROT:Q68FL4-2|TREMBL:Q3TSQ0;Q80TQ9;Q80WX1|ENSEMBL:ENSMUSP00000110893|VEGA:OTTMUSP00000014704	56757.1	8.41	1.57	1	1	1	ESILDGLK
576	Ahcyl2 57 kDa protein	IPI00756263.1|ENSEMBL:ENSMUSP00000067638|VEGA:OTTMUSP00000014705	56944.2	6.76	1.57	1	1	1	ESILDGLK
576	Ahcyl2 Ahcyl2 protein	IPI00754252.1|TREMBL:A0PJF2|ENSEMBL:ENSMUSP00000100060|VEGA:OTTMUSP00000014489	66771.2	7.13	1.31	1	1	1	ESILDGLK
576	Putative adenosylhomocysteinase 3 OS=Mus musculus GN=Ahcyl2 PE=1 SV=1	IPI00308446.2|SWISS-PROT:Q68FL4-1|ENSEMBL:ENSMUSP00000110897|REFSEQ:NP_067389|VEGA:OTTMUSP00000014488	66899.4	7.13	1.31	1	1	1	ESILDGLK
577	gi|149274354|ref|XP_001478876.1| PREDICTED: similar to Nucleoside diphosphate kinase A (NDK A) (NDP kinase A) (Tumor metastatic process-associated protein) (Metastasis inhibition factor NM23) (NDPK-A) (nm23-M1)	IPI00854035.1|REFSEQ:XP_001478876	17073.6	9.08	34	4	0	16	GDFCIQVGR,VMLGETNPADSKPGTIR,NIIHGSDSVK,EISLWFQPEELVEYK
578	Phosphoglycerate kinase 1 OS=Mus musculus GN=Pgk1 PE=1 SV=4	IPI00555069.3|SWISS-PROT:P09411|TREMBL:B0LAA9|ENSEMBL:ENSMUSP00000080302|REFSEQ:NP_032854|VEGA:OTTMUSP00000019855	44550.5	8.02	70.74	38	28	207	DVLFLK,NNQITNNQR,VSHVSTGGGASLELLEGK,VDFNVPMK,AHSSMVGVNLPQK,LGDVYVNDAFGTAHR,FHVEEEGK,ITLPVDFVTADKFDENAK,TGQATVASGIPAGWMGLDCGTESSK,DCVGPEVENACANPAAGTVILLENLR,ELNYFAK,SVVLMSHLGRPDGVPMPDKYSLEPVAAELK,ALESPERPFLAILGGAK,VLNNMEIGTSLYDEEGAK,SLMDEVVK,KTGQATVASGIPAGWMGLDCGTESSK,YSLEPVAAELK,QIVWNGPVGVFEWEAFAR,FCLDNGAK,AGGFLMK,TGQATVASGIPAGWMGLDCGTESSKK,SVVLMSHLGRPDGVPMPDK,GCITIIGGGDTATCCAK,VLPGVDALSNV,ITLPVD…
579	gi|220938248|emb|CAX15518.1| ubiquitin-conjugating enzyme E2 variant 1	IPI00919055.1|TREMBL:B7ZBY6|VEGA:OTTMUSP00000044827	13876.9	5.18	23.2	3	0	17	LLEELEEGQK,WTGMIIGPPR,YPEAPPSVR
579	Ubiquitin-conjugating enzyme E2 variant 2 OS=Mus musculus GN=Ube2v2 PE=2 SV=4	IPI00402913.1|SWISS-PROT:Q9D2M8-1|TREMBL:Q4VBX4|ENSEMBL:ENSMUSP00000111443|REFSEQ:NP_076074|VEGA:OTTMUSP00000031251	16366.7	7.79	20	3	0	17	LLEELEEGQK,WTGMIIGPPR,YPEAPPSVR
580	gi|123249134|emb|CAM16311.1| leucine zipper and CTNNBIP1 domain containing	IPI00648790.1|TREMBL:B1AS04|VEGA:OTTMUSP00000010963;OTTMUSP00000042842	7725.58	4.45	38.46	1	0	5	LMQQLQDLEECREELDADEYEETKK
580	gi|123249133|emb|CAM16310.1| leucine zipper and CTNNBIP1 domain containing	IPI00648502.1|TREMBL:B1AS03|VEGA:OTTMUSP00000010962	6708.37	4.32	44.64	1	0	5	LMQQLQDLEECREELDADEYEETKK
581	Cpne1 Copine I	IPI00831094.1|TREMBL:A3KGK5|VEGA:OTTMUSP00000023362	22387.2	9.3	7.58	1	0	5	LYGPTNFAPIINHVAR
582	Uroporphyrinogen decarboxylase OS=Mus musculus GN=Urod PE=1 SV=2	IPI00111958.2|SWISS-PROT:P70697|ENSEMBL:ENSMUSP00000030446|REFSEQ:NP_033504|VEGA:OTTMUSP00000010340	40691.8	6.21	42.23	12	11	44	YLPEFR,LVQQMLDDFGPQR,AGLAPVPMIIFAK,GPSFPEPLR,SPEACCELTLQPLR,AAWGEETDYTPVWCMR,GPSFPEPLREER,LRDPAAAASELGYVFQAITLTR,YIANLGHGLYPDMDPER,AVTLQGNLDPCALYASEEEIGR,AAQDFFSTCR,VGAFVDAVHK
583	gi|148679013|gb|EDL10960.1| RAD23a homolog (S. cerevisiae), isoform CRA_b	IPI00922981.1|TREMBL:B7ZNQ1;Q05DT7|ENSEMBL:ENSMUSP00000003911|VEGA:OTTMUSP00000025195	39706.5	4.56	66.67	16	0	101	EEDAASTLVTGSEYETMLTEIMSMGYER,DQPQFQNMR,DAFPVAGQK,AGQGIPAPPEASPTAVPEPSTPFPPVLASGMSHPPPTSR,TLQQQTFK,ILSDDVPIK,SPSEESTTTTSPESISGSVPSSGSSGR,EAIER,QVIQQNPALLPALLQQLGQENPQLLQQISR,AVEYLLTGIPGSPEPEHGSVQESQAPEQPATEAAGENPLEFLR,ALGFPESLVIQAY,NENLAANFLLSQNFDDE,ALGFPESLVIQAYFACEK
584	Eukaryotic translation initiation factor 5 OS=Mus musculus GN=Eif5 PE=1 SV=1	IPI00187443.1|SWISS-PROT:P59325|TREMBL:Q05CM5;Q3TKY2;Q3TQR3|ENSEMBL:ENSMUSP00000061616|REFSEQ:NP_775539;NP_829887;XP_001479641;XP_001479649	48968.4	5.36	36.83	16	0	85	LQDMLDGFIK,FVLCPECENPETDLHVNPK,TVIVNMVDVAK,GLTLSDDLER,SVSDQFYR,AMGPLVLTEVLFDEK,YLLHGLECVVAMHQAQLISKIPHILK,YIVNGSHEANK,EEGIIDSSDKEIVAEAER,VNILFDFVK,YLLHGLECVVAMHQAQLISK,LCTFILK,YIVNGSHEANKLQDMLDGFIKK,SDNKDDDIDIDAI
585	gi|149251140|ref|XP_001473222.1| PREDICTED: similar to Glyceraldehyde-3-phosphate dehydrogenase (GAPDH)	IPI00849045.1|ENSEMBL:ENSMUSP00000091085|REFSEQ:XP_001473222	35810	8.63	67.57	37	0	245	VGVNGFGR,QASEGPLK,IVSNASCTTN,RVIISAPSADAPMFVMGVNHEK,YDNSLK,SSTFDAGAGIALNDNFVK,GAAQNIIPASTGAAK,VSVVDLTCR,IVSNASCTTNCLAPLAK,LTGMAFR,VEIVAINDPFIDLN,VIISAPSADAPMFVMGVNHEK,VIPELNGK,GLMTTVHAITATQK,VEGLMTTVHAITATQK,PITIFQER,EGLMTTVHAITATQK,GIVEGLMTTVHAITATQK,LVINGKPITIFQERDPTNIK,INGKPITIFQERDPTNIK,GILGYTEDQVVSCDFNSNSH,INGKPITIFQER,LVINGKPITIFQERD,VVDLMAYMASK,MFQYDSTHGK,GILGYTEDQVVSCDFNSNSHSSTFDAGAGIALND…
586	Eukaryotic translation initiation factor 6 OS=Mus musculus GN=Eif6 PE=1 SV=2	IPI00115862.1|SWISS-PROT:O55135|TREMBL:Q3U740;Q3U818;Q3UA13;Q3UBJ6;Q545K4;Q9R071|ENSEMBL:ENSMUSP00000029142|REFSEQ:NP_034709|VEGA:OTTMUSP00000017338	26511	4.63	50.2	8	1	37	ASFENNCEVGCFAK,QTVADQVLVGSYCVFSNQGGLVHPK,LSALGNVTTCNDYVALVHPDLDRETEEILADVLK,TSIEDQDELSSLLQVPLVAGTVNR,LSALGNVTTCNDYVALVHPDLDR,ETEEILADVLK,DSLIDSLT,HGLLVPNNTTDQELQHIR
587	Psmd1 111 kDa protein	IPI00875405.1|ENSEMBL:ENSMUSP00000108956	110872	5.29	10.48	6	6	16	DTSEDVEELVEPVAAHGPK,EALQLMATYLPK,NAQAIEDMVGYAQETQHEK,NNNTDLMILK,TPEQCPSVVSLLSESYNPHVR,FGAILAQGILDAGGHNVTISLQSR
587	26S proteasome non-ATPase regulatory subunit 1 OS=Mus musculus GN=Psmd1 PE=1 SV=1	IPI00267295.5|SWISS-PROT:Q3TXS7|TREMBL:A0JLU3;B2RRP8;Q05CG9;Q5HZG6;Q8BU34;Q8CGG2;Q8CGI9|ENSEMBL:ENSMUSP00000027432|REFSEQ:NP_081633	105730	5.25	11.02	6	6	16	DTSEDVEELVEPVAAHGPK,EALQLMATYLPK,NAQAIEDMVGYAQETQHEK,NNNTDLMILK,TPEQCPSVVSLLSESYNPHVR,FGAILAQGILDAGGHNVTISLQSR
588	gi|74183858|dbj|BAE24506.1| unnamed protein product	IPI00844689.1|SWISS-PROT:P50516-2|VEGA:OTTMUSP00000027538	55594.5	5.64	11.98	5	0	8	EILQEEEDLAEIVQLVGK,FSMVQVWPVR,HFTEFVPLR,VLDALFPCVQGGTTAIPGAFGCGK
589	Fatty acid-binding protein, epidermal OS=Mus musculus GN=Fabp5 PE=1 SV=3	IPI00114162.3|SWISS-PROT:Q05816|TREMBL:Q497I3|ENSEMBL:ENSMUSP00000029046|REFSEQ:NP_034764|VEGA:OTTMUSP00000038483	15137.4	6.14	53.33	5	2	7	ELGVGLALR,AKPDCIITCDGNNITVK,TTVFSCNLGEK,MIVECVMNNATCTR,TETVCTFQDGALVQHQQWDGK
590	Cpne1 39 kDa protein	IPI00858002.1|VEGA:OTTMUSP00000029685	38948.8	5.16	40.86	7	0	21	SDPFLEFFR,CSDYDSDGSHDLIGTFHTTLAQLQAVPAEFECVHPEK,SDPLCVLLQDVGGAWAELCR,FSVSLQHFCGGDLSTPIQVR,FGIYDIDNK,NNLNPTWK,TPELGDDDFLGGAECSLGQIVSSQTLTLPLMLKPGKPAGR
590	gi|220941553|emb|CAX15731.1| copine I	IPI00856466.1|TREMBL:B7ZCP5|VEGA:OTTMUSP00000029686	36121.6	5.1	44	7	0	21	SDPFLEFFR,CSDYDSDGSHDLIGTFHTTLAQLQAVPAEFECVHPEK,SDPLCVLLQDVGGAWAELCR,FSVSLQHFCGGDLSTPIQVR,FGIYDIDNK,NNLNPTWK,TPELGDDDFLGGAECSLGQIVSSQTLTLPLMLKPGKPAGR
591	gi|148695780|gb|EDL27727.1| mCG20568	IPI00354224.1|TREMBL:Q3ULQ2|REFSEQ:NP_001028940	17993.1	8.9	12.58	2	0	2	SGEEDFESLASQFSDCSSAK
592	Myosin-9 OS=Mus musculus GN=Myh9 PE=1 SV=4	IPI00123181.4|SWISS-PROT:Q8VDD5|TREMBL:O89055;Q3UFT0;Q7TQJ6;Q811J9;Q99JJ3|ENSEMBL:ENSMUSP00000016771|REFSEQ:NP_071855|VEGA:OTTMUSP00000017674	226372	5.54	4.03	5	4	6	NFINNPLAQADWAAK,DLGEELEALKTELEDTLDSTAAQQELR,DFSALESQLQDTQELLQEENR,LQQELDDLLVDLDHQR
593	gi|244789999|ref|NP_619611.3| 3-mercaptopyruvate sulfurtransferase	IPI00604945.2|TREMBL:Q3UW66;Q505N7|ENSEMBL:ENSMUSP00000043061|REFSEQ:NP_619611	33097.3	6	21.89	4	1	12	LLDASWYLPK,DGIEPGHIPGSVNIPFTEFLTNEGLEK,AFGHHSVSLLDGGFRHWLNQNLPISSGK
594	gi|22094105|ref|NP_035581.1| sphingosine kinase 1 isoform 1	IPI00762556.1|SWISS-PROT:Q8CI15-2|TREMBL:O88885|ENSEMBL:ENSMUSP00000101993|REFSEQ:NP_035581	43254.4	6.89	2.06	1	1	1	ALQLFQSR
594	gi|123261914|emb|CAM17112.1| sphingosine kinase 1	IPI00177223.2|TREMBL:B1AT86|VEGA:OTTMUSP00000004210	17072.8	5.81	5.19	1	1	1	ALQLFQSR
594	gi|74200220|dbj|BAE22918.1| unnamed protein product	IPI00761862.2|TREMBL:B1AT88;Q3UWJ7|ENSEMBL:ENSMUSP00000097774|VEGA:OTTMUSP00000004207	30657.4	6.6	2.89	1	1	1	ALQLFQSR
594	gi|123261917|emb|CAM17115.1| sphingosine kinase 1	IPI00648882.1|TREMBL:B1AT89|VEGA:OTTMUSP00000004209	27849.3	6.66	3.19	1	1	1	ALQLFQSR
594	Sphingosine kinase 1 OS=Mus musculus GN=Sphk1 PE=1 SV=1	IPI00407664.3|SWISS-PROT:Q8CI15-1|ENSEMBL:ENSMUSP00000064743;ENSMUSP00000067865;ENSMUSP00000101994;ENSMUSP00000101995;ENSMUSP00000101996|REFSEQ:NP_079643|VEGA:OTTMUSP00000004201;OTTMUSP00000004202;OTTMUSP00000004203;OTTMUSP00000004204;OTTMUSP000000042	42443.3	6.68	2.09	1	1	1	ALQLFQSR
594	gi|123261919|emb|CAM17117.1| sphingosine kinase 1	IPI00649112.1|SWISS-PROT:Q8CI15-3|ENSEMBL:ENSMUSP00000097775|VEGA:OTTMUSP00000004200	42344.2	6.68	2.1	1	1	1	ALQLFQSR
594	gi|123261915|emb|CAM17113.1| sphingosine kinase 1	IPI00649792.1|TREMBL:B1AT87|VEGA:OTTMUSP00000004206	16973.7	5.81	5.23	1	1	1	ALQLFQSR
594	gi|123261913|emb|CAM17111.1| sphingosine kinase 1	IPI00649147.1|TREMBL:B1AT85|VEGA:OTTMUSP00000004208	12797.9	5.59	6.9	1	1	1	ALQLFQSR
595	Eif6 Eukaryotic translation initiation factor 6	IPI00857575.2|TREMBL:A6PWZ2|ENSEMBL:ENSMUSP00000105267|VEGA:OTTMUSP00000027900	26580.1	4.69	46.94	7	0	35	ASFENNCEVGCFAK,QTVADQVLVGSYCVFSNQGGLVHPK,LSALGNVTTCNDYVALVHPDLDRETEEILADVLK,TSIEDQDELSSLLQVPLVAGTVNR,LSALGNVTTCNDYVALVHPDLDR,ETEEILADVLK,HGLLVPNNTTDQELQHIR
596	gi|149270685|ref|XP_001478885.1| PREDICTED: similar to Aspartate aminotransferase, cytoplasmic (Transaminase A) (Glutamate oxaloacetate transaminase 1)	IPI00849728.1|REFSEQ:XP_001478885	44429.6	7.62	39.9	13	0	45	IANDNSLNHEYLPILGLAEFR,IGADFLGR,NTPIYVSSPTWENHNAVFSAAGFK,TDESQPWVLPVVR,VGGVQSLGGTGALR,IVAATLSDPELFK,FLFPFFDSAYQGFASGDLEK,NLDYVATSIHEAVTK,HIYLLPSGR,ITWSNPPAQGAR,NFGLYNER,RFLFPFFDSAYQGFASGDLEK
597	Ptges3 15 kDa protein	IPI00830960.1|ENSEMBL:ENSMUSP00000081827|VEGA:OTTMUSP00000022955	14982.5	4.61	34.62	5	0	31	HLNEIDLFHCIDPNDSK,SILCCLR,LTFSCLGGSDNFK,DVNVNFEK
598	Alanyl-tRNA synthetase, cytoplasmic OS=Mus musculus GN=Aars PE=1 SV=1	IPI00321308.4|SWISS-PROT:Q8BGQ7|TREMBL:Q3TZ32;Q3UD67;Q6PDM7;Q6XMP4;Q8R346|ENSEMBL:ENSMUSP00000034441|REFSEQ:NP_666329|VEGA:OTTMUSP00000042139	106909	5.45	24.28	17	17	48	VGAEDADGIDMAYR,NVGCLQEALQLATSFAQLR,TITVALADGGRPDNTGR,VVSIGVPVSELLDDPCGPAGSLTSVEFCGGTHLR,ASEWVQQVSGLMDGK,DIINEEEVQFLK,AVFDETYPDPVR,DNFWEMGDTGPCGPCSEIHYDR,LYVTYFGGDEAAGLEPDLECR,QIWQNLGLDEAR,RRPVMSNHTATHILNFALR,THSPQTSAMLFTVDNEAGK,EIADLGEALATAVIPQWQK
599	Grhpr 21 kDa protein	IPI00857574.1|VEGA:OTTMUSP00000032042	21262.4	7.66	44.16	8	0	27	VISTLSVGVDHLALDEIK,RLPEAIEEVK,DLEQGVVGAHGLLCR,VFVTGPLPAEGR,LLDAAGANLR,AALAQAADCEVEQWNSDDPIPR
600	Hspa4l Protein	IPI00856715.1|VEGA:OTTMUSP00000027742	27158.2	6.17	13.88	2	0	8	SGGIETIANEYSDR,YLEEERPFAIEQVTGMLLAK
601	Perforin-1 OS=Mus musculus GN=Prf1 PE=1 SV=2	IPI00308993.3|SWISS-PROT:P10820|TREMBL:A2RSY7|ENSEMBL:ENSMUSP00000041483|REFSEQ:NP_035203	62080.9	8.4	2.53	1	1	1	YAPQGLLGDPPGNR
602	Alcohol dehydrogenase class-3 OS=Mus musculus GN=Adh5 PE=1 SV=3	IPI00555004.3|SWISS-PROT:P28474|TREMBL:Q6P5I3|ENSEMBL:ENSMUSP00000005964|REFSEQ:NP_031436|VEGA:OTTMUSP00000037851	39547.8	6.97	31.82	10	10	41	GTAFGGWK,SVESVPK,VDEFVTGNLSFDQINQAFDLMHSGDSIR,VCLLGCGISTGYGAAVNTAK,EFGASECISPQDFSK,IKVDEFVTGNLSFDQINQAFDLMHSGDSIR,AGDTVIPLYIPQCGECK,AAVAWEAGKPLSIEEIEVAPPK
603	Puromycin-sensitive aminopeptidase OS=Mus musculus GN=Npepps PE=1 SV=1	IPI00130000.1|SWISS-PROT:Q11011	103351	5.61	13.37	7	5	15	VTLSFPSTLQTGTGTLK,LNLGTVGFYR,VALSNMNVIDR,VLGATLSPELIQK,LPAEVSPINYSLCLKPDLLDFTFEGK,AQELDALDNSHPIEVSVGHPSEVDEIFDAISYSK,LGLQNDLFSLAR
603	gi|123258867|emb|CAM26998.1| aminopeptidase puromycin sensitive	IPI00608097.1|TREMBL:Q3UZE0;Q5PR74|ENSEMBL:ENSMUSP00000001480|REFSEQ:NP_032968|VEGA:OTTMUSP00000002198	103325	5.61	13.37	7	5	15	VTLSFPSTLQTGTGTLK,LNLGTVGFYR,VALSNMNVIDR,VLGATLSPELIQK,LPAEVSPINYSLCLKPDLLDFTFEGK,AQELDALDNSHPIEVSVGHPSEVDEIFDAISYSK,LGLQNDLFSLAR
604	gi|63660228|ref|XP_484341.2| PREDICTED: similar to sid478p	IPI00461665.2|REFSEQ:XP_484341	31280.9	8.36	17.73	6	0	19	CFGGLQK,KIPVVFR,FAVYLPPQAESGK,MSIFGHSMGGHGALICALKNPGK
605	UPF0727 protein C6orf115 homolog OS=Mus musculus PE=2 SV=1	IPI00856307.2|SWISS-PROT:Q4KML4|ENSEMBL:ENSMUSP00000020002|REFSEQ:NP_082716	9030.42	5.52	27.16	3	1	20	FGVLFQDDR,CANLFEALVGTLK
606	Hnrnpd Isoform 2 of Heterogeneous nuclear ribonucleoprotein D0	IPI00230086.2|SWISS-PROT:Q60668-2|ENSEMBL:ENSMUSP00000108561|REFSEQ:NP_001070734	36377.2	8.76	2.98	1	1	1	FGEVVDCTLK
606	Hnrnpd Isoform 4 of Heterogeneous nuclear ribonucleoprotein D0	IPI00336874.1|SWISS-PROT:Q60668-4|REFSEQ:NP_001070735	30777.5	9	3.48	1	1	1	FGEVVDCTLK
606	Heterogeneous nuclear ribonucleoprotein D0 OS=Mus musculus GN=Hnrnpd PE=1 SV=2	IPI00330958.2|SWISS-PROT:Q60668-1|ENSEMBL:ENSMUSP00000019128|REFSEQ:NP_001070733	38354.1	7.61	2.82	1	1	1	FGEVVDCTLK
606	gi|116256514|ref|NP_031542.2| heterogeneous nuclear ribonucleoprotein D isoform c	IPI00336873.1|SWISS-PROT:Q60668-3|TREMBL:Q3UXC8|ENSEMBL:ENSMUSP00000072533|REFSEQ:NP_031542	32754.5	8.23	3.27	1	1	1	FGEVVDCTLK
607	Adamts14 134 kDa protein	IPI00894796.1|ENSEMBL:ENSMUSP00000112723|VEGA:OTTMUSP00000042260	133956	7.87	2.07	1	1	1	QPLQQECVYTGGVTGMPGAAVAISN
607	gi|124487465|ref|NP_001074596.1| a disintegrin-like and metallopeptidase (reprolysin type) with thrombospondin type 1 motif, 14	IPI00348401.6|TREMBL:B2RXR8;B2RXX5;Q3UV61|ENSEMBL:ENSMUSP00000090143|REFSEQ:NP_001074596|VEGA:OTTMUSP00000042259	133640	7.87	2.07	1	1	1	QPLQQECVYTGGVTGMPGAAVAISN
608	Proteasome subunit beta type-6 OS=Mus musculus GN=Psmb6 PE=1 SV=3	IPI00119239.2|SWISS-PROT:Q60692|TREMBL:A2CFA7|ENSEMBL:ENSMUSP00000018430|REFSEQ:NP_032972|VEGA:OTTMUSP00000006323;OTTMUSP00000021197	25378.7	4.97	37.82	11	11	29	FTIATLPPP,SIELNEPPLVHTAASLFK,SGSAADTQAVADAVTYQLGFHSIELNEPPLVHTAASLFK,SGSAADTQAVADAVTYQLGFH,DGSSGGVIR,LTPIHDHIFCCR,LAAIQESGVER,QVLLGDQIPK
609	Microtubule-associated protein RP/EB family member 1 OS=Mus musculus GN=Mapre1 PE=1 SV=3	IPI00117896.3|SWISS-PROT:Q61166|TREMBL:Q3U4H0|ENSEMBL:ENSMUSP00000028981|REFSEQ:NP_031922|VEGA:OTTMUSP00000018279	30016.2	5.12	10.82	2	2	2	NIELICQENEGENDPVLQR,LEHEYIQNFK
610	gi|194018529|ref|NP_666178.2| G1 to S phase transition 1 isoform 1	IPI00230355.2|SWISS-PROT:Q8R050|TREMBL:Q3UL02;Q8BPH0;Q8K2E1|ENSEMBL:ENSMUSP00000078940|REFSEQ:NP_666178	68625.4	5.12	12.11	4	2	15	PFVPNVHAAEFVPSFLR,TAGTICLETFK,GIEEEEILPGFILCDLNNLCHSGR,HNVEVLGILSDDVETDSVAPGENLK
610	gi|148664929|gb|EDK97345.1| G1 to S phase transition 1, isoform CRA_a	IPI00911165.1|TREMBL:Q8CCV1|REFSEQ:NP_001123480	68526.3	5.12	12.13	4	2	15	PFVPNVHAAEFVPSFLR,TAGTICLETFK,GIEEEEILPGFILCDLNNLCHSGR,HNVEVLGILSDDVETDSVAPGENLK
611	Heat shock-related 70 kDa protein 2 OS=Mus musculus GN=Hspa2 PE=1 SV=1	IPI00331546.2|SWISS-PROT:P17156	69740.8	5.58	19.91	19	0	108	NTTIPTK,ARFEELNADLFR,VQVEYK,TTPSYVAFTDTER,SENVQDLLLLDVTPL,IPKIQKLLQDFFNGK,DNNLLGK,STAGDTHLGGEDFDNR,IINEPTAAAIAYGLDK,FEELNADLFR,ITITNDK,VEIIANDQGNR,IINEPTAAAIAYGLDKK,LLQDFFNGK
612	Ubiquitin-conjugating enzyme E2 R2 OS=Mus musculus GN=Ube2r2 PE=2 SV=1	IPI00420771.5|SWISS-PROT:Q6ZWZ2|ENSEMBL:ENSMUSP00000038813|REFSEQ:NP_080551|VEGA:OTTMUSP00000007008	27166	4.26	10.08	2	2	6	FPIDYPYSPPTFR,VPTTLAEYCIK
613	gi|13516473|dbj|BAB40317.1| beta-actin FE-3	IPI00874780.1|TREMBL:Q99NC5	14983.2	5.65	57.46	7	0	24	SYELPDGQVITIGNER,EITALAPSTMK,CPEALFQPSFLGMESCGIHETTFNSIMK,KDLYANTVLSGGTTMYPGIADR,DLYANTVLSGGTTMYPGIADR
614	gi|123246551|emb|CAM19229.1| Parkinson disease (autosomal recessive, early onset) 7	IPI00649406.1|TREMBL:A2A813|ENSEMBL:ENSMUSP00000101301;ENSMUSP00000101302|VEGA:OTTMUSP00000010790	18474.4	6.09	64	14	0	100	DVMICPDTSLEDAK,VTVAGLAGK,VTVAGLAGKDPVQCSR,GAEEMETVIPVDVMR,VTTHPLAK,DGLILTSR,KGLIAAICAGPTALLAHEVGFGCK,GLIAAICAGPTALLAHEVGFGCK,TQGPYDVVVLPGGNLGAQNLSESPMVK
614	gi|187466256|emb|CAQ52055.1| Parkinson disease (autosomal recessive, early onset) 7	IPI00895518.1|TREMBL:B2KFH7|VEGA:OTTMUSP00000042686	18361.2	6.09	64.37	14	0	100	DVMICPDTSLEDAK,VTVAGLAGK,VTVAGLAGKDPVQCSR,GAEEMETVIPVDVMR,VTTHPLAK,DGLILTSR,KGLIAAICAGPTALLAHEVGFGCK,GLIAAICAGPTALLAHEVGFGCK,TQGPYDVVVLPGGNLGAQNLSESPMVK
615	Eukaryotic peptide chain release factor GTP-binding subunit ERF3B OS=Mus musculus GN=Gspt2 PE=1 SV=1	IPI00467056.3|SWISS-PROT:Q149F3|ENSEMBL:ENSMUSP00000109523|REFSEQ:NP_032205|VEGA:OTTMUSP00000019673	69146.8	5.11	1.74	1	0	4	TAGTICLETFK
616	Eno2 17 kDa protein	IPI00830694.1|VEGA:OTTMUSP00000025150	17238.7	6.3	28.4	4	0	52	AAVPSGASTGIYEALELR,FGANAILGVSLAVCK,GNPTVEVDLYTAK
617	gi|148692043|gb|EDL23990.1| glyceraldehyde-3-phosphate dehydrogenase, spermatogenic	IPI00108939.1|TREMBL:Q3V2I5|ENSEMBL:ENSMUSP00000074317|REFSEQ:NP_032111	47442.7	8.17	8.68	5	0	60	VSVVDLTCR,IVSNASCTTNCLAPLAK,LTGMAFR,VPTPNVSVVDLTCR
617	Glyceraldehyde-3-phosphate dehydrogenase, testis-specific OS=Mus musculus GN=Gapdhs PE=1 SV=1	IPI00134521.1|SWISS-PROT:Q64467|ENSEMBL:ENSMUSP00000075954	47656.9	8.14	8.64	5	0	60	VSVVDLTCR,IVSNASCTTNCLAPLAK,LTGMAFR,VPTPNVSVVDLTCR
618	Superoxide dismutase [Cu-Zn] OS=Mus musculus GN=Sod1 PE=1 SV=2	IPI00130589.8|SWISS-PROT:P08228|ENSEMBL:ENSMUSP00000023707|REFSEQ:NP_035564	15942.7	6.02	84.42	22	3	143	HGGPADEER,ASGEPVVLSGQITGLTEGQHGFHVHQYGDNTQGCTSAGPH,DGVANVSIEDR,LACGVIGIAQ,HVGDLGNVTAGKDGVANVSIEDR,GDGPVQGTIHFEQK,ASGEPVVLSGQITGLTEGQHGFHVH,HVGDLGNVTAGK,GGNEESTK,ISLSGEHSIIGR,QDDLGK,VISLSGEHSIIGR,SLSGEHSIIGR,ASGEPVVLSGQITGLTEGQHGF,TMVVHEK
619	Proteasome subunit alpha type-3 OS=Mus musculus GN=Psma3 PE=1 SV=3	IPI00331644.5|SWISS-PROT:O70435|TREMBL:Q58EV4;Q9DCD8|ENSEMBL:ENSMUSP00000071624|REFSEQ:NP_035314	28405.2	5.29	30.59	9	2	31	AFELELSWVGELTK,IIYIVHDEVK,GRHEIVPK,VFQVEYAMK,CKDGVVFGVEK,DGVVFGVEK,AVENSSTAIGIR,HVGMAVAGLLADAR
620	Proteasome subunit beta type-2 OS=Mus musculus GN=Psmb2 PE=1 SV=1	IPI00128945.1|SWISS-PROT:Q9R1P3|TREMBL:A2A882;Q8BJX0|ENSEMBL:ENSMUSP00000030642|REFSEQ:NP_036100|VEGA:OTTMUSP00000009645	22906.4	6.52	43.28	11	11	65	VAASNIVQMK,NVQLYK,DGIHNLENIAFPK,ILLLCVGEAGDTVQFAEYIQK,NLADCLR,VIDKDGIHNLENIAFPK,FILNLPTFSVR,NGYELSPTAAANFTR
621	Proteasome subunit beta type-3 OS=Mus musculus GN=Psmb3 PE=1 SV=1	IPI00314467.3|SWISS-PROT:Q9R1P1|TREMBL:Q545G0|ENSEMBL:ENSMUSP00000099436|REFSEQ:NP_036101|VEGA:OTTMUSP00000002595	22964.9	6.15	43.41	10	4	77	DAVSGMGVIVHVIEK,QIKPYTLMSMVANLLYEKR,FGIQAQMVTTDFQK,LYIGLAGLATDVQTVAQR,FGPYYTEPVIAGLDPK,LNLYELK
622	Anp32a 27 kDa protein	IPI00918207.1|VEGA:OTTMUSP00000044959	26860.7	3.97	20.6	5	1	16	ISGDLEVLAEK,LLPQVMYLDGYDR,SLDLFNCEVTNLNAYR,ELVLDNCK
622	Anp32a 23 kDa protein	IPI00918295.1|VEGA:OTTMUSP00000044958	22954.5	4.31	24.24	5	1	16	ISGDLEVLAEK,LLPQVMYLDGYDR,SLDLFNCEVTNLNAYR,ELVLDNCK
622	Acidic leucine-rich nuclear phosphoprotein 32 family member A OS=Mus musculus GN=Anp32a PE=1 SV=1	IPI00314736.3|SWISS-PROT:O35381|ENSEMBL:ENSMUSP00000082652|REFSEQ:NP_033802|VEGA:OTTMUSP00000044957	28537.6	3.99	19.43	5	1	16	ISGDLEVLAEK,LLPQVMYLDGYDR,SLDLFNCEVTNLNAYR,ELVLDNCK
623	Low molecular weight phosphotyrosine protein phosphatase OS=Mus musculus GN=Acp1 PE=2 SV=3	IPI00134135.1|SWISS-PROT:Q9D358-1|TREMBL:Q4VAI2|ENSEMBL:ENSMUSP00000106509|REFSEQ:NP_067305;XP_910741	18191.7	6.3	70.89	16	4	112	SPIAEAVFR,LVTDEK,EDFATFDYILCMDESNLR,KLVTDEK,QLIIEDPYYGNDSDFEVVYQQCLR,SVLFVCLGNICR,IELLGSYDPQK,AKIELLGSYDPQK,HGIHMQHIAR,KHGIHMQHIAR,IDSAATSTYEVGNPPDYR
624	gi|149267916|ref|XP_001479342.1| PREDICTED: similar to Glyceraldehyde-3-phosphate dehydrogenase (GAPDH)	IPI00850672.1|REFSEQ:XP_001479342	11826.4	5.57	7.69	2	0	6	QASEGPLK
624	gi|149267464|ref|XP_001480299.1| PREDICTED: similar to Glyceraldehyde-3-phosphate dehydrogenase (GAPDH)	IPI00849694.1|REFSEQ:XP_001480299	11840.5	5.59	7.69	2	0	6	QASEGPLK
624	gi|149253680|ref|XP_001475147.1| PREDICTED: similar to Gapdh protein	IPI00848795.1|REFSEQ:XP_001475147;XP_001475428	15295.5	6.69	5.67	2	0	6	QASEGPLK
625	gi|122890270|emb|CAM14836.1| stratifin	IPI00844680.1|TREMBL:Q3TEZ1;Q9JJ20|ENSEMBL:ENSMUSP00000050374|REFSEQ:NP_061224|VEGA:OTTMUSP00000011953	27706	4.72	7.26	3	0	12	DSTLIMQLLR,NLLSVAYK
625	14-3-3 protein sigma OS=Mus musculus GN=Sfn PE=1 SV=1	IPI00118286.1|SWISS-PROT:O70456	27713.1	4.75	7.26	3	0	12	DSTLIMQLLR,NLLSVAYK
626	gi|112734861|ref|NP_722469.1| importin 9	IPI00673797.2|TREMBL:Q4G0B8;Q69ZP1|ENSEMBL:ENSMUSP00000036093|REFSEQ:NP_722469	115951	4.72	2.69	2	2	2	IAAQDLLLAVATDFQNESAVALATAATR
626	Importin-9 OS=Mus musculus GN=Ipo9 PE=1 SV=3	IPI00130158.3|SWISS-PROT:Q91YE6	116052	4.71	2.69	2	2	2	IAAQDLLLAVATDFQNESAVALATAATR
627	gi|148698174|gb|EDL30121.1| mCG16273	IPI00342013.3|REFSEQ:XP_916880;XP_978405	13537.8	10.1	26.27	5	0	51	MQIFVK,TITLEVEPSDTIENVK,EGLPPDQQR
628	gi|14919436|gb|AAH09005.1| Psmd4 protein	IPI00381291.1|SWISS-PROT:O35226-2|TREMBL:Q3ULG4|ENSEMBL:ENSMUSP00000071589|VEGA:OTTMUSP00000021245	41046	4.68	22.16	5	0	11	LQAQQDAVNIVCHSK,SVMGALASQATK,IIAFVGSPVEDNEKDLVK,LTAFVNTLNGK,SNPENNVGLITLANDCEVLTTLTPDTGR
628	26S proteasome non-ATPase regulatory subunit 4 OS=Mus musculus GN=Psmd4 PE=1 SV=1	IPI00128564.1|SWISS-PROT:O35226-1|TREMBL:Q9CY29|ENSEMBL:ENSMUSP00000102857|REFSEQ:NP_032977|VEGA:OTTMUSP00000021246	40703.7	4.67	22.34	5	0	11	LQAQQDAVNIVCHSK,SVMGALASQATK,IIAFVGSPVEDNEKDLVK,LTAFVNTLNGK,SNPENNVGLITLANDCEVLTTLTPDTGR
629	Prdx2 16 kDa protein	IPI00831115.3|VEGA:OTTMUSP00000022376	16074.4	5.29	57.82	21	0	252	NDEGIAYR,PLLADVTK,SAPDFTATAVVDGAFK,LGCEVLGVSVDSQFTHLAWINTPRK,EGGLGPLNIPLLADVTK,KEGGLGPLNIPLLADVTK,SLSQNYGVLK,PDFTATAVVDGAFK,GLFIIDAK,KLGCEVLGVSVDSQFTHLAWINTPR,LGCEVLGVSVDSQFTHLAWINTPR,LGCEVLGVSVDSQFTH,GLGPLNIPLLADVTK,KLGCEVLGVSVDSQFTH,SQNYGVLK
630	gi|26341800|dbj|BAC34562.1| unnamed protein product	IPI00751303.1|TREMBL:Q8BKQ0|ENSEMBL:ENSMUSP00000109351	22568	6.76	5.76	1	0	5	LLLIGDSGVGK
630	Ras-related protein Rab-13 OS=Mus musculus GN=Rab13 PE=2 SV=1	IPI00121183.1|SWISS-PROT:Q9DD03|TREMBL:Q0PD42|ENSEMBL:ENSMUSP00000070588|REFSEQ:NP_080953|VEGA:OTTMUSP00000024637	22770.2	9.53	5.45	1	0	5	LLLIGDSGVGK
630	Ras-related protein Rab-8B OS=Mus musculus GN=Rab8b PE=1 SV=1	IPI00411115.1|SWISS-PROT:P61028|TREMBL:Q0PD49|ENSEMBL:ENSMUSP00000041857|REFSEQ:NP_775589	23603.1	9.15	5.31	1	0	5	LLLIGDSGVGK
630	Ras-related protein Rab-10 OS=Mus musculus GN=Rab10 PE=1 SV=1	IPI00130118.1|SWISS-PROT:P61027|TREMBL:Q3U621;Q4FJL0|ENSEMBL:ENSMUSP00000021001|REFSEQ:NP_057885	22540.9	8.58	5.5	1	0	5	LLLIGDSGVGK
631	Keratin, type II cytoskeletal 5 OS=Mus musculus GN=Krt5 PE=1 SV=1	IPI00139301.3|SWISS-PROT:Q922U2|TREMBL:Q32P04;Q9CRS6|ENSEMBL:ENSMUSP00000023709|REFSEQ:NP_081287|VEGA:OTTMUSP00000035258	61766.7	7.59	2.07	1	0	3	SLDLDSIIAEVK
631	gi|113195684|ref|NP_034799.2| keratin complex 2, basic, gene 6b	IPI00785403.21|TREMBL:Q05B38;Q0VDR7;Q3UV11;Q9CV72|ENSEMBL:ENSMUSP00000023786|REFSEQ:NP_034799	59526.4	8.32	2.17	1	0	3	SLDLDSIIAEVK
631	Keratin, type II cytoskeletal 75 OS=Mus musculus GN=Krt75 PE=1 SV=1	IPI00221797.1|SWISS-PROT:Q8BGZ7|TREMBL:B2RQH6;Q99MH7|ENSEMBL:ENSMUSP00000036246|REFSEQ:NP_579935|VEGA:OTTMUSP00000035534	59740.5	8.46	2.18	1	0	3	SLDLDSIIAEVK
631	Keratin, type II cytoskeletal 6B OS=Mus musculus GN=Krt6b PE=1 SV=3	IPI00131366.5|SWISS-PROT:Q9Z331	60322.2	8.51	2.14	1	0	3	SLDLDSIIAEVK
631	Keratin, type II cytoskeletal 6A OS=Mus musculus GN=Krt6a PE=2 SV=3	IPI00131368.3|SWISS-PROT:P50446|TREMBL:Q9CV13|ENSEMBL:ENSMUSP00000023788|REFSEQ:NP_032502	59335.1	8.04	2.17	1	0	3	SLDLDSIIAEVK
631	- 35 kDa protein	IPI00330480.1|ENSEMBL:ENSMUSP00000053559	35165.3	5.09	3.7	1	0	3	SLDLDSIIAEVK
631	Krt6a 50 kDa protein	IPI00762364.2|ENSEMBL:ENSMUSP00000097759	50387.4	5.33	2.59	1	0	3	SLDLDSIIAEVK
631	Krt5 60 kDa protein	IPI00470126.4|ENSEMBL:ENSMUSP00000079053	60362.1	7.59	2.13	1	0	3	SLDLDSIIAEVK
632	gi|12861388|dbj|BAB32188.1| unnamed protein product	IPI00475095.1|TREMBL:Q9D221|ENSEMBL:ENSMUSP00000086929	14837.9	6.4	12.14	1	0	1	LYDIEQQQITDALENIR
633	Chloride intracellular channel protein 1 OS=Mus musculus GN=Clic1 PE=1 SV=3	IPI00130344.3|SWISS-PROT:Q9Z1Q5|TREMBL:Q3TIP8;Q542F1|ENSEMBL:ENSMUSP00000007257|REFSEQ:NP_254279	27012.8	5.09	47.3	7	7	23	GFTIPEAFR,GVTFNVTTVDTK,EEFASTCPDDEEIELAYEQVAR,LAALNPESNTSGLDIFAK,LHIVQVVCK,VLDNYLTSPLPEEVDETSAEDEGISQR,FLDGNELTLADCNLLPK
634	Hsph1 11 kDa protein	IPI00830521.1|VEGA:OTTMUSP00000023703	10753.1	9.1	14	1	0	1	AGGIETIANEFSDR
635	gi|149251886|ref|XP_001479573.1| PREDICTED: similar to hippocampal cholinergic neurostimulating peptide precursor protein	IPI00850575.1|REFSEQ:XP_001475026;XP_001479573	11359.9	9	12.62	1	0	7	PSSISWDGLDPGK
636	gi|26345256|dbj|BAC36278.1| unnamed protein product	IPI00132089.2|SWISS-PROT:Q9QUR6|TREMBL:Q3TCS0;Q3TQ97;Q543B9;Q8C6A3|ENSEMBL:ENSMUSP00000097444|REFSEQ:NP_035286	82798.7	5.56	8.62	3	3	11	LPEADDIQYPSMLLLTADHDDR,SNFLVLCYLHDVKNILQLHDLTTGALLK,LINIDFTDPDESK
637	gi|9955698|emb|CAC05584.1| WD-repeat domain 4 protein	IPI00109290.1|SWISS-PROT:Q9EP82|TREMBL:Q80V01|ENSEMBL:ENSMUSP00000024837|REFSEQ:NP_067297	45725.9	6.04	1.45	1	1	1	RLILFR
638	Hspa8 17 kDa protein	IPI00885277.1|ENSEMBL:ENSMUSP00000114081|VEGA:OTTMUSP00000039136	17443.1	8.48	55.06	10	0	76	FDDAVVQSDMK,RFDDAVVQSDMK,TTPSYVAFTDTER,HWPFMVVNDAGRPK,NQVAMNPTNTVFDAK,GPAVGIDLGTTYSCVGVFQHGK,MVVNDAGRPK,VEIIANDQGNR
639	- 16 kDa protein	IPI00849815.3|VEGA:OTTMUSP00000045686	16115.3	5.44	9.15	1	1	3	SEGAAWSSTSLGR
640	Glyoxylate reductase/hydroxypyruvate reductase OS=Mus musculus GN=Grhpr PE=1 SV=1	IPI00130530.1|SWISS-PROT:Q91Z53|TREMBL:Q3T9Z2|ENSEMBL:ENSMUSP00000047218|REFSEQ:NP_525028|VEGA:OTTMUSP00000007553	35328.9	7.57	39.63	12	0	35	VISTLSVGVDHLALDEIK,RLPEAIEEVK,NCVILPH,GEAMPSELKL,NTMSLLAANNLLAGLR,NTAIFINISR,DLEQGVVGAHGLLCR,VFVTGPLPAEGR,LLDAAGANLR,AALAQAADCEVEQWNSDDPIPR
641	Comt1 19 kDa protein	IPI00858230.1|VEGA:OTTMUSP00000031926	18936.3	6.41	16.96	4	0	11	PGDPQSVLEAIDTYCSEK,AKPGDPQSVLEAIDTYCSEK,GQIMDAVIR
642	Pcmt1 25 kDa protein	IPI00480558.4|ENSEMBL:ENSMUSP00000090386	24747.5	7.1	25	5	5	27	ELVDDSITNVK,ALDVGSGSGILTACFAR,VFEVMLATDR,LILPVGPAGGNQMLEQYDK
642	Protein-L-isoaspartate(D-aspartate) O-methyltransferase OS=Mus musculus GN=Pcmt1 PE=1 SV=3	IPI00329913.8|SWISS-PROT:P23506-1|TREMBL:Q545L9;Q8BPI6|ENSEMBL:ENSMUSP00000019930|REFSEQ:NP_032812	24634.4	7.1	25.11	5	5	27	ELVDDSITNVK,ALDVGSGSGILTACFAR,VFEVMLATDR,LILPVGPAGGNQMLEQYDK
642	Pcmt1 Isoform 2 of Protein-L-isoaspartate(D-aspartate) O-methyltransferase	IPI00757109.2|SWISS-PROT:P23506-2	24677.4	6.23	25	5	5	27	ELVDDSITNVK,ALDVGSGSGILTACFAR,VFEVMLATDR,LILPVGPAGGNQMLEQYDK
643	Ubiquitin thioesterase OTUB1 OS=Mus musculus GN=Otub1 PE=1 SV=2	IPI00154004.1|SWISS-PROT:Q7TQI3|ENSEMBL:ENSMUSP00000025679|REFSEQ:NP_598911;XP_001476636	31270	4.85	17.71	5	5	15	FFEHFIEGGR,VYLLYRPGHYDILYK,AFGFSHLEALLDDSK,LELSVLYK
644	Prmt5 Protein	IPI00831158.1|VEGA:OTTMUSP00000021697	23196.4	5.2	6.37	1	0	1	AAILPTSIFLTNK
645	Heat shock 70 kDa protein 1A OS=Mus musculus GN=Hspa1a PE=1 SV=2	IPI00798482.10|SWISS-PROT:Q61696|TREMBL:A1E2B8;O88687;Q3TAI8;Q3TU85|ENSEMBL:ENSMUSP00000084586|REFSEQ:NP_034609	70079.2	5.53	10.45	7	0	40	QTQTFTTYSDNQPGVLIQVYEGER,TTPSYVAFTDTER,TTYSDNQPGVLIQVYEGER,ITITNDK,VEIIANDQGNR,DAGVIAGLNVLR
645	Heat shock 70 kDa protein 1B OS=Mus musculus GN=Hspa1b PE=1 SV=3	IPI00346073.1|SWISS-PROT:P17879|TREMBL:Q61698|ENSEMBL:ENSMUSP00000084589|REFSEQ:NP_034608	70176.3	5.53	10.44	7	0	40	QTQTFTTYSDNQPGVLIQVYEGER,TTPSYVAFTDTER,TTYSDNQPGVLIQVYEGER,ITITNDK,VEIIANDQGNR,DAGVIAGLNVLR
646	Beta-synuclein OS=Mus musculus GN=Sncb PE=1 SV=1	IPI00131614.1|SWISS-PROT:Q91ZZ3|ENSEMBL:ENSMUSP00000043074|REFSEQ:NP_291088|VEGA:OTTMUSP00000043434;OTTMUSP00000043435	14051.6	4.38	13.53	4	0	18	EGVLYVGSK,EGVVAAAEK
647	gi|215273642|dbj|BAG84705.1| protein 4.1R	IPI00921639.1|TREMBL:B6ZHC3	19871.2	5.17	18.48	2	0	5	IVITGDADIDHDQVLVQAIK,TQTVTISDTANAVK
647	Epb4.1 Erythrocyte protein band 4.1	IPI00648159.1|TREMBL:A2A844;Q3U0G7|VEGA:OTTMUSP00000010972	20935	4.39	17.26	2	0	5	IVITGDADIDHDQVLVQAIK,TQTVTISDTANAVK
647	gi|74225627|dbj|BAE21657.1| unnamed protein product	IPI00650000.2|TREMBL:A2A834;Q3V048|VEGA:OTTMUSP00000010971	18728.8	4.79	19.77	2	0	5	IVITGDADIDHDQVLVQAIK,TQTVTISDTANAVK
648	gi|149241041|ref|XP_001479521.1| PREDICTED: similar to nonselenium glutathione peroxidase	IPI00756385.1|REFSEQ:XP_001479521	12504.4	8.62	67.86	11	0	90	LIALSIDSVEDHLAWSK,LAPEFAK,DFTPVCTTELGR,SIDSVEDHLAWSK,IRFHDFLGDSWGILFSHPR,FHDFLGDSWGILFSHPR,PGGLLLGDEAPNFEANTTIGR
649	Acp1 Isoform 2 of Low molecular weight phosphotyrosine protein phosphatase	IPI00828470.1|SWISS-PROT:Q9D358-2	17941.4	6.57	67.72	13	1	103	SPIAEAVFR,LVTDEK,EDFATFDYILCMDESNLR,KLVTDEK,QLIIEDPYYGNDSDFEVVYQQCLR,SVLFVCLGNICR,IELLGSYDPQK,VSDNWAIDSSAVSDWNVGRPPDPR,AKIELLGSYDPQK
649	gi|109730203|gb|AAI12414.1| Acp1 protein	IPI00556850.1|TREMBL:Q561M1|ENSEMBL:ENSMUSP00000073686|REFSEQ:NP_001103709	17922.4	6.13	67.72	13	1	103	SPIAEAVFR,LVTDEK,EDFATFDYILCMDESNLR,KLVTDEK,QLIIEDPYYGNDSDFEVVYQQCLR,SVLFVCLGNICR,IELLGSYDPQK,VSDNWAIDSSAVSDWNVGRPPDPR,AKIELLGSYDPQK
650	gi|149259611|ref|XP_922209.2| PREDICTED: similar to protein of unknown function	IPI00663741.2|REFSEQ:XP_922209	66417.8	8.24	1.72	1	1	1	QQGVSYLTAK
650	gi|149259926|ref|XP_001478813.1| PREDICTED: similar to protein of unknown function	IPI00849906.1|REFSEQ:XP_001478813	66395.8	8.24	1.72	1	1	1	QQGVSYLTAK
651	gi|149261635|ref|XP_001478693.1| PREDICTED: similar to hCG1994130	IPI00849417.1|REFSEQ:XP_001475615;XP_001478693	14360.9	10.15	4.72	1	1	1	ILGFFF
651	gi|149254145|ref|XP_001478545.1| PREDICTED: similar to hCG1994130	IPI00621613.1|ENSEMBL:ENSMUSP00000084014|REFSEQ:XP_001475900;XP_001478545	14846.5	10.15	4.62	1	1	1	ILGFFF
651	40S ribosomal protein S15a OS=Mus musculus GN=Rps15a PE=2 SV=2	IPI00230660.5|SWISS-PROT:P62245|TREMBL:Q5M9M4|ENSEMBL:ENSMUSP00000102198;ENSMUSP00000102200|REFSEQ:NP_733769|VEGA:OTTMUSP00000028458;OTTMUSP00000028461	14839.5	10.14	4.62	1	1	1	ILGFFF
651	gi|149250304|ref|XP_001472616.1| PREDICTED: similar to hCG1994130	IPI00849692.1|REFSEQ:XP_001472616	15299.8	9.2	4.44	1	1	1	ILGFFF
651	gi|149270415|ref|XP_001477396.1| PREDICTED: similar to Rps15a protein	IPI00850815.1|ENSEMBL:ENSMUSP00000084742|REFSEQ:XP_001477396;XP_001477661	28484.6	9.72	2.37	1	1	1	ILGFFF
652	Ubiquitin carboxyl-terminal hydrolase isozyme L3 OS=Mus musculus GN=Uchl3 PE=1 SV=2	IPI00311369.1|SWISS-PROT:Q9JKB1|ENSEMBL:ENSMUSP00000002289|REFSEQ:NP_057932	26151.7	4.96	44.78	9	3	27	FNAIALSAA,VTHETSAHEGQTEAPSIDEK,FLEESVSMSPEER,SQGQDVTSSVYFMK,QTISNACGTIGLIHAIANNK,QTISNACGTIGLIHAIANNKDK,FLENYDAIR,KTSDETLLEDAIEVCK,TSDETLLEDAIEVCK
653	Macrophage migration inhibitory factor OS=Mus musculus GN=Mif PE=1 SV=2	IPI00230427.5|SWISS-PROT:P34884|TREMBL:Q545F0|ENSEMBL:ENSMUSP00000041149|REFSEQ:NP_034928	12504.3	6.8	45.22	6	2	47	LLCGLLSDR,NYSKLLCGLLSDRLHISPDR,LHISPDR,PMFIVNTNVPR,ASVPEGFLSELTQQLAQATGK
654	gi|109733871|gb|AAI16916.1| RIKEN cDNA 1700009N14 gene	IPI00127109.4|TREMBL:Q14AA6|ENSEMBL:ENSMUSP00000029955|REFSEQ:NP_001074564|VEGA:OTTMUSP00000006910	24357	7.75	38.43	14	1	94	FNVWDTAGQEK,LVLVGDGGTGK,DGYYIQAQ,KNLQYYDISAK,NLQYYDISAK,LVGDGGTGK,HLTGEFEK,NVPNWHR,VCENIPIVLCGNK,SNYNFEKPFLWLSR
655	Platelet-activating factor acetylhydrolase IB subunit beta OS=Mus musculus GN=Pafah1b2 PE=1 SV=2	IPI00118821.2|SWISS-PROT:Q61206|TREMBL:Q8BTA2|ENSEMBL:ENSMUSP00000003215|REFSEQ:NP_032801	25581.3	5.57	20.96	3	3	13	ICKPLHELIMQLLEETPEEK,IIVLGLLPR,ELFSPLHALNFGIGGDTTR
656	Ubiquitin-like modifier-activating enzyme 1 OS=Mus musculus GN=Uba1 PE=1 SV=1	IPI00123313.1|SWISS-PROT:Q02053|TREMBL:B9EHN0|ENSEMBL:ENSMUSP00000001989;ENSMUSP00000086626|REFSEQ:NP_001129557;NP_033483|VEGA:OTTMUSP00000018598;OTTMUSP00000018662	117809	5.43	49.15	45	37	246	QMNPYIQVTSHQNR,DDDSNFHMDFIVAASNLR,SICDTSNFSDYIR,YDGQVAVFGSDFQEK,LAGTQPLEVLEAVQR,ALVLELCCNDESGEDVEVPYVR,QNSLDEDLIR,AVTLHDQGTTQWADLSSQFYLR,IGGLAAQEVMK,VLGPYTF,LAYVAAGDLAPINAFIGGLAAQEVMK,QLYVLGHEAMK,KLAYVAAGDLAPINAFIGGLAAQEVMK,IYDDDFFQNLDGVANALDNIDAR,AAVASLLQSVQVPEFTPK,YFLVGAGAIGCELLK,VGEFCHSR,DEFEGLFK,QPAENVNQYLTDSK,IHVSDQELQSANASVDDSR,YSRPAQLHIGFQALHQFCALHNQPPRPR,LDQPMTEIVSR,VVQGHQQLDSYKNGFLNLALPF…
657	gi|149251905|ref|XP_001479977.1| PREDICTED: similar to Glyceraldehyde-3-phosphate dehydrogenase (GAPDH) isoform 2	IPI00850243.1|REFSEQ:XP_001479977	30079.2	7.62	63.19	31	0	218	QASEGPLK,IVSNASCTTN,YDNSLK,SSTFDAGAGIALNDNFVK,GAAQNIIPASTGAAK,IVSNASCTTNCLAPLAK,VIHDNFGIVEGLMTTVH,VIISAPSADAPMFVMGVNHEK,VIPELNGK,GLMTTVHAITATQK,VEGLMTTVHAITATQK,PITIFQER,EGLMTTVHAITATQK,GIVEGLMTTVHAITATQK,LVINGKPITIFQERDPTNIK,INGKPITIFQERDPTNIK,GILGYTEDQVVSCDFNSNSH,INGKPITIFQER,LVINGKPITIFQERD,VVDLMAYMASK,GILGYTEDQVVSCDFNSNSHSSTFDAGAGIALNDNFVK,LISWYDNEYGY,LISWYDNEYGYSNR,LVINGKPITIFQER
658	gi|120538465|gb|AAI29807.1| Spectrin beta 1	IPI00131376.5|SWISS-PROT:P15508|TREMBL:B2RX08;Q149M1;Q3UGX2;Q3UGY4;Q5DTG9;Q8BWJ8|ENSEMBL:ENSMUSP00000021458|REFSEQ:NP_038703	268091	5.32	28.68	53	52	100	HRPDLIDFDK,NQTLQNEILGHAPR,QIFQEADDMVAQK,ALEDLAQELEKENYHDQK,NFSTCLELGESLLQR,EADDLEQWITEK,VIEGQTDPDYQLLGQR,DLGQDLAGVIAIQR,LVTQDNFGYDLAAVEAAK,AITAATLQFAEGK,FANSLSGVQQQLQAFSTYR,EMVASSQEMGQDFDHVTMLR,GNTLTQCLGFQEFQK,LPLAQSADYGTNLQTVQLFMK,FLDLLEPLGR,FAALEKPTTLELK,LGHLQSSWDTLR,WIGAMEDQLR,AQSLLSAGHPEGEQIIR,AVASEDMPESLPEAEQLLQQHAAIK,GVMEHLEHQAQGFPEEFR,DLQDAENFFQFQGDADDLK,DNLELQNFLQNCK,VQLIEDR,LIDAGHSEAATIA…
659	gi|149251903|ref|XP_001479970.1| PREDICTED: similar to Glyceraldehyde-3-phosphate dehydrogenase (GAPDH) isoform 1	IPI00848807.1|REFSEQ:XP_001479970	34740.7	7.58	62.24	33	0	220	QASEGPLK,IVSNASCTTN,YDNSLK,SSTFDAGAGIALNDNFVK,GAAQNIIPASTGAAK,IVSNASCTTNCLAPLAK,VEIVAINDPFIDLN,VIHDNFGIVEGLMTTVH,VIISAPSADAPMFVMGVNHEK,VIPELNGK,GLMTTVHAITATQK,VEGLMTTVHAITATQK,PITIFQER,EGLMTTVHAITATQK,GIVEGLMTTVHAITATQK,LVINGKPITIFQERDPTNIK,INGKPITIFQERDPTNIK,GILGYTEDQVVSCDFNSNSH,INGKPITIFQER,LVINGKPITIFQERD,VVDLMAYMASK,MFQYDSTHGK,GILGYTEDQVVSCDFNSNSHSSTFDAGAGIALNDNFVK,LISWYDNEYGY,LISWYDNEYGYSNR,…
660	gi|123123588|emb|CAM17512.1| catalase	IPI00869393.1|TREMBL:Q3TVZ1;Q3TXQ6;Q3UF58;Q3UZE7;Q8C6E3;Q91XI2|ENSEMBL:ENSMUSP00000028610|REFSEQ:NP_033934|VEGA:OTTMUSP00000015802	59795.3	7.72	2.66	1	1	1	EAETFPFNPFDLTK
660	Catalase OS=Mus musculus GN=Cat PE=1 SV=3	IPI00312058.5|SWISS-PROT:P24270|TREMBL:Q542K4	59765.3	7.72	2.66	1	1	1	EAETFPFNPFDLTK
661	Txnrd1 Isoform 1 of Thioredoxin reductase 1, cytoplasmic	IPI00776252.1|SWISS-PROT:Q9JMH6-1|REFSEQ:NP_001035988	67036.9	7.41	10.28	3	3	14	VVGFHVLGPNAGEVTQGFAAALK,VLVLDFVTPTPLGTR,VTAQSTNSEETIEGEFNTVLLAVGR
661	Txnrd1 Isoform 2 of Thioredoxin reductase 1, cytoplasmic	IPI00469251.5|SWISS-PROT:Q9JMH6-2|TREMBL:Q91Y95;Q91Y98|REFSEQ:NP_001035978;NP_001035979;NP_056577	54497.3	5.95	12.63	3	3	14	VVGFHVLGPNAGEVTQGFAAALK,VLVLDFVTPTPLGTR,VTAQSTNSEETIEGEFNTVLLAVGR
662	gi|149251548|ref|XP_001475020.1| PREDICTED: similar to ubiquitin-conjugating enzyme UbcH7	IPI00849842.1|REFSEQ:XP_001475020	17955.7	8.68	37.66	5	0	40	IEINFPAEYPFKPPK,GQVCLPVISAENWKPATK,NIQVDEANLLTWQGLIVPDNPPYDK
662	gi|149251261|ref|XP_001477937.1| PREDICTED: similar to ubiquitin-conjugating enzyme UbcH7 isoform 1	IPI00849320.1|REFSEQ:XP_001477937;XP_001477949	17954.7	8.9	37.66	5	0	40	IEINFPAEYPFKPPK,GQVCLPVISAENWKPATK,NIQVDEANLLTWQGLIVPDNPPYDK
662	Ube2l3 14 kDa protein	IPI00858089.1|ENSEMBL:ENSMUSP00000111364|VEGA:OTTMUSP00000029960	13652.9	8.55	48.74	5	0	40	IEINFPAEYPFKPPK,GQVCLPVISAENWKPATK,NIQVDEANLLTWQGLIVPDNPPYDK
663	Eukaryotic translation initiation factor 4B OS=Mus musculus GN=Eif4b PE=1 SV=1	IPI00221581.1|SWISS-PROT:Q8BGD9|TREMBL:B2RWE8;Q3TDD8;Q3THB0;Q3TLQ9;Q3TSY9;Q3UGC0;Q922K6|ENSEMBL:ENSMUSP00000077705|REFSEQ:NP_663600	68840	5.47	13.58	4	3	10	SPPYTAFLGNLPYDVTEDSIKDFFR,TISLTDFLAEDGGTGGGSTYVPK,GFGYAEFEDLDSLLSALSLNEESLGNR,SILPTAPR
664	gi|83021886|ref|XP_923606.1| PREDICTED: similar to Chain C, Structure Of The Human Exon Junction Complex With A Trapped Dead-Box Helicase Bound To Rna	IPI00458502.3|REFSEQ:XP_923606	46846.1	7.02	5.84	2	0	2	GIYAYGFEKPSAIQQR,KVDWLTEK
664	Eif4a3 Eukaryotic translation initiation factor 4A, isoform 3	IPI00648352.2|TREMBL:A2AFK7|ENSEMBL:ENSMUSP00000101860;ENSMUSP00000101861|VEGA:OTTMUSP00000004065	44480.2	6.08	6.15	2	0	2	GIYAYGFEKPSAIQQR,KVDWLTEK
664	gi|187957004|gb|AAI58084.1| EG434080 protein	IPI00407909.1|TREMBL:B2RY38|REFSEQ:XP_485817	46959.3	7.62	5.84	2	0	2	GIYAYGFEKPSAIQQR,KVDWLTEK
664	Eukaryotic initiation factor 4A-III OS=Mus musculus GN=Eif4a3 PE=2 SV=3	IPI00126716.3|SWISS-PROT:Q91VC3|TREMBL:Q3TEZ8;Q3UD29;Q8BVY3|ENSEMBL:ENSMUSP00000026667|REFSEQ:NP_619610|VEGA:OTTMUSP00000004064	46840	6.3	5.84	2	0	2	GIYAYGFEKPSAIQQR,KVDWLTEK
664	gi|218505708|ref|NP_001136206.1| predicted gene, EG668137	IPI00918622.1|ENSEMBL:ENSMUSP00000075207|REFSEQ:NP_001136206	46854.1	7.02	5.84	2	0	2	GIYAYGFEKPSAIQQR,KVDWLTEK
665	gi|123220018|emb|CAM22592.1| seryl-aminoacyl-tRNA synthetase	IPI00649605.1|TREMBL:A2AFS1;Q8CEH3|ENSEMBL:ENSMUSP00000102243|VEGA:OTTMUSP00000007720	21261.2	5.17	14.97	1	1	5	EAVGDDESVPENVLNFDDLTADALAALK
665	Seryl-tRNA synthetase, cytoplasmic OS=Mus musculus GN=Sars PE=2 SV=3	IPI00469317.4|SWISS-PROT:P26638|TREMBL:A2AFR8;Q3U6F6;Q3U8N1|ENSEMBL:ENSMUSP00000088041|VEGA:OTTMUSP00000007718	58388.7	5.95	5.47	1	1	5	EAVGDDESVPENVLNFDDLTADALAALK
665	gi|123220016|emb|CAM22590.1| seryl-aminoacyl-tRNA synthetase	IPI00225307.1|TREMBL:Q8C483|ENSEMBL:ENSMUSP00000099685|REFSEQ:NP_035449|VEGA:OTTMUSP00000007719	61167	7.13	5.22	1	1	5	EAVGDDESVPENVLNFDDLTADALAALK
665	gi|123220017|emb|CAM22591.1| seryl-aminoacyl-tRNA synthetase	IPI00648308.1|TREMBL:A2AFS0|ENSEMBL:ENSMUSP00000088040|VEGA:OTTMUSP00000007721	40163.5	5.2	7.95	1	1	5	EAVGDDESVPENVLNFDDLTADALAALK
666	gi|82799602|ref|XP_913793.1| PREDICTED: similar to Glyceraldehyde-3-phosphate dehydrogenase	IPI00673290.1|REFSEQ:XP_913793	17798.2	7.71	9.09	2	0	22	GLMTTVHAITATQK,EGLMTTVHAITATQK
667	Thioredoxin-like protein 1 OS=Mus musculus GN=Txnl1 PE=1 SV=3	IPI00266281.4|SWISS-PROT:Q8CDN6|TREMBL:Q3U8R9;Q3UBF4|ENSEMBL:ENSMUSP00000025476|REFSEQ:NP_058072	32237.3	4.84	51.56	10	2	41	SMDFEEAER,VGVKPVGSDPDFQPELSGAGSR,AGCECLNESDEHGFDNCLR,ISYFTFIGTPVQATNMNDFK,ISYFTFIGTPVQATNMNDFKR,IFINLPR,FQNVNSVTLFVQSNQGEEETTR,SEPTQALELTEDDIKEDGIVPLR,IDQYQGADAVGLEEK,GYMDLMPFINK
668	Arginyl-tRNA synthetase, cytoplasmic OS=Mus musculus GN=Rars PE=2 SV=2	IPI00315488.1|SWISS-PROT:Q9D0I9|TREMBL:Q3THP2;Q3TM73;Q3TVC5;Q3U8R2;Q3U930;Q3UAZ3;Q5SXA8|ENSEMBL:ENSMUSP00000018992|REFSEQ:NP_080212|VEGA:OTTMUSP00000005592	75673.5	7.48	11.82	6	6	12	SDGGYTYDTSDLAAIK,DFVSEQLTSLLVNGVQLPVLGDK,IVFVPGCSVPLTIVK,DFVSEQLTSLLVNGVQLPVLGDKEK,VIVDFSSPNIAK,LNDYIFSFDK
669	ADP-ribosylation factor 1 OS=Mus musculus GN=Arf1 PE=1 SV=2	IPI00221613.5|SWISS-PROT:P84078|ENSEMBL:ENSMUSP00000079905|REFSEQ:NP_001123880;NP_031502|VEGA:OTTMUSP00000006686	20696.8	6.31	44.75	8	0	23	QDLPNAMNAAEITDK,MLAEDELR,ILMVGLDAAGK,LGEIVTTIPTIGFNVETVEYK,LKLGEIVTTIPTIGFNVETVEYK,NISFTVWDVGGQDK,DAVLLVFANK
669	ADP-ribosylation factor 3 OS=Mus musculus GN=Arf3 PE=2 SV=2	IPI00221614.3|SWISS-PROT:P61205|TREMBL:Q3U344|ENSEMBL:ENSMUSP00000050689|REFSEQ:NP_031504|VEGA:OTTMUSP00000018494	20600.8	6.84	44.75	8	0	23	QDLPNAMNAAEITDK,MLAEDELR,ILMVGLDAAGK,LGEIVTTIPTIGFNVETVEYK,LKLGEIVTTIPTIGFNVETVEYK,NISFTVWDVGGQDK,DAVLLVFANK
670	Eef1d 23 kDa protein	IPI00831082.1|VEGA:OTTMUSP00000021377	23171.8	5.42	5.71	1	0	1	GVVQDLQQAISK
670	Eef1d 16 kDa protein	IPI00831202.1|VEGA:OTTMUSP00000021372	15731.6	8.07	8.39	1	0	1	GVVQDLQQAISK
670	gi|148697549|gb|EDL29496.1| mCG22130, isoform CRA_b	IPI00468771.3|TREMBL:Q91VK2|ENSEMBL:ENSMUSP00000087109;ENSMUSP00000105603|VEGA:OTTMUSP00000021370	30634.4	4.88	4.35	1	0	1	GVVQDLQQAISK
670	Eef1d 13 kDa protein	IPI00831299.1|VEGA:OTTMUSP00000021373	13167.7	6.84	10.08	1	0	1	GVVQDLQQAISK
670	Eef1d 61 kDa protein	IPI00918482.1|VEGA:OTTMUSP00000045749	61392	7.13	2.17	1	0	1	GVVQDLQQAISK
670	gi|51262090|gb|AAH79855.1| Eukaryotic translation elongation factor 1 delta (guanine nucleotide exchange protein)	IPI00118875.4|SWISS-PROT:P57776-1|TREMBL:Q68FG5|ENSEMBL:ENSMUSP00000087110;ENSMUSP00000105602|REFSEQ:NP_083939|VEGA:OTTMUSP00000021367	72930.4	6.08	1.82	1	0	1	GVVQDLQQAISK
670	gi|12845723|dbj|BAB26870.1| unnamed protein product	IPI00515654.2|TREMBL:Q80T06|ENSEMBL:ENSMUSP00000023235|REFSEQ:NP_075729|VEGA:OTTMUSP00000021366	31292	4.96	4.27	1	0	1	GVVQDLQQAISK
671	gi|123230144|emb|CAM26487.1| membrane protein, palmitoylated	IPI00831110.1|TREMBL:A2AN84|ENSEMBL:ENSMUSP00000109725|VEGA:OTTMUSP00000022729	50535.8	9.24	11.73	5	0	9	ESAGLIPSPELQEWR,TALSDLYLEHLLQK,FVTGDIIQIINK,IAILDIEPQTLK
672	26S protease regulatory subunit 6A OS=Mus musculus GN=Psmc3 PE=2 SV=1	IPI00133206.1|SWISS-PROT:O88685|TREMBL:Q3THI5;Q3TKC2;Q3TKG4;Q3U8Y7;Q3UD94;Q99JN8|ENSEMBL:ENSMUSP00000071054|REFSEQ:NP_032974|VEGA:OTTMUSP00000015162	49492.8	5.13	28.96	9	0	26	QTYFLPVIGLVDAEK,AMEVDERPTEQYSDIGGLDK,VDILDPALLR,LAGPQLVQMFIGDGAK,QIQELVEAIVLPMNHK,TMLELLNQLDGFQPNTQVK,MNVSPDVNYEELAR,APSIIFIDELDAIGTK,EKAPSIIFIDELDAIGTK
673	Transaldolase OS=Mus musculus GN=Taldo1 PE=1 SV=2	IPI00124692.1|SWISS-PROT:Q93092|ENSEMBL:ENSMUSP00000026576|REFSEQ:NP_035658|VEGA:OTTMUSP00000033905	37386.9	6.57	23.74	7	7	25	ALAGCDFLTISPK,LAPALSVK,WLHNEDQMAVEK,LSSTWEGIQAGK,TIVMGASFR,LGGPQEEQIKNAIDKLFVLFGAEILK
674	gi|149258633|ref|XP_001477433.1| PREDICTED: similar to farnesyltransferase alpha subunit	IPI00757762.1|REFSEQ:XP_001477433	38123	5.39	5.66	1	1	5	DPSQELEFIADILSQDAK
674	Protein farnesyltransferase/geranylgeranyltransferase type-1 subunit alpha OS=Mus musculus GN=Fnta PE=2 SV=1	IPI00118904.1|SWISS-PROT:Q61239|TREMBL:Q541Z2|ENSEMBL:ENSMUSP00000016138|REFSEQ:NP_032059	44013.3	4.83	4.77	1	1	5	DPSQELEFIADILSQDAK
675	gi|74223481|dbj|BAE21601.1| unnamed protein product	IPI00652167.1|TREMBL:Q3V0A3	39828.2	7.55	2.75	1	1	3	YCLSELDALK
676	Bifunctional purine biosynthesis protein PURH OS=Mus musculus GN=Atic PE=1 SV=2	IPI00330303.7|SWISS-PROT:Q9CWJ9|TREMBL:B0LAC5|ENSEMBL:ENSMUSP00000027384|REFSEQ:XP_001476934|VEGA:OTTMUSP00000045654	64217.4	6.3	71.28	51	1	260	VVVCNLYPFVK,YTQSNSVCYAK,LDFNLVR,DTSLETR,QTPAQLYTLKPK,TLHPAVHAGILAR,DLPESALR,HVSPAGAAVGVPLSEDEAR,DGQVIGIGAGQQSR,GISQMPLR,DVSELTGFPEMLGGR,TAQYDEAISDYFR,GAVDIPAAASFK,DLIVATVAVK,LDFNLVRVVVCNLYPFVK,NIPEDAADMAR,NGNYCVLQMDQSYKPDENEVR,SGVAYIVAPSGSTADK,RAEISNAIDQYVTGTIGEGEDLVK,TGLVEFAR,AEISNAIDQYVTGTIGEGEDLVK,TVASPDVTVEAAVEQIDIGGVTLLR,AFTHTAQYDEAISDYFR,EVSDGIVAPGYEEEALK,VTVVCEPEDYAGVAAEMHGSDSK,SLFSNIVTK,S…
677	Aspartate aminotransferase, cytoplasmic OS=Mus musculus GN=Got1 PE=1 SV=2	IPI00230204.7|SWISS-PROT:P05201	46231.6	6.68	42.86	15	0	55	IANDNSLNHEYLPILGLAEFR,IGADFLGR,NTPIYVSSPTWENHNAVFSAAGFK,TDESQPWVLPVVR,VGGVQSLGGTGALR,IVAATLSDPELFK,FLFPFFDSAYQGFASGDLEK,NLDYVATSIHEAVTK,HIYLLPSGR,ITWSNPPAQGAR,NFGLYNER,RFLFPFFDSAYQGFASGDLEK,APPSVFAQVPQAPPVLVFK
678	Serine/threonine-protein phosphatase 2A 65 kDa regulatory subunit A beta isoform OS=Mus musculus GN=Ppp2r1b PE=2 SV=1	IPI00655135.1|SWISS-PROT:Q7TNP2|ENSEMBL:ENSMUSP00000110080|REFSEQ:NP_082890	65949.3	4.97	7.49	3	1	5	TSACGLFSVCYPR,LNIISNLDCVNEVIGIR,IALSDLIPAFQSLLR
678	gi|26345996|dbj|BAC36649.1| unnamed protein product	IPI00222306.5|TREMBL:Q3TTF6;Q8BIX1|ENSEMBL:ENSMUSP00000034560|REFSEQ:NP_001029257	76122.6	5.05	6.48	3	1	5	TSACGLFSVCYPR,LNIISNLDCVNEVIGIR,IALSDLIPAFQSLLR
679	14-3-3 protein epsilon OS=Mus musculus GN=Ywhae PE=1 SV=1	IPI00118384.1|SWISS-PROT:P62259|TREMBL:Q3V453;Q5SS40;Q8BPH1|ENSEMBL:ENSMUSP00000070993|REFSEQ:NP_033562|VEGA:OTTMUSP00000006521	29173.9	4.63	33.73	9	3	48	AAFDDAIAELDTLSEESYK,YDEMVESMK,AASDIAMTELPPTHPIR,LICCDILDVLDK,YLAEFATGNDR,DSTLIMQLLR,NLLSVAYK
680	HD domain-containing protein 2 OS=Mus musculus GN=Hddc2 PE=2 SV=1	IPI00137694.5|SWISS-PROT:Q3SXD3|ENSEMBL:ENSMUSP00000000304|REFSEQ:NP_081444|VEGA:OTTMUSP00000035290	22752.8	4.95	8.54	1	1	2	FSHPEIVQLVSELETER
681	Gclm 17 kDa protein	IPI00830535.1|VEGA:OTTMUSP00000023427	16997.5	5.44	18.95	3	0	16	LFIVGSNSSSSTR,EFPDVLECTMSHAVEK
682	- 23 kDa protein	IPI00874996.1|ENSEMBL:ENSMUSP00000100530	22948.1	6.59	23.19	10	0	72	HTGPGILSMANAGPNTNGSQFF,TNGSQFFICTAK,AGPNTNGSQFFICTAK,IIPGFMCQGGDFTR,HTGPGILSMANAGPNTNGSQFFICTAK,PGFMCQGGDFTR,TEWLDGK
683	Transforming protein RhoA OS=Mus musculus GN=Rhoa PE=1 SV=1	IPI00315100.1|SWISS-PROT:Q9QUI0|TREMBL:Q3TN61;Q4VAE6|ENSEMBL:ENSMUSP00000007959|REFSEQ:NP_058082	21782.2	5.83	65.28	13	0	54	TCLLIVFSK,QVELALWDTAGQEDYDR,LRPLSYPDTDVILMCF,EVFEMATR,SIDSPDSLENIPEK,DQFPEVYVPTVFENYVADIEVDGK,IGAFGYMECSAK,LVIVGDGACGK,HFCPNVPIILVGNKK,HFCPNVPIILVGNK
684	gi|12844914|dbj|BAB26548.1| unnamed protein product	IPI00475031.1|TREMBL:Q9D6X2	22389	9.2	13.27	2	0	5	LLADPTGAFGK,ATDLLLDDSLVSLFGNR
685	Hspa4l Protein	IPI00856856.1|VEGA:OTTMUSP00000027743	13244.6	4.87	10	1	0	2	SIDLPIQSSLYR
686	Ywhaq Isoform 2 of 14-3-3 protein theta	IPI00656269.1|SWISS-PROT:P68254-2|ENSEMBL:ENSMUSP00000106602|VEGA:OTTMUSP00000017543	27700.5	4.86	28.81	7	3	19	DSTLIMQLLR,NLLSVAYK,EMQPTHPIR,SICTTVLELLDKYLIANATNPESK,TAFDEAIAELDTLNEDSYK
686	gi|149263879|ref|XP_001473550.1| PREDICTED: similar to Ywhaq protein	IPI00754545.2|REFSEQ:XP_001473550	32250.2	4.82	24.39	7	3	19	DSTLIMQLLR,NLLSVAYK,EMQPTHPIR,SICTTVLELLDKYLIANATNPESK,TAFDEAIAELDTLNEDSYK
686	Ywhaq 34 kDa protein	IPI00853924.1|VEGA:OTTMUSP00000017542	34348.8	6.19	23.1	7	3	19	DSTLIMQLLR,NLLSVAYK,EMQPTHPIR,SICTTVLELLDKYLIANATNPESK,TAFDEAIAELDTLNEDSYK
686	14-3-3 protein theta OS=Mus musculus GN=Ywhaq PE=1 SV=1	IPI00408378.4|SWISS-PROT:P68254-1|TREMBL:A3KML3|ENSEMBL:ENSMUSP00000100067;ENSMUSP00000106604|REFSEQ:NP_035869|VEGA:OTTMUSP00000017541	27778.3	4.69	28.57	7	3	19	DSTLIMQLLR,NLLSVAYK,EMQPTHPIR,SICTTVLELLDKYLIANATNPESK,TAFDEAIAELDTLNEDSYK
687	Rho GDP-dissociation inhibitor 1 OS=Mus musculus GN=Arhgdia PE=1 SV=3	IPI00322312.3|SWISS-PROT:Q99PT1|ENSEMBL:ENSMUSP00000063714;ENSMUSP00000101803|REFSEQ:NP_598557|VEGA:OTTMUSP00000004486;OTTMUSP00000004487	23407.4	5.12	59.31	19	19	123	YIQHTYR,SIQEIQELDKDDESLR,VAVSADPNVPNVIVTR,KSIQEIQELDKDDESLR,SIQEIQELDKDDESLRK,EIVSGMK,STAPGPLELDLTGDLESFK,AEEYEFLTPMEEAPK,LTLVCSTAPGPLELDLTGDLESFKK,TDYMVGSYGPR,LTLVCSTAPGPLELDLTGDLESFK,FTDDDKTDHLSWEWNLTIK,IDKTDYMVGSYGPR
688	Glutamate--cysteine ligase regulatory subunit OS=Mus musculus GN=Gclm PE=2 SV=1	IPI00114329.1|SWISS-PROT:O09172|TREMBL:Q3T9P2;Q4FJZ6|ENSEMBL:ENSMUSP00000029769|REFSEQ:NP_032155|VEGA:OTTMUSP00000023426	30534.8	5.35	26.64	9	6	49	LFIVGSNSSSSTR,QFDIQLLTHNDPK,ASTLHLQTGNLLNWGR,EFPDVLECTMSHAVEK,TLNEWSSQISPDLVR
689	gi|148693062|gb|EDL25009.1| mCG50318	IPI00122073.1|ENSEMBL:ENSMUSP00000076720|REFSEQ:NP_001104800;XP_001473702	12427.1	6.88	6.09	1	0	2	LHISPDR
690	Vinculin OS=Mus musculus GN=Vcl PE=1 SV=4	IPI00405227.3|SWISS-PROT:Q64727|ENSEMBL:ENSMUSP00000022369|REFSEQ:NP_033528	116717	5.77	16.14	12	12	24	MTGLVDEAIDTK,ALASQLQDSLK,AIPDLTAPVAAVQAAVSNLVR,MLGQMTDQVADLR,NQWIDNVEK,TIESILEPVAQQISHLVIMHEEGEVDGK,VDQLTAQLADLAAR,SLGEIAALTSK,TNISDEESEQATEMLVHNAQNLMQSVK,SLLDASEEAIKK,AQQVSQGLDVLTAK
691	- 12 kDa protein	IPI00761442.2|ENSEMBL:ENSMUSP00000042530	11697.5	5.8	20.95	2	0	8	LLEELEEGQK,LPQPPEGQCYSN
692	Rad23a Protein	IPI00885369.1|VEGA:OTTMUSP00000038709	16237.1	4.24	59.18	5	0	36	DQPQFQNMR,EAIER,QVIQQNPALLPALLQQLGQENPQLLQQISR,AVEYLLTGIPGSPEPEHGSVQESQAPEQPATEAAGENPLEFLR
693	Peroxisomal N(1)-acetyl-spermine/spermidine oxidase OS=Mus musculus GN=Paox PE=1 SV=3	IPI00223861.3|SWISS-PROT:Q8C0L6-1|TREMBL:Q4GX45|ENSEMBL:ENSMUSP00000026537|REFSEQ:NP_722478|VEGA:OTTMUSP00000033943	55446.9	5.01	3.17	1	1	1	LPAHHVIVTVPLGFLK
694	Transitional endoplasmic reticulum ATPase OS=Mus musculus GN=Vcp PE=1 SV=4	IPI00622235.5|SWISS-PROT:Q01853|TREMBL:Q8BNF8|ENSEMBL:ENSMUSP00000030164|REFSEQ:NP_033529|VEGA:OTTMUSP00000007079	89321.8	5.14	48.76	34	2	107	LGDVISIQPCPDVK,NAPAIIFIDELDAIAPK,GVLFYGPPGCGK,NVFIIGATNRPDIIDPAILRPGR,LEILQIHTK,ELQELVQYPVEHPDK,LDQLIYIPLPDEK,MDELQLFR,LIVDEAINEDNSVVSLSQPK,RIVSQLLTLMDGLKQR,EAVCIVLSDDTCSDEK,EMVELPLR,DVDLEFLAK,WALSQSNPSALR,VINQILTEMDGMSTK,LADDVDLEQVANETHGHVGADLAALCSEAALQAIR,IHVLPIDDTVEGITGNLFEVYLKPYFLEAYRPIR,EVDIGIPDATGR,VLFFDELDSIAK,VVETDPSPYCIVAPDTVIHCEGEPIK,VVETDPSPYCIVAPDTVIHCEGEPIKR,IVSQLLTLMDGLK,KNVFIIGATNR…
695	Thioredoxin OS=Mus musculus GN=Txn PE=1 SV=3	IPI00226993.5|SWISS-PROT:P10639|TREMBL:A2AV97|ENSEMBL:ENSMUSP00000030051|REFSEQ:NP_035790|VEGA:OTTMUSP00000007887	11675.4	4.8	65.71	13	12	109	LEASITEYA,LVVVDFSATWCGPCK,MIKPFFHSLCDK,VGEFSGANK,CMPTFQFYK,EAFQEALAAAGDK,PTFQFYK,EKLEASITEYA
696	Adk 20 kDa protein	IPI00875531.2|ENSEMBL:ENSMUSP00000108080	20134	6.3	40.56	11	0	32	SLVANLAAANCYK,VAQWLIQEPHK,AATFFGCIGIDK,ELFDELVK,FGEILK,NWVLVEK,HKELFDELVK,YSLKPNDQILAEDK
697	gi|123232040|emb|CAM15455.1| GTPase activating protein and VPS9 domains 1	IPI00750882.2|ENSEMBL:ENSMUSP00000108725;ENSMUSP00000108727|VEGA:OTTMUSP00000012884	58775.3	5.58	1.54	1	1	1	EFIQDFQK
697	gi|122936274|gb|ABM68541.1| Gapex-5	IPI00406596.4|SWISS-PROT:Q6PAR5-2|ENSEMBL:ENSMUSP00000028224;ENSMUSP00000099864|REFSEQ:NP_079985|VEGA:OTTMUSP00000012881	160111	5.06	0.56	1	1	1	EFIQDFQK
697	gi|123232032|emb|CAM15445.1| GTPase activating protein and VPS9 domains 1	IPI00754425.1|ENSEMBL:ENSMUSP00000108735|VEGA:OTTMUSP00000012882	91129.8	4.95	0.97	1	1	1	EFIQDFQK
697	Gapvd1 Isoform 5 of GTPase-activating protein and VPS9 domain-containing protein 1	IPI00889225.1|SWISS-PROT:Q6PAR5-5	159982	5.06	0.56	1	1	1	EFIQDFQK
697	Gapvd1 Isoform 6 of GTPase-activating protein and VPS9 domain-containing protein 1	IPI00889231.1|SWISS-PROT:Q6PAR5-6	162273	5.07	0.55	1	1	1	EFIQDFQK
697	gi|123232041|emb|CAM15456.1| GTPase activating protein and VPS9 domains 1	IPI00757126.1|ENSEMBL:ENSMUSP00000108733|VEGA:OTTMUSP00000012883	73801.4	6.08	1.22	1	1	1	EFIQDFQK
697	GTPase-activating protein and VPS9 domain-containing protein 1 OS=Mus musculus GN=Gapvd1 PE=1 SV=2	IPI00889216.1|SWISS-PROT:Q6PAR5-1	162402	5.06	0.55	1	1	1	EFIQDFQK
697	Gapvd1 Isoform 4 of GTPase-activating protein and VPS9 domain-containing protein 1	IPI00889253.1|SWISS-PROT:Q6PAR5-4	162917	5.06	0.55	1	1	1	EFIQDFQK
698	26S protease regulatory subunit S10B OS=Mus musculus GN=Psmc6 PE=1 SV=1	IPI00125971.1|SWISS-PROT:P62334|TREMBL:Q14AQ1;Q8QZS9|ENSEMBL:ENSMUSP00000022380|REFSEQ:NP_080235	44173	7.09	17.74	5	5	24	NVCTEAGMFAIR,EVIELPLTNPELFQR,ALQSVGQIVGEVLK,TLMELLNQMDGFDTLHR,HGEIDYEAIVK
699	gi|123244134|emb|CAM19428.1| enolase 1, alpha non-neuron	IPI00889980.1|TREMBL:B1ARR7|VEGA:OTTMUSP00000011142;OTTMUSP00000042674	12935.9	7.86	59.66	8	0	56	KVNVVEQEK,GVSQAVEHINK,AAVPSGASTGIYEALELR,LMIEMDGTENK,TIAPALVSK,GNPTVEVDLYTAK
700	Conserved oligomeric Golgi complex subunit 4 OS=Mus musculus GN=Cog4 PE=2 SV=1	IPI00153455.1|SWISS-PROT:Q8R1U1|TREMBL:Q3T9K1;Q7TSQ9|ENSEMBL:ENSMUSP00000034203|REFSEQ:NP_598734	88660.7	5.06	3.31	1	1	1	AVALDTYEKGQLTSSMVDDVFYIVKK
701	Omega-amidase NIT2 OS=Mus musculus GN=Nit2 PE=1 SV=1	IPI00119945.1|SWISS-PROT:Q9JHW2|ENSEMBL:ENSMUSP00000023432|REFSEQ:NP_075664	30501.8	6.44	59.06	9	9	31	AGTEETILYSDIDLK,GCQLLVYPGAFNLTTGPAHWELLQR,LALIQLQVSSIK,ESSIYLIGGSIPEEDAGK,ASYVAWGHSTVVDPWGQVLTK,TLSPGDSFSTFDTPYCK,QGANIVSLPECFNSPYGTTYFPDYAEK,FAELAQIYAQR,LYNTCSVFGPDGSLLVK
702	Protein FADD OS=Mus musculus GN=Fadd PE=1 SV=1	IPI00117888.1|SWISS-PROT:Q61160|TREMBL:Q8CD57|ENSEMBL:ENSMUSP00000033394|REFSEQ:NP_034305|VEGA:OTTMUSP00000045061	22960.2	5.77	8.29	2	2	4	LNLVADLVEEAQESVSK
703	gi|94400086|ref|XP_984563.1| PREDICTED: similar to Ribosomal protein S27a	IPI00667859.4|REFSEQ:XP_915304;XP_984563	14778.4	9.43	14.39	5	0	31	MQIFVK,EGLPPDQQR,IQDKEGLPPDQQR
704	Glod4 Isoform 3 of Glyoxalase domain-containing protein 4	IPI00112630.2|SWISS-PROT:Q9CPV4-3|TREMBL:Q7TMP4|ENSEMBL:ENSMUSP00000021205	30770.7	4.75	51.97	14	0	41	ESHSILTPLVSLDTPGK,LELQGIQGAVDHAAAFGR,ALLGYADNQCK,LGNDFMGITLASSQAVSNAR,FYLQDR,VTLAVSDLQK,ELPDLEDLMK,LLDDAMEADKSDEWFATR,KLEWPLSK,SDEWFATR,SLNYWSNLLGMK,VAEGIFETEAPGGYK
705	gi|26328841|dbj|BAC28159.1| unnamed protein product	IPI00403232.1|TREMBL:Q8BJ40|ENSEMBL:ENSMUSP00000079819	21769	8.96	11	2	0	14	GAAQNIIPASTGAAK,VIPELNGK
706	26S proteasome non-ATPase regulatory subunit 8 OS=Mus musculus GN=Psmd8 PE=2 SV=1	IPI00403509.5|SWISS-PROT:Q9CX56	30025.8	6.03	15.18	3	3	5	ILFFSTPK,LVLLELNFLPTTGTK,HPVSLEQYLMEGSYNK
706	gi|148692134|gb|EDL24081.1| proteasome (prosome, macropain) 26S subunit, non-ATPase, 8, isoform CRA_b	IPI00856490.1|TREMBL:Q3TG45;Q3TI95;Q3TVY0;Q3TW90;Q3U617;Q8BKP5;Q99JB5;Q9CPS5|ENSEMBL:ENSMUSP00000051657|REFSEQ:NP_080821	39930.2	9.61	11.05	3	3	5	ILFFSTPK,LVLLELNFLPTTGTK,HPVSLEQYLMEGSYNK
707	gi|8918326|dbj|BAA97575.1| pUb-R3	IPI00230569.1|SWISS-PROT:O35226-3|ENSEMBL:ENSMUSP00000113554|VEGA:OTTMUSP00000041833	39589.5	4.96	19.57	4	0	9	LQAQQDAVNIVCHSK,IIAFVGSPVEDNEKDLVK,LTAFVNTLNGK,SNPENNVGLITLANDCEVLTTLTPDTGR
707	gi|8918328|dbj|BAA97576.1| pUb-R4	IPI00230570.1|SWISS-PROT:O35226-4	37964.2	5.22	20.63	4	0	9	LQAQQDAVNIVCHSK,IIAFVGSPVEDNEKDLVK,LTAFVNTLNGK,SNPENNVGLITLANDCEVLTTLTPDTGR
707	gi|148706823|gb|EDL38770.1| proteasome (prosome, macropain) 26S subunit, non-ATPase, 4, isoform CRA_c	IPI00345779.2|SWISS-PROT:O35226-5	27912.7	5.6	27.69	4	0	9	LQAQQDAVNIVCHSK,IIAFVGSPVEDNEKDLVK,LTAFVNTLNGK,SNPENNVGLITLANDCEVLTTLTPDTGR
708	26S protease regulatory subunit 6B OS=Mus musculus GN=Psmc4 PE=1 SV=1	IPI00108895.1|SWISS-PROT:P54775	47281.3	5.18	27.27	8	0	21	PQTGLSFLGPEPEDLEDLYSR,MNLSEEVDLEDYVARPDK,ENAPAIIFIDEIDAIATK,ILLELLNQMDGFDQNVNVK,VVGSEFVQK,LIFSTITSK,LQQELEFLEVQEEYIKDEQK
709	gi|123230443|emb|CAM21102.1| centromere autoantigen B	IPI00874962.1|TREMBL:Q3TY85;Q7TSG8|ENSEMBL:ENSMUSP00000099476|REFSEQ:NP_031708|VEGA:OTTMUSP00000016971	65381.4	4.47	3.51	1	1	1	SEGEEEEEEEEEEEEEEEEEG
709	gi|13879308|gb|AAH06628.1| Cenpb protein	IPI00380732.2|SWISS-PROT:P27790|TREMBL:Q923C5|ENSEMBL:ENSMUSP00000086938	68052.7	4.43	3.38	1	1	1	SEGEEEEEEEEEEEEEEEEEG
710	gi|149251463|ref|XP_001481063.1| PREDICTED: similar to Glyceraldehyde-3-phosphate dehydrogenase (GAPDH) isoform 1	IPI00848801.1|ENSEMBL:ENSMUSP00000102051|REFSEQ:XP_001481063;XP_001481064;XP_001481068	35838.1	8.63	69.07	37	0	237	VGVNGFGR,QASEGPLK,IVSNASCTTN,RVIISAPSADAPMFVMGVNHEK,SSTFDAGAGIALNDNFVK,GAAQNIIPASTGAAK,IVSNASCTTNCLAPLAK,LTGMAFR,VEIVAINDPFIDLN,VIHDNFGIVEGLMTTVH,VIISAPSADAPMFVMGVNHEK,VIPELNGK,GLMTTVHAITATQK,VEGLMTTVHAITATQK,PITIFQER,EGLMTTVHAITATQK,GIVEGLMTTVHAITATQK,LVINGKPITIFQERDPTNIK,INGKPITIFQERDPTNIK,GILGYTEDQVVSCDFNSNSH,INGKPITIFQER,LVINGKPITIFQERD,VVDLMAYMASK,MFQYDSTHGK,GILGYTEDQVVSCDFNSNSHSSTFDAGAGIALN…
711	gi|123247332|emb|CAM24038.1| galactokinase 1	IPI00265025.5|SWISS-PROT:Q9R0N0|TREMBL:Q80UL3;Q9CWW5;Q9CXZ9;Q9JIA6|ENSEMBL:ENSMUSP00000021114|REFSEQ:NP_058601|VEGA:OTTMUSP00000003891	42295.2	5.17	18.37	5	5	8	VEELLAEAR,DDYEVSCPELDQLVEAALSVPGVYGSR,SLETSLVPLSDPK,TDGLVSLLTTSK,LAVLITNSNVR
712	Arylamine N-acetyltransferase 3 OS=Mus musculus GN=Nat3 PE=2 SV=1	IPI00116460.1|SWISS-PROT:P50296|TREMBL:Q546K5|ENSEMBL:ENSMUSP00000069359|REFSEQ:NP_032700	33685.7	6.07	3.1	1	0	2	IYSFTLEPR
713	Arylamine N-acetyltransferase 2 OS=Mus musculus GN=Nat2 PE=1 SV=1	IPI00116459.1|SWISS-PROT:P50295|TREMBL:Q78ZC4;Q921E5|ENSEMBL:ENSMUSP00000091181|REFSEQ:NP_035004	33701.4	5.63	41.38	8	5	30	EQYVPNQEFINSDLLEK,TIEDFESMNTYLQTSPASVFTSK,DNVDLVEFK,IYSFTLEPR,SYQMWEPLELTSGK,SLTEEEIEDVLR,LTEENGTWYLDQIR,SFCSLQTPEGVHCLVGSTLTYR
714	Arylamine N-acetyltransferase 1 OS=Mus musculus GN=Nat1 PE=1 SV=1	IPI00116457.1|SWISS-PROT:P50294|TREMBL:Q546L3;Q9ER94|ENSEMBL:ENSMUSP00000026677|REFSEQ:NP_032699	33713.4	5.1	12.76	3	0	7	IYSFTLEPR,SYQMWEPLELTSGK,LTEENGTWYLDQIR
715	Glutathione S-transferase omega-1 OS=Mus musculus GN=Gsto1 PE=2 SV=2	IPI00114285.1|SWISS-PROT:O09131|ENSEMBL:ENSMUSP00000026050|REFSEQ:NP_034492|VEGA:OTTMUSP00000035646	27497.6	6.91	48.75	8	7	24	HEVININLK,EYLNLYLQDSPEACDYGL,NKPEWFFEK,NPLGLVPVLENSQGHLVTESVITCEYLDEAYPEKK,SFLGGDSPSMVDYLTWPWFQR,EALENEFK,VPPLIASFVR,FCPFAQR
716	gi|122890178|emb|CAM13994.1| CAP, adenylate cyclase-associated protein 1 (yeast)	IPI00869430.1|TREMBL:Q3TC53;Q3UNQ0;Q3UVJ2;Q8BPT7|ENSEMBL:ENSMUSP00000068260;ENSMUSP00000101862;ENSMUSP00000101864|REFSEQ:NP_031624|VEGA:OTTMUSP00000009255;OTTMUSP00000009256;OTTMUSP00000009257	51564.8	7.16	2.32	1	1	1	NSLDCEIVSAK
716	Adenylyl cyclase-associated protein 1 OS=Mus musculus GN=Cap1 PE=1 SV=3	IPI00137331.6|SWISS-PROT:P40124|TREMBL:Q3U0U5	51574.9	7.16	2.32	1	1	1	NSLDCEIVSAK
717	gi|122890235|emb|CAM14969.1| erythrocyte protein band 4.1	IPI00649005.1|TREMBL:A2A841|ENSEMBL:ENSMUSP00000101595;ENSMUSP00000101602|VEGA:OTTMUSP00000010393	97239.7	5.35	21.29	14	0	28	QASALIDRPAPHFER,YYLCLQLR,VSLLDDTVYECVVEK,FYPPDPAQLTEDITR,SMTPAQADLEFLENAK,LSMYGVDLHK,IRPGEQEHYESTIGFK,TWLDSAK,GVPWNFTFNVK,RGEEPAEPAEPEPTEAWK,IVITGDADIDHDQVLVQAIK,TQTVTISDTANAVK,LDGENIYIR,HSNLMLEDLDK
717	Protein 4.1 OS=Mus musculus GN=Epb41 PE=1 SV=2	IPI00395157.2|SWISS-PROT:P48193-1|TREMBL:B6ZHC8|ENSEMBL:ENSMUSP00000030739;ENSMUSP00000101592;ENSMUSP00000101601|REFSEQ:NP_906273|VEGA:OTTMUSP00000010859	95911.2	5.44	21.56	14	0	28	QASALIDRPAPHFER,YYLCLQLR,VSLLDDTVYECVVEK,FYPPDPAQLTEDITR,SMTPAQADLEFLENAK,LSMYGVDLHK,IRPGEQEHYESTIGFK,TWLDSAK,GVPWNFTFNVK,RGEEPAEPAEPEPTEAWK,IVITGDADIDHDQVLVQAIK,TQTVTISDTANAVK,LDGENIYIR,HSNLMLEDLDK
717	gi|122890233|emb|CAM14967.1| erythrocyte protein band 4.1	IPI00649865.1|TREMBL:A2A839|ENSEMBL:ENSMUSP00000095470;ENSMUSP00000101590|VEGA:OTTMUSP00000010276	72424	6.19	28.95	14	0	28	QASALIDRPAPHFER,YYLCLQLR,VSLLDDTVYECVVEK,FYPPDPAQLTEDITR,SMTPAQADLEFLENAK,LSMYGVDLHK,IRPGEQEHYESTIGFK,TWLDSAK,GVPWNFTFNVK,RGEEPAEPAEPEPTEAWK,IVITGDADIDHDQVLVQAIK,TQTVTISDTANAVK,LDGENIYIR,HSNLMLEDLDK
717	Epb4.1 erythrocyte protein band 4.1 isoform 3	IPI00649753.2|TREMBL:A2A838|ENSEMBL:ENSMUSP00000101600|REFSEQ:NP_001122079|VEGA:OTTMUSP00000010861	92261.1	5.37	22.42	14	0	28	QASALIDRPAPHFER,YYLCLQLR,VSLLDDTVYECVVEK,FYPPDPAQLTEDITR,SMTPAQADLEFLENAK,LSMYGVDLHK,IRPGEQEHYESTIGFK,TWLDSAK,GVPWNFTFNVK,RGEEPAEPAEPEPTEAWK,IVITGDADIDHDQVLVQAIK,TQTVTISDTANAVK,LDGENIYIR,HSNLMLEDLDK
718	Pyridoxine-5'-phosphate oxidase OS=Mus musculus GN=Pnpo PE=1 SV=1	IPI00129096.1|SWISS-PROT:Q91XF0|ENSEMBL:ENSMUSP00000018803|REFSEQ:NP_598782|VEGA:OTTMUSP00000001651	30114.3	8.45	29.12	8	6	38	GLATGDSPLGPMTHHGEEDWVYER,ELDSNPFASLVFYWEPLNR,EAFEETHLTSLDPMK,FFTNYESR,SSQIGAVVSR
719	gi|149260720|ref|XP_899570.3| PREDICTED: similar to Glyceraldehyde-3-phosphate dehydrogenase	IPI00668276.3|REFSEQ:XP_899570;XP_915137	54277.7	8.59	19.92	17	0	134	QASEGPLK,IVSNASCTTN,YDNSLK,GAAQNIIPASTGAAK,IVSNASCTTNCLAPLAK,GLMTTVHAITATQK,PITIFQER,EGLMTTVHAITATQK,INGKPITIFQER,LVINGKPITIFQERD,LISWYDNEYGY,LISWYDNEYGYSNR,LVINGKPITIFQER,VIHDNFGIMEGLMTTVHAITATQK
720	gi|118505325|gb|ABL01512.1| beta-actin	IPI00885570.1|TREMBL:A1E281	13539.4	5.93	42.15	7	0	24	IWHHTFYNELR,AVFPSIVGRPR,AVFPSIVGR,DSYVGDEAQSK,VAPEEHPVLLTEAPLNPK
721	Gart 32 kDa protein	IPI00918851.1|VEGA:OTTMUSP00000045718	32116.7	5.36	8.5	1	0	4	IELVVVGPEAPLAAGIVGDLTSAGVR
722	Proteasome subunit alpha type-7 OS=Mus musculus GN=Psma7 PE=1 SV=1	IPI00131406.1|SWISS-PROT:Q9Z2U0|TREMBL:Q3THL2;Q3TN31;Q3UIT9;Q542H2|ENSEMBL:ENSMUSP00000029082|REFSEQ:NP_036099|VEGA:OTTMUSP00000017387	27854.8	8.59	63.31	17	10	79	AITVFSPDGHLFQVEYAQEAVK,LYQTDPSGTYHAWK,ALLEVVQSGGK,LTVEDPVTVEYITR,LFQVEYAQEAVK,YIASLK,ICALDDNVCMAFAGLTADAR,DIVVLGVEK,RPFGISALIVGFDFDGTPR,NYTDDAIETDDLTIK,GSTAVGVR,GKDIVVLGVEK,NIELAVMR,ILNPEEIEK
723	gi|149250582|ref|XP_913143.2| PREDICTED: similar to Peptidylprolyl isomerase D (cyclophilin D)	IPI00459797.3|REFSEQ:XP_913143	38926.7	8.45	2.51	1	0	2	HVVFGQVIK
724	gi|21595521|gb|AAH32264.1| Hbb-b2 protein	IPI00621417.1|TREMBL:Q5D0E8	15834.2	8.56	82.31	30	0	149	LLVVYPWTQR,VHLTDAEK,DFTPAAQAAFQKVVAGVATALAHKYH,PAAQAAFQKVVAGVATALAHKYH,LLGNAIVIVLGHHLGK,DFTPAAQAAFQKVVAGVATALAHK,SAVSCLWAK,VVAGVATALAHK,DFTPAAQAAFQK,YFDSFGDLSSASAIMGNPK,YFDSFGDLSSASAIMGN,AAFQKVVAGVATALAHKYH,VITAFNEGLK,KVITAFNEGLK,LHVDPENFR,TPAAQAAFQKVVAGVATALAHKYH,GTFASLSELHCDK
724	gi|4760588|dbj|BAA77354.1| beta-2-globin	IPI00885376.1|TREMBL:Q9QUN8	15703	8.57	82.88	30	0	149	LLVVYPWTQR,VHLTDAEK,DFTPAAQAAFQKVVAGVATALAHKYH,PAAQAAFQKVVAGVATALAHKYH,LLGNAIVIVLGHHLGK,DFTPAAQAAFQKVVAGVATALAHK,SAVSCLWAK,VVAGVATALAHK,DFTPAAQAAFQK,YFDSFGDLSSASAIMGNPK,YFDSFGDLSSASAIMGN,AAFQKVVAGVATALAHKYH,VITAFNEGLK,KVITAFNEGLK,LHVDPENFR,TPAAQAAFQKVVAGVATALAHKYH,GTFASLSELHCDK
725	Shugoshin-like 2 OS=Mus musculus GN=Sgol2 PE=1 SV=1	IPI00380793.1|SWISS-PROT:Q7TSY8|ENSEMBL:ENSMUSP00000027202|REFSEQ:NP_950172|VEGA:OTTMUSP00000024449	130277	8.97	1.8	1	1	1	CGLQLTDSSQVQSVPLDSGLR
726	Serine/threonine-protein phosphatase 2A 65 kDa regulatory subunit A alpha isoform OS=Mus musculus GN=Ppp2r1a PE=1 SV=3	IPI00310091.8|SWISS-PROT:Q76MZ3|TREMBL:Q7TMX2;Q8C2E1|ENSEMBL:ENSMUSP00000007708|REFSEQ:NP_058587|VEGA:OTTMUSP00000017454	65322.6	5	19.19	8	6	22	AISHEHSPSDLEAHFVPLVK,VLELDNVK,TSACGLFSVCYPR,IGPILDNSTLQSEVKPILEK,LNIISNLDCVNEVIGIR,TDLVPAFQNLMK,LAGGDWFTSR,YFAQEALTVLSLA
727	gi|15489394|gb|AAH13790.1| Rab15 protein	IPI00622236.4|TREMBL:Q91YW0	19399	5.92	13.1	2	0	7	LLLIGDSGVGK,IQIWDTAGQER
727	gi|165377074|ref|NP_598811.3| RAB15, member RAS oncogene family	IPI00884469.1|TREMBL:Q3TYB1;Q3TYH2|ENSEMBL:ENSMUSP00000021459|REFSEQ:NP_598811|VEGA:OTTMUSP00000034453	24332.5	5.51	10.38	2	0	7	LLLIGDSGVGK,IQIWDTAGQER
727	Ras-related protein Rab-15 OS=Mus musculus GN=Rab15 PE=1 SV=1	IPI00170032.1|SWISS-PROT:Q8K386|TREMBL:Q0PD40	24318.5	5.5	10.38	2	0	7	LLLIGDSGVGK,IQIWDTAGQER
728	gi|94370433|ref|XP_930840.2| PREDICTED: similar to eIF-4E	IPI00666471.2|REFSEQ:XP_930840	24982.1	5.99	5.07	1	1	4	IAIWTTECENR
728	Eukaryotic translation initiation factor 4E OS=Mus musculus GN=Eif4e PE=1 SV=1	IPI00119057.1|SWISS-PROT:P63073|TREMBL:Q3TK95;Q8C470|ENSEMBL:ENSMUSP00000029803|REFSEQ:NP_031943	25053.2	5.79	5.07	1	1	4	IAIWTTECENR
729	Ppp2r4 16 kDa protein	IPI00831489.1|VEGA:OTTMUSP00000023520	16137.5	5.38	45.89	6	0	22	VDDQVAIVFK,IDYGTGHEAAFAAFLCCLCK,QPPPDSSEETPPTTQNFIIPK,IDYGTGHEAAFAAFLCCLCKIGVLR,KEIHTVPDMGK
730	gi|149251964|ref|XP_001473793.1| PREDICTED: similar to Glyceraldehyde-3-phosphate dehydrogenase (GAPDH) isoform 1	IPI00850377.1|ENSEMBL:ENSMUSP00000101845|REFSEQ:XP_001473793	35712.9	8.14	68.17	37	0	267	QASEGPLK,IVSNASCTTN,YDNSLK,SSTFDAGAGIALNDNFVK,GAAQNIIPASTGAAK,VSVVDLTCR,IVSNASCTTNCLAPLAK,LTGMAFR,VEIVAINDPFIDLN,VIHDNFGIVEGLMTTVH,VIISAPSADAPMFVMGVNHEK,VIPELNGK,GLMTTVHAITATQK,VEGLMTTVHAITATQK,PITIFQER,EGLMTTVHAITATQK,GIVEGLMTTVHAITATQK,LVINGKPITIFQERDPTNIK,INGKPITIFQERDPTNIK,GILGYTEDQVVSCDFNSNSH,INGKPITIFQER,VPTPNVSVVDLTCR,LVINGKPITIFQERD,VVDLMAYMASK,MFQYDSTHGK,GILGYTEDQVVSCDFNSNSHSSTFDAGAGIALN…
731	gi|122890236|emb|CAM14970.1| erythrocyte protein band 4.1	IPI00648008.1|TREMBL:A2A842|ENSEMBL:ENSMUSP00000101594;ENSMUSP00000101599|VEGA:OTTMUSP00000010390	85652.6	5.28	19.51	11	0	21	QASALIDRPAPHFER,YYLCLQLR,FYPPDPAQLTEDITR,SMTPAQADLEFLENAK,LSMYGVDLHK,IRPGEQEHYESTIGFK,TWLDSAK,GVPWNFTFNVK,RGEEPAEPAEPEPTEAWK,IVITGDADIDHDQVLVQAIK,TQTVTISDTANAVK
732	gi|74188197|dbj|BAE25774.1| unnamed protein product	IPI00654054.1|TREMBL:Q3UNH3	33484.9	4.81	42.52	8	0	39	SMDFEEAER,VGVKPVGSDPDFQPELSGAGSR,AGCECLNESDEHGFDNCLR,IFINLPR,FQNVNSVTLFVQSNQGEEETTR,SEPTQALELTEDDIKEDGIVPLR,IDQYQGADAVGLEEK,GYMDLMPFINK
733	gi|149251966|ref|XP_001473821.1| PREDICTED: similar to Glyceraldehyde-3-phosphate dehydrogenase (GAPDH) isoform 2	IPI00848411.1|REFSEQ:XP_001473821	31051.4	8.2	70	35	0	265	QASEGPLK,IVSNASCTTN,YDNSLK,SSTFDAGAGIALNDNFVK,GAAQNIIPASTGAAK,VSVVDLTCR,IVSNASCTTNCLAPLAK,LTGMAFR,VIHDNFGIVEGLMTTVH,VIISAPSADAPMFVMGVNHEK,VIPELNGK,GLMTTVHAITATQK,VEGLMTTVHAITATQK,PITIFQER,EGLMTTVHAITATQK,GIVEGLMTTVHAITATQK,LVINGKPITIFQERDPTNIK,INGKPITIFQERDPTNIK,GILGYTEDQVVSCDFNSNSH,INGKPITIFQER,VPTPNVSVVDLTCR,LVINGKPITIFQERD,VVDLMAYMASK,GILGYTEDQVVSCDFNSNSHSSTFDAGAGIALNDNFVK,LISWYDNEYGY,LISWYDNE…
734	Calmodulin OS=Mus musculus GN=Calm1 PE=1 SV=2	IPI00761696.2|SWISS-PROT:P62204|ENSEMBL:ENSMUSP00000019514;ENSMUSP00000048857;ENSMUSP00000105709|REFSEQ:NP_031615;NP_031616;NP_033920|VEGA:OTTMUSP00000018448;OTTMUSP00000025722;OTTMUSP00000025724	16837.6	4.09	48.99	13	7	67	DTDSEEEIR,DGNGYISAAELR,EADIDGDGQVNYEEFVQMMTAK,ELGTVMR,VFDKDGNGYISAAELR,SLFDKDGDGTITTK,MKDTDSEEEIR,EAFSLFDKDGDGTITTK,EAFSLFDK
734	gi|74219094|dbj|BAE26689.1| unnamed protein product	IPI00467841.6|TREMBL:Q3UKW2|ENSEMBL:ENSMUSP00000001204|VEGA:OTTMUSP00000018449	21559.8	4.21	37.06	13	7	67	DTDSEEEIR,DGNGYISAAELR,EADIDGDGQVNYEEFVQMMTAK,ELGTVMR,VFDKDGNGYISAAELR,SLFDKDGDGTITTK,MKDTDSEEEIR,EAFSLFDKDGDGTITTK,EAFSLFDK
735	gi|123223480|emb|CAM21422.1| apurinic/apyrimidinic endonuclease 2	IPI00828973.2|SWISS-PROT:Q68G58-1|TREMBL:A2AFM4|ENSEMBL:ENSMUSP00000108341|VEGA:OTTMUSP00000020684	58119.6	8.33	2.87	1	1	1	EQQVLQPSHQIQAQR
735	gi|123223479|emb|CAM21421.1| apurinic/apyrimidinic endonuclease 2	IPI00830490.1|TREMBL:A2AFM3|ENSEMBL:ENSMUSP00000026303;ENSMUSP00000108340|REFSEQ:NP_084219|VEGA:OTTMUSP00000020681	57415.8	8.49	2.91	1	1	1	EQQVLQPSHQIQAQR
735	Apex2 Isoform 2 of DNA-(apurinic or apyrimidinic site) lyase 2	IPI00225176.2|SWISS-PROT:Q68G58-2	58043.5	8.31	2.87	1	1	1	EQQVLQPSHQIQAQR
736	gi|148689471|gb|EDL21418.1| mCG13747	IPI00757768.1|REFSEQ:XP_992657	26474.1	4.79	48.55	10	1	70	ITSPLMEPSSIEK,IGCAMSGLIADAK,IVEIDAHIGCAMSGLIADAK,GVNTFSPEGR,GPQLFHMDPSGTFVQCDAR,LFQVEYAIEAIK,AIGSASEGAQSSLQEVYHK,EELEEVIKDI,PFGVALLFGGVDEK
736	Proteasome subunit alpha type-5 OS=Mus musculus GN=Psma5 PE=1 SV=1	IPI00131407.1|SWISS-PROT:Q9Z2U1|TREMBL:Q3TUI9;Q3TUX3;Q3UPK6|ENSEMBL:ENSMUSP00000088057|REFSEQ:NP_036097|VEGA:OTTMUSP00000007772	26411	4.74	48.55	10	1	70	ITSPLMEPSSIEK,IGCAMSGLIADAK,IVEIDAHIGCAMSGLIADAK,GVNTFSPEGR,GPQLFHMDPSGTFVQCDAR,LFQVEYAIEAIK,AIGSASEGAQSSLQEVYHK,EELEEVIKDI,PFGVALLFGGVDEK
737	Cmpk2 46 kDa protein	IPI00124576.2|ENSEMBL:ENSMUSP00000082657	45526.2	6.4	2.69	1	0	3	AVLDLVDQCPK
738	UPF0587 protein C1orf123 homolog OS=Mus musculus PE=2 SV=1	IPI00649435.2|SWISS-PROT:Q8BHG2-1|ENSEMBL:ENSMUSP00000102338|VEGA:OTTMUSP00000009576	18020.5	5.03	23.13	3	2	7	TIVEFECR,ATLENVTNLRPVGEDFR,ENSIDILSSTIK
738	gi|123244557|emb|CAM23584.1| novel protein (0610037L13Rik)	IPI00133735.2|SWISS-PROT:Q8BHG2-2|TREMBL:A2A8E1|ENSEMBL:ENSMUSP00000030347|VEGA:OTTMUSP00000009577	18960.7	5.55	22.02	3	2	7	TIVEFECR,ATLENVTNLRPVGEDFR,ENSIDILSSTIK
738	gi|123244558|emb|CAM23585.1| novel protein (0610037L13Rik)	IPI00648039.1|TREMBL:A2A8E2|ENSEMBL:ENSMUSP00000102337|VEGA:OTTMUSP00000009668	15783.1	5.52	26.81	3	2	7	TIVEFECR,ATLENVTNLRPVGEDFR,ENSIDILSSTIK
738	gi|220939002|emb|CAX15973.1| novel protein (0610037L13Rik)	IPI00882110.1|TREMBL:B7ZC71|ENSEMBL:ENSMUSP00000113866|VEGA:OTTMUSP00000036629	17219.8	7.52	23.87	3	2	7	TIVEFECR,ATLENVTNLRPVGEDFR,ENSIDILSSTIK
738	gi|220939003|emb|CAX15974.1| novel protein (0610037L13Rik)	IPI00880583.1|TREMBL:B7ZC72|ENSEMBL:ENSMUSP00000113991|VEGA:OTTMUSP00000036628	17153.6	6.72	24.18	3	2	7	TIVEFECR,ATLENVTNLRPVGEDFR,ENSIDILSSTIK
738	gi|123244561|emb|CAM23588.1| novel protein (0610037L13Rik)	IPI00120915.2|SWISS-PROT:Q8BHG2-3|TREMBL:A2A8E5|ENSEMBL:ENSMUSP00000030346|REFSEQ:NP_083030|VEGA:OTTMUSP00000009578	22048	6.19	18.88	3	2	7	TIVEFECR,ATLENVTNLRPVGEDFR,ENSIDILSSTIK
738	0610037L13Rik Novel protein	IPI00649890.2|TREMBL:A2A8E4|ENSEMBL:ENSMUSP00000102336|VEGA:OTTMUSP00000009617	18149.6	4.94	22.98	3	2	7	TIVEFECR,ATLENVTNLRPVGEDFR,ENSIDILSSTIK
739	Cyb5r3 Putative uncharacterized protein	IPI00110885.2|TREMBL:Q9CY59|ENSEMBL:ENSMUSP00000055473|VEGA:OTTMUSP00000039933	34929.4	9.21	52.72	19	0	90	STPAITLENPDIK,AVLKDPNDHTVCYLLFANQSEK,IDGNLVIRPYTPVSSDDDKGFVDLVVK,LWYTVDK,LIDKEVISPDTR,PYTPVSSDDDKGFVDLVVK,FRFALPSPQHILGLPIGQHIYLSTR,IGDTIEFR,DILLRPELEELR,FALPSPQHILGLPIGQHIYLSTR,MSQYLENMK,DPNDHTVCYLLFANQSEK,SVGMIAGGTGITPMLQVIR,GPNGLLVYQGK
740	gi|122890244|emb|CAM13791.1| N-acetylneuraminic acid synthase (sialic acid synthase)	IPI00114925.1|TREMBL:Q3TFB5;Q99J77;Q9JJH0|ENSEMBL:ENSMUSP00000030018|REFSEQ:NP_444409|VEGA:OTTMUSP00000007313	40024.1	6.61	40.67	11	11	52	VLVTIEEDDTVMEESVESHSK,VKIPAGTTLTLDMLTVK,HPCFIIAEIGQNHQGDIDVAK,QVYQIVKPLNPNFCFLQCTSAYPLQPEDANLR,GSDHSASLEPGELAELVR,IPAGTTLTLDMLTVK,PLELELCPGR,GYPPEDIFNLAGK,VGSGDTNNFPYLEK
741	Eno2 Enolase	IPI00122684.2|TREMBL:Q922A0|ENSEMBL:ENSMUSP00000072634;ENSMUSP00000108095|VEGA:OTTMUSP00000025147	34804.4	4.83	18.73	7	0	55	YDLDFK,AAVPSGASTGIYEALELR,GNPTVEVDLYTAK,SGETEDTFIADLVVGLCTGQIK
742	gi|149270469|ref|XP_001478462.1| PREDICTED: similar to Glyceraldehyde-3-phosphate dehydrogenase (GAPDH)	IPI00848775.1|REFSEQ:XP_001478462	43801.4	8.55	34.89	19	0	128	IVSNASCTTN,RVIISAPSADAPMFVMGVNHEK,YDNSLK,SSTFDAGAGIALNDNFVK,IVSNASCTTNCLAPLAK,LTGMAFR,VEIVAINDPFIDLN,VIISAPSADAPMFVMGVNHEK,VIPELNGK,GLMTTVHAITATQK,PITIFQER,INGKPITIFQER,LVINGKPITIFQERD,VVDLMAYMASK,MFQYDSTHGK,LVINGKPITIFQER
742	gi|149270673|ref|XP_999161.2| PREDICTED: similar to Glyceraldehyde-3-phosphate dehydrogenase (GAPDH)	IPI00462605.5|REFSEQ:XP_999161	39712.3	7.62	38.27	19	0	128	IVSNASCTTN,RVIISAPSADAPMFVMGVNHEK,YDNSLK,SSTFDAGAGIALNDNFVK,IVSNASCTTNCLAPLAK,LTGMAFR,VEIVAINDPFIDLN,VIISAPSADAPMFVMGVNHEK,VIPELNGK,GLMTTVHAITATQK,PITIFQER,INGKPITIFQER,LVINGKPITIFQERD,VVDLMAYMASK,MFQYDSTHGK,LVINGKPITIFQER
743	Pfdn2 14 kDa protein	IPI00831338.1|VEGA:OTTMUSP00000024280	14310.3	9.87	10.85	1	1	1	GAVSAEQVIAGFNR
743	Prefoldin subunit 2 OS=Mus musculus GN=Pfdn2 PE=2 SV=2	IPI00119545.2|SWISS-PROT:O70591|ENSEMBL:ENSMUSP00000006579|REFSEQ:NP_035200|VEGA:OTTMUSP00000024279	16533.7	6.2	9.09	1	1	1	GAVSAEQVIAGFNR
744	Putative acidic leucine-rich nuclear phosphoprotein 32 family member C OS=Mus musculus GN=Anp32c PE=5 SV=3	IPI00468092.2|SWISS-PROT:Q64G17	14066.4	4.99	8.94	1	0	5	ISGDLEVLAEK
745	Rho-related GTP-binding protein RhoQ OS=Mus musculus GN=Rhoq PE=1 SV=2	IPI00380307.3|SWISS-PROT:Q8R527|ENSEMBL:ENSMUSP00000024956|REFSEQ:NP_663466|VEGA:OTTMUSP00000029030	22645.4	5.94	10.24	2	0	5	CVVVGDGAVGK,YVECSALTQK
746	gi|123207277|emb|CAM22698.1| phosphatidylinositol-3,4,5-trisphosphate-dependen t Rac exchange factor 1	IPI00668433.1|ENSEMBL:ENSMUSP00000096679|VEGA:OTTMUSP00000017278	166210	6	0.54	1	1	2	LHTVLFTK
746	gi|123239876|emb|CAM16778.1| phosphatidylinositol-3,4,5-trisphosphate-dependen t Rac exchange factor 1	IPI00464181.4|SWISS-PROT:Q69ZK0-2|ENSEMBL:ENSMUSP00000104869|VEGA:OTTMUSP00000017279	51898.4	6.05	1.73	1	1	2	LHTVLFTK
746	Phosphatidylinositol 3,4,5-trisphosphate-dependent Rac exchanger 1 protein OS=Mus musculus GN=Prex1 PE=1 SV=2	IPI00675236.1|SWISS-PROT:Q69ZK0-1|TREMBL:B2RXQ5;B9EKR4|ENSEMBL:ENSMUSP00000037180|REFSEQ:NP_808450|VEGA:OTTMUSP00000001101	184935	5.89	0.48	1	1	2	LHTVLFTK
747	Poly(ADP-ribose) glycohydrolase ARH3 OS=Mus musculus GN=Adprhl2 PE=1 SV=1	IPI00322267.5|SWISS-PROT:Q8CG72-1|TREMBL:A3KFY3|ENSEMBL:ENSMUSP00000099677|REFSEQ:NP_598644|VEGA:OTTMUSP00000009757	39414.2	4.86	7.57	2	2	2	VGELLDQDVVSR,VAGISLAYSSVQDVQK
747	gi|28175362|gb|AAH45203.1| Adprhl2 protein	IPI00828376.1|SWISS-PROT:Q8CG72-2	31043	4.94	9.86	2	2	2	VGELLDQDVVSR,VAGISLAYSSVQDVQK
748	gi|149260701|ref|XP_895386.2| PREDICTED: similar to Proteasome (prosome, macropain) 26S subunit, non-ATPase, 2 isoform 1	IPI00675436.2|REFSEQ:XP_895386;XP_911613	93784.7	5.17	6.75	4	0	13	NECDPALALLSDYVLHNSNTMR,YLYSSEDYIK,EPLLTLVK,LVGSQEELASWGHEYVR
749	Cryz 16 kDa protein	IPI00857341.1|VEGA:OTTMUSP00000026040	16311.7	8.81	14.47	1	1	1	KPALPYTPGSDVAGIIESVGDK
749	Cryz 11 kDa protein	IPI00857469.1|VEGA:OTTMUSP00000026039	10595.3	9.26	22.45	1	1	1	KPALPYTPGSDVAGIIESVGDK
749	gi|28175436|gb|AAH43076.1| Crystallin, zeta	IPI00857132.1|TREMBL:Q80XR3|VEGA:OTTMUSP00000026041	35367.7	8.47	6.65	1	1	1	KPALPYTPGSDVAGIIESVGDK
749	Cryz 15 kDa protein	IPI00857537.1|VEGA:OTTMUSP00000026038	14701.9	7.69	16.06	1	1	1	KPALPYTPGSDVAGIIESVGDK
749	Quinone oxidoreductase OS=Mus musculus GN=Cryz PE=2 SV=1	IPI00134704.1|SWISS-PROT:P47199|TREMBL:Q3UYY0|ENSEMBL:ENSMUSP00000029850|REFSEQ:NP_034098|VEGA:OTTMUSP00000026037	35268.6	8.18	6.65	1	1	1	KPALPYTPGSDVAGIIESVGDK
750	Protein RRP5 homolog OS=Mus musculus GN=Pdcd11 PE=2 SV=2	IPI00551454.3|SWISS-PROT:Q6NS46|TREMBL:Q3TUH3|ENSEMBL:ENSMUSP00000072008|REFSEQ:NP_035183	207779	8.92	0.38	1	1	2	DYGCIVK
750	Pdcd11 82 kDa protein	IPI00475334.7|ENSEMBL:ENSMUSP00000078020	81992.3	8.76	0.94	1	1	2	DYGCIVK
751	gi|94408011|ref|XP_990665.1| PREDICTED: similar to valosin isoform 1	IPI00676914.1|REFSEQ:XP_990665	88851.3	5.14	48.44	32	0	98	LGDVISIQPCPDVK,NAPAIIFIDELDAIAPK,GVLFYGPPGCGK,NVFIIGATNRPDIIDPAILRPGR,LEILQIHTK,ELQELVQYPVEHPDK,LDQLIYIPLPDEK,MDELQLFR,LIVDEAINEDNSVVSLSQPK,RIVSQLLTLMDGLKQR,EAVCIVLSDDTCSDEK,EMVELPLR,DVDLEFLAK,WALSQSNPSALR,VINQILTEMDGMSTK,LADDVDLEQVANETHGHVGADLAALCSEAALQAIR,IHVLPIDDTVEGITGNLFEVYLKPYFLEAYRPIR,EVDIGIPDATGR,VLFFDELDSIAK,VVETDPSPYCIVAPDTVIHCEGEPIK,VVETDPSPYCIVAPDTVIHCEGEPIKR,IVSQLLTLMDGLK,KNVFIIGATNR…
752	gi|124486692|ref|NP_001074522.1| integrin, alpha 10	IPI00281212.8|TREMBL:Q14BL5;Q8BM12|ENSEMBL:ENSMUSP00000029744;ENSMUSP00000112393|REFSEQ:NP_001074522|VEGA:OTTMUSP00000037956	127892	6.43	0.69	1	1	1	IFGLEGSR
753	Wscd1 Isoform 2 of WSC domain-containing protein 1	IPI00405577.2|SWISS-PROT:Q80XH4-2|TREMBL:B1AUZ4|ENSEMBL:ENSMUSP00000066018|VEGA:OTTMUSP00000006380	23549.3	10.41	7.87	1	1	1	SSDFDFASVTASWVTLI
754	Dhrs11 5 kDa protein	IPI00856414.1|VEGA:OTTMUSP00000031660	5199.12	11.33	62	5	0	29	LALVTGASGGIGAAVAR,ALVQQGLK,LALVTGASGGIGAAVARALVQQGLKVVGCAR
755	Copine-3 OS=Mus musculus GN=Cpne3 PE=1 SV=2	IPI00266752.2|SWISS-PROT:Q8BT60|TREMBL:A2AGJ0;Q3UJS6|ENSEMBL:ENSMUSP00000029885|REFSEQ:NP_082045|VEGA:OTTMUSP00000004950	59585	5.52	1.69	1	0	3	FGIYDIDNK
755	gi|122889610|emb|CAM13612.1| copine III	IPI00649444.1|TREMBL:A2AGJ1|ENSEMBL:ENSMUSP00000103889|VEGA:OTTMUSP00000005015	19628.7	5.77	5.17	1	0	3	FGIYDIDNK
756	gi|56206645|emb|CAI24412.1| malate dehydrogenase 1, NAD (soluble)	IPI00649695.1|TREMBL:B1ATQ3|VEGA:OTTMUSP00000005427	16753.7	6.28	35.9	4	0	21	DLDVAVLVGSMPR,VIVVGNPANTNCLTASK,VLVTGAAGQIAYSLLYSIGNGSVFGK
757	Nucleoside diphosphate kinase A OS=Mus musculus GN=Nme1 PE=1 SV=1	IPI00131459.1|SWISS-PROT:P15532|TREMBL:Q5NC81|ENSEMBL:ENSMUSP00000021220|REFSEQ:NP_032730;XP_001476969|VEGA:OTTMUSP00000001440	17207.8	6.84	46.71	6	0	22	GLVGEIIK,TFIAIKPDGVQR,GDFCIQVGR,VMLGETNPADSKPGTIR,NIIHGSDSVK,EISLWFQPEELVEYK
758	Prefoldin subunit 3 OS=Mus musculus GN=Vbp1 PE=2 SV=2	IPI00121851.2|SWISS-PROT:P61759|TREMBL:A3KGB1;A3KMJ8|ENSEMBL:ENSMUSP00000033540|REFSEQ:NP_035822|VEGA:OTTMUSP00000022836	22435.6	6.01	21.43	3	1	6	LHLGIPEAVFVEDVDSFMK,FLLADNLYCK,NLDSLEEDLDFLR
759	NEDD8 OS=Mus musculus GN=Nedd8 PE=1 SV=2	IPI00127021.1|SWISS-PROT:P29595|TREMBL:Q3TY05;Q3UI46|ENSEMBL:ENSMUSP00000010520|REFSEQ:NP_032709	8972.42	6.58	37.04	6	6	16	ILGGSVLHLVLALRGG,EIEIDIEPTDK,ILGGSVLHLVLALR,EIEIDIEPTDKVER
760	gi|123232736|emb|CAM23817.1| NSFL1 (p97) cofactor (p47)	IPI00387232.1|SWISS-PROT:Q9CZ44-3|TREMBL:Q3UVN5|ENSEMBL:ENSMUSP00000086542|REFSEQ:NP_938085|VEGA:OTTMUSP00000016841	40953.2	5.09	25.81	8	0	28	LGAAPEEESAYVAGER,EFVAVTGTEEDR,SYQDPSNAQFLESIR,SPNELVDDLFK,TGFSLDNGDLR,ASSSILINEAEPTTNIQIR,EANLLNAVIVQR
760	NSFL1 cofactor p47 OS=Mus musculus GN=Nsfl1c PE=1 SV=1	IPI00399449.1|SWISS-PROT:Q9CZ44-1|TREMBL:A2AT03;Q3KQQ1|ENSEMBL:ENSMUSP00000028949|VEGA:OTTMUSP00000016842	40710	5.04	25.95	8	0	28	LGAAPEEESAYVAGER,EFVAVTGTEEDR,SYQDPSNAQFLESIR,SPNELVDDLFK,TGFSLDNGDLR,ASSSILINEAEPTTNIQIR,EANLLNAVIVQR
761	- 36 kDa protein	IPI00874682.1|ENSEMBL:ENSMUSP00000100606	35776	8.44	64.26	37	0	268	VGVNGFGR,QASEGPLK,IVSNASCTTN,YDNSLK,SSTFDAGAGIALNDNFVK,GAAQNIIPASTGAAK,VSVVDLTCR,IVSNASCTTNCLAPLAK,LTGMAFR,VEIVAINDPFIDLN,VIHDNFGIVEGLMTTVH,VIPELNGK,GLMTTVHAITATQK,VEGLMTTVHAITATQK,PITIFQER,EGLMTTVHAITATQK,GIVEGLMTTVHAITATQK,LVINGKPITIFQERDPTNIK,INGKPITIFQERDPTNIK,GILGYTEDQVVSCDFNSNSH,INGKPITIFQER,VPTPNVSVVDLTCR,LVINGKPITIFQERD,VVDLMAYMASK,MFQYDSTHGK,GILGYTEDQVVSCDFNSNSHSSTFDAGAGIALNDNFVK,LISWYDN…
762	S-phase kinase-associated protein 1 OS=Mus musculus GN=Skp1 PE=1 SV=3	IPI00331163.9|SWISS-PROT:Q9WTX5|TREMBL:Q3TL58;Q5SUR3|ENSEMBL:ENSMUSP00000038744;ENSMUSP00000104700|REFSEQ:NP_035673|VEGA:OTTMUSP00000005802;OTTMUSP00000005803	18672	4.4	15.34	2	2	5	TDDIPVWDQEFLK,NDFTEEEEAQVR
763	Histidyl-tRNA synthetase, cytoplasmic OS=Mus musculus GN=Hars PE=2 SV=1	IPI00116991.1|SWISS-PROT:Q61035	57416.3	5.68	13.36	4	3	6	DQGGELLSLR,LLNQLQYCEEAGIPLVAIIGEQELK,IGDYVQQHGGVSLVEQLLQDPK,YDGLVGMFDPK
763	gi|251823891|ref|NP_032240.3| histidyl-tRNA synthetase	IPI00331327.3|TREMBL:Q3TKU3;Q3U890;Q3UDH1;Q8C2D1;Q8VDX8;Q9D094|ENSEMBL:ENSMUSP00000001416|REFSEQ:NP_032240	57432.3	5.79	13.36	4	3	6	DQGGELLSLR,LLNQLQYCEEAGIPLVAIIGEQELK,IGDYVQQHGGVSLVEQLLQDPK,YDGLVGMFDPK
764	gi|157277952|ref|NP_001098087.1| radixin isoform b	IPI00271835.2|TREMBL:Q05CE6;Q7TSG6;Q8C2N4|ENSEMBL:ENSMUSP00000055303|REFSEQ:NP_001098087	46367.4	8.59	20.31	7	0	39	FVIKPIDK,FFPEDVSEELIQEITQR,APDFVFYAPR,EAILNDEIYCPPETAVLLASYAVQAK,QLFDQVVK,IGFPWSEIR,KAPDFVFYAPR
765	gi|63101351|gb|AAH94900.1| Hspa8 protein	IPI00886297.1|TREMBL:Q3UBR0;Q3UXU1;Q504P4;Q9QZ38|ENSEMBL:ENSMUSP00000113722|VEGA:OTTMUSP00000039134	68778.8	5.37	65.71	52	0	324	NTTIPTK,NQTAEKEEFEHQQK,CNEIISWLDK,NSLESYAF,VCNPIITK,LYQSAGGMPGGMPGGFPGGGAPPSGGASSGPTIEEVD,FDDAVVQSDMK,RFDDAVVQSDMK,ARFEELNADLFR,VQVEYK,QTQTFTTYSDNQPGVLIQVYEGER,NVLIFDLGGGTFDVSILTIEDGIFEVK,TTPSYVAFTDTER,SENVQDLLLLDVTPL,HWPFMVVNDAGRPK,IPKIQKLLQDFFNGK,NSLESYAFNMK,SQIHDIVLVGGSTR,MVNHFIAEFK,EIAEAYLGK,DNNLLGK,STAGDTHLGGEDFDNR,DAGTIAGLNVLR,MKEIAEAYLGK,SINPDEAVAYGAAVQAAILSGDK,SFYPEEVSSMVLTK,IINEPTAAAIAYG…
766	gi|47847404|dbj|BAD21374.1| mFLJ00064 protein	IPI00462507.1|TREMBL:Q6KAT3|ENSEMBL:ENSMUSP00000095107	44377.8	5.23	2.99	1	0	1	LGGSVELVDIGK
767	NmrA-like family domain-containing protein 1 OS=Mus musculus GN=Nmral1 PE=1 SV=1	IPI00169979.2|SWISS-PROT:Q8K2T1-1|ENSEMBL:ENSMUSP00000111517|REFSEQ:NP_080669|VEGA:OTTMUSP00000032941	34376.2	6.37	4.53	1	1	2	LGFQGAQDLANMFR
767	Nmral1 33 kDa protein	IPI00882339.1|ENSEMBL:ENSMUSP00000112754|VEGA:OTTMUSP00000032944	33081.7	6.32	4.68	1	1	2	LGFQGAQDLANMFR
768	gi|149251044|ref|XP_001477634.1| PREDICTED: similar to Glyceraldehyde-3-phosphate dehydrogenase (GAPDH) isoform 3	IPI00850062.1|REFSEQ:XP_001477634	31039.4	8.51	68.28	35	0	261	QASEGPLK,IVSNASCTTN,RVIISAPSADAPMFVMGVNHEK,YDNSLK,SSTFDAGAGIALNDNFVK,GAAQNIIPASTGAAK,VSVVDLTCR,IVSNASCTTNCLAPLAK,LTGMAFR,VIISAPSADAPMFVMGVNHEK,VIPELNGK,GLMTTVHAITATQK,VEGLMTTVHAITATQK,PITIFQER,EGLMTTVHAITATQK,GIVEGLMTTVHAITATQK,LVINGKPITIFQERDPTNIK,INGKPITIFQERDPTNIK,GILGYTEDQVVSCDFNSNSH,INGKPITIFQER,VPTPNVSVVDLTCR,LVINGKPITIFQERD,VVDLMAYMASK,GILGYTEDQVVSCDFNSNSHSSTFDAGAGIALNDNFVK,LISWYDNEYGY,LIS…
769	gi|12805235|gb|AAH02079.1| Ribosomal protein S12	IPI00225634.6|TREMBL:Q6ZWZ6|ENSEMBL:ENSMUSP00000073581;ENSMUSP00000083973;ENSMUSP00000090743;ENSMUSP00000100481|REFSEQ:NP_035425;XP_001478109|VEGA:OTTMUSP00000034041	14514.9	6.81	31.82	4	0	4	TALIHDGLAR,LVEALCAEHQINLIK,DVIEEYFK,LGEWVGLCK
769	gi|149250091|ref|XP_001480687.1| PREDICTED: similar to 40S ribosomal protein S12	IPI00473415.1|REFSEQ:XP_001480687	14514	8.13	31.82	4	0	4	TALIHDGLAR,LVEALCAEHQINLIK,DVIEEYFK,LGEWVGLCK
770	Selenium-binding protein 1 OS=Mus musculus GN=Selenbp1 PE=1 SV=2	IPI00623845.3|SWISS-PROT:P17563|ENSEMBL:ENSMUSP00000088349;ENSMUSP00000112012|REFSEQ:NP_033176;XP_001471746|VEGA:OTTMUSP00000021242	52514	5.87	82.84	39	6	242	FLHDPSATQGFVGCALSSNIQR,QFYPDLIR,IYVVDVGSEPR,LPMPYLK,LILPGLISSR,CNVSSLHTSHCLASGEVMVSTLGDLQGNGK,NTGTEAPDYLATVDVDPK,LNPNFLVDFGK,LNPNFLVDFGKEPLGPALAHELR,IFVWDWQR,DELHHSGWNTCSSCFGDSTK,RIPGGPQMIQLSLDGKR,CGPGYSTPLEAMK,VIEASEIQAK,EEIVYLPCIYR,HEIIQTLQMTDGLIPLEIR,EPLGPALAHELR,QYDISNPQKPR,LYATTSLYSAWDK,GGSVQVLEDQELTCQPEPLVVK,GSFVLLDGETFEVK,FLVDFGKEPLGPALAHELR,NAEGTWSVEK,LAGQIFLGGSIVR,EGSMMLQIDVDTVNGGLK,GTWE…
771	gi|149251040|ref|XP_001477609.1| PREDICTED: similar to Glyceraldehyde-3-phosphate dehydrogenase (GAPDH) isoform 1	IPI00851086.1|REFSEQ:XP_001477609;XP_001477624	35770	8.63	69.07	39	0	275	VGVNGFGR,QASEGPLK,IVSNASCTTN,RVIISAPSADAPMFVMGVNHEK,YDNSLK,SSTFDAGAGIALNDNFVK,GAAQNIIPASTGAAK,VSVVDLTCR,IVSNASCTTNCLAPLAK,LTGMAFR,VEIVAINDPFIDLN,VIISAPSADAPMFVMGVNHEK,VIPELNGK,GLMTTVHAITATQK,VEGLMTTVHAITATQK,PITIFQER,EGLMTTVHAITATQK,GIVEGLMTTVHAITATQK,LVINGKPITIFQERDPTNIK,INGKPITIFQERDPTNIK,GILGYTEDQVVSCDFNSNSH,INGKPITIFQER,VPTPNVSVVDLTCR,LVINGKPITIFQERD,VVDLMAYMASK,MFQYDSTHGK,GILGYTEDQVVSCDFNSNS…
772	gi|123208560|emb|CAM17549.1| Obg-like ATPase 1	IPI00754697.1|TREMBL:B1AYJ9|ENSEMBL:ENSMUSP00000107686;ENSMUSP00000107689|VEGA:OTTMUSP00000014273	31711.7	7.66	55.16	13	0	54	FYHDWNDKEIEVLNK,HLFLTSKPMVYLVNLSEKDYIR,AFEDDDITHVEGSVDPIR,SWVIDQK,GAHNGQGLGNAFLSHISACDGIFHLTR,AFEDDDITHVEGSVDPIRDIEIIHEELQLK,HLFLTSKPMVYLVNLSEK,IPAFLNVVDIAGLVK,IGIVGLPNVGK,STFFNVLTNSQASAENFPFCTIDPNESR
772	gi|123208562|emb|CAM17551.1| Obg-like ATPase 1	IPI00227836.1|SWISS-PROT:Q9CZ30-2|TREMBL:B1AYK0|ENSEMBL:ENSMUSP00000097592|REFSEQ:NP_084367|VEGA:OTTMUSP00000014272	30376.2	6.76	57.41	13	0	54	FYHDWNDKEIEVLNK,HLFLTSKPMVYLVNLSEKDYIR,AFEDDDITHVEGSVDPIR,SWVIDQK,GAHNGQGLGNAFLSHISACDGIFHLTR,AFEDDDITHVEGSVDPIRDIEIIHEELQLK,HLFLTSKPMVYLVNLSEK,IPAFLNVVDIAGLVK,IGIVGLPNVGK,STFFNVLTNSQASAENFPFCTIDPNESR
773	Acylamino-acid-releasing enzyme OS=Mus musculus GN=Apeh PE=2 SV=2	IPI00387245.1|SWISS-PROT:Q8R146-1|ENSEMBL:ENSMUSP00000080058|REFSEQ:NP_666338	81521.8	5.32	64.75	46	2	253	QVLLSEPQEAAALYR,CELLSDESLAVCSPR,ALDVSASDEEMARPK,VALMGGSHGGFLSCHLIGQYPETYSACIAR,SALYYVDLSGGK,KAGGAVSGEEK,SFNLSALEK,VALMGGSHGGFLSCHLIGQYPETY,GSTGFGQDSILSLPGNVGHQDVK,STHALSEVEVESDSFMNTVLWLHTHLGS,VGFLPPAGK,SQVPMVVMPHGGPHSSFVTAWMLFPAMLCK,GGPHSSFVTAWMLFPAMLCK,EQSVSWVSLEEAEPIPDIHWGIR,QPSLSAACLGPEVTTQYGGLYR,RVPFKQGLEYYHALK,VLHPPPDQENVQYADLDFEAILLQPSNSPDK,QFLEVWEK,DVQFAVQQVLQEEHFDAR,QGLEYYHALK,VALMGGSHGGF…
774	26S proteasome non-ATPase regulatory subunit 13 OS=Mus musculus GN=Psmd13 PE=1 SV=1	IPI00126048.2|SWISS-PROT:Q9WVJ2-1|TREMBL:B2RT97|ENSEMBL:ENSMUSP00000026560|REFSEQ:NP_036005|VEGA:OTTMUSP00000027446	42809.4	5.46	12.77	4	1	7	LNIGDLQATK,FLGCVDIK,VLDLQQIK,ETIEDVEEMLNNLPGVTSVHSR
775	Psmd3 Proteasome (Prosome, macropain) 26S subunit, non-ATPase, 3	IPI00649807.1|TREMBL:A3KFN0|VEGA:OTTMUSP00000006780	25357.5	10.11	21.62	4	0	6	FNQVLDQFGEK,SLMPYFLLTQAVR,SVFPEQANNNEWAR,AIQLEYSEAR
776	Heterogeneous nuclear ribonucleoprotein Q OS=Mus musculus GN=Syncrip PE=1 SV=2	IPI00406117.1|SWISS-PROT:Q7TMK9-1|TREMBL:Q3TRV3|REFSEQ:NP_062640	69632.6	8.68	2.41	1	1	1	EFNEDGALAVLQQFK
776	gi|148694591|gb|EDL26538.1| mCG16769, isoform CRA_d	IPI00406118.1|SWISS-PROT:Q7TMK9-2|ENSEMBL:ENSMUSP00000063744|REFSEQ:NP_062770	62672.3	7.18	2.67	1	1	1	EFNEDGALAVLQQFK
777	gi|26324550|dbj|BAC26029.1| unnamed protein product	IPI00756302.2|TREMBL:Q8CEB6|ENSEMBL:ENSMUSP00000106319|VEGA:OTTMUSP00000034685	28264.7	7.7	3.27	1	1	3	SPAQILIR
777	1,5-anhydro-D-fructose reductase OS=Mus musculus GN=Akr1e2 PE=1 SV=1	IPI00121305.1|SWISS-PROT:Q9DCT1|ENSEMBL:ENSMUSP00000089459|REFSEQ:NP_061347|VEGA:OTTMUSP00000034684	34460.7	6.87	2.66	1	1	3	SPAQILIR
777	Akr1e1 28 kDa protein	IPI00876174.1|ENSEMBL:ENSMUSP00000021621	28321.8	8.53	3.27	1	1	3	SPAQILIR
777	Akr1e1 35 kDa protein	IPI00874800.1|ENSEMBL:ENSMUSP00000106320	35432.8	6.87	2.59	1	1	3	SPAQILIR
778	Ras-related protein Rab-27A OS=Mus musculus GN=Rab27a PE=1 SV=1	IPI00112374.1|SWISS-PROT:Q9ERI2|TREMBL:Q544U7|ENSEMBL:ENSMUSP00000034722|REFSEQ:NP_076124	25017.2	5.21	4.98	1	1	2	LQLWDTAGQER
778	Ras-related protein Rab-44 OS=Mus musculus GN=Rab44 PE=2 SV=1	IPI00468161.4|SWISS-PROT:Q8CB87|TREMBL:B9EID0|ENSEMBL:ENSMUSP00000085253|REFSEQ:NP_001002786|VEGA:OTTMUSP00000041700	78236.5	4.74	1.52	1	1	2	LQLWDTAGQER
778	gi|112293029|dbj|BAF02892.1| Rab34	IPI00556875.1|TREMBL:Q0PD20;Q3TV85|ENSEMBL:ENSMUSP00000002128;ENSMUSP00000103958|REFSEQ:NP_258436|VEGA:OTTMUSP00000000146;OTTMUSP00000000148	29128.7	8.55	4.25	1	1	2	LQLWDTAGQER
778	gi|74210028|dbj|BAE21304.1| unnamed protein product	IPI00648192.1|SWISS-PROT:Q5RI75-2|ENSEMBL:ENSMUSP00000099901|VEGA:OTTMUSP00000000335	62341.4	4.99	1.98	1	1	2	LQLWDTAGQER
778	- 16 kDa protein	IPI00357548.7|ENSEMBL:ENSMUSP00000039832	16217.7	9.05	7.53	1	1	2	LQLWDTAGQER
778	Rab34 RAB34, member of RAS oncogene family	IPI00886251.1|TREMBL:B1AQD1|VEGA:OTTMUSP00000000149	22128.5	6.91	5.53	1	1	2	LQLWDTAGQER
778	Ras-related protein Rab-6B OS=Mus musculus GN=Rab6b PE=2 SV=1	IPI00378145.1|SWISS-PROT:P61294|TREMBL:Q0PD53|ENSEMBL:ENSMUSP00000035155|REFSEQ:NP_776142	23461.7	5.41	5.29	1	1	2	LQLWDTAGQER
778	Ras-related protein Rab-6A OS=Mus musculus GN=Rab6a PE=1 SV=4	IPI00116697.1|SWISS-PROT:P35279-1|TREMBL:Q0PD54|ENSEMBL:ENSMUSP00000032946|REFSEQ:NP_077249|VEGA:OTTMUSP00000017760	23589.8	5.42	5.29	1	1	2	LQLWDTAGQER
778	Ras and EF-hand domain-containing protein homolog OS=Mus musculus GN=Rasef PE=2 SV=1	IPI00357712.6|SWISS-PROT:Q5RI75-1|TREMBL:B2RQ59|ENSEMBL:ENSMUSP00000062771|REFSEQ:NP_001017427|VEGA:OTTMUSP00000000334	70752.2	5.24	1.75	1	1	2	LQLWDTAGQER
778	gi|187465764|emb|CAQ51803.1| novel Ras family domain containg protein (9830134C10Rik)	IPI00895094.1|TREMBL:B2KF43|VEGA:OTTMUSP00000042446	78280.5	4.73	1.52	1	1	2	LQLWDTAGQER
778	Ras-related protein Rab-39A OS=Mus musculus GN=Rab39 PE=2 SV=1	IPI00221836.1|SWISS-PROT:Q8BHD0|TREMBL:Q0PD15;Q8BLW7|ENSEMBL:ENSMUSP00000063804|REFSEQ:NP_780771|VEGA:OTTMUSP00000039946	24977.5	6.6	5.07	1	1	2	LQLWDTAGQER
778	gi|148684517|gb|EDL16464.1| RAB6, member RAS oncogene family, isoform CRA_c	IPI00230011.3|SWISS-PROT:P35279-2|TREMBL:Q3U4W5|ENSEMBL:ENSMUSP00000095852|VEGA:OTTMUSP00000017761	23545.7	5.42	5.29	1	1	2	LQLWDTAGQER
778	Ras-related protein Rab-27B OS=Mus musculus GN=Rab27b PE=1 SV=3	IPI00120346.3|SWISS-PROT:Q99P58|TREMBL:Q4VA90;Q549X4|ENSEMBL:ENSMUSP00000068349;ENSMUSP00000112807;ENSMUSP00000114094|REFSEQ:NP_001076022;NP_085031|VEGA:OTTMUSP00000035599;OTTMUSP00000035600;OTTMUSP00000035601	24559.8	5.38	5.05	1	1	2	LQLWDTAGQER
778	gi|56206012|emb|CAI24328.1| RAB34, member of RAS oncogene family	IPI00648267.1|TREMBL:B1AQD3|ENSEMBL:ENSMUSP00000059769|VEGA:OTTMUSP00000000150	28313.7	8.36	4.38	1	1	2	LQLWDTAGQER
778	gi|149253245|ref|XP_001480042.1| PREDICTED: similar to Rab6 protein	IPI00458129.1|REFSEQ:XP_001480042	17550.8	4.98	7.19	1	1	2	LQLWDTAGQER
778	Rab6 20 kDa protein	IPI00757748.1|ENSEMBL:ENSMUSP00000102663|VEGA:OTTMUSP00000017762	19961.5	4.93	6.29	1	1	2	LQLWDTAGQER
778	gi|56206013|emb|CAI24329.1| RAB34, member of RAS oncogene family	IPI00515497.1|TREMBL:B1AQD4|ENSEMBL:ENSMUSP00000103959|VEGA:OTTMUSP00000000147	29988.6	8.94	4.15	1	1	2	LQLWDTAGQER
778	Ras-related protein Rab-34 OS=Mus musculus GN=Rab34 PE=1 SV=2	IPI00130112.1|SWISS-PROT:Q64008	29100.6	8.55	4.25	1	1	2	LQLWDTAGQER
779	S-formylglutathione hydrolase OS=Mus musculus GN=Esd PE=2 SV=1	IPI00109142.4|SWISS-PROT:Q9R0P3|ENSEMBL:ENSMUSP00000022573|REFSEQ:NP_058599	31319.6	6.7	67.73	21	13	121	CFGGLQK,AYDATCLVK,KIPVVFR,FAVYLPPQAESGK,MSIFGHSMGGHGALICALKNPGK,SVSAFAPICNPVLCSWGK,DDEFLSNGQLLPDNFIAACTEK,CPALYWLSGLTCTEQNFISK,AYSGSQIDILIDQGK,VFEHSSVELK,SGYQQAASEHGLVVIAPDTSPR,LQEGYDHSYYFIATFIADHIRHHAK,FAVYLPPQAESGKCPALYWLSGLTCTEQNFISK,LQEGYDHSYYFIATFIADHIR
780	26S protease regulatory subunit 4 OS=Mus musculus GN=Psmc1 PE=1 SV=1	IPI00133428.3|SWISS-PROT:P62192|TREMBL:Q542I9|ENSEMBL:ENSMUSP00000021595|REFSEQ:NP_032973	49184.5	5.87	25.45	8	8	20	TMLELLNQLDGFDSR,VVGSELIQK,IETLDPALIRPGR,ESVELPLTHPEYYEEMGIKPPK,APQETYADIGGLDNQIQEIK,VAEEHAPSIVFIDEIDAIGTK,AICTEAGLMALR
781	Activator of 90 kDa heat shock protein ATPase homolog 1 OS=Mus musculus GN=Ahsa1 PE=2 SV=2	IPI00153740.1|SWISS-PROT:Q8BK64|TREMBL:Q3TL79|ENSEMBL:ENSMUSP00000021425|REFSEQ:NP_666148	38117.1	5.41	10.06	2	2	9	ETFLTSPEELYR,VFTTQELVQAFTHAPAALEADR
782	Fh1 Isoform Cytoplasmic of Fumarate hydratase, mitochondrial	IPI00759940.1|SWISS-PROT:P97807-2	50066.7	7.75	26.55	8	8	19	VEFDTFGELK,THTQDAVPLTLGQEFSGYVQQVQYAMVR,IYELAAGGTAVGTGLNTR,AIEMLGGELGSK,ETAIELGYLTAEQFDEWVKPK,SGLGELILPENEPGSSIMPGK,AAAEVNQEYGLDPK
782	Fumarate hydratase, mitochondrial OS=Mus musculus GN=Fh PE=1 SV=2	IPI00129928.2|SWISS-PROT:P97807-1|TREMBL:Q3UIA9|ENSEMBL:ENSMUSP00000027810|REFSEQ:NP_034339|VEGA:OTTMUSP00000031090	54370.8	9.12	24.46	8	8	19	VEFDTFGELK,THTQDAVPLTLGQEFSGYVQQVQYAMVR,IYELAAGGTAVGTGLNTR,AIEMLGGELGSK,ETAIELGYLTAEQFDEWVKPK,SGLGELILPENEPGSSIMPGK,AAAEVNQEYGLDPK
783	gi|13785914|gb|AAK39515.1| myo-inositol monophosphatase 1	IPI00625248.3|TREMBL:Q3TME6;Q3U5R8;Q924B0;Q9D066|ENSEMBL:ENSMUSP00000068174|REFSEQ:NP_061352|VEGA:OTTMUSP00000034806	30429.2	5.08	45.85	11	0	28	LQVSQQEDITK,EKYPCHSFIGEESVAAGEK,EALKNEMDVMIK,EIEIIPLQR,IVLSNMEK,LCSIPIHGIR,IIAANSITLAK,SSPADLVTVTDQK,SLLVTELGSSR,TVFTEQPTWVIDPIDGTTNFVHR
784	gi|26341878|dbj|BAC34601.1| unnamed protein product	IPI00890005.1|SWISS-PROT:P61979-3|ENSEMBL:ENSMUSP00000112105	48510.5	5.69	5.24	1	1	4	IITITGTQDQIQNAQYLLQNSVK
784	Heterogeneous nuclear ribonucleoprotein K OS=Mus musculus GN=Hnrnpk PE=1 SV=1	IPI00223253.1|SWISS-PROT:P61979-1|TREMBL:Q3TG17|ENSEMBL:ENSMUSP00000039269|REFSEQ:NP_079555	50976.2	5.39	4.97	1	1	4	IITITGTQDQIQNAQYLLQNSVK
784	gi|13879427|gb|AAH06694.1| Hnrpk protein	IPI00224575.1|SWISS-PROT:P61979-2|TREMBL:Q3TJ38;Q3TL71;Q3TUA1;Q5FWJ5|ENSEMBL:ENSMUSP00000112104	51028.2	5.19	4.96	1	1	4	IITITGTQDQIQNAQYLLQNSVK
784	gi|74225344|dbj|BAE31602.1| unnamed protein product	IPI00465574.2|TREMBL:B2M1R6;Q3U6X2;Q3U9Q3|ENSEMBL:ENSMUSP00000105475	51063.4	5.7	5.01	1	1	4	IITITGTQDQIQNAQYLLQNSVK
785	gi|109734564|gb|AAI17962.1| Phlppl protein	IPI00890064.1|TREMBL:Q148U6|ENSEMBL:ENSMUSP00000034175|REFSEQ:NP_001116066	145947	5.61	1.89	1	1	1	LLNLQTLSLDGNGLTALPDELGNLR
785	PH domain leucine-rich repeat-containing protein phosphatase 2 OS=Mus musculus GN=Phlpp2 PE=2 SV=2	IPI00850160.2|SWISS-PROT:Q8BXA7	145946	5.64	1.89	1	1	1	LLNLQTLSLDGNGLTALPDELGNLR
786	Pitpna 11 kDa protein	IPI00886025.1|VEGA:OTTMUSP00000038493	11118.6	5.3	23.23	1	1	1	VILPVSVDEYQVGQLYSVAEASK
786	Phosphatidylinositol transfer protein alpha isoform OS=Mus musculus GN=Pitpna PE=1 SV=2	IPI00230003.7|SWISS-PROT:P53810|TREMBL:Q3TGI6;Q3TIQ3;Q3UE53;Q5ND42|ENSEMBL:ENSMUSP00000099567|REFSEQ:NP_032876|VEGA:OTTMUSP00000006520	31893.4	5.97	8.49	1	1	1	VILPVSVDEYQVGQLYSVAEASK
787	Ywhae Tyrosine 3-monooxygenase/tryptophan 5-monooxygenase activation protein, epsilon polypeptide	IPI00828266.2|TREMBL:A2ACM8|ENSEMBL:ENSMUSP00000104060|VEGA:OTTMUSP00000021750	17251.7	9.23	20.13	4	0	24	LICCDILDVLDK,YLAEFATGNDR,NLLSVAYK
788	gi|123276283|emb|CAM22512.1| hemoglobin alpha, adult chain 1	IPI00845802.1|TREMBL:A8DUV1;Q61287;Q61649;Q8BPF4;Q91VB8;Q9CWS5;Q9CY06;Q9QWJ3|ENSEMBL:ENSMUSP00000090895;ENSMUSP00000090897|REFSEQ:NP_001077424;NP_032244|VEGA:OTTMUSP00000005552;OTTMUSP00000005553	15112.2	7.97	88.03	39	15	240	SALSDLHAHK,VDPVNFK,PHFDVSHGSAQVK,IGGHGAEYGAEALER,KVADALANAAGHLDDLPGALSALSDLHAHK,FDVSHGSAQVK,VADALANAAGHLDDLPGALSALSDLHAHKLR,KVADALANAAGHLDDLPGALSALSDLHAH,LLSHCLLVTLASHHPADFTPAVHASLDKFLASVSTVLTSK,GAEYGAEALER,PGALSALSDLHAHK,LRVDPVNFK,FPHFDVSHGSAQVK,GHGKKVADALANAAGHLDDLPGALSALSDLHAHK,VADALANAAGHLDDLPGALSALSDLH,DPVNFK,YFPHFDVSHGSAQVK,VADALANAAGHLDDLPGALSALSDLHAHK,VADALANAAGHLDDLPGALSALSDLHAH,MFASFPTT…
788	gi|12846939|dbj|BAB27370.1| unnamed protein product	IPI00110658.1|TREMBL:Q9CY10|ENSEMBL:ENSMUSP00000090894;ENSMUSP00000090896	15202.4	8.95	88.03	39	15	240	SALSDLHAHK,VDPVNFK,PHFDVSHGSAQVK,IGGHGAEYGAEALER,KVADALANAAGHLDDLPGALSALSDLHAHK,FDVSHGSAQVK,VADALANAAGHLDDLPGALSALSDLHAHKLR,KVADALANAAGHLDDLPGALSALSDLHAH,LLSHCLLVTLASHHPADFTPAVHASLDKFLASVSTVLTSK,GAEYGAEALER,PGALSALSDLHAHK,LRVDPVNFK,FPHFDVSHGSAQVK,GHGKKVADALANAAGHLDDLPGALSALSDLHAHK,VADALANAAGHLDDLPGALSALSDLH,DPVNFK,YFPHFDVSHGSAQVK,VADALANAAGHLDDLPGALSALSDLHAHK,VADALANAAGHLDDLPGALSALSDLHAH,MFASFPTT…
789	gi|82917245|ref|XP_890553.1| PREDICTED: similar to Cofilin-1 (Cofilin, non-muscle isoform) isoform 1	IPI00409405.2|REFSEQ:XP_890553	18496.5	6.83	36.75	6	0	26	LGGSAVISLEGKPL,NIILEEGK,AVLFCLSEDKK,YALYDATYETK,KEDLVFIFWAPENAPLK
790	Abca16 ATP-binding cassette transporter sub-family A member 16	IPI00410989.4|TREMBL:Q3TTQ3;Q6XBG1|ENSEMBL:ENSMUSP00000061094;ENSMUSP00000112736|VEGA:OTTMUSP00000038373	192268	8.76	0.36	1	0	2	GVPLYR
791	Actin-related protein 2/3 complex subunit 4 OS=Mus musculus GN=Arpc4 PE=1 SV=3	IPI00138691.6|SWISS-PROT:P59999|TREMBL:Q3TX55;Q7TPD9;Q8BVW6;Q9D3C4|ENSEMBL:ENSMUSP00000032412;ENSMUSP00000099769|REFSEQ:NP_080828|VEGA:OTTMUSP00000017609	19667	8.53	9.52	2	2	2	AENFFILR,IVAEEFLK
792	- 14 kDa protein	IPI00880282.1|VEGA:OTTMUSP00000036435;OTTMUSP00000036436;OTTMUSP00000036437	13665.7	8.53	81.3	9	0	72	IYVVDVGSEPR,LPMPYLK,LILPGLISSR,NTGTEAPDYLATVDVDPK,DELHHSGWNTCSSCFGDSTK,CGPGYSTPLEAMK,EEIVYLPCIYR,SPQYSQVIHR,LPMPY
793	gi|94388526|ref|XP_001002751.1| PREDICTED: similar to zeta proteasome chain; PSMA5 isoform 2	IPI00122562.3|ENSEMBL:ENSMUSP00000078625|REFSEQ:XP_001002751	26402	4.83	42.74	9	0	68	ITSPLMEPSSIEK,IGCAMSGLIADAK,IVEIDAHIGCAMSGLIADAK,GVNTFSPEGR,GPQLFHMDPSGTFVQCDAR,LFQVEYAIEAIK,AIGSASEGAQSSLQEVYHK,EELEEVIKDI
794	60S ribosomal protein L23 OS=Mus musculus GN=Rpl23 PE=2 SV=1	IPI00139780.1|SWISS-PROT:P62830|TREMBL:A2A6F9|ENSEMBL:ENSMUSP00000099435|REFSEQ:NP_075029|VEGA:OTTMUSP00000002656	14865.4	10.51	14.29	1	1	1	ISLGLPVGAVINCADNTGAK
794	gi|123242686|emb|CAM22770.1| ribosomal protein L23	IPI00648121.1|TREMBL:A2A6F8|VEGA:OTTMUSP00000002657	6212.37	11.06	33.33	1	1	1	ISLGLPVGAVINCADNTGAK
794	gi|149269218|ref|XP_001472784.1| PREDICTED: similar to HL23 ribosomal protein	IPI00849782.1|REFSEQ:XP_001472784	14459	10.51	14.93	1	1	1	ISLGLPVGAVINCADNTGAK
795	Bpgm 20 kDa protein	IPI00757027.1|VEGA:OTTMUSP00000015668	19780.5	6.39	81.33	27	0	192	HYGALIGLNR,SIHTAWLILEELGQEWVPVESSWR,LNNDGLEEAR,FCSWVDQK,HGEGQWNK,MALNHGEEQVR,ALNFEFDLVFTSILNR,SYNVTPPPIEESHPYFHEIYSDRR,PPPIEESHPYFHEIYSDR,SYNVTPPPIEESHPYFHEIY,SESLKDVLER,VCDVPLDQLPR,RSYNVTPPPIEESHPYFHEIYSDR,SYNVTPPPIEESHPYFHEIYSDR,YKVCDVPLDQLPR
796	gi|160298209|ref|NP_034454.2| glutamate oxaloacetate transaminase 1, soluble	IPI00877205.1|TREMBL:Q3UJH8|ENSEMBL:ENSMUSP00000026196|REFSEQ:NP_034454|VEGA:OTTMUSP00000027809	46247.6	6.68	45.52	16	0	56	IANDNSLNHEYLPILGLAEFR,IGADFLGR,NTPIYVSSPTWENHNAVFSAAGFK,TDESQPWVLPVVR,LVLGDNSLAIR,VGGVQSLGGTGALR,IVAATLSDPELFK,FLFPFFDSAYQGFASGDLEK,NLDYVATSIHEAVTK,HIYLLPSGR,ITWSNPPAQGAR,NFGLYNER,RFLFPFFDSAYQGFASGDLEK,APPSVFAQVPQAPPVLVFK
797	Thimet oligopeptidase OS=Mus musculus GN=Thop1 PE=1 SV=1	IPI00322150.8|SWISS-PROT:Q8C1A5|TREMBL:Q99LK5|ENSEMBL:ENSMUSP00000005057|REFSEQ:NP_073144	78025.9	5.72	2.33	1	1	3	EELGGLPEDFLSSLEK
798	Aldose reductase OS=Mus musculus GN=Akr1b1 PE=1 SV=3	IPI00223757.4|SWISS-PROT:P45376|TREMBL:Q3TCL2;Q3UDY1;Q5U415|ENSEMBL:ENSMUSP00000100045|REFSEQ:NP_033788|VEGA:OTTMUSP00000015654	35732.2	6.71	44.62	14	8	48	QDLFIVSK,RQDLFIVSK,MPTLGLGTWK,VAIDLGYR,LWCTFHDK,HIDCAQVYQNEK,YKPAVNQIECHPYLTQEK,VCALMSCAK,LIEYCHSK,TIGVSNFNPLQIER,GIVVTAYSPLGSPDRPWAKPEDPSLLEDPR,DYPFHAEV,NLVVIPK
799	Eif6 7 kDa protein	IPI00918222.1|VEGA:OTTMUSP00000044761	6840.87	9.69	23.73	1	0	1	ASFENNCEVGCFAK
799	Eif6 8 kDa protein	IPI00918455.1|VEGA:OTTMUSP00000044760	7559.64	5.12	19.72	1	0	1	ASFENNCEVGCFAK
799	gi|151357779|emb|CAO78076.1| eukaryotic translation initiation factor 6	IPI00857982.1|TREMBL:B1AZQ4|ENSEMBL:ENSMUSP00000105266|VEGA:OTTMUSP00000027901	8612.88	8.75	17.28	1	0	1	ASFENNCEVGCFAK
800	Protein TANC2 OS=Mus musculus GN=Tanc2 PE=1 SV=1	IPI00648438.1|SWISS-PROT:A2A690-1|ENSEMBL:ENSMUSP00000097904|REFSEQ:NP_851416|VEGA:OTTMUSP00000003018	220263	8.17	0.4	1	1	1	LGFLLGEK
800	Tanc2 Isoform 2 of Protein TANC2	IPI00551112.7|SWISS-PROT:A2A690-2|ENSEMBL:ENSMUSP00000069312|VEGA:OTTMUSP00000003017	221360	8.3	0.4	1	1	1	LGFLLGEK
800	gi|123242567|emb|CAM16879.1| tetratricopeptide repeat, ankyrin repeat and coiled-coil containing 2	IPI00649069.1|TREMBL:A2A689|ENSEMBL:ENSMUSP00000086912|VEGA:OTTMUSP00000003016	146569	7.08	0.6	1	1	1	LGFLLGEK
801	gi|123298588|emb|CAM27035.1| actin, gamma, cytoplasmic 1	IPI00648161.1|TREMBL:B1ATY1|ENSEMBL:ENSMUSP00000101821|VEGA:OTTMUSP00000004546	16734.3	6.28	28.76	6	0	17	AVFPSIVGRPR,EITALAPSTMK,AVFPSIVGR,KDLYANTVLSGGTTMYPGIADR,DLYANTVLSGGTTMYPGIADR
802	Proteasome subunit alpha type-2 OS=Mus musculus GN=Psma2 PE=1 SV=2	IPI00890001.1|SWISS-PROT:P49722	25925.7	8.39	61.97	15	1	71	SILYDER,ESFEGQMTEDNIEVGICNEAGFR,LVQIEYALAAVAGGAPSVGIK,YNEDLELEDAIHTAILTLK,AANGVVLATEK,RLTPTEVR,HIGLVYSGMGPDYR,GYSFSLTTFSPSGK,LAQQYYLVYQEPIPTAQLVQR,DYLAAIA
803	Platelet-activating factor acetylhydrolase IB subunit alpha OS=Mus musculus GN=Pafah1b1 PE=1 SV=2	IPI00309207.5|SWISS-PROT:P63005-1|TREMBL:Q3TIK0;Q3TJG1;Q3UGR6;Q3UH92;Q5SW18|ENSEMBL:ENSMUSP00000021091;ENSMUSP00000099578|REFSEQ:NP_038653|VEGA:OTTMUSP00000006469;OTTMUSP00000006470	46670	6.97	22.2	7	0	23	SNGYEEAYSVFK,EEFTSGGPLGQK,FILSCADDK,LWDFQGFECIR,TAPYVVTGSVDQTVK,VWDYETGDFER,MVRPNQDGTLIASCSNDQTVR
804	Stress-70 protein, mitochondrial OS=Mus musculus GN=Hspa9 PE=1 SV=2	IPI00133903.1|SWISS-PROT:P38647	73528.3	5.91	1.03	1	0	3	NTTIPTK
804	gi|12832764|dbj|BAB22248.1| unnamed protein product	IPI00880839.1|TREMBL:Q3TW93;Q3UVN1;Q3V015;Q7TSZ0|ENSEMBL:ENSMUSP00000025217|REFSEQ:NP_034611	73461.2	5.81	1.03	1	0	3	NTTIPTK
805	gi|111185711|gb|AAH10229.2| Gbp6 protein	IPI00454028.3|TREMBL:Q6KAN1;Q78UK8;Q91Z40|ENSEMBL:ENSMUSP00000049104|REFSEQ:NP_001076781;NP_663520	72720.9	5.95	4.86	2	2	3	LPTDTLQELLTVHTACEK,VITADEYLENALK
806	Oligoribonuclease, mitochondrial OS=Mus musculus GN=Rexo2 PE=1 SV=2	IPI00173343.3|SWISS-PROT:Q9D8S4|TREMBL:Q3T9B4;Q3TAV0;Q3UD20;Q78KL9|ENSEMBL:ENSMUSP00000034524|REFSEQ:NP_077195	26738.7	6.67	4.22	1	1	1	ALDDISESIK
807	gi|13277804|gb|AAH03789.1| Stom protein	IPI00473940.1|TREMBL:Q99L68|ENSEMBL:ENSMUSP00000088534	22221.8	9.44	24.87	4	0	19	VQNATLAVANITNADSATR,TISFDIPPQEVLTK,GPGLFFILPCTDSLIK
808	Fructosamine-3-kinase OS=Mus musculus GN=Fn3k PE=2 SV=1	IPI00111519.1|SWISS-PROT:Q9ER35|TREMBL:B1ATT8|ENSEMBL:ENSMUSP00000026175|REFSEQ:NP_071297|VEGA:OTTMUSP00000004997	35032	8.57	7.77	3	1	6	LGEQMADLHLYNQK,LQAQLDLIEK
809	gi|148677530|gb|EDL09477.1| haloacid dehalogenase-like hydrolase domain containing 2, isoform CRA_b	IPI00651981.2|SWISS-PROT:Q3UGR5-2|ENSEMBL:ENSMUSP00000095128|REFSEQ:NP_001034291|VEGA:OTTMUSP00000045340	16562.9	6.43	23.97	1	0	5	ALPEFTGVQTQDPNAVVIGLAPEHFHYQLLNQAFR
810	gi|148678131|gb|EDL10078.1| glucosamine-6-phosphate deaminase 1, isoform CRA_a	IPI00896095.1|TREMBL:Q3TKA0;Q6A0D9;Q8BK00;Q91WJ4|ENSEMBL:ENSMUSP00000069081|REFSEQ:NP_036067|VEGA:OTTMUSP00000035339	32549.3	6.13	47.75	10	0	39	IIQFNPGPDK,TFNMDEYVGLPR,FFDGDLAK,TLAMDTILANAR,DHPESYHSFMWNNFFK,TVFVCDEDATLELK,HIDIHPENTHILDGNAADLQAECDAFEEK,LVDPLYSIK,IIQFNPGPDKYFTLGLPTGSTPLGCYQK,NGDLSFQYVK
811	COP9 signalosome complex subunit 8 OS=Mus musculus GN=Cops8 PE=1 SV=1	IPI00187407.4|SWISS-PROT:Q8VBV7|ENSEMBL:ENSMUSP00000035884|REFSEQ:NP_598566	23255.6	5.09	10.05	1	1	1	FIPLSEPAPVPPIPNEQQLAR
812	gi|56205121|emb|CAI24450.1| RAB1, member RAS oncogene family	IPI00467910.4|TREMBL:Q5SW87|ENSEMBL:ENSMUSP00000078745;ENSMUSP00000105231|VEGA:OTTMUSP00000005408	15025.2	8.31	25.36	3	0	14	LLLIGDSGVGK,QWLQEIDR,EFADSLGIPFLETSAK
812	Ras-related protein Rab-1A OS=Mus musculus GN=Rab1A PE=1 SV=3	IPI00114560.5|SWISS-PROT:P62821|TREMBL:Q0PD67;Q3UB66;Q5SW88;Q6ZPF0|ENSEMBL:ENSMUSP00000020358;ENSMUSP00000074301|REFSEQ:NP_033022|VEGA:OTTMUSP00000005406	22677.8	5.93	17.07	3	0	14	LLLIGDSGVGK,QWLQEIDR,EFADSLGIPFLETSAK
813	Rps14 13 kDa protein	IPI00895455.1|VEGA:OTTMUSP00000041191	12710.6	9.12	17.65	1	1	1	ADRDESSPYAAMLAAQDVAQR
813	Rps14 15 kDa protein	IPI00895514.1|VEGA:OTTMUSP00000041192	14734.9	9.1	15.22	1	1	1	ADRDESSPYAAMLAAQDVAQR
813	40S ribosomal protein S14 OS=Mus musculus GN=Rps14 PE=2 SV=3	IPI00322562.5|SWISS-PROT:P62264|TREMBL:O70569;Q3UJS5|ENSEMBL:ENSMUSP00000025511;ENSMUSP00000113081;ENSMUSP00000113504|REFSEQ:NP_065625|VEGA:OTTMUSP00000041189;OTTMUSP00000041190;OTTMUSP00000041193	16272.7	10.07	13.91	1	1	1	ADRDESSPYAAMLAAQDVAQR
814	Barrier-to-autointegration factor OS=Mus musculus GN=Banf1 PE=1 SV=1	IPI00119959.1|SWISS-PROT:O54962|ENSEMBL:ENSMUSP00000025762|REFSEQ:NP_001033320;NP_035923	10102.6	5.79	26.97	1	1	8	DFVAEPMGEKPVGSLAGIGDVLSK
815	Prdx4 Peroxiredoxin 4	IPI00828909.3|TREMBL:B1AZS9|ENSEMBL:ENSMUSP00000108165|VEGA:OTTMUSP00000020872	29418.4	5.79	7.39	3	1	18	GLFIIDDK,QITLNDLPVGR
815	Peroxiredoxin-4 OS=Mus musculus GN=Prdx4 PE=1 SV=1	IPI00116254.1|SWISS-PROT:O08807|TREMBL:B1AZS7|ENSEMBL:ENSMUSP00000026328|REFSEQ:NP_058044|VEGA:OTTMUSP00000020870	31052.5	6.67	6.93	3	1	18	GLFIIDDK,QITLNDLPVGR
816	gi|13878484|sp|O55112.1|AFF2_MOUSE RecName: Full=AF4/FMR2 family member 2; AltName: Full=Fragile X mental retardation protein 2 homolog; Short=Protein FMR-2; AltName: Full=FMR2P; AltName: Full=Protein Ox19	IPI00115795.1|SWISS-PROT:O55112	140159	8.61	1.49	1	1	1	EMTSWAALPLLSSSSANVR
816	AF4/FMR2 family member 2 OS=Mus musculus GN=Aff2 PE=2 SV=2	IPI00890205.1|TREMBL:B1ATW0;Q684J4|ENSEMBL:ENSMUSP00000033532|REFSEQ:NP_032058|VEGA:OTTMUSP00000019340	140181	8.61	1.49	1	1	1	EMTSWAALPLLSSSSANVR
817	Cofilin-1 OS=Mus musculus GN=Cfl1 PE=1 SV=3	IPI00890117.1|SWISS-PROT:P18760|TREMBL:Q544Y7|ENSEMBL:ENSMUSP00000112259|REFSEQ:NP_031713	18559.5	8.22	48.8	10	0	43	LGGSAVISLEGKPL,NIILEEGK,AVLFCLSEDKK,EILVGDVGQTVDDPYTTFVK,YALYDATYETK,NIILEEGKEILVGDVGQTVDDPYTTFVK,KEDLVFIFWAPENAPLK
817	gi|149255823|ref|XP_001480334.1| PREDICTED: similar to Cofilin-1 (Cofilin, non-muscle isoform)	IPI00848816.1|REFSEQ:XP_001480334	18514.4	7.59	48.8	10	0	43	LGGSAVISLEGKPL,NIILEEGK,AVLFCLSEDKK,EILVGDVGQTVDDPYTTFVK,YALYDATYETK,NIILEEGKEILVGDVGQTVDDPYTTFVK,KEDLVFIFWAPENAPLK
818	gi|149257059|ref|XP_001473075.1| PREDICTED: similar to Glyceraldehyde-3-phosphate dehydrogenase (GAPDH)	IPI00850479.1|REFSEQ:XP_001473075	31180.2	10.7	3.5	1	0	1	MFQYDSTHGK
818	gi|71534024|gb|AAH99969.1| ENSMUSG00000072492 protein	IPI00678626.2|TREMBL:Q499D1|ENSEMBL:ENSMUSP00000082997	13568.4	4.86	8.47	1	0	1	MFQYDSTHGK
819	Haloacid dehalogenase-like hydrolase domain-containing protein 2 OS=Mus musculus GN=Hdhd2 PE=1 SV=2	IPI00111166.7|SWISS-PROT:Q3UGR5-1|ENSEMBL:ENSMUSP00000026485|REFSEQ:NP_001034290;NP_084102|VEGA:OTTMUSP00000045339;OTTMUSP00000045341;OTTMUSP00000045343	28730.2	5.7	34.36	7	6	32	TFFLEALR,INPPPYLTCESFPHAVDHILQHLL,DGLALGPGPFVTALEYATDTK,KDGLALGPGPFVTALEYATDTK,ALPEFTGVQTQDPNAVVIGLAPEHFHYQLLNQAFR
819	Hdhd2 42 kDa protein	IPI00761607.1|ENSEMBL:ENSMUSP00000095129|VEGA:OTTMUSP00000045345	41710	6.38	23.48	7	6	32	TFFLEALR,INPPPYLTCESFPHAVDHILQHLL,DGLALGPGPFVTALEYATDTK,KDGLALGPGPFVTALEYATDTK,ALPEFTGVQTQDPNAVVIGLAPEHFHYQLLNQAFR
820	Heat shock 70 kDa protein 1-like OS=Mus musculus GN=Hspa1l PE=2 SV=4	IPI00133208.3|SWISS-PROT:P16627|TREMBL:A1L347;B2CSK2;Q91ZU4;Q91ZU5;Q9QWU1|ENSEMBL:ENSMUSP00000007248|REFSEQ:NP_038586|VEGA:OTTMUSP00000017491	70637.3	5.91	12.17	8	0	50	TTPSYVAFTDTER,IINEPTAAAIAYGLDK,TTYSDNQPGVLIQVYEGER,ITITNDK,VEIIANDQGNR,DAGVIAGLNVLR
821	gi|149249566|ref|XP_001480021.1| PREDICTED: hypothetical protein isoform 2	IPI00849792.1|TREMBL:Q2VWQ4|REFSEQ:XP_001480021	34336.4	8.79	48.89	27	0	168	VGVNGFGR,QASEGPLK,RVIISAPSADAPMFVMGVNHEK,YDNSLK,GAAQNIIPASTGAAK,LTGMAFR,VEIVAINDPFIDLN,VIHDNFGIVEGLMTTVH,VIISAPSADAPMFVMGVNHEK,GLMTTVHAITATQK,VEGLMTTVHAITATQK,PITIFQER,EGLMTTVHAITATQK,GIVEGLMTTVHAITATQK,INGKPITIFQER,LVINGKPITIFQERD,VVDLMAYMASK,MFQYDSTHGK,LISWYDNEYGY,LISWYDNEYGYSNR,LVINGKPITIFQER
821	gi|149249564|ref|XP_001480018.1| PREDICTED: hypothetical protein isoform 1	IPI00762304.1|REFSEQ:XP_001479901;XP_001480018	36323.7	8.9	46.25	27	0	168	VGVNGFGR,QASEGPLK,RVIISAPSADAPMFVMGVNHEK,YDNSLK,GAAQNIIPASTGAAK,LTGMAFR,VEIVAINDPFIDLN,VIHDNFGIVEGLMTTVH,VIISAPSADAPMFVMGVNHEK,GLMTTVHAITATQK,VEGLMTTVHAITATQK,PITIFQER,EGLMTTVHAITATQK,GIVEGLMTTVHAITATQK,INGKPITIFQER,LVINGKPITIFQERD,VVDLMAYMASK,MFQYDSTHGK,LISWYDNEYGY,LISWYDNEYGYSNR,LVINGKPITIFQER
822	gi|12841921|dbj|BAB25403.1| unnamed protein product	IPI00468072.1|TREMBL:Q9D8I4	10805.5	9.24	11.88	1	0	1	VAVADYVEPSPR
823	Moesin OS=Mus musculus GN=Msn PE=1 SV=3	IPI00110588.4|SWISS-PROT:P26041|TREMBL:B1AX70;Q05DU4;Q3TZQ2;Q3UF33|ENSEMBL:ENSMUSP00000051217;ENSMUSP00000113071|REFSEQ:NP_034963|VEGA:OTTMUSP00000019702	67767	6.22	18.2	10	4	46	FVIKPIDK,APDFVFYAPR,QLFDQVVK,IGFPWSEIR,KAPDFVFYAPR,ALELEQER,EGILNDDIYCPPETAVLLASYAVQSK,FYPEDVSEELIQDITQR,ALTSELANAR,ISQLEMAR
824	Flavin reductase OS=Mus musculus GN=Blvrb PE=2 SV=3	IPI00113996.7|SWISS-PROT:Q923D2|TREMBL:Q3U6G1|ENSEMBL:ENSMUSP00000043092|REFSEQ:NP_659172|VEGA:OTTMUSP00000027051	22197.3	6.49	84.47	32	2	314	HDLGHFMLR,YVAVMPPHIGDQPLTGAY,LLWDPTK,HDLGHF,VVACTSAF,CLTTNEYDGHTTYPSHQYD,NIVTAMK,ILQESGLK,TSAFLLWDPTKVPPR,IGDQPLTGAYTVTLDGR,YVAVMPPHIGDQPLTGAYTVTLDGR,LQDVTDDHIR,TSAFLLWDPTK,VVACTSAFLLWDPTKVPPR,IAIFGATGR,TGLTTLAQAVQAGYEVTVLVR,SEGPQPAHVVVGDVR,AIFGATGR,LPSEGPQPAHVVVGDVR,KIAIFGATGR,PSEGPQPAHVVVGDVR,TVAGQEAVIVLLGTGNDLSPTTVMSEGTR
825	gi|149252092|ref|XP_485358.2| PREDICTED: similar to 40kDa ribosomal protein	IPI00849484.1|REFSEQ:XP_485358	30164.5	5.49	5.56	1	0	2	FTPGTFTNQIQAAFR
825	gi|149252176|ref|XP_913066.2| PREDICTED: similar to 40kDa ribosomal protein	IPI00676858.2|REFSEQ:XP_913066	30178.5	5.49	5.56	1	0	2	FTPGTFTNQIQAAFR
826	gi|82996390|ref|XP_484732.3| PREDICTED: similar to Glyceraldehyde-3-phosphate dehydrogenase (GAPDH)	IPI00462075.4|REFSEQ:XP_484732	35794	8.61	48.36	28	1	202	VGVNGFGR,QASEGPLK,IVSNASCTTN,YDNSLK,GAAQNIIPASTGAAK,IVSNASCTTNCLAPLAK,LTGMAFR,VIPELNGK,GLMTTVHAITATQK,VEGLMTTVHAITATQK,PITIFQER,EGLMTTVHAITATQK,GIVEGLMTTVHAITATQK,LVINGKPITIFQERDPTNIK,INGKPITIFQERDPTNIK,GILGYTEDQVVSCDFNSNSH,INGKPITIFQER,LVINGKPITIFQERD,LISWYDNEYGY,LISWYDNEYGYSNR,LVINGKPITIFQER,VIISAPSADAPMFVMGMNHEK
827	gi|111601552|gb|AAI19592.1| Zfp167 protein	IPI00750088.2|TREMBL:Q0VDN8|ENSEMBL:ENSMUSP00000071695|REFSEQ:XP_001474560	81291.6	7.55	2.79	1	1	1	DVGVHPEMPSSPVEHQGEAK
827	gi|94386793|ref|XP_993805.1| PREDICTED: similar to Zfp167 protein	IPI00849350.1|REFSEQ:XP_993805	81080.3	7.55	2.79	1	1	1	DVGVHPEMPSSPVEHQGEAK
828	Tpt1;OTTMUSG00000016691 Translationally-controlled tumor protein	IPI00129685.2|SWISS-PROT:P63028|ENSEMBL:ENSMUSP00000079661;ENSMUSP00000106519|REFSEQ:NP_033455;XP_001480033;XP_001480708|VEGA:OTTMUSP00000019766	20249.2	4.84	15.08	3	1	31	DLISHDELFSDIYK,EIADGLCLEVEGK
829	NAD(P)H dehydrogenase [quinone] 1 OS=Mus musculus GN=Nqo1 PE=1 SV=3	IPI00263899.6|SWISS-PROT:Q64669|TREMBL:Q542Y0;Q99KL8|ENSEMBL:ENSMUSP00000003947|REFSEQ:NP_032732|VEGA:OTTMUSP00000026299	30959.7	8.74	30.29	7	7	30	LSPDIVAEHK,FGLSVGHHLGK,ALIVLAHSEK,FCGFQVLEPQLVYSIGHTPPDAR,NFQYPSESSLAYK,TSFNYAMK,NDITGELK
830	Down syndrome cell adhesion molecule homolog OS=Mus musculus GN=Dscam PE=1 SV=1	IPI00112204.1|TREMBL:Q9ERC8|ENSEMBL:ENSMUSP00000056040|REFSEQ:NP_112451|VEGA:OTTMUSP00000018561	222268	7.9	0.5	1	1	1	EGAELGQAAK
831	gi|26345188|dbj|BAC36244.1| unnamed protein product	IPI00404031.1|TREMBL:Q8BPD3|ENSEMBL:ENSMUSP00000028025	19711.8	8.61	64.61	21	0	152	PFPIIDDK,VVFIFGPDKK,LSILYPATTGR,DANNMPVTAR,KGESVMVVPTLSEEEAK,VVFIFGPDK,GESVMVVPTLSEEEAK,LPFPIIDDK,VVDSLQLTGTKPVATPVDWK,NFDEILR,DINAYNGETPTEK,DLAILLGMLDPVEK,LKLSILYPATTGR,GRDLAILLGMLDPVEK
832	Ribulose-phosphate 3-epimerase OS=Mus musculus GN=Rpe PE=2 SV=1	IPI00124511.1|SWISS-PROT:Q8VEE0|TREMBL:B2KGE9;Q91VZ4|ENSEMBL:ENSMUSP00000027157|REFSEQ:NP_079959|VEGA:OTTMUSP00000024470;OTTMUSP00000042722	24944.7	5.2	11.84	3	1	7	IGPSILNSDLANLGAECLR,FMEDMMPK
832	gi|148667822|gb|EDL00239.1| ribulose-5-phosphate-3-epimerase, isoform CRA_e	IPI00624030.3|TREMBL:B2KGF0;Q3UDM8|ENSEMBL:ENSMUSP00000084571;ENSMUSP00000109628|VEGA:OTTMUSP00000024471;OTTMUSP00000042723	25647.5	5.5	11.49	3	1	7	IGPSILNSDLANLGAECLR,FMEDMMPK
833	Sri Protein	IPI00857517.1|VEGA:OTTMUSP00000031411	8643.71	4.09	23.53	1	0	1	CLTQSGIAGGYKPFNLETCR
834	gi|74150576|dbj|BAE32312.1| unnamed protein product	IPI00881918.1|TREMBL:Q3U4W8|ENSEMBL:ENSMUSP00000114000|VEGA:OTTMUSP00000033835	93354.7	4.94	43.11	30	22	121	IVILPDYLEIAR,FTFGLDWVPK,ENLWLNLTDGSILCGR,NLGNSCYLNSVVQVLFSIPDFQRK,GTGLQPGEEELPDIAPPLVTPDEPK,TMTELEIDMNQR,SSCLEAYGAPEQVDDFWSTALQAK,LGHGLLSGEYSKPALESGDGEQVPEQK,VTSAVEALLSADSASR,QQDAQEFFLHLINMVER,IGEWELIQESGVPLKPLFGPGYTGIR,IFQNAPTDPTQDFSTQVAK,FASFPDYLVIQIK,AQVPFSSCLEAYGAPEQVDDFWSTALQAK,WVIYNDQK,LDVSIEMPEELDISQLR,KQEVQAWDGEVR,QAEEEKVPLPELVR,NLGNSCYLNSVVQVLFSIPDFQR,DLGYIYFYQR,SAAESISESVPVGPK,VPLPELVR,…
834	Ubiquitin carboxyl-terminal hydrolase 5 OS=Mus musculus GN=Usp5 PE=1 SV=1	IPI00113214.1|SWISS-PROT:P56399|ENSEMBL:ENSMUSP00000041299|REFSEQ:NP_038728|VEGA:OTTMUSP00000033836	95833.3	4.89	41.96	30	22	121	IVILPDYLEIAR,FTFGLDWVPK,ENLWLNLTDGSILCGR,NLGNSCYLNSVVQVLFSIPDFQRK,GTGLQPGEEELPDIAPPLVTPDEPK,TMTELEIDMNQR,SSCLEAYGAPEQVDDFWSTALQAK,LGHGLLSGEYSKPALESGDGEQVPEQK,VTSAVEALLSADSASR,QQDAQEFFLHLINMVER,IGEWELIQESGVPLKPLFGPGYTGIR,IFQNAPTDPTQDFSTQVAK,FASFPDYLVIQIK,AQVPFSSCLEAYGAPEQVDDFWSTALQAK,WVIYNDQK,LDVSIEMPEELDISQLR,KQEVQAWDGEVR,QAEEEKVPLPELVR,NLGNSCYLNSVVQVLFSIPDFQR,DLGYIYFYQR,SAAESISESVPVGPK,VPLPELVR,…
835	Protein phosphatase 1 regulatory subunit 7 OS=Mus musculus GN=Ppp1r7 PE=1 SV=2	IPI00129319.3|SWISS-PROT:Q3UM45|ENSEMBL:ENSMUSP00000027494|REFSEQ:NP_075689|VEGA:OTTMUSP00000024475	41291.9	4.85	44.04	12	12	42	CIENLEELQSLR,SLETVYLER,IENISNLHQLQMLELGSNR,AIENIDTLTNLESLFLGK,ELDLYDNQIK,IEGLQSLVNLR,LTMLDIASNR,LQNLDALTNLTVLSVQSNR,VMLALPSVR,GAEDPEEEHELAVDMETINLDR,ELYLSNNGIEVIEGLENNNK
836	gi|123858338|emb|CAM23295.1| protein phosphatase 2A regulatory subunit B (PR 53)	IPI00751431.1|TREMBL:A2AWF0|ENSEMBL:ENSMUSP00000109231|VEGA:OTTMUSP00000018236	11798.5	8.82	78.85	6	0	41	TGPFAEHSNQLWNISAVPSWSK,VNQGLIR,QPPPDSSEETPPTTQNFIIPK,FPVIQHFK,FGSLLPIHPVTSG,KEIHTVPDMGK
837	Eukaryotic translation initiation factor 1A OS=Mus musculus GN=Eif1a PE=2 SV=3	IPI00153608.3|SWISS-PROT:Q60872|TREMBL:Q3UC76;Q4FJR7|ENSEMBL:ENSMUSP00000077223|REFSEQ:NP_034250	16502.4	5.07	28.47	2	0	5	EDGQEYAQVIK,INETDTFGPGDDDEIQFDDIGDDDEDIDDI
838	Ipo5 Isoform 2 of Importin-5	IPI00409936.1|SWISS-PROT:Q8BKC5-2	116915	4.8	3.38	2	2	3	VAAAESMPLLLECAR,LVLEQVVTSIASVADTAEEK
838	Importin-5 OS=Mus musculus GN=Ipo5 PE=1 SV=3	IPI00626994.3|SWISS-PROT:Q8BKC5-1|TREMBL:Q3TT04;Q6NZC1;Q7TN23|ENSEMBL:ENSMUSP00000032898|REFSEQ:NP_076068	123591	4.82	3.19	2	2	3	VAAAESMPLLLECAR,LVLEQVVTSIASVADTAEEK
839	gi|123243408|emb|CAM21903.1| pyridoxine 5'-phosphate oxidase	IPI00648238.1|TREMBL:A2A6E7|ENSEMBL:ENSMUSP00000103255;ENSMUSP00000103256|VEGA:OTTMUSP00000001652	11327.2	7.6	14.71	2	0	13	EAFEETHLTSLDPMK
840	gi|148670078|gb|EDL02025.1| mCG16689, isoform CRA_a	IPI00881591.1|VEGA:OTTMUSP00000035354	38147.2	7.63	6.85	1	1	4	VAPEEVSEVIFGHVLTAGCGQNPTR
840	Acetyl-CoA acetyltransferase, cytosolic OS=Mus musculus GN=Acat2 PE=1 SV=2	IPI00228253.2|SWISS-PROT:Q8CAY6|ENSEMBL:ENSMUSP00000007005|REFSEQ:NP_033364|VEGA:OTTMUSP00000035353	41297.7	7.16	6.3	1	1	4	VAPEEVSEVIFGHVLTAGCGQNPTR
840	gi|110625948|ref|NP_694791.2| acetyl-Coenzyme A acetyltransferase 3	IPI00776358.1|TREMBL:Q80X81|ENSEMBL:ENSMUSP00000045912|REFSEQ:NP_694791|VEGA:OTTMUSP00000035358	41469.9	8.09	6.3	1	1	4	VAPEEVSEVIFGHVLTAGCGQNPTR
840	Acat3 26 kDa protein	IPI00880627.1|VEGA:OTTMUSP00000035359	26246.1	7.12	10.08	1	1	4	VAPEEVSEVIFGHVLTAGCGQNPTR
840	gi|19880017|gb|AAM00222.1| acetyl CoA transferase-like protein	IPI00330685.8|TREMBL:Q8R4V3	41465	7.64	6.3	1	1	4	VAPEEVSEVIFGHVLTAGCGQNPTR
841	gi|123232572|emb|CAM24263.1| titin	IPI00749707.1|SWISS-PROT:A2ASS6-2|ENSEMBL:ENSMUSP00000011934;ENSMUSP00000107496|REFSEQ:NP_082280|VEGA:OTTMUSP00000014129	2.98641e+06	6.24	0.03	1	0	1	FEILTDGR
842	26S proteasome non-ATPase regulatory subunit 5 OS=Mus musculus GN=Psmd5 PE=2 SV=4	IPI00457661.5|SWISS-PROT:Q8BJY1|TREMBL:A2AUB0;Q5DU49;Q921U5|ENSEMBL:ENSMUSP00000028225|REFSEQ:NP_542121|VEGA:OTTMUSP00000012919	55972.1	5.13	24.8	10	8	16	TVAEIFGNSNYLR,AYLSEGPYYVKPVATTAVEGAD,ISLTQAGLEALFESNLLDDLKNVMK,ELTGEDVLVR,TLTLSQIGR,EQTALCVSILER,ALQSVVQAVPLHELR,ISLTQAGLEALFESNLLDDLK,LLQAVEPIHLAR,YPVFLEK
843	Alpha-enolase OS=Mus musculus GN=Eno1 PE=1 SV=3	IPI00462072.3|SWISS-PROT:P17182|TREMBL:Q5FW97|ENSEMBL:ENSMUSP00000075513;ENSMUSP00000079727;ENSMUSP00000111647|REFSEQ:NP_001020559;NP_001128344;NP_075608;XP_001471566|VEGA:OTTMUSP00000011140;OTTMUSP00000042672	47140.8	6.37	66.36	31	0	195	GVPLYR,KVNVVEQEK,GVSQAVEHINK,LAMQEFMILPVGASSFR,YDLDFK,AAVPSGASTGIYEALELR,FGANAILGVSLAVCK,YITPDQLADLYK,SFVQNYPVVSIEDPFDQDDWGAWQK,LMIEMDGTENK,HIADLAGNPEVILPVPAFNVINGGSHAGNK,IEEELGSK,TIAPALVSK,GNPTVEVDLYTAK,VNQIGSVTESLQACK,LAQSNGWGVMVSHR,SCNCLLLK,SGETEDTFIADLVVGLCTGQIK,FTASAGIQVVGDDLTVTNPK,HIADLAGNPEVILPVPAFNVINGGSH,DATNVGDEGGFAPNILENK
844	gi|94387946|ref|XP_991943.1| PREDICTED: similar to Glyceraldehyde-3-phosphate dehydrogenase (GAPDH)	IPI00752685.2|REFSEQ:XP_991258;XP_991943	36339.7	8.72	34.93	17	0	104	VGVNGFGR,QASEGPLK,IVSNASCTTN,YDNSLK,GAAQNIIPASTGAAK,IVSNASCTTNCLAPLAK,PITIFQER,GILGYTEDQVVSCDFNSNSH,VVDLMAYMASK,MFQYDSTHGK,LISWYDNEYGY,LISWYDNEYGYSNR
845	gi|149262307|ref|XP_001478339.1| PREDICTED: similar to ubiquitin A-52 residue ribosomal protein fusion product 1 isoform 1	IPI00850795.1|REFSEQ:XP_001475538;XP_001478339;XP_899768;XP_920888	14711.3	9.82	41.41	12	0	106	MQIFVK,TITLEVEPSDTIENVK,ESTLHLVLR,TLSDYNIQK,STLHLVLR,EGLPPDQQR,IQDKEGLPPDQQR
846	Tubulin-specific chaperone A OS=Mus musculus GN=Tbca PE=2 SV=3	IPI00222972.5|SWISS-PROT:P48428|TREMBL:Q5I0U7|ENSEMBL:ENSMUSP00000038781|REFSEQ:NP_033347	12757.7	5.24	24.07	3	3	8	RLEAAYTDLQQILESEK,LEAAYTDLQQILESEK,LEAAYTDLQQILESEKDLEEAEEYK
847	Ubiquitin carboxyl-terminal hydrolase isozyme L4 OS=Mus musculus GN=Uchl4 PE=1 SV=1	IPI00118499.1|SWISS-PROT:P58321|TREMBL:B2RTM4|ENSEMBL:ENSMUSP00000045208|REFSEQ:NP_291085	26450	5.01	24.03	4	0	12	FNAIALSAA,VTHETSAHEGQTEAPSIDEK,FLEESVSMSPEER,SQGQDVTSSVYFMK
848	gi|148677757|gb|EDL09704.1| asparaginyl-tRNA synthetase, isoform CRA_c	IPI00918997.1|REFSEQ:NP_081626	64208.2	5.62	17.03	6	6	16	EGIDPAPYYWYTDQR,LMTDTINEPILLCR,SWDSEEILEGYK,GYCEVTTPTLVQTQVEGGATLFK,KEDGTFYEFGDDIPEAPER,EPFPTIYVDSQK
848	Asparaginyl-tRNA synthetase, cytoplasmic OS=Mus musculus GN=Nars PE=1 SV=2	IPI00223415.4|SWISS-PROT:Q8BP47|ENSEMBL:ENSMUSP00000025483|REFSEQ:NP_001136422	64279.3	5.62	16.99	6	6	16	EGIDPAPYYWYTDQR,LMTDTINEPILLCR,SWDSEEILEGYK,GYCEVTTPTLVQTQVEGGATLFK,KEDGTFYEFGDDIPEAPER,EPFPTIYVDSQK
849	gi|26328775|dbj|BAC28126.1| unnamed protein product	IPI00457901.1|TREMBL:Q8BMA4	37322.1	6.31	3.64	1	0	1	ILLTEPPMNPTK
850	gi|123221884|emb|CAM20680.1| proteasome (prosome, macropain) 26S subunit, non-ATPase, 12	IPI00650011.1|TREMBL:B1AT36|ENSEMBL:ENSMUSP00000102361|VEGA:OTTMUSP00000003833	50569.6	7.02	14.91	5	0	11	IYVEIER,AIYDTPCIQAESDKWQQALK,VEFILEQMR,DPNNLLNDWSQKLNSLMSLVNKTTHLIAK
851	Tropomyosin alpha-4 chain OS=Mus musculus GN=Tpm4 PE=2 SV=3	IPI00421223.3|SWISS-PROT:Q6IRU2|ENSEMBL:ENSMUSP00000003575|REFSEQ:NP_001001491|VEGA:OTTMUSP00000025721	28467.7	4.65	4.03	1	1	1	IQLLEEELDR
852	Cops3 Protein	IPI00885307.1|VEGA:OTTMUSP00000008455	27781.3	8.57	8.2	1	0	3	YATDTFAGLCHQLTNALVER
853	Slc43a1 solute carrier family 43, member 1 isoform 1	IPI00753136.1|TREMBL:B0R0N4|ENSEMBL:ENSMUSP00000028469|REFSEQ:NP_001074818|VEGA:OTTMUSP00000039938	76137.8	9.22	1.59	1	1	1	EYATNLVDPQK
853	gi|123233598|emb|CAM23318.1| solute carrier family 43, member 1	IPI00750019.1|TREMBL:A2ATS4|ENSEMBL:ENSMUSP00000107252|REFSEQ:NP_001077278|VEGA:OTTMUSP00000014700	65369.5	8.41	1.86	1	1	1	EYATNLVDPQK
853	Large neutral amino acids transporter small subunit 3 OS=Mus musculus GN=Slc43a1 PE=1 SV=1	IPI00662681.1|SWISS-PROT:Q8BSM7|TREMBL:A2ATS3|ENSEMBL:ENSMUSP00000107251;ENSMUSP00000112642|REFSEQ:NP_078773|VEGA:OTTMUSP00000014692;OTTMUSP00000014693	62644.3	8.44	1.95	1	1	1	EYATNLVDPQK
854	Glucosamine-6-phosphate isomerase 1 OS=Mus musculus GN=Gnpda1 PE=2 SV=2	IPI00379245.2|SWISS-PROT:O88958	32550.3	6	42.21	9	0	33	IIQFNPGPDK,TFNMDEYVGLPR,FFDGDLAK,TLAMDTILANAR,TVFVCDEDATLELK,HIDIHPENTHILDGNAADLQAECDAFEEK,LVDPLYSIK,IIQFNPGPDKYFTLGLPTGSTPLGCYQK,NGDLSFQYVK
855	Protein DDI1 homolog 2 OS=Mus musculus GN=Ddi2 PE=1 SV=1	IPI00608021.1|SWISS-PROT:A2ADY9|ENSEMBL:ENSMUSP00000099542|REFSEQ:NP_001017966|VEGA:OTTMUSP00000011108	44590.6	4.95	8.27	2	2	6	EDIRPEEIADQELAEAIQK,LFSADPFDLEAQAK
856	gi|149262197|ref|XP_001476515.1| PREDICTED: similar to platelet-activating factor acetylhydrolase 45K chain - bovine	IPI00755990.1|REFSEQ:XP_001476515	34961.8	7.64	21.47	5	0	15	FILSCADDK,LWDFQGFECIR,TAPYVVTGSVDQTVK,VWDYETGDFER,MVRPNQDGTLIASCSNDQTVR
857	- Ring finger protein 213	IPI00761611.3|TREMBL:B1ATE2|ENSEMBL:ENSMUSP00000091429|VEGA:OTTMUSP00000004220	559570	6.47	0.18	1	1	1	VYSLLFADQ
858	Cullin-1 OS=Mus musculus GN=Cul1 PE=1 SV=1	IPI00124047.1|SWISS-PROT:Q9WTX6|TREMBL:Q05DR6;Q3UIA5|ENSEMBL:ENSMUSP00000031697|REFSEQ:NP_036172|VEGA:OTTMUSP00000025305	89691.5	8.19	5.41	2	2	3	HLEIFHTEFQNLLDADKNEDLGR,NPEEAELEDTLNQVMVVFK
858	gi|74216531|dbj|BAE37713.1| unnamed protein product	IPI00831694.1|TREMBL:Q3TPM3|VEGA:OTTMUSP00000025306	80588.7	6.91	6.01	2	2	3	HLEIFHTEFQNLLDADKNEDLGR,NPEEAELEDTLNQVMVVFK
859	gi|149265502|ref|XP_001477132.1| PREDICTED: similar to Glyceraldehyde-3-phosphate dehydrogenase (GAPDH)	IPI00850955.1|REFSEQ:XP_001477132	37044.4	8.6	51.9	31	0	212	QASEGPLK,IVSNASCTTN,RVIISAPSADAPMFVMGVNHEK,YDNSLK,SSTFDAGAGIALNDNFVK,IVSNASCTTNCLAPLAK,LTGMAFR,VEIVAINDPFIDLN,VIHDNFGIVEGLMTTVH,VIISAPSADAPMFVMGVNHEK,VIPELNGK,GLMTTVHAITATQK,VEGLMTTVHAITATQK,PITIFQER,EGLMTTVHAITATQK,GIVEGLMTTVHAITATQK,LVINGKPITIFQERDPTNIK,INGKPITIFQERDPTNIK,GILGYTEDQVVSCDFNSNSH,INGKPITIFQER,LVINGKPITIFQERD,GILGYTEDQVVSCDFNSNSHSSTFDAGAGIALNDNFVK,LISWYDNEYGY,LISWYDNEYGYSNR,LVINGKPI…
860	gi|148707929|gb|EDL39876.1| mCG50956	IPI00848950.1|REFSEQ:XP_001476488;XP_001478035	32909.7	5.34	35.66	6	0	31	TIDGQQTIIACIESHQFQPK,IEGYDDQVLITEHGDLGNSR,FTITPPSAQVVGVLK,LLLNNDNLLR,EGAAHAFAQYNMDQFTPVK,FITHAPPGEFNEVFNDVR
861	gi|123241072|emb|CAM24417.1| prefoldin 4	IPI00378557.3|TREMBL:Q3UWL8|ENSEMBL:ENSMUSP00000070596|REFSEQ:NP_001103622|VEGA:OTTMUSP00000017254	15238.2	4.5	8.96	1	1	3	TLQEEIDALESR
861	gi|123241073|emb|CAM24418.1| prefoldin 4	IPI00754444.1|TREMBL:Q6P0X1|ENSEMBL:ENSMUSP00000074596;ENSMUSP00000104775;ENSMUSP00000104776|REFSEQ:NP_001013387|VEGA:OTTMUSP00000017255;OTTMUSP00000017256;OTTMUSP00000017281	8704.76	4.12	15.58	1	1	3	TLQEEIDALESR
862	Epb4.1l3 Isoform 2 of Band 4.1-like protein 3	IPI00229294.1|SWISS-PROT:Q9WV92-2|ENSEMBL:ENSMUSP00000108300	104561	5.35	2.02	2	0	2	YYLCLQLR,HSNLMLEDLDK
862	Epb4.1l3 Isoform 5 of Band 4.1-like protein 3	IPI00229298.1|SWISS-PROT:Q9WV92-5	100734	5.4	2.1	2	0	2	YYLCLQLR,HSNLMLEDLDK
863	gi|149272069|ref|XP_001474386.1| PREDICTED: hypothetical protein LOC75443	IPI00848625.1|REFSEQ:XP_001474386	5851.63	10.02	25.49	1	1	1	VLEGPLPESSGTR
864	Pebp1 23 kDa protein	IPI00858116.1|ENSEMBL:ENSMUSP00000107604|VEGA:OTTMUSP00000031359	23034.9	4.81	58.85	15	0	111	EWHHFLVVNMK,FREWHHFLVVNMK,YNLGAPVAGTCYQAEWDDYVPK,VLTPTQVMNR,LYTLVLTDPDAPSR,PSSISWDGLDPGK,VLTPTQVMNRPSSISWDGLDPGK,KYNLGAPVAGTCYQAEWDDYVPK,YVWLVYEQEQPLSCDEPILSNK,VDYAGVTVDELGK,LYEQLSGK,FKVETFR
865	Ranbp1 18 kDa protein	IPI00858118.1|ENSEMBL:ENSMUSP00000055288|VEGA:OTTMUSP00000031865	17887.4	8.36	50.98	10	0	61	HYITPMMELKPNAGSDR,FASENDLPEWK,LEALSVR,FLNAENAQK,TKFEECR,ICANHYITPMMELKPNAGSDR,ADFADECPKPELLAIR,AWVWNTHADFADECPKPELLAIR
866	Proteasome subunit beta type-7 OS=Mus musculus GN=Psmb7 PE=1 SV=1	IPI00136483.1|SWISS-PROT:P70195|TREMBL:A2AQL6;Q5D098|ENSEMBL:ENSMUSP00000028083|REFSEQ:NP_035317|VEGA:OTTMUSP00000013820	29891.4	8.14	42.96	11	11	38	SKLDFLRPFSVPNK,LDFLRPFSVPNKK,IHFISPNIYCCGAGTAADTDMTTQLISSNLELHSLTTGR,VTPLEIEVLEETVQTMDTS,SKLDFLRPFSVPNKK,LVSEAIAAGIFNDLGSGSNIDLCVISK,IYCCGAGTAADTDMTTQLISSNLELHSLTTGR,TTIAGVVYK,DGIVLGADTR
867	gi|123226008|emb|CAM19024.1| proteasome (prosome, macropain) 26S subunit ATPase 3	IPI00758064.1|TREMBL:A2AGN7|ENSEMBL:ENSMUSP00000107068|VEGA:OTTMUSP00000015163	44669.1	4.91	36	10	0	31	QTYFLPVIGLVDAEK,DSYLILETLPTEYDSR,AMEVDERPTEQYSDIGGLDK,VDILDPALLR,LAGPQLVQMFIGDGAK,QIQELVEAIVLPMNHK,TMLELLNQLDGFQPNTQVK,MNVSPDVNYEELAR,APSIIFIDELDAIGTK,EKAPSIIFIDELDAIGTK
867	gi|220840531|emb|CAX15265.1| proteasome (prosome, macropain) 26S subunit ATPase 3	IPI00405114.2|TREMBL:B7ZCF1;Q8BUP7|ENSEMBL:ENSMUSP00000002171|VEGA:OTTMUSP00000045321	50395.9	5.33	31.93	10	0	31	QTYFLPVIGLVDAEK,DSYLILETLPTEYDSR,AMEVDERPTEQYSDIGGLDK,VDILDPALLR,LAGPQLVQMFIGDGAK,QIQELVEAIVLPMNHK,TMLELLNQLDGFQPNTQVK,MNVSPDVNYEELAR,APSIIFIDELDAIGTK,EKAPSIIFIDELDAIGTK
868	Tudor domain-containing protein 6 OS=Mus musculus GN=Tdrd6 PE=1 SV=1	IPI00387457.1|SWISS-PROT:P61407|TREMBL:B7ZNI0|ENSEMBL:ENSMUSP00000035338|REFSEQ:NP_940810|VEGA:OTTMUSP00000035711	237914	5.23	0.37	1	1	1	LDSALPER
868	gi|187951023|gb|AAI38354.1| Tdrd6 protein	IPI00896721.1|TREMBL:B2RRD1	215959	5.15	0.41	1	1	1	LDSALPER
869	Psmf1 17 kDa protein	IPI00894885.1|ENSEMBL:ENSMUSP00000070604	17231.4	6.91	34.39	6	6	15	DPLSPFAVGGDDLDPFGCQR,GGMIVDPLR,VLIDPSSGLPNR,SGIITPIHEQWEK
869	Proteasome inhibitor PI31 subunit OS=Mus musculus GN=Psmf1 PE=1 SV=1	IPI00403055.1|SWISS-PROT:Q8BHL8|TREMBL:A2AU35;A2VCP7|ENSEMBL:ENSMUSP00000041184;ENSMUSP00000105495|REFSEQ:NP_997611|VEGA:OTTMUSP00000016857;OTTMUSP00000016859	29664.4	5.06	19.93	6	6	15	DPLSPFAVGGDDLDPFGCQR,GGMIVDPLR,VLIDPSSGLPNR,SGIITPIHEQWEK
870	Copine-1 OS=Mus musculus GN=Cpne1 PE=1 SV=1	IPI00224075.1|SWISS-PROT:Q8C166|TREMBL:A3KGK6;Q3U893;Q571A1|ENSEMBL:ENSMUSP00000105236;ENSMUSP00000105237|REFSEQ:NP_733467;NP_733469|VEGA:OTTMUSP00000017195;OTTMUSP00000017203	58886.5	5.4	33.4	9	1	29	SDPFLEFFR,CSDYDSDGSHDLIGTFHTTLAQLQAVPAEFECVHPEK,SDPLCVLLQDVGGAWAELCR,FSVSLQHFCGGDLSTPIQVR,FGIYDIDNK,NNLNPTWK,TPELGDDDFLGGAECSLGQIVSSQTLTLPLMLKPGKPAGR,LYGPTNFAPIINHVAR,ETLAQTVLAEVPTQMVSYFR
870	gi|220941552|emb|CAX15730.1| copine I	IPI00857663.1|TREMBL:B7ZCP4|ENSEMBL:ENSMUSP00000078292|VEGA:OTTMUSP00000029684	52853.7	5.54	37.29	9	1	29	SDPFLEFFR,CSDYDSDGSHDLIGTFHTTLAQLQAVPAEFECVHPEK,SDPLCVLLQDVGGAWAELCR,FSVSLQHFCGGDLSTPIQVR,FGIYDIDNK,NNLNPTWK,TPELGDDDFLGGAECSLGQIVSSQTLTLPLMLKPGKPAGR,LYGPTNFAPIINHVAR,ETLAQTVLAEVPTQMVSYFR
871	Transgelin-2 OS=Mus musculus GN=Tagln2 PE=1 SV=4	IPI00125778.4|SWISS-PROT:Q9WVA4|ENSEMBL:ENSMUSP00000106859;ENSMUSP00000106861;ENSMUSP00000106863|REFSEQ:NP_848713|VEGA:OTTMUSP00000024126;OTTMUSP00000024127	22395.4	8.4	43.22	7	7	13	TLMNLGGLAVAR,YGINTTDIFQTVDLWEGK,DDGLFSGDPNWFPK,QYDADLEQILIQWITTQCR,IQASSMAFK,LINSLYPEGQAPVK
872	Ywhae 15 kDa protein	IPI00885651.1|VEGA:OTTMUSP00000038492	15219.5	5.16	22.31	4	0	22	YDEMVESMK,LICCDILDVLDK,NLLSVAYK
873	gi|149261718|ref|XP_001475278.1| PREDICTED: similar to ubiquitin-conjugating enzyme E2D 4 (putative)	IPI00678619.1|REFSEQ:XP_001475278;XP_898365	9488.28	9.18	21.18	1	0	8	IYHPNINSNGSICLDILR
873	Ubiquitin-conjugating enzyme E2 D1 OS=Mus musculus GN=Ube2d1 PE=2 SV=1	IPI00275607.4|SWISS-PROT:P61080|TREMBL:Q3UFQ4|ENSEMBL:ENSMUSP00000020085|REFSEQ:NP_663395|VEGA:OTTMUSP00000040551	16602	6.94	12.24	1	0	8	IYHPNINSNGSICLDILR
874	Proteasome subunit beta type-8 OS=Mus musculus GN=Psmb8 PE=1 SV=2	IPI00116712.1|SWISS-PROT:P28063|ENSEMBL:ENSMUSP00000025196|REFSEQ:NP_034854	30260.2	6.22	4.71	1	1	2	QDLSPEEAYDLGR
875	gi|149260690|ref|XP_001475499.1| PREDICTED: similar to LOC446231 protein	IPI00116718.1|ENSEMBL:ENSMUSP00000076952|REFSEQ:XP_001475499;XP_001475911	17930.7	8.98	40.26	6	0	40	IEINFPAEYPFKPPK,NIQVDEANLLTWQGLIVPDNPPYDK,TDQVIQSLIALVNDPQPEHPLR
876	Bpgm 16 kDa protein	IPI00751298.1|VEGA:OTTMUSP00000015666	15664.7	6.59	65.91	13	0	86	HYGALIGLNR,SIHTAWLILEELGQEWVPVESSWR,LNNDGLEEAR,FCSWVDQK,HGEGQWNK,MALNHGEEQVR,ALNFEFDLVFTSILNR
877	gi|149275178|ref|XP_001473373.1| PREDICTED: similar to 14-3-3 protein theta-subtype	IPI00853781.1|REFSEQ:XP_001473373	13313.4	6.72	7.83	1	0	2	EMQPTHPIR
878	Sdsl 13 kDa protein	IPI00858062.1|VEGA:OTTMUSP00000030648	12848	9.25	33.33	3	0	8	VTPLLESWALSQVAGMPVFLK,LGIPVTIVLPEGTSVQVVR
879	N-acylneuraminate-9-phosphatase OS=Mus musculus GN=Nanp PE=1 SV=1	IPI00131952.1|SWISS-PROT:Q9CPT3|TREMBL:A2ANC0|ENSEMBL:ENSMUSP00000063895;ENSMUSP00000094869|REFSEQ:NP_080362|VEGA:OTTMUSP00000016814	27808.1	5.74	4.03	1	1	2	LAEECYFLWK
880	gi|148691503|gb|EDL23450.1| mCG18238	IPI00229080.7|TREMBL:Q71LX8;Q80YC2;Q811H6|ENSEMBL:ENSMUSP00000024739|REFSEQ:NP_032328|VEGA:OTTMUSP00000021764	83281.2	4.97	8.7	5	1	13	ADLINNLGTIAK,GVVDSEDLPLNISR,HLEINPDHPIVETLR,EDQTEYLEER,EGLELPEDEEEK
880	Heat shock protein HSP 90-beta OS=Mus musculus GN=Hsp90ab1 PE=1 SV=2	IPI00554929.2|SWISS-PROT:P11499	83325.3	4.97	8.7	5	1	13	ADLINNLGTIAK,GVVDSEDLPLNISR,HLEINPDHPIVETLR,EDQTEYLEER,EGLELPEDEEEK
881	Capza2 20 kDa protein	IPI00881762.1|VEGA:OTTMUSP00000028594	19995.5	5.14	16.09	2	0	10	LLLNNDNLLR,FIIHAPPGEFNEVFNDVR
881	Capza2 20 kDa protein	IPI00857651.1|VEGA:OTTMUSP00000028593	19558	5.27	16.57	2	0	10	LLLNNDNLLR,FIIHAPPGEFNEVFNDVR
882	gi|12832185|dbj|BAB21999.1| unnamed protein product	IPI00331663.12|SWISS-PROT:P61750|TREMBL:Q14BR4;Q9DD04|ENSEMBL:ENSMUSP00000022429|REFSEQ:NP_031505	20477.7	5.73	26.52	5	0	14	ILMVGLDAAGK,LGEIVTTIPTIGFNVETVEYK,LKLGEIVTTIPTIGFNVETVEYK,NICFTVWDVGGQDK
882	Arf4 20 kDa protein	IPI00876029.1|ENSEMBL:ENSMUSP00000107937	20465.7	6.59	26.52	5	0	14	ILMVGLDAAGK,LGEIVTTIPTIGFNVETVEYK,LKLGEIVTTIPTIGFNVETVEYK,NICFTVWDVGGQDK
883	Ras-related protein Rap-1b OS=Mus musculus GN=Rap1b PE=2 SV=2	IPI00407954.2|SWISS-PROT:Q99JI6|TREMBL:Q52L50|ENSEMBL:ENSMUSP00000066238|REFSEQ:NP_077777;XP_001480531	20824.8	5.65	6.52	1	1	6	INVNEIFYDLVR
883	Ras-related protein Rap-1A OS=Mus musculus GN=Rap1a PE=2 SV=1	IPI00138406.1|SWISS-PROT:P62835|TREMBL:Q3U7U8;Q3V3W9|ENSEMBL:ENSMUSP00000088174|REFSEQ:NP_663516	20987.2	6.39	6.52	1	1	6	INVNEIFYDLVR
884	Pfas phosphoribosylformylglycinamidine synthase	IPI00671695.1|REFSEQ:XP_913594	144587	5.43	26.55	17	17	52	TGQGDAPLTPPTPVDLDLDWVLGK,LNFSTPASTNIVSVCQAAGLR,SLGLQLPDGQR,LSFTDHPTAEMEAISLAALHDR,KPPVLQPLALPPELSVR,VGTETVQAPGSLVISAYAVCPDITATVTPDLK,AVVVEEPVGELR,LGGTALAQCFSQLGEHPPDLDLPENLVR,LAHSLFESIMSTQASSNPNNVLK,DDVAQEPWLVPGSNDLLLEVGPR,TGPSYYLPPTFPVASVPCKPGGPVPR,FGEPVLAGFAR,NPSTVEVFDLAQSNSEHSR,ACVEAPGGNPICSLHDQGAGGNGNVLK,ELSDPEGAIIYTSR,SVGGLVAQQQCVGPLQTPLADVAVVALSHQECIGAATALGEQPVK
884	Phosphoribosylformylglycinamidine synthase OS=Mus musculus GN=Pfas PE=2 SV=1	IPI00265406.3|TREMBL:A4FUJ6;Q3UTT7;Q5SUR0;Q6A080;Q8BVW7|ENSEMBL:ENSMUSP00000021282;ENSMUSP00000104308|REFSEQ:XP_111232|VEGA:OTTMUSP00000006164	144629	5.43	26.55	17	17	52	TGQGDAPLTPPTPVDLDLDWVLGK,LNFSTPASTNIVSVCQAAGLR,SLGLQLPDGQR,LSFTDHPTAEMEAISLAALHDR,KPPVLQPLALPPELSVR,VGTETVQAPGSLVISAYAVCPDITATVTPDLK,AVVVEEPVGELR,LGGTALAQCFSQLGEHPPDLDLPENLVR,LAHSLFESIMSTQASSNPNNVLK,DDVAQEPWLVPGSNDLLLEVGPR,TGPSYYLPPTFPVASVPCKPGGPVPR,FGEPVLAGFAR,NPSTVEVFDLAQSNSEHSR,ACVEAPGGNPICSLHDQGAGGNGNVLK,ELSDPEGAIIYTSR,SVGGLVAQQQCVGPLQTPLADVAVVALSHQECIGAATALGEQPVK
885	Psmb5 22 kDa protein	IPI00875197.1|ENSEMBL:ENSMUSP00000107118	22431.6	8.26	73.4	16	0	70	GYSYDLK,VIEINPYLLGTMAGGAADCSFWER,RGPGLYYVDSEGNR,SVGSGSVYAYGVMDR,LLGTMAGGAADCSFWER,FLHGVIVAADSR,VEEAYDLAR,AIYQATYR,ISVAAASKLLANMVYQYK,ATAGAYIASQTVK,LLANMVYQYK,GMGLSMGTMICGWDK,GPGLYYVDSEGNR,DAYSGGAVNLYHVR
886	Secernin-3 OS=Mus musculus GN=Scrn3 PE=1 SV=1	IPI00137758.5|SWISS-PROT:Q3TMH2|TREMBL:A2AWR0|ENSEMBL:ENSMUSP00000088320|REFSEQ:NP_083298|VEGA:OTTMUSP00000014416	47661.2	5.46	54.78	19	11	104	EFSYYNSFLIADR,CTYIEVDQVPETYAVVLSR,EEALLGMDLVR,SPTFEPERPVAK,EDISKEEALLGMDLVR,AVSEEIESILQSGHLDEEK,SVFKPFIFVPHISPLLDTK,GNITFETMMEILR,GEFLTTASMVSVLPQDPSLPCIHLFTATPHPER,TVNLFPQYVK,HQEALEMISNSK,ALDVIVDLLEK,LFDEVQEVIYCPAAVHNDLEK,NISNQLSITTK,NEAWILETSGK,DRPSGINMK
887	26S proteasome non-ATPase regulatory subunit 11 OS=Mus musculus GN=Psmd11 PE=1 SV=3	IPI00222515.5|SWISS-PROT:Q8BG32|TREMBL:Q3THG2;Q3UWW9;Q497E8;Q5BKQ9;Q7TMI0;Q8BK73;Q8C0Z6;Q8K2N7|ENSEMBL:ENSMUSP00000017572|REFSEQ:NP_848731|VEGA:OTTMUSP00000000274	47436.8	6.08	24.88	9	9	26	TGQAAELGGLLKYVRPFLNSISK,EASIDILHSIVK,VQIEHISSLIK,EQSILELGSLLAK,IMLNTPEDVQALVSGK,LYDNLLEQNLIR,LQATLDMQSGIIHAAEEK
888	Dynein light chain 2, cytoplasmic OS=Mus musculus GN=Dynll2 PE=1 SV=1	IPI00132734.1|SWISS-PROT:Q9D0M5|TREMBL:B2KGQ2|ENSEMBL:ENSMUSP00000020775;ENSMUSP00000103556|REFSEQ:NP_080832|VEGA:OTTMUSP00000001420;OTTMUSP00000042489	10349.8	6.81	24.72	1	1	3	NADMSEDMQQDAVDCATQAMEK
888	Dynll2 6 kDa protein	IPI00881953.1|VEGA:OTTMUSP00000034283;OTTMUSP00000042494	6109.08	7.86	41.51	1	1	3	NADMSEDMQQDAVDCATQAMEK
889	gi|149267883|ref|XP_001002625.2| PREDICTED: similar to S-adenosylhomocysteine hydrolase	IPI00758028.2|REFSEQ:XP_001002625	23436.2	5.55	62.5	14	0	57	GETDEEYLWCIEQTLH,ALDIAENEMPGLMR,GISEETTTGVHNLYK,VPAINVNDSVTK,VADIGLAAWGR,ESLIDGIK,FDNLYGCR,SKFDNLYGCR,AGIPVFAWK,GETDEEYLWCIEQTLHFK,DGPLNMILDDGGDLTNLIHTK,YPQLLSGIR,MMSNGILK
890	gi|149275154|ref|XP_001476485.1| PREDICTED: similar to Smok4a protein	IPI00853837.1|REFSEQ:XP_001476485	64751.6	7.49	4.53	1	1	4	QPPSVSPERCSIYTLLPQVGSGSQAK
891	Cytosolic 5'-nucleotidase 3 OS=Mus musculus GN=Nt5c3 PE=1 SV=4	IPI00187512.7|SWISS-PROT:Q9D020-3|ENSEMBL:ENSMUSP00000031793|REFSEQ:NP_080280|VEGA:OTTMUSP00000026957	37252.2	6.21	64.05	22	22	62	VVSNFMDFDENGVLK,MADGVANVEHILK,VEEIICGLIK,EGYENFFGK,VDELLEK,IKNPTRVEEIICGLIK,IGYLNDR,GFKGELIHVFNK,EESLEVVNSILQK,FPYMVEWYTK,SHGLLIEQGIPK,DNSNIILLGDSQGDLR,LQQHGIPVFIFSAGIGDVLEEVIRQAGVYHSNVK,EQYYAIEVDPVLTVEEK,NTDYFSQLK,YMDSYDIVLVK,EIVADSDVMLK
891	gi|148672772|gb|EDL04719.1| 5'-nucleotidase, cytosolic III, isoform CRA_a	IPI00648235.1|SWISS-PROT:Q9D020-1|ENSEMBL:ENSMUSP00000098918;ENSMUSP00000112306|VEGA:OTTMUSP00000026958	33789.9	5.46	71.38	22	22	62	VVSNFMDFDENGVLK,MADGVANVEHILK,VEEIICGLIK,EGYENFFGK,VDELLEK,IKNPTRVEEIICGLIK,IGYLNDR,GFKGELIHVFNK,EESLEVVNSILQK,FPYMVEWYTK,SHGLLIEQGIPK,DNSNIILLGDSQGDLR,LQQHGIPVFIFSAGIGDVLEEVIRQAGVYHSNVK,EQYYAIEVDPVLTVEEK,NTDYFSQLK,YMDSYDIVLVK,EIVADSDVMLK
892	gi|148685824|gb|EDL17771.1| uroporphyrinogen III synthase, isoform CRA_b	IPI00857060.1|TREMBL:Q3TPL3|ENSEMBL:ENSMUSP00000101750|VEGA:OTTMUSP00000031236	19937.6	5.49	23.94	3	0	13	IGLDAEGAGSGNAEK,EDDSGLDPYIQELR,LSHPEGFGGLIFTSPR
893	Catechol O-methyltransferase OS=Mus musculus GN=Comt PE=1 SV=1	IPI00132076.1|SWISS-PROT:O88587-1	29496.4	5.52	31.7	9	5	26	PGDPQSVLEAIDTYCSEK,AKPGDPQSVLEAIDTYCSEK,GQIMDAVIR,GSSSFECTHYSSYLEYMK,GTVLLADNVIVPGTPDFLAYVR,YLPDTLLLEECGLLR
893	gi|14714535|gb|AAH10402.1| Catechol-O-methyltransferase 1	IPI00759876.2|SWISS-PROT:O88587-2|TREMBL:Q91XH4|ENSEMBL:ENSMUSP00000000335;ENSMUSP00000111272|REFSEQ:NP_001104532;NP_001104533;NP_031770|VEGA:OTTMUSP00000031924;OTTMUSP00000031925	29486.3	5.52	31.7	9	5	26	PGDPQSVLEAIDTYCSEK,AKPGDPQSVLEAIDTYCSEK,GQIMDAVIR,GSSSFECTHYSSYLEYMK,GTVLLADNVIVPGTPDFLAYVR,YLPDTLLLEECGLLR
894	Actc1 Actin alpha cardiac	IPI00754167.2|TREMBL:A2AQA5|ENSEMBL:ENSMUSP00000112149|VEGA:OTTMUSP00000016162	7755.49	5.32	15.49	2	0	7	AVFPSIVGRPR,AVFPSIVGR
895	gi|12838570|dbj|BAB24247.1| unnamed protein product	IPI00118709.1|TREMBL:Q9DAJ0	16884.6	8.8	10.14	1	0	2	ELLVPLTSSMYVPGK
896	Phosphoglycerate mutase 2 OS=Mus musculus GN=Pgam2 PE=1 SV=3	IPI00230706.5|SWISS-PROT:O70250|TREMBL:Q5NCI4|ENSEMBL:ENSMUSP00000020768|REFSEQ:NP_061358|VEGA:OTTMUSP00000005308	28827.1	8.65	3.95	1	0	1	HYGGLTGLNK
897	14-3-3 protein gamma OS=Mus musculus GN=Ywhag PE=1 SV=2	IPI00230707.6|SWISS-PROT:P61982|TREMBL:A8IP69|ENSEMBL:ENSMUSP00000051223|REFSEQ:NP_061359|VEGA:OTTMUSP00000017492	28302.6	4.8	14.98	4	1	14	DSTLIMQLLR,NLLSVAYK,ELEAVCQDVLSLLDNYLIK
898	gi|12857422|dbj|BAB31005.1| unnamed protein product	IPI00230763.1|SWISS-PROT:Q9WUP7-2	37487.8	5.3	10.37	1	1	2	QVINNACATQAIVSVLLNCTHQDVHLGETLSEFK
898	Ubiquitin carboxyl-terminal hydrolase isozyme L5 OS=Mus musculus GN=Uchl5 PE=2 SV=2	IPI00124938.1|SWISS-PROT:Q9WUP7-1|ENSEMBL:ENSMUSP00000018333|REFSEQ:NP_062508	37616.9	5.24	10.33	1	1	2	QVINNACATQAIVSVLLNCTHQDVHLGETLSEFK
899	Actin, aortic smooth muscle OS=Mus musculus GN=Acta2 PE=1 SV=1	IPI00117043.1|SWISS-PROT:P62737|TREMBL:Q3U122|ENSEMBL:ENSMUSP00000048218|REFSEQ:NP_031418	42008.9	5.24	17.24	8	0	38	YPIEHGIITNWDDMEK,SYELPDGQVITIGNER,AVFPSIVGRPR,EITALAPSTMK,AVFPSIVGR,DSYVGDEAQSK
899	Actin, gamma-enteric smooth muscle OS=Mus musculus GN=Actg2 PE=2 SV=1	IPI00404804.1|SWISS-PROT:P63268|TREMBL:Q3UJ36|ENSEMBL:ENSMUSP00000074658;ENSMUSP00000113552|REFSEQ:NP_033740|VEGA:OTTMUSP00000038268;OTTMUSP00000038269	41876.9	5.31	17.29	8	0	38	YPIEHGIITNWDDMEK,SYELPDGQVITIGNER,AVFPSIVGRPR,EITALAPSTMK,AVFPSIVGR,DSYVGDEAQSK
900	Hemoglobin subunit beta-2 OS=Mus musculus GN=Hbb-b2 PE=1 SV=2	IPI00316491.4|SWISS-PROT:P02089|TREMBL:Q549D9;Q54AH9|REFSEQ:NP_058652	15878.2	7.85	91.16	33	0	162	LLVVYPWTQR,VHLTDAEK,DFTPAAQAAFQKVVAGVATALAHKYH,PAAQAAFQKVVAGVATALAHKYH,LLGNAIVIVLGHHLGK,DFTPAAQAAFQKVVAGVATALAHK,SAVSCLWAK,VVAGVATALAHK,DFTPAAQAAFQK,YFDSFGDLSSASAIMGNPK,YFDSFGDLSSASAIMGN,AAFQKVVAGVATALAHKYH,VITAFNEGLK,KVITAFNEGLK,LHVDPENFR,TPAAQAAFQKVVAGVATALAHKYH,GTFASLSELHCDK,VNPDEVGGEALGR,PDEVGGEALGR
901	gi|149268073|ref|XP_001472433.1| PREDICTED: similar to thioredoxin reductase 2	IPI00853920.1|REFSEQ:XP_001472433	32965.8	5.76	7.59	1	0	1	GFDQQMSSLVTEHMESHGTQFLK
902	Eef1a1 21 kDa protein	IPI00831184.1|VEGA:OTTMUSP00000022505	20707.8	8.68	12.9	3	0	10	YYVTIIDAPGHR,EHALLAYTLGVK
903	Crocc Isoform 3 of Rootletin	IPI00760082.1|SWISS-PROT:Q8CJ40-3	224428	5.47	0.4	1	1	1	LALLEEAR
903	gi|123265692|emb|CAM16756.1| ciliary rootlet coiled-coil, rootletin	IPI00828309.1|TREMBL:A2AA80|ENSEMBL:ENSMUSP00000037679;ENSMUSP00000095425|VEGA:OTTMUSP00000010716	208269	5.45	0.43	1	1	1	LALLEEAR
903	Crocc Isoform 2 of Rootletin	IPI00649734.3|SWISS-PROT:Q8CJ40-2	208239	5.45	0.43	1	1	1	LALLEEAR
903	Rootletin OS=Mus musculus GN=Crocc PE=1 SV=1	IPI00229917.3|SWISS-PROT:Q8CJ40-1|TREMBL:A2AA81|ENSEMBL:ENSMUSP00000099549|REFSEQ:NP_742120|VEGA:OTTMUSP00000010717	226914	5.48	0.4	1	1	1	LALLEEAR
904	gi|12861068|dbj|BAB32114.1| unnamed protein product	IPI00407543.2|TREMBL:Q9CX22|ENSEMBL:ENSMUSP00000064557	24795.7	8.63	29.26	9	0	34	NIILEEGK,AVLFCLSEDKK,EILVGDVGQTVDDPYTTFVK,YALYDATYETK,NIILEEGKEILVGDVGQTVDDPYTTFVK,KEDLVFIFWAPENAPLK
905	gi|123296392|emb|CAM21327.1| erythrocyte protein band 4.1	IPI00648227.1|TREMBL:A2AD32|VEGA:OTTMUSP00000010391	80350.7	5.55	21.09	12	0	23	QASALIDRPAPHFER,YYLCLQLR,VSLLDDTVYECVVEK,FYPPDPAQLTEDITR,SMTPAQADLEFLENAK,LSMYGVDLHK,IRPGEQEHYESTIGFK,TWLDSAK,GVPWNFTFNVK,RGEEPAEPAEPEPTEAWK,LDGENIYIR,HSNLMLEDLDK
906	Elongation factor 2 OS=Mus musculus GN=Eef2 PE=1 SV=2	IPI00466069.3|SWISS-PROT:P58252|TREMBL:O89069;O89070;Q3TJZ1;Q3TK17;Q3TLB1;Q3TPG2;Q3TSK4;Q3TW58;Q3TWX1;Q3TX47;Q3UBL9;Q3UDC8;Q3UMI7;Q3UZ14;Q61509;Q6P9L9;Q8BMA8;Q8C153;Q99LT6|ENSEMBL:ENSMUSP00000046101|REFSEQ:NP_031933	95314	6.41	17.48	11	7	32	GHVFEESQVAGTPMFVVK,YVEPIEDVPCGNIVGLVGVDQFLVK,FSVSPVVR,EGIPALDNFLDKL,VNFTVDQIR,YEWDVAEAR,ETVSEESNVLCLSK,DGSGFLINLIDSPGHVDFSSEVTAALR,AYLPVNESFGFTADLR,VFSGVVSTGLK
907	Eukaryotic initiation factor 4A-I OS=Mus musculus GN=Eif4a1 PE=2 SV=1	IPI00118676.3|SWISS-PROT:P60843|TREMBL:Q3TFG3;Q3TGK7;Q3TLL6;Q3TSJ4;Q3U8I0;Q3UXC2;Q4FZL1;Q5F2A7;Q78WR5;Q99LR0|ENSEMBL:ENSMUSP00000099649|REFSEQ:NP_659207|VEGA:OTTMUSP00000006211	46153.9	5.32	13.05	4	1	5	GIYAYGFEKPSAIQQR,KVDWLTEK,GYDVIAQAQSGTGK,LQMEAPHIIVGTPGR
908	gi|74185802|dbj|BAE32774.1| unnamed protein product	IPI00652972.3|TREMBL:A2AUK7|ENSEMBL:ENSMUSP00000105202;ENSMUSP00000105204|VEGA:OTTMUSP00000016921	81962.4	6.23	3.15	2	0	3	YYLCLQLR,FYPPDPAQLTEDITR
908	gi|123236353|emb|CAM26031.1| erythrocyte protein band 4.1-like 1	IPI00465812.2|SWISS-PROT:Q9Z2H5-2|TREMBL:A2AUK5;B6ZHC9|ENSEMBL:ENSMUSP00000029155;ENSMUSP00000085926;ENSMUSP00000099424;ENSMUSP00000099425;ENSMUSP00000099426;ENSMUSP00000105199|REFSEQ:NP_001006665;NP_038538|VEGA:OTTMUSP00000016920;OTTMUSP00000016923;O	98314.9	5.46	2.62	2	0	3	YYLCLQLR,FYPPDPAQLTEDITR
908	Epb4.1l1 Isoform 3 of Band 4.1-like protein 1	IPI00831205.1|SWISS-PROT:Q9Z2H5-3	81960.4	6.23	3.15	2	0	3	YYLCLQLR,FYPPDPAQLTEDITR
908	gi|123236352|emb|CAM26030.1| erythrocyte protein band 4.1-like 1	IPI00405986.2|TREMBL:A2AUK4;Q8C8P2|ENSEMBL:ENSMUSP00000065040|VEGA:OTTMUSP00000016922	98495.4	5.31	2.61	2	0	3	YYLCLQLR,FYPPDPAQLTEDITR
908	Band 4.1-like protein 1 OS=Mus musculus GN=Epb41l1 PE=1 SV=2	IPI00830613.1|SWISS-PROT:Q9Z2H5-1	98314.9	5.43	2.62	2	0	3	YYLCLQLR,FYPPDPAQLTEDITR
908	gi|123236356|emb|CAM26034.1| erythrocyte protein band 4.1-like 1	IPI00480250.2|TREMBL:A2AUK8|ENSEMBL:ENSMUSP00000105205|REFSEQ:NP_001003815|VEGA:OTTMUSP00000016924	96853.3	5.46	2.65	2	0	3	YYLCLQLR,FYPPDPAQLTEDITR
909	Phosphoglucomutase-2 OS=Mus musculus GN=Pgm2 PE=1 SV=1	IPI00338302.1|SWISS-PROT:Q7TSV4|ENSEMBL:ENSMUSP00000084582|REFSEQ:NP_079976|VEGA:OTTMUSP00000032527	68747.8	5.78	18.23	9	9	24	LDQETAQWLR,ELDELVGAIEEHFFQPQK,AFDLAPPEAVPQQK,FEISAIR,GVLTLSFALADK,DPDPEFPTVK,GVVISFDAR,LAATAFITQGVPVYLFSDITPTPFVPYTVSHLK
910	gi|17512397|gb|AAH19161.1| Ppp2cb protein	IPI00473972.1|TREMBL:Q8VED4	32058.2	5.48	28.78	5	0	19	NVVTIFSAPNYCYR,CGNQAAIMELDDTLK,GAGYTFGQDISETFNHANGLTLVSR,AHQLVMEGYNWCHDR,YSFLQFDPAPR
911	Gdi2 Isoform 2 of Rab GDP dissociation inhibitor beta	IPI00416577.1|SWISS-PROT:Q61598-2|ENSEMBL:ENSMUSP00000106342	46657.7	6.5	84.6	50	0	247	AYDATTHFETTCDDIKDIYK,LSAIYGGTYMLNKPIEEIIVQNGK,YMDFK,AYDATTHFETTCDDIK,MLLFTEVTR,IYKVPSTEAEALASSLMGLFEK,QLICDPSYVK,EIRPALELLEPIEQK,KSDIYVCMISFAHNVAAQGK,DLGTDSQIFISR,KFDLGQDVIDFTGHSLALYR,FVSISDLFVPK,FDLGQDVIDFTGHSLALYR,VIEGSFVYK,VPSTEAEALASSLMGLFEK,FDLGQDVIDFTGH,IYKVPSTEAEALASSLMGLFEKR,FLVYVANFDEK,FKLPGQPPASMGR,PALELLEPIEQK,TFEGVDPK,TDDYLDQPCCETINR,MTGSEFDFEEMK,VICILSHPIK,SDIYVCMISFAHNVAAQGK,KFDLGQD…
912	Psme2 proteasome activator subunit 2 isoform 2	IPI00649986.2|TREMBL:Q99LN3|ENSEMBL:ENSMUSP00000107009|REFSEQ:NP_001025026	28310.6	5.56	38.89	7	7	26	KIISLSQLLQEDSLNVADLSSLR,QNLFQEADDFLCTFLPR,APLDIPIPDPPPKDDEMETDKQEK,CGYLPGNEKLLALLALVKPEVWTLK,DEAAYGALR,IISLSQLLQEDSLNVADLSSLR
912	Proteasome activator complex subunit 2 OS=Mus musculus GN=Psme2 PE=2 SV=4	IPI00124225.3|SWISS-PROT:P97372|TREMBL:Q5SVP3|ENSEMBL:ENSMUSP00000100564|REFSEQ:NP_035320|VEGA:OTTMUSP00000005684	27057.3	5.54	41	7	7	26	KIISLSQLLQEDSLNVADLSSLR,QNLFQEADDFLCTFLPR,APLDIPIPDPPPKDDEMETDKQEK,CGYLPGNEKLLALLALVKPEVWTLK,DEAAYGALR,IISLSQLLQEDSLNVADLSSLR
913	Acidic leucine-rich nuclear phosphoprotein 32 family member B OS=Mus musculus GN=Anp32b PE=1 SV=1	IPI00831258.1|SWISS-PROT:Q9EST5-1|TREMBL:B1AVH9;Q3UW32|ENSEMBL:ENSMUSP00000099990|REFSEQ:NP_570959|VEGA:OTTMUSP00000007314	31078.8	3.89	2.94	1	0	3	ELVLDNCK
913	gi|62471436|gb|AAH93506.1| Anp32b protein	IPI00113536.3|SWISS-PROT:Q9EST5-2|ENSEMBL:ENSMUSP00000083521	37447.3	4.07	2.43	1	0	3	ELVLDNCK
913	gi|149253242|ref|XP_001480032.1| PREDICTED: similar to Anp32b protein	IPI00850695.1|REFSEQ:XP_001480032	38154.8	4.35	2.38	1	0	3	ELVLDNCK
914	Stmn1 12 kDa protein	IPI00648723.1|VEGA:OTTMUSP00000011616	11729.3	5.8	21.57	2	1	4	ASGQAFELILSPR,DLSLEEIQK
914	Stathmin OS=Mus musculus GN=Stmn1 PE=1 SV=2	IPI00551236.3|SWISS-PROT:P54227|TREMBL:Q545B6;Q8C2H3;Q91XT3;Q9CXQ8;Q9CYU5;Q9DCP3|ENSEMBL:ENSMUSP00000030636;ENSMUSP00000101494|REFSEQ:NP_062615|VEGA:OTTMUSP00000011615;OTTMUSP00000011617	17274.5	5.76	14.77	2	1	4	ASGQAFELILSPR,DLSLEEIQK
914	gi|148699125|gb|EDL31072.1| mCG7351	IPI00475138.1|REFSEQ:XP_001474124;XP_001474138;XP_001477471;XP_001477487	17275.4	5.6	14.77	2	1	4	ASGQAFELILSPR,DLSLEEIQK
914	Stmn1 17 kDa protein	IPI00649157.1|ENSEMBL:ENSMUSP00000101493|VEGA:OTTMUSP00000011618	16984.3	9.07	14.97	2	1	4	ASGQAFELILSPR,DLSLEEIQK
915	UV excision repair protein RAD23 homolog A OS=Mus musculus GN=Rad23a PE=1 SV=1	IPI00307988.1|SWISS-PROT:P54726	39769.5	4.59	41.6	13	0	87	EEDAASTLVTGSEYETMLTEIMSMGYER,DQPQFQNMR,DAFPVAGQK,TLQQQTFK,SPSEESTTTTSPESISGSVPSSGSSGR,EAIER,QVIQQNPALLPALLQQLGQENPQLLQQISR,ALGFPESLVIQAY,NENLAANFLLSQNFDDE,ALGFPESLVIQAYFACEK
916	gi|1490364|emb|CAB01563.1| unknown	IPI00459757.1|TREMBL:Q62505	16074.4	6.2	13.1	2	0	6	IGPSILNSDLANLGAECLR
917	gi|26345730|dbj|BAC36516.1| unnamed protein product	IPI00270326.1|SWISS-PROT:P46471|TREMBL:Q3U5V3;Q3UIH5;Q8BVQ9|ENSEMBL:ENSMUSP00000030769;ENSMUSP00000112323|REFSEQ:NP_035318|VEGA:OTTMUSP00000029652	52866.6	5.97	26.11	9	9	25	IATEKDFLEAVNK,FVVDLSDQVAPTDIEEGMR,ESDTGLAPPALWDLAADK,TMLELINQLDGFDPR,GVLLFGPPGTGK,QVEDDIQQLLK,QTLQSEQPLQVAR,ALDEGDIALLK,KIEFSLPDLEGR
918	Mpst 3-mercaptopyruvate sulfurtransferase	IPI00762185.2|SWISS-PROT:Q99J99|ENSEMBL:ENSMUSP00000098044	33267.5	6	12.71	3	0	4	LLDASWYLPK,AFGHHSVSLLDGGFRHWLNQNLPISSGK
919	Polycystic kidney disease and receptor for egg jelly-related protein OS=Mus musculus GN=Pkdrej PE=2 SV=1	IPI00129428.1|SWISS-PROT:Q9Z0T6|TREMBL:Q8C0Z9|ENSEMBL:ENSMUSP00000086352|REFSEQ:NP_035235	241390	9.06	0.42	1	1	1	SGFDFLTTR
920	Adenylosuccinate synthetase isozyme 2 OS=Mus musculus GN=Adss PE=1 SV=2	IPI00135969.2|SWISS-PROT:P46664|TREMBL:B9EIE9;Q8C909|ENSEMBL:ENSMUSP00000016105|REFSEQ:NP_031448	50021.1	5.98	4.61	1	1	3	VGIGAFPTEQDNEIGELLQTR
921	CREB/ATF bZIP transcription factor OS=Mus musculus GN=Crebzf PE=2 SV=2	IPI00315049.2|SWISS-PROT:Q91ZR3-1|ENSEMBL:ENSMUSP00000050972;ENSMUSP00000102824|REFSEQ:NP_660133|VEGA:OTTMUSP00000026293	37824.9	5.64	8.38	1	1	1	QPDWHLEPGLSSPGPLSSSGGGSESGGLLR
922	gi|116283564|gb|AAH25557.1| Eif5 protein	IPI00808129.1|TREMBL:Q05CH7|ENSEMBL:ENSMUSP00000105405	32700.7	4.93	31.71	8	0	52	FVLCPECENPETDLHVNPK,GLTLSDDLER,AMGPLVLTEVLFDEK,EEGIIDSSDKEIVAEAER,VNILFDFVK,LCTFILK,SDNKDDDIDIDAI
923	gi|123230134|emb|CAM16504.1| aldo-keto reductase family 1, member A4 (aldehyde reductase)	IPI00855205.1|TREMBL:B1AXW3;Q810X5|VEGA:OTTMUSP00000009954	22630.8	6.55	29.9	4	0	8	PAVLQVECHPYLAQNELIAHCHAR,HALSAGYR,HIDCASVYGNETEIGEALK,MPLIGLGTWK
924	78 kDa glucose-regulated protein OS=Mus musculus GN=Hspa5 PE=1 SV=3	IPI00319992.1|SWISS-PROT:P20029|TREMBL:A2AUF6;Q3TI47;Q3TKF8;Q3TUS2;Q3TWF2;Q3U6V3;Q3U7T8;Q3U9G2;Q3UEM8;Q9DC41|ENSEMBL:ENSMUSP00000028222;ENSMUSP00000097747|REFSEQ:NP_071705|VEGA:OTTMUSP00000012896;OTTMUSP00000012897	72422.1	5.07	8.09	5	2	30	IINEPTAAAIAYGLDK,VEIIANDQGNR,ITPSYVAFTPEGER,ELEEIVQPIISK
925	Nuclear transport factor 2 OS=Mus musculus GN=Nutf2 PE=2 SV=1	IPI00124149.1|SWISS-PROT:P61971|TREMBL:Q3U8H8|ENSEMBL:ENSMUSP00000008594|REFSEQ:NP_080808;XP_001472448;XP_001474007;XP_001480635;XP_910953	14478.5	5.1	56.69	8	8	48	LSSLPFQK,LALHNFG,IQHSITAQDHQPTPDSCIISMVVGQLK,SITAQDHQPTPDSCIISMVVGQLK,NINDAWVCTNDMFR,ADEDPIMGFHQMFLLK
926	Triosephosphate isomerase OS=Mus musculus GN=Tpi1 PE=1 SV=3	IPI00467833.5|SWISS-PROT:P17751|ENSEMBL:ENSMUSP00000024223|REFSEQ:NP_033441|VEGA:OTTMUSP00000019147	26712.6	6.9	80.32	28	28	153	VVLAYEPVWAIGTGK,VSHALAEGLGVIAC,VSHALAEGLGVIACIGEK,HVFGESDELIGQK,ELASQPDVDGFLVGGASLKPEFVDIINAK,RHVFGESDELIGQK,AANVPAGTEVVCAPPTAYIDFAR,SNVNDGVAQSTR,FFVGGNWK,VVFEQTK,GATWVVLGHSER,IIYGGSVTGATCK,KFFVGGNWK,DLGATWVVLGHSER,VIADNVK,TATPQQAQEVHEK,DLGATWVVLGH,VTNGAFTGEISPGMIK,IAVAAQNCYK
927	gi|220938626|emb|CAM14746.2| heat shock protein 90kDa alpha (cytosolic), class A member 1	IPI00830977.2|TREMBL:A2A6A2|VEGA:OTTMUSP00000021335	11182.6	4.27	12.24	1	0	3	ELISNSSDALDK
928	Cullin-5 OS=Mus musculus GN=Cul5 PE=1 SV=3	IPI00331507.8|SWISS-PROT:Q9D5V5|TREMBL:Q05CY9;Q2M4H5|ENSEMBL:ENSMUSP00000034529|REFSEQ:NP_082083|VEGA:OTTMUSP00000039960	90974.3	7.86	2.95	1	1	1	ISNAQLQTELVEILKNMFLPQKK
928	Cul5 Putative uncharacterized protein	IPI00886393.1|TREMBL:Q8BYN6|ENSEMBL:ENSMUSP00000113490|VEGA:OTTMUSP00000039961	75952.9	7.17	3.53	1	1	1	ISNAQLQTELVEILKNMFLPQKK
929	Aquaporin-1 OS=Mus musculus GN=Aqp1 PE=1 SV=3	IPI00123183.3|SWISS-PROT:Q02013|TREMBL:Q3TLW5|ENSEMBL:ENSMUSP00000004774|REFSEQ:NP_031498|VEGA:OTTMUSP00000031991	28793.5	6.95	10.78	3	3	7	SFGSAVLTR,VWTSGQVEEYDLDADDINSR
930	Actg2 22 kDa protein	IPI00885500.1|VEGA:OTTMUSP00000038270	21568.7	5.3	19.49	5	0	20	YPIEHGIITNWDDMEK,AVFPSIVGRPR,AVFPSIVGR,DSYVGDEAQSK
931	gi|193081|gb|AAA37567.1| envelope polyprotein	IPI00462998.3|TREMBL:Q61536	40430	6.54	4.14	1	1	1	GGNAAPAAEMVELPR
931	gi|3132519|gb|AAC16282.1| env precursor	IPI00755299.1|TREMBL:Q62366;Q78ED3	33692.9	9.78	4.98	1	1	1	GGNAAPAAEMVELPR
932	Dlg5 discs, large homolog 5	IPI00751993.2|REFSEQ:XP_986469	225784	8.04	0.98	2	1	2	GCAGGGVGAR,SLNECESLLR
933	gi|56205122|emb|CAI24451.1| RAB1, member RAS oncogene family	IPI00466424.4|TREMBL:Q5SW86|ENSEMBL:ENSMUSP00000105228;ENSMUSP00000105230|VEGA:OTTMUSP00000005407	13597.6	5.44	21.43	2	0	13	LLLIGDSGVGK,EFADSLGIPFLETSAK
934	gi|115334671|ref|NP_064377.2| aldehyde dehydrogenase 9A1	IPI00124372.3|SWISS-PROT:Q9JLJ2|TREMBL:A7VL18;Q3TG52;Q3THE7;Q3TMT4;Q3U367;Q3UDG0;Q3V1N7;Q9CRH9|ENSEMBL:ENSMUSP00000028004|REFSEQ:NP_064377	55887.6	7.43	39.19	17	17	52	SPLIIFSDCNMENAVK,VIATFACSGEK,VTIEYYSQLK,ANDTTFGLAAGVFTR,REPLGVCVGIGAWNYPFQIACWK,GVKPITLELGGK,LGDPLLEDTR,EQGATVLCGGEVYVPEDPK,VAAELQAGTCYINNYNVSPVELPFGGYK,ISFTGSVPTGVK,EVNLAVENAK,AGAPPGLFNVVQGGAATGQFLCHHR,MGPLINAPHLER
935	gi|149234280|ref|XP_893411.2| PREDICTED: similar to Hydroxymethylbilane synthase	IPI00668725.2|ENSEMBL:ENSMUSP00000095166|REFSEQ:XP_893411;XP_920573	19432.3	5.05	22.91	5	0	30	AKDQDILDLVSVLHDPETLLR,DQDILDLVSVLHDPETLLR,GAQLAAENLGISLASLLLNK
936	gi|149275059|ref|XP_001473673.1| PREDICTED: similar to Glyceraldehyde-3-phosphate dehydrogenase (GAPDH)	IPI00462008.5|REFSEQ:XP_001473673	36009.3	8.78	54.52	29	0	218	QASEGPLK,IVSNASCTTN,YDNSLK,SSTFDAGAGIALNDNFVK,GAAQNIIPASTGAAK,VSVVDLTCR,IVSNASCTTNCLAPLAK,LTGMAFR,VEIVAINDPFIDLN,VIHDNFGIVEGLMTTVH,VIPELNGK,GLMTTVHAITATQK,VEGLMTTVHAITATQK,PITIFQER,EGLMTTVHAITATQK,GIVEGLMTTVHAITATQK,INGKPITIFQER,VPTPNVSVVDLTCR,LVINGKPITIFQERD,VVDLMAYMASK,MFQYDSTHGK,LISWYDNEYGY,LISWYDNEYGYSNR,LVINGKPITIFQER
937	Uroporphyrinogen-III synthase OS=Mus musculus GN=Uros PE=2 SV=1	IPI00119087.1|SWISS-PROT:P51163|TREMBL:Q3UG55;Q3UKR3|ENSEMBL:ENSMUSP00000033276;ENSMUSP00000101751;ENSMUSP00000101752|REFSEQ:NP_033505|VEGA:OTTMUSP00000031233;OTTMUSP00000031234;OTTMUSP00000031235	28503.9	6.13	56.98	12	9	47	YSLEYIQALSGSSFDQIK,LAEYICSKPSSELPLLFPCGTIK,IGLDAEGAGSGNAEK,GLPVSCTAESPTPQALAAGIR,PSSELPLLFPCGTIK,SYYEDQGIPASITFFSPSGLK,EDDSGLDPYIQELR,LSHPEGFGGLIFTSPR,GIPMESMHVYQTVPHPGIQGSLK
938	Purine nucleoside phosphorylase OS=Mus musculus GN=Pnp PE=1 SV=2	IPI00315452.5|SWISS-PROT:P23492|TREMBL:Q4FJT6	32277.1	5.78	57.44	29	0	226	FGLLNGR,DHINLPGFCGQNPLR,AGPNFETVAESR,FHMYEGY,LQEGTYVMLAGPNFETVAESR,VVMDYENLEK,LAGPNFETVAESR,LVFGLLNGR,KLQEGTYVMLAGPNFETVAESR,FPAMSDAYDR,FVSILMESIPLPDRGS,ANHMEVLDAGK,AAAQTLER,AAAQTLERFVSILMESIPLPDRGS,CCVMMQGR,FHMYEGYSLSK,VFGFSLITNK,FVSILMESIPLPDR,EFTYEDYETTAK,EAQIFDYNEIPNFPQSTVQGHAGR,EAQIFDYNEIPNFPQSTVQGH
939	Retinal dehydrogenase 1 OS=Mus musculus GN=Aldh1a1 PE=1 SV=5	IPI00626662.3|SWISS-PROT:P24549|ENSEMBL:ENSMUSP00000084918|REFSEQ:NP_038495|VEGA:OTTMUSP00000023466	54467.8	7.91	60.68	39	23	202	VTLELGGK,KFPVLNPATEEVICHVEEGDKADVDK,LADLMER,IFINNEWHNSVSGK,VAFTGSTQVGK,SVDDVIK,IFVEESVYDEFVK,EEIFGPVQQIMK,IFINNEWHN,LLLATMEALNGGK,VFANAYLSDLGGCIK,ELGEHGLYEYTELK,ILDLIESGKK,QAFQIGSPWR,FPVLNPATEEVICHVEEGDKADVDK,YVLGNPLTPGINQGPQIDK,IHGQTIPSDGDIFTYTR,ANNTTYGLAAGLFTK,YCAGWADK,FPVLNPATEEVICHVEEGDK,KYVLGNPLTPGINQGPQIDK,KFPVLNPATEEVICHVEEGDK,ILDLIESGK,YVLGNPLTPGINQGPQIDKEQHDK,GFFVQPTVFSNVTDEMR,EAGFPPGVVN…
940	gi|94408118|ref|XP_979290.1| PREDICTED: similar to glyceraldehyde-3-phosphate-dehydrogenase isoform 2	IPI00849532.1|REFSEQ:XP_979290	31177.6	7.04	35.52	17	0	132	YDNSLK,SSTFDAGAGIALNDNFVK,VSVVDLTCR,VIPELNGK,PITIFQER,GILGYTEDQVVSCDFNSNSH,INGKPITIFQER,VPTPNVSVVDLTCR,LVINGKPITIFQERD,VVDLMAYMASK,GILGYTEDQVVSCDFNSNSHSSTFDAGAGIALNDNFVK,LISWYDNEYGY,LVINGKPITIFQER
941	gi|94408062|ref|XP_914446.2| PREDICTED: hypothetical protein LOC71030	IPI00759920.1|TREMBL:A1L0V8;B1AVE5|ENSEMBL:ENSMUSP00000109044|REFSEQ:XP_136029;XP_914446|VEGA:OTTMUSP00000019998	81779.6	5.74	0.82	1	0	1	YLPEFR
942	Selenium-binding protein 2 OS=Mus musculus GN=Selenbp2 PE=1 SV=2	IPI00323816.5|SWISS-PROT:Q63836|ENSEMBL:ENSMUSP00000088358|REFSEQ:NP_062287|VEGA:OTTMUSP00000021103	52610	5.78	57.84	32	0	192	FLHDPSATQGFVGCALSSNIQR,QFYPDLIR,IYVVDVGSEPR,LPMPYLK,LILPGLISSR,NTGTEAPDYLATVDVDPK,LNPNFLVDFGK,LNPNFLVDFGKEPLGPALAHELR,IFVWDWQR,DELHHSGWNTCSSCFGDSTK,RIPGGPQMIQLSLDGKR,VIEASEIQAK,EEIVYLPCIYR,HEIIQTLQMTDGLIPLEIR,EPLGPALAHELR,QYDISNPQKPR,GGSVQVLEDQELTCQPEPLVVK,GSFVLLDGETFEVK,FLVDFGKEPLGPALAHELR,SPQYSQVIHR,RIPGGPQMIQLSLDGK,IPGGPQMIQLSLDGKR,LPMPY,HNVMVSTEWAAPNVFK,IPGGPQMIQLSLDGK,DGFNPAHVEAGLYGSR
943	Proteasome subunit alpha type-6 OS=Mus musculus GN=Psma6 PE=1 SV=1	IPI00131845.1|SWISS-PROT:Q9QUM9|ENSEMBL:ENSMUSP00000021412|REFSEQ:NP_036098	27372.4	6.35	53.66	14	14	82	ITESIGCVMTGMTADSR,CDPAGYYCGFK,AINQGGLTSVAVR,IADISQVYTQNAEMRPLGC,HITIFSPEGR,YGYEIPVDMLCK,GKDCAVIVTQK,LLDSSTVTHLFK,ILTEAEIDAHLVALAER,ILTEAEIDAHLVALAERD,LYQVEYAFK,IADISQVYTQNAEMR
944	Copper chaperone for superoxide dismutase OS=Mus musculus GN=Ccs PE=1 SV=1	IPI00124103.1|SWISS-PROT:Q9WU84|TREMBL:Q543K2|ENSEMBL:ENSMUSP00000035486|REFSEQ:NP_058588	28911.6	5.7	4.74	1	1	5	SLVIDEGEDDLGR
945	gi|148678766|gb|EDL10713.1| mCG15017	IPI00674601.1|REFSEQ:XP_913419	13051.4	10.88	13.04	1	1	2	DISEASVFDAYVLPK
945	40S ribosomal protein S26 OS=Mus musculus GN=Rps26 PE=2 SV=3	IPI00377441.3|SWISS-PROT:P62855|TREMBL:Q497N1|ENSEMBL:ENSMUSP00000026420;ENSMUSP00000076447|REFSEQ:NP_001104770;XP_001479479	13015.4	11.01	13.04	1	1	2	DISEASVFDAYVLPK
945	gi|1527176|gb|AAB07729.1| ribosomal protein S26	IPI00658829.1|REFSEQ:NP_038793	12992.4	11.01	13.04	1	1	2	DISEASVFDAYVLPK
945	gi|149263071|ref|XP_001477570.1| PREDICTED: similar to ribosomal protein S26, isoform 1	IPI00754798.1|REFSEQ:XP_001472443;XP_001477570;XP_978957;XP_997198	10028.8	10.39	17.05	1	1	2	DISEASVFDAYVLPK
945	gi|83030529|ref|XP_898748.1| PREDICTED: similar to ribosomal protein S26	IPI00261455.5|REFSEQ:XP_898748	13047.4	10.88	13.04	1	1	2	DISEASVFDAYVLPK
946	Protein-glutamine gamma-glutamyltransferase 2 OS=Mus musculus GN=Tgm2 PE=1 SV=4	IPI00126861.3|SWISS-PROT:P21981|ENSEMBL:ENSMUSP00000099411|REFSEQ:NP_033399|VEGA:OTTMUSP00000016945	77061	4.98	42.71	22	21	125	CLGIPTR,LTLYFEGR,NPLSDPLYDCIFTVEGAGLTK,SEGTYCCGPVSVR,LVVNFQCDK,ARVDLFPTDIGLHK,EYVLTQQGFIYQGSVK,YSGCLTESNLIK,NEFGELESNK,VVTNYNSAHDQNSNLLIEYFR,VDLFPTDIGLHK,KLVAEVSLK,VVSAMVNCNDDQGVLLGR,GYEASVDSLTFGAVTGPDPSEEAGTK,GLLIEPAANSYLLAER,SVEVSDPVPAGDLVK,VGDSMSMGNDFDVFAHIGNDTSETR,DDREDITHTYK,TVSYNGVLGPECGTEDINLTLDPYSENSIPLR,DLYLENPEIK
947	Eef1a1 28 kDa protein	IPI00831365.1|VEGA:OTTMUSP00000021292	27585.8	8.77	21.29	6	0	27	KDGSASGTTLLEALDCILPPTRPTDKPLR,YYVTIIDAPGHR,DGSASGTTLLEALDCILPPTRPTDKPLR,EHALLAYTLGVK
948	gi|123258865|emb|CAM26996.1| aminopeptidase puromycin sensitive	IPI00649168.1|TREMBL:A2A9T4|VEGA:OTTMUSP00000002373	15405.2	4.5	25.56	1	0	1	AQELDALDNSHPIEVSVGHPSEVDEIFDAISYSK
949	Ywhab Isoform Short of 14-3-3 protein beta/alpha	IPI00760000.1|SWISS-PROT:Q9CQV8-2	27854.1	4.77	37.7	10	2	30	DSTLIMQLLR,NLLSVAYK,IEAELQDICNDVLELLDK,AVTEQGHELSNEER,YLILNATQAESK,EKIEAELQDICNDVLELLDK,EMQPTHPIR,TAFDEAIAELDTLNEESYK
949	14-3-3 protein beta/alpha OS=Mus musculus GN=Ywhab PE=1 SV=3	IPI00230682.6|SWISS-PROT:Q9CQV8-1|TREMBL:A2A5N2|ENSEMBL:ENSMUSP00000018470|REFSEQ:NP_061223|VEGA:OTTMUSP00000017275	28086.4	4.77	37.4	10	2	30	DSTLIMQLLR,NLLSVAYK,IEAELQDICNDVLELLDK,AVTEQGHELSNEER,YLILNATQAESK,EKIEAELQDICNDVLELLDK,EMQPTHPIR,TAFDEAIAELDTLNEESYK
950	gi|123248697|emb|CAM26944.1| Rh blood group, D antigen	IPI00187493.2|TREMBL:O88296;O88297;Q3TZH9;Q8BJB1;Q8CF94;Q9JJ47;Q9JM75;Q9QUM6;Q9QWK3;Q9QX03;Q9QX04|ENSEMBL:ENSMUSP00000030627|REFSEQ:NP_035400|VEGA:OTTMUSP00000011894	45896.1	9.4	4.07	1	1	1	YFDDQTFWEFPHLAVGF
951	gi|227499234|ref|NP_001153096.1| arginyl aminopeptidase isoform 2	IPI00403706.2|TREMBL:Q8BMH2|ENSEMBL:ENSMUSP00000073962|VEGA:OTTMUSP00000024451	68002.3	5.32	6.38	2	2	2	DTFAATASQLHSNVVNYVQQILAPKDS,AFFPCFDTPAVK
951	Aminopeptidase B OS=Mus musculus GN=Rnpep PE=2 SV=1	IPI00122529.1|SWISS-PROT:Q8VCT3|TREMBL:Q3TX27|ENSEMBL:ENSMUSP00000076564|REFSEQ:NP_663392|VEGA:OTTMUSP00000024450	72343.2	5.17	6	2	2	2	DTFAATASQLHSNVVNYVQQILAPKDS,AFFPCFDTPAVK
952	gi|123252474|emb|CAM25219.1| spermatogenesis associated 5	IPI00111113.3|TREMBL:B7ZNK9;Q9Z2U6|ENSEMBL:ENSMUSP00000029277|REFSEQ:NP_067318|VEGA:OTTMUSP00000007950	97156.7	8.48	1.35	1	1	3	GLLLYGPPGTGK
952	Spermatogenesis-associated protein 5 OS=Mus musculus GN=Spata5 PE=2 SV=2	IPI00649667.3|SWISS-PROT:Q3UMC0|ENSEMBL:ENSMUSP00000103747|VEGA:OTTMUSP00000007939	97255.8	8.48	1.34	1	1	3	GLLLYGPPGTGK
952	gi|126540549|emb|CAM46306.1| spermatogenesis associated 5	IPI00649530.1|VEGA:OTTMUSP00000001750	90524.9	8.55	1.44	1	1	3	GLLLYGPPGTGK
952	gi|12856210|dbj|BAB30604.1| unnamed protein product	IPI00316789.3|SWISS-PROT:Q9D3R6-3|ENSEMBL:ENSMUSP00000026486|REFSEQ:NP_081997	46131	8.1	2.93	1	1	3	GLLLYGPPGTGK
952	gi|126540548|emb|CAM46305.1| spermatogenesis associated 5	IPI00649012.4|VEGA:OTTMUSP00000001749	90624	8.55	1.44	1	1	3	GLLLYGPPGTGK
952	Katanin p60 ATPase-containing subunit A-like 2 OS=Mus musculus GN=Katnal2 PE=2 SV=2	IPI00894847.1|SWISS-PROT:Q9D3R6-1	61153.2	7.19	2.23	1	1	3	GLLLYGPPGTGK
953	Guanine nucleotide-binding protein subunit beta-2-like 1 OS=Mus musculus GN=Gnb2l1 PE=1 SV=3	IPI00317740.5|SWISS-PROT:P68040|ENSEMBL:ENSMUSP00000020640|REFSEQ:NP_032169|VEGA:OTTMUSP00000043241	35076.7	7.6	16.72	3	3	5	HLYTLDGGDIINALCFSPNR,GHNGWVTQIATTPQFPDMILSASR,VWQVTIGTR
954	gi|74204306|dbj|BAE39910.1| unnamed protein product	IPI00111258.3|SWISS-PROT:Q9EQK5|TREMBL:Q3THX5;Q3U7S9;Q8C2S9;Q922X6|ENSEMBL:ENSMUSP00000032919|REFSEQ:NP_542369|VEGA:OTTMUSP00000030434	96758.3	5.43	3.79	1	1	1	STLITDGSSPINLFNTAFGLLGLGSDGQPPVQK
955	Actin-related protein 2 OS=Mus musculus GN=Actr2 PE=1 SV=1	IPI00177038.1|SWISS-PROT:P61161|TREMBL:Q5SW83|ENSEMBL:ENSMUSP00000000137|REFSEQ:NP_666355|VEGA:OTTMUSP00000005405	44760.8	6.29	12.18	3	2	3	ILLTEPPMNPTK,LINVEGVGVAELLFNTIQAADIDTR,FEAPEALFQPH
956	gi|187466278|emb|CAQ52122.1| cancer susceptibility candidate 1	IPI00895139.1|TREMBL:B2KFC0|VEGA:OTTMUSP00000042597	85073.6	5.33	3.29	1	1	1	QMALLSSAFSFGWSKWNMVCNSTR
956	Cancer susceptibility candidate protein 1 OS=Mus musculus GN=Casc1 PE=2 SV=1	IPI00467219.5|SWISS-PROT:Q6TDU8-1|ENSEMBL:ENSMUSP00000062279|REFSEQ:NP_796196|VEGA:OTTMUSP00000027475	84966.5	5.3	3.29	1	1	1	QMALLSSAFSFGWSKWNMVCNSTR
957	gi|110215|pir||S14491 Ig heavy chain V region - mouse	IPI00828771.1|TREMBL:A2NVV5	11749.3	8.96	5.61	1	1	1	SQVFLK
957	gi|247300977|ref|NP_083177.1| myosin XVIIIb	IPI00605455.4|TREMBL:Q8C3H0;Q9D4I1|ENSEMBL:ENSMUSP00000083810|REFSEQ:XP_995297	285284	6.08	0.23	1	1	1	SQVFLK
957	gi|51288|emb|CAA41506.1| heavy chain variable region	IPI00923652.1|TREMBL:A2NVV6;A2NVV7	11800.4	8.96	5.61	1	1	1	SQVFLK
957	gi|83015636|ref|XP_923669.1| PREDICTED: similar to H prechain (AA -19 to 98)	IPI00659965.1|REFSEQ:XP_923669	22594.9	6.87	2.88	1	1	1	SQVFLK
957	gi|110239|pir||S14506 Ig heavy chain V region - mouse	IPI00828630.1|TREMBL:A2NVV8	11940.5	8.93	5.61	1	1	1	SQVFLK
957	Myo18b similar to myosin XVIIIB	IPI00272719.4|TREMBL:B7ZNF7|REFSEQ:XP_917944	296421	6.18	0.22	1	1	1	SQVFLK
957	Ig heavy chain V region MOPC 141 OS=Mus musculus PE=4 SV=1	IPI00457479.1|SWISS-PROT:P01819	15758.9	8.68	4.17	1	1	1	SQVFLK
957	LOC641221 similar to H prechain	IPI00666540.3|TREMBL:A2NVV3;A2NVV4;A2NX63|ENSEMBL:ENSMUSP00000100232|REFSEQ:XP_001473011	12595.6	8.76	5.17	1	1	1	SQVFLK
957	Ig heavy chain V region PJ14 OS=Mus musculus PE=1 SV=1	IPI00457480.3|SWISS-PROT:P01820	12447.3	8.4	5.22	1	1	1	SQVFLK
957	gi|149274183|ref|XP_001479946.1| PREDICTED: similar to Igh protein	IPI00850723.1|ENSEMBL:ENSMUSP00000100235|REFSEQ:XP_001479946	20149.2	9.28	3.28	1	1	1	SQVFLK
957	- 12 kDa protein	IPI00668914.2|ENSEMBL:ENSMUSP00000100241	12477.5	8.4	5.17	1	1	1	SQVFLK
957	- 13 kDa protein	IPI00120461.5|ENSEMBL:ENSMUSP00000100226	12529.4	8.4	5.13	1	1	1	SQVFLK
957	- 10 kDa protein	IPI00673338.3|ENSEMBL:ENSMUSP00000100236	10457.8	8.66	6.19	1	1	1	SQVFLK
957	gi|149263780|ref|XP_908511.2| PREDICTED: similar to H prechain (AA -19 to 98)	IPI00662692.2|REFSEQ:XP_908511	17523.2	8.8	3.82	1	1	1	SQVFLK
957	gi|3077616|emb|CAA10890.1| single chain Fv	IPI00118764.1|TREMBL:Q99NG4	13254.9	8.91	4.96	1	1	1	SQVFLK
957	gi|149274919|ref|XP_001475932.1| PREDICTED: similar to RGD1359202 protein	IPI00853947.1|REFSEQ:XP_001475932	15075.2	6.56	4.41	1	1	1	SQVFLK
957	gi|15029912|gb|AAH11181.1| Igh protein	IPI00467083.1|TREMBL:Q91X92	51864.9	5.07	1.24	1	1	1	SQVFLK
957	gi|899329|emb|CAA41892.1| rearranged heavy chain variable region	IPI00828933.1|TREMBL:A2NW25	11491.1	9.1	5.61	1	1	1	SQVFLK
957	gi|55153945|gb|AAH85241.1| Igh protein	IPI00480446.1|TREMBL:Q5U472	52028.2	5.13	1.24	1	1	1	SQVFLK
958	gi|149271270|ref|XP_917342.2| PREDICTED: similar to Glyceraldehyde-3-phosphate dehydrogenase (GAPDH)	IPI00666411.2|REFSEQ:XP_917342;XP_981961	19855.5	5.41	8.79	3	0	14	QASEGPLK,VIPELNGK
959	Band 3 anion transport protein OS=Mus musculus GN=Slc4a1 PE=1 SV=1	IPI00120761.3|SWISS-PROT:P04919-1|TREMBL:Q3TA19;Q3TAJ4;Q3TNH7;Q3TNL6;Q3TZ12;Q3TZ29;Q3TZG9;Q3TZJ1;Q3U065;Q53ZN9|ENSEMBL:ENSMUSP00000006749|REFSEQ:NP_035533|VEGA:OTTMUSP00000002635	103136	5.31	35.84	33	1	159	IFGGLIR,GGPGDEDDPLR,ASGPGAAAQIQEVK,SGGASEPLLPHQPSLETQLYCGQAEGGSEGPSTSGTLK,VIHPLGLYR,SHAEDLGNLEGVKPAVLTR,LSVPDGLK,YHPDVPFVK,GWVIHPLGLYR,SVTHANALTVMGK,RLILPLIFR,STPASLALPFVLILTVPLRR,ALLNLVPVQK,ELELQCLDGDDAK,ITASMAH,LILPLIFR,YLPSPAKPDPNLYNTLDLNGGK,VTFDEENGLDEYDEVPMPV,IPPDSETTLVLVGR,NQELQWVEAAHWIGLEENLR,ANFLEKPVLGFVR,AAATLMTER,SLESFLDCSLVLPPTDAPSEK,DHEEVLEIPDRDSEEELENIIGQIAYR
960	Slc4a1 Isoform Kidney of Band 3 anion transport protein	IPI00230594.1|SWISS-PROT:P04919-2	94233.8	6.25	36	32	0	150	IFGGLIR,GGPGDEDDPLR,ASGPGAAAQIQEVK,SGGASEPLLPHQPSLETQLYCGQAEGGSEGPSTSGTLK,VIHPLGLYR,SHAEDLGNLEGVKPAVLTR,LSVPDGLK,YHPDVPFVK,GWVIHPLGLYR,SVTHANALTVMGK,RLILPLIFR,STPASLALPFVLILTVPLRR,ALLNLVPVQK,ELELQCLDGDDAK,ITASMAH,LILPLIFR,YLPSPAKPDPNLYNTLDLNGGK,VTFDEENGLDEYDEVPMPV,IPPDSETTLVLVGR,NQELQWVEAAHWIGLEENLR,ANFLEKPVLGFVR,AAATLMTER,SLESFLDCSLVLPPTDAPSEK
961	Nucleosome assembly protein 1-like 1 OS=Mus musculus GN=Nap1l1 PE=1 SV=2	IPI00123199.1|SWISS-PROT:P28656|TREMBL:Q3TF41;Q8BSH9;Q9CSP8|ENSEMBL:ENSMUSP00000070068|REFSEQ:NP_056596	45345.1	4.36	35.55	10	8	30	YAVLYQPLFDK,QLTVQMMQNPQILAALQER,LDGLVDTPTGYIESLPK,VLEFHFEPNDYFTNEVLTK,FYEEVHDLER,NVDLLSDMVQEHDEPILK,GIPEFWLTVFK,FEIINAIYEPTEEECEWKPDEEDEVSEELKEK,KYAVLYQPLFDKR
962	Pgm2l1 29 kDa protein	IPI00918954.1|VEGA:OTTMUSP00000043569	28882	6.81	9.49	2	0	6	LTAAVLLAK,YVPTPFVPYAVQELK
963	Pnp2 32 kDa protein	IPI00875288.1|ENSEMBL:ENSMUSP00000107295	32284.2	6.1	41.52	17	0	139	FGLLNGR,DHINLPGFCGQNPLR,AGPNFETVAESR,AAQIFDYNEIPNFPQSTVQGHAGR,FHMYEGY,AFSAWK,AAQIFDYNEIPNFPQSTVQGH,LQEGTYVMLAGPNFETVAESR,VVMDYENLEK,LAGPNFETVAESR,LVFGLLNGR,KLQEGTYVMLAGPNFETVAESR,FVSILMESIPLPECNLL,FPAMSDAYDR
964	gi|148665125|gb|EDK97541.1| mCG1037931	IPI00282873.2|ENSEMBL:ENSMUSP00000073754|REFSEQ:XP_001477428;XP_001480858	15913.2	5.86	14.29	2	0	13	LLEELEEGQK,WTGMIIGPPR
964	gi|12857210|dbj|BAB30932.1| unnamed protein product	IPI00670546.3|SWISS-PROT:Q9D2M8-2|TREMBL:A6X924|ENSEMBL:ENSMUSP00000111442|VEGA:OTTMUSP00000031252	11674.4	5.45	19.42	2	0	13	LLEELEEGQK,WTGMIIGPPR
965	Importin subunit beta-1 OS=Mus musculus GN=Kpnb1 PE=1 SV=1	IPI00323881.1|SWISS-PROT:P70168	97152.1	4.68	22.6	17	17	61	SDFDMVDYLNELR,IQFNDLQSLLCATLQNVLRK,AAVENLPTFLVELSR,LQQVLQMESHIQSTSDR,SSAYESLMEIVK,ESTLEAIGYICQDIDPEQLQDK,SNEILTAIIQGMR,ALQSNILPFCDEVMQLLLENLGNENVHR,TVSPDRLELEAAQK,WLAIDANAR,FYAKGALQYLVPILTQTLTK,LAATNALLNSLEFTK,GALQYLVPILTQTLTK,IQFNDLQSLLCATLQNVLR
[truncated: 158 more rows]

## Sheet: Table_S3_hem1_sol_wt_2011
Protein Group	Description	Protein ID	Mol.Wt	pI	Coverage	NSAF	Num Peptides	Num Unique Peptides	Num Spectra	Peptides
[truncated: 1,824 more rows]
