# Supplementary material for: Hematopoietic Protein-1 Regulates the Actin Membrane Skeleton and Membrane Stability in Murine Erythrocytes
Source: PLoS One. 2013 Feb 12;8(2):e54902. doi: 10.1371/journal.pone.0054902 (PMC3570531; doi:10.1371/journal.pone.0054902)
Supplement: Table S4 — Proteins identified in Hem1−/− erythrocyte soluble fraction on LTQ-FT. (XLS) [file pone.0054902.s004.xls]

## Sheet: rm nasf
Table S4. Proteins identified in Hem1-/- erythrocyte soluble fraction on LTQ-FT.
Protein Group	Description	Protein ID	Mol.Wt	pI	Coverage	No. Peptides	No. Unique Peptides	No. Spectra	Peptides
1	Rho GDP-dissociation inhibitor 2 OS=Mus musculus GN=Arhgdib PE=1 SV=3	IPI00122568.3|SWISS-PROT:Q61599|ENSEMBL:ENSMUSP00000032344;ENSMUSP00000107522;ENSMUSP00000107523|REFSEQ:NP_031512|VEGA:OTTMUSP00000027098;OTTMUSP00000027099;OTTMUSP00000027100	22850.9	4.98	25.5	2	2	7	ATFMVGSYGPRPEEYEFLTPVEEAPK,LSLVCDSAPGPITMDLTGDLEALKK
2	gi|74227244|dbj|BAE38383.1| unnamed protein product	IPI00654349.3|TREMBL:Q3TMQ8|ENSEMBL:ENSMUSP00000095176	10812.6	8.86	11.22	1	0	2	VLQPGTALFSR
3	Rab GDP dissociation inhibitor beta OS=Mus musculus GN=Gdi2 PE=1 SV=1	IPI00122565.1|SWISS-PROT:Q61598-1|TREMBL:Q3TIY6;Q3UC72;Q3UPA3;Q3UUX9|ENSEMBL:ENSMUSP00000062996|REFSEQ:NP_032138	50537.1	5.93	83.37	48	0	251	AYDATTHFETTCDDIKDIYK,LSAIYGGTYMLNKPIEEIIVQNGK,YMDFK,MLLFTEVTR,AYDATTHFETTCDDIK,QLICDPSYVK,IYKVPSTEAEALASSLMGLFEK,EIRPALELLEPIEQK,KSDIYVCMISFAHNVAAQGK,DLGTDSQIFISR,KFDLGQDVIDFTGHSLALYR,FVSISDLFVPK,FDLGQDVIDFTGHSLALYR,VIEGSFVYK,VPSTEAEALASSLMGLFEK,FDLGQDVIDFTGH,IYKVPSTEAEALASSLMGLFEKR,FKLPGQPPASMGR,PALELLEPIEQK,TFEGVDPK,TDDYLDQPCCETINR,MTGSEFDFEEMK,SDIYVCMISFAHNVAAQGK,VICILSHPIK,SEGEIAR,NTNDANSCQII…
4	gi|16603739|gb|AAL27153.1| CT-10 related kinase 3	IPI00885316.1|TREMBL:A9J904;Q920I1|VEGA:OTTMUSP00000038488	31561.4	5.53	6.01	1	1	2	IGDQEFDSLPALLEFYK
4	gi|151358010|emb|CAI24084.2| v-crk sarcoma virus CT10 oncogene homolog (avian)	IPI00857937.1|TREMBL:Q5ND50|ENSEMBL:ENSMUSP00000090803|VEGA:OTTMUSP00000006507	29341.1	6.61	6.51	1	1	2	IGDQEFDSLPALLEFYK
4	Adapter molecule crk OS=Mus musculus GN=Crk PE=1 SV=1	IPI00307991.1|SWISS-PROT:Q64010-1|TREMBL:Q5ND51;Q8BPE7;Q91VM1|ENSEMBL:ENSMUSP00000017920|REFSEQ:NP_598417|VEGA:OTTMUSP00000006506	33814.7	5.38	5.59	1	1	2	IGDQEFDSLPALLEFYK
4	Crk Isoform Crk-I of Proto-oncogene C-crk	IPI00345994.2|SWISS-PROT:Q64010-2	22847.5	5.19	8.33	1	1	2	IGDQEFDSLPALLEFYK
4	gi|148680889|gb|EDL12836.1| v-crk sarcoma virus CT10 oncogene homolog (avian), isoform CRA_c	IPI00858058.1|TREMBL:Q8JZR2|ENSEMBL:ENSMUSP00000104063|VEGA:OTTMUSP00000030601	22889.5	5.33	8.33	1	1	2	IGDQEFDSLPALLEFYK
5	gi|13278139|gb|AAH03915.1| Capza1 protein	IPI00474253.1|TREMBL:Q99L12	10701.1	9.57	28.26	1	0	1	IIESAENEYQTAISENYQTMSDTTFK
6	Ventral anterior homeobox 2 OS=Mus musculus GN=Vax2 PE=1 SV=1	IPI00123684.1|SWISS-PROT:Q9WTP9|TREMBL:Q14B19|ENSEMBL:ENSMUSP00000035976|REFSEQ:NP_036042	31701.5	9.76	6.51	1	1	1	ESGGDSDGQQALGETDHCR
7	gi|123285747|emb|CAM19953.1| fructosamine 3 kinase	IPI00462625.1|TREMBL:Q7TQJ3|ENSEMBL:ENSMUSP00000099303|REFSEQ:NP_001033788|VEGA:OTTMUSP00000004998	22687.1	9.02	13.46	3	0	3	QMFEGEMASLEALR,LGEQMADLHLYNQK
7	gi|123285748|emb|CAM19954.1| fructosamine 3 kinase	IPI00458927.1|TREMBL:Q6P264|ENSEMBL:ENSMUSP00000089955|VEGA:OTTMUSP00000004999	18981.8	9.2	15.91	3	0	3	QMFEGEMASLEALR,LGEQMADLHLYNQK
8	gi|149249272|ref|XP_001476087.1| PREDICTED: similar to Glyceraldehyde-3-phosphate dehydrogenase (GAPDH)	IPI00851010.1|REFSEQ:XP_001472785;XP_001476087	39556.2	9.14	54.37	43	0	244	VGVNGFGR,QASEGPLK,IVSNASCTTN,RVIISAPSADAPMFVMGVNHEK,YDDIKK,YDNSLK,GILGYTEDQVVS,GAAQNIIPASTGAAK,PSADAPMFVMGVNHEK,VSVVDLTCR,IVSNASCTTNCLAPLAK,LTGMAFR,VEIVAINDPFIDLN,VIHDNFGIVEGLMTTVH,VIISAPSADAPMFVMGVNHEK,VIPELNGK,GLMTTVHAITATQK,VEGLMTTVHAITATQK,PITIFQER,EGLMTTVHAITATQK,LVINGKPITIFQERDPTNIK,INGKPITIFQERDPTNIK,GILGYTEDQVVSCDFNSNSH,INGKPITIFQER,VPTPNVSVVDLTCR,LVINGKPITIFQERD,MFQYDSTHGK,IVSNASCTTNCLAP…
9	gi|149265771|ref|XP_001480494.1| PREDICTED: similar to Glyceraldehyde-3-phosphate dehydrogenase (GAPDH)	IPI00850234.1|REFSEQ:XP_001475249;XP_001480494	8018.72	4.13	16.67	1	0	1	GILGYTEDQVVS
10	Bpgm 13 kDa protein	IPI00756472.1|VEGA:OTTMUSP00000015667	13185	6.2	67.86	12	0	81	LILEELGQEWVPVESSWR,HYGALIGLNR,LNNDGLEEAR,SIHTAWLILEELGQEWVPVESSWR,FCSWVDQK,HGEGQWNK,ALNFEFDLVFTSILNR
11	gi|26370911|dbj|BAC25011.1| unnamed protein product	IPI00229224.1|TREMBL:Q8CF71	12557.5	6.05	10.09	1	0	2	DSYVGDEAQSK
12	Glucose-6-phosphate isomerase OS=Mus musculus GN=Gpi PE=1 SV=4	IPI00228633.7|SWISS-PROT:P06745|ENSEMBL:ENSMUSP00000049355|REFSEQ:NP_032181|VEGA:OTTMUSP00000008735	62766.9	8.14	37.46	18	7	79	VWFVSNIDGTHIAK,TLASLSPETSLFIIASK,TFTTQETITNAETAK,AVLHVALR,ELFEADPER,LLEWHR,SITDIINIGIGGSDLGPLMVTEALKPYSK,EWFLEAAK,VDHQTGPIVWGEPGTNGQHAFYQLIHQGTK,ILLANFLAQTEALMK,FAAYFQQGDMESNGK,IEPELEGSSAVTSHDSSTNGLISFIK,KMIPCDFLIPVQTQHPIR
13	gi|74224982|dbj|BAE38204.1| unnamed protein product	IPI00830250.1|TREMBL:Q3TN85|VEGA:OTTMUSP00000025197	34834.1	4.65	57.14	10	0	53	EEDAASTLVTGSEYETMLTEIMSMGYER,DQPQFQNMR,ILSDDVPIKEYHIDEK,AGQGIPAPPEASPTAVPEPSTPFPPVLASGMSHPPPTSR,TLQQQTFK,ILSDDVPIK,SPSEESTTTTSPESISGSVPSSGSSGR,QVIQQNPALLPALLQQLGQENPQLLQQISR,HQEQFIQMLNEPPGELADISDVEGEVG
14	Ubiquitin-conjugating enzyme E2 L3 OS=Mus musculus GN=Ube2l3 PE=2 SV=1	IPI00128760.1|SWISS-PROT:P68037|TREMBL:Q3TIH9;Q3TW19;Q561N4|ENSEMBL:ENSMUSP00000087658;ENSMUSP00000111363|REFSEQ:NP_033482;XP_001475006|VEGA:OTTMUSP00000029959	17861.6	8.68	51.95	8	0	50	IEINFPAEYPFKPPK,GQVCLPVISAENWKPATK,NIQVDEANLLTWQGLIVPDNPPYDK,TDQVIQSLIALVNDPQPEHPLR
15	gi|123233007|emb|CAM19121.1| biliverdin reductase A	IPI00754290.1|TREMBL:A2ASB8|ENSEMBL:ENSMUSP00000106019|VEGA:OTTMUSP00000017111	15623.8	7.91	35	3	0	7	QISLEDALR,DLKDPHSSAFLNLIGYVSR,SQEVDVAYICTESSSHEDYIR
15	gi|123233009|emb|CAM19123.1| biliverdin reductase A	IPI00756122.1|TREMBL:A2ASB1|VEGA:OTTMUSP00000017110	17218.7	5.97	32.24	3	0	7	QISLEDALR,DLKDPHSSAFLNLIGYVSR,SQEVDVAYICTESSSHEDYIR
15	gi|74189535|dbj|BAE36777.1| unnamed protein product	IPI00652447.1|TREMBL:A2ASB7;Q3TS98|ENSEMBL:ENSMUSP00000097008|VEGA:OTTMUSP00000017109	31356.4	6.33	16.9	3	0	7	QISLEDALR,DLKDPHSSAFLNLIGYVSR,SQEVDVAYICTESSSHEDYIR
16	Destrin OS=Mus musculus GN=Dstn PE=1 SV=3	IPI00127942.4|SWISS-PROT:Q9R0P5|TREMBL:Q4FK36|ENSEMBL:ENSMUSP00000099461|REFSEQ:NP_062745|VEGA:OTTMUSP00000003185	18521.6	8.14	20.61	3	2	5	MIYASSK,EILVGDVGATITDPFK,YALYDASFETK
17	GTP-binding nuclear protein Ran OS=Mus musculus GN=Ran PE=1 SV=3	IPI00134621.3|SWISS-PROT:P62827|TREMBL:Q3ULW0|ENSEMBL:ENSMUSP00000031383;ENSMUSP00000106975|REFSEQ:NP_033417;XP_001475472|VEGA:OTTMUSP00000018390;OTTMUSP00000018391	24423.1	7.01	55.09	23	9	145	FNVWDTAGQEK,KYVATLGVEVHPLVFHTNR,SNYNFEKPFLWLAR,LVLVGDGGTGK,SIVFHR,DGYYIQAQ,YVATLGVEVHPLVF,KNLQYYDISAK,NLQYYDISAK,YVATLGVEVHPLVFHTNR,CAIIMFDVTSR,LVGDGGTGK,HLTGEFEK,NVPNWHR,VCENIPIVLCGNK
18	Hspa4l 64 kDa protein	IPI00857988.1|VEGA:OTTMUSP00000027740	63555.4	5.94	32.75	13	0	46	NFDEALVDYFCDEFK,GCALQCAILSPAFK,VLATTFDPYLGGR,EFSITDLVPYSVTLR,SGGIETIANEYSDR,TSFEEGTGECEVFSK,EPFELEAFYTNLHEVPYPDPR,LMNETTAVALAYGIYK,SFDDPIVQTER,YLEEERPFAIEQVTGMLLAK,KPVADCVISIPSFFTDAER,EDINSIEIVGGATR
19	gi|149265958|ref|XP_001474586.1| PREDICTED: similar to purine nucleoside phosphorylase	IPI00850054.1|REFSEQ:XP_001474586	28179.7	7.05	58.89	27	0	187	FGLLNGR,DHINLPGFCGQNPLR,AGPNFETVAESR,FHMYEGY,LQEGTYVMLAGPNFETVAESR,VVMDYENLEK,LAGPNFETVAESR,LVFGLLNGR,KLQEGTYVMLAGPNFETVAESR,MLGADAVGMSTVPEVIVAR,FPAMSDAYDR,FVSILMESIPLPDRGS,ANHMEVLDAGK,AAAQTLER,AAAQTLERFVSILMESIPLPDRGS,CCVMMQGR,FHMYEGYSLSK,VFGFSLITNK,FVSILMESIPLPDR
20	Uros 5 kDa protein	IPI00857596.1|VEGA:OTTMUSP00000031239	5497.46	4.4	28.57	1	0	6	EDDSGLDPYIQELR
20	Uros 3 kDa protein	IPI00858274.1|VEGA:OTTMUSP00000031238	3478.03	4.39	45.16	1	0	6	EDDSGLDPYIQELR
20	Uros Putative uncharacterized protein	IPI00857871.1|TREMBL:Q9CW78;Q9JLU5|VEGA:OTTMUSP00000031237	3376.93	4.39	46.67	1	0	6	EDDSGLDPYIQELR
21	BolA-like protein 2 OS=Mus musculus GN=Bola2 PE=1 SV=1	IPI00221694.1|SWISS-PROT:Q8BGS2-1|TREMBL:Q0P601|ENSEMBL:ENSMUSP00000058825|REFSEQ:NP_780312|VEGA:OTTMUSP00000027079	10214.6	5.81	41.86	3	2	20	LVNECLAEELPHIHAFEQK,QDLEAEHVEVEDTTLNR
22	gi|74185578|dbj|BAE32683.1| unnamed protein product	IPI00754365.1|TREMBL:Q3U3V2|ENSEMBL:ENSMUSP00000103689|VEGA:OTTMUSP00000040393	97495.5	6.45	2.15	1	1	1	SSSSEEEQDDSEDSQEHTE
22	G patch domain-containing protein 1 OS=Mus musculus GN=Gpatch1 PE=2 SV=1	IPI00119881.1|SWISS-PROT:Q9DBM1|ENSEMBL:ENSMUSP00000078632|REFSEQ:NP_080457|VEGA:OTTMUSP00000040392	103008	6.53	2.04	1	1	1	SSSSEEEQDDSEDSQEHTE
22	Gpatch1 98 kDa protein	IPI00885657.1|VEGA:OTTMUSP00000040394	97894.4	6.36	2.15	1	1	1	SSSSEEEQDDSEDSQEHTE
23	Got1 Protein	IPI00856409.1|VEGA:OTTMUSP00000027810	20266.8	5.56	43.96	5	0	25	IANDNSLNHEYLPILGLAEFR,IGADFLGR,NTPIYVSSPTWENHNAVFSAAGFK,TDESQPWVLPVVR,VGGVQSLGGTGALR
24	Putative L-aspartate dehydrogenase OS=Mus musculus GN=Aspdh PE=1 SV=1	IPI00471091.2|SWISS-PROT:Q9DCQ2|ENSEMBL:ENSMUSP00000039202|REFSEQ:NP_080966|VEGA:OTTMUSP00000036931	30269.6	6.45	5.23	2	0	2	LTALEER,VGVVGYGR
25	gi|12842148|dbj|BAB25491.1| unnamed protein product	IPI00468039.1|TREMBL:Q9D8C9|ENSEMBL:ENSMUSP00000093615|REFSEQ:NP_001116843	33887.9	5.54	68.85	25	1	142	FGLLNGR,DHINLPGFCGQNPLR,AGPNFETVAESR,AAQIFDYNEIPNFPQSTVQGHAGR,FHMYEGY,AFSAWK,AAQIFDYNEIPNFPQSTVQGH,LQEGTYVMLAGPNFETVAESR,VVMDYENLEK,LAGPNFETVAESR,LVFGLLNGR,KLQEGTYVMLAGPNFETVAESR,FVSILMESIPLPECNLL,MLGADAVGMSTVPEVIVAR,WLLQHTEYRPQVAVICGSGLGGLTAHLK,SLITNMVVMDYENLEK,ANHKEVLDAGK,FPAMSDAYDR,EFTYEDYETTAK,GQDLGASVGDTIEK
26	gi|19388021|gb|AAH25842.1| Rac3 protein	IPI00474660.1|TREMBL:Q8QZS2	21327.3	8.29	12.82	3	0	5	YLECSALTQR,AVLCPPPVK,WYPEVR
26	Ras-related C3 botulinum toxin substrate 3 OS=Mus musculus GN=Rac3 PE=1 SV=1	IPI00157462.1|SWISS-PROT:P60764|TREMBL:Q14A12|ENSEMBL:ENSMUSP00000018156|REFSEQ:NP_573486|VEGA:OTTMUSP00000004488	21378.9	8.43	13.02	3	0	5	YLECSALTQR,AVLCPPPVK,WYPEVR
26	gi|123287407|emb|CAM27121.1| RAS-related C3 botulinum substrate 3	IPI00649647.1|TREMBL:A2AC13|VEGA:OTTMUSP00000004489	20735.1	8.49	13.51	3	0	5	YLECSALTQR,AVLCPPPVK,WYPEVR
27	UV excision repair protein RAD23 homolog B OS=Mus musculus GN=Rad23b PE=1 SV=1	IPI00108774.1|SWISS-PROT:P54728	43516.6	4.77	4.33	2	1	4	TLQQQTFK,IDIDPEETVK
27	gi|122889643|emb|CAM13976.1| RAD23b homolog (S. cerevisiae)	IPI00890867.1|TREMBL:Q3TJ52;Q3TUA4;Q3U041;Q3UQN3;Q6NVC3|ENSEMBL:ENSMUSP00000030134|REFSEQ:NP_033037|VEGA:OTTMUSP00000007676	43512.6	4.77	4.33	2	1	4	TLQQQTFK,IDIDPEETVK
28	Pirin OS=Mus musculus GN=Pir PE=2 SV=1	IPI00109437.1|SWISS-PROT:Q9D711|TREMBL:A2AIH9;Q8CIE9|ENSEMBL:ENSMUSP00000033749|REFSEQ:NP_081429|VEGA:OTTMUSP00000021043	32066.4	6.61	4.14	1	1	4	NLDPFLLFDEFK
28	gi|123122082|emb|CAM21158.1| pirin	IPI00831563.1|TREMBL:A2AIH8;Q8BNL6;Q8C1Y5|VEGA:OTTMUSP00000021044	27942.8	6.42	4.74	1	1	4	NLDPFLLFDEFK
29	gi|74143177|dbj|BAE24133.1| unnamed protein product	IPI00652888.1|TREMBL:Q3U589	21167.5	6.3	44.79	7	0	28	IDLPEYQGEPDEISIQK,LEEVIQILGDNFPCTLEAQK,KLEEVIQILGDNFPCTLEAQK,SAYALCTFALSTGDPSQPVLLFR,IVFVTGNAK,LKPEGLHQLLAGFEDK
30	gi|148664984|gb|EDK97400.1| ubiquitin-conjugating enzyme E2 variant 2, isoform CRA_b	IPI00761635.2|TREMBL:A6X925|ENSEMBL:ENSMUSP00000093951|VEGA:OTTMUSP00000031253	12021	9.86	18.1	2	0	5	YPEAPPSVR,WTGMIIGPPR
31	gi|19343726|gb|AAH25494.1| Acylpeptide hydrolase	IPI00279218.1|SWISS-PROT:Q8R146-2	79905.9	5.28	54.67	37	0	206	QVLLSEPQEAAALYR,CELLSDESLAVCSPR,ALDVSASDEEMARPK,VALMGGSHGGFLSCHLIGQYPETYSACIAR,SALYYVDLSGGK,SFNLSALEK,GSTGFGQDSILSLPGNVGHQDVK,STHALSEVEVESDSFMNTVLWLHTHLGS,VGFLPPAGK,EQSVSWVSLEEAEPIPDIHWGIR,QPSLSAACLGPEVTTQYGGLYR,SRQDLFAVDTQTGSVTSLTAGGSAGSWK,AESFFQTK,VLHPPPDQENVQYADLDFEAILLQPSNSPDK,DVQFAVQQVLQEEHFDAR,QFLEVWEK,QGLEYYHALK,ALDVSASDEEMAR,GDQFVFYEDWGETMVSK,TVHTEWTQR,TPVLLMLGQEDR,QDLFAVDTQTGSVTSLTAGGSAG…
32	Insulin-degrading enzyme OS=Mus musculus GN=Ide PE=2 SV=1	IPI00119784.1|SWISS-PROT:Q9JHR7	117772	6.1	1.47	1	0	2	NEFIPTNFEILSLEK
33	Hsph1 Isoform HSP105-beta of Heat shock protein 105 kDa	IPI00224109.2|SWISS-PROT:Q61699-2|ENSEMBL:ENSMUSP00000106125|VEGA:OTTMUSP00000023704	91697.5	5.55	4.42	3	1	13	GCALQCAILSPAFK,AFNDPFIQK,VLGTAFDPFLGGK
33	Heat shock protein 105 kDa OS=Mus musculus GN=Hsph1 PE=1 SV=2	IPI00123802.5|SWISS-PROT:Q61699-1|ENSEMBL:ENSMUSP00000074392;ENSMUSP00000075746|REFSEQ:NP_038587|VEGA:OTTMUSP00000023701;OTTMUSP00000023705	96407.4	5.39	4.2	3	1	13	GCALQCAILSPAFK,AFNDPFIQK,VLGTAFDPFLGGK
33	Hsph1 Putative uncharacterized protein	IPI00830204.1|TREMBL:Q8C6H1|ENSEMBL:ENSMUSP00000106124|VEGA:OTTMUSP00000023702	91677.9	5.45	4.41	3	1	13	GCALQCAILSPAFK,AFNDPFIQK,VLGTAFDPFLGGK
34	Ras-related protein Rab-5C OS=Mus musculus GN=Rab5c PE=1 SV=2	IPI00224518.2|SWISS-PROT:P35278|TREMBL:Q3TCT9;Q3TJ39|ENSEMBL:ENSMUSP00000102987|REFSEQ:NP_077776|VEGA:OTTMUSP00000001995	23412.5	8.64	11.57	2	1	3	FEIWDTAGQER,TAMNVNEIFMAIAK
34	gi|123239713|emb|CAM22913.1| RAB5C, member RAS oncogene family	IPI00404579.1|TREMBL:Q8C266|ENSEMBL:ENSMUSP00000019317|VEGA:OTTMUSP00000001996	25351.8	8.45	10.68	2	1	3	FEIWDTAGQER,TAMNVNEIFMAIAK
35	Gpx4 glutathione peroxidase 4 isoform 1 precursor	IPI00660262.4|TREMBL:Q76LV0|REFSEQ:NP_001032830|VEGA:OTTMUSP00000020606	29146.7	10.19	30.04	9	1	17	ILAFPCNQFGR,TDVNYTQLVDLHAR,ICVNGDDAHPLWK,YGPMEEPQVIEK,DLPCYL,DIDGHMVCLDK,EFAAGYNVK
35	Gpx4 Isoform Mitochondrial of Phospholipid hydroperoxide glutathione peroxidase, mitochondrial	IPI00117281.2|SWISS-PROT:O70325-1|TREMBL:Q3TIF2;Q5XJZ8|REFSEQ:NP_032188|VEGA:OTTMUSP00000020605	22181.8	8.74	38.58	9	1	17	ILAFPCNQFGR,TDVNYTQLVDLHAR,ICVNGDDAHPLWK,YGPMEEPQVIEK,DLPCYL,DIDGHMVCLDK,EFAAGYNVK
35	Gpx4 Isoform Cytoplasmic of Phospholipid hydroperoxide glutathione peroxidase, mitochondrial	IPI00919204.1|SWISS-PROT:O70325-2|TREMBL:Q3TI34	19475.5	8.3	44.71	9	1	17	ILAFPCNQFGR,TDVNYTQLVDLHAR,ICVNGDDAHPLWK,YGPMEEPQVIEK,DLPCYL,DIDGHMVCLDK,EFAAGYNVK
36	gi|123230135|emb|CAM16505.1| peroxiredoxin 1	IPI00649645.1|TREMBL:B1AXW4|VEGA:OTTMUSP00000009956	13631.7	6.71	65.04	12	0	71	TIAQDYGVLK,KQGGLGPMNIPLISDPK,IGYPAPNFK,QGGLGPMNIPLISDPK,DISLSEYK,KLNCQVIGASVDSHFCHLAWINTPK,LNCQVIGASVDSHFCHLAWINTPK,ATAVMPDGQFK
37	Actin-related protein 2/3 complex subunit 1A OS=Mus musculus GN=Arpc1a PE=1 SV=1	IPI00127987.1|SWISS-PROT:Q9R0Q6|ENSEMBL:ENSMUSP00000031625|REFSEQ:NP_062741|VEGA:OTTMUSP00000026391	41626.3	8.46	2.7	1	1	2	TLESSIQGLR
38	gi|148709990|gb|EDL41936.1| paired box gene 2	IPI00229416.5|SWISS-PROT:P32114-1|ENSEMBL:ENSMUSP00000004340|REFSEQ:NP_035167	44721.9	7.76	6.01	1	1	1	TKVQQPFHPTPDGAGTGVTAPGHTI
38	Pax2 Isoform Short of Paired box protein Pax-2	IPI00468244.4|SWISS-PROT:P32114-2|TREMBL:Q8VHP0|ENSEMBL:ENSMUSP00000107610	42078	8.25	6.38	1	1	1	TKVQQPFHPTPDGAGTGVTAPGHTI
39	Prostaglandin E synthase 3 OS=Mus musculus GN=Ptges3 PE=1 SV=1	IPI00127989.1|SWISS-PROT:Q9R0Q7|TREMBL:Q3TJG6;Q9CRH1|ENSEMBL:ENSMUSP00000050292|REFSEQ:NP_062740;XP_001478909;XP_001480119|VEGA:OTTMUSP00000022954	18721.4	4.36	36.88	8	2	40	HLNEIDLFHCIDPNDSK,SILCCLR,LNWLSVDFNNWK,LTFSCLGGSDNFK,AKLNWLSVDFNNWK,DVNVNFEK,HLNEIDLFH
40	gi|149251004|ref|XP_001476929.1| PREDICTED: similar to RP42	IPI00849604.1|REFSEQ:XP_001476929	32995.6	5.33	18.47	6	1	19	LDVATDNFFQNPELYIR,TAVSCLSQNDWK,FKDFYQFTFNFAK,QFMIFTQSSEK
40	DCN1-like protein 1 OS=Mus musculus GN=Dcun1d1 PE=2 SV=1	IPI00752092.3|SWISS-PROT:Q9QZ73|TREMBL:Q3TMV8|ENSEMBL:ENSMUSP00000103817|VEGA:OTTMUSP00000035493	30097.3	5.18	20.46	6	1	19	LDVATDNFFQNPELYIR,TAVSCLSQNDWK,FKDFYQFTFNFAK,QFMIFTQSSEK
41	Serine/threonine-protein phosphatase 4 catalytic subunit OS=Mus musculus GN=Ppp4c PE=1 SV=2	IPI00109415.1|SWISS-PROT:P97470|TREMBL:Q3UNF2|ENSEMBL:ENSMUSP00000032936|REFSEQ:NP_062648	35079.9	4.91	4.56	1	0	1	QITQVYGFYDECLR
42	Tubulin beta-4 chain OS=Mus musculus GN=Tubb4 PE=1 SV=3	IPI00109073.5|SWISS-PROT:Q9D6F9|ENSEMBL:ENSMUSP00000071135|REFSEQ:NP_033477	49585.8	4.78	5.86	1	0	1	SGPFGQIFRPDNFVFGQSGAGNNWAK
43	NEDD8-activating enzyme E1 catalytic subunit OS=Mus musculus GN=Uba3 PE=2 SV=1	IPI00226943.1|SWISS-PROT:Q8C878-1	51719.2	5.3	5.19	1	1	1	ELGLVDGQELAVADVTTPQTVLFK
43	gi|148666936|gb|EDK99352.1| ubiquitin-activating enzyme E1C, isoform CRA_a	IPI00453622.2|SWISS-PROT:Q8C878-2|TREMBL:Q3TG68|ENSEMBL:ENSMUSP00000086701|REFSEQ:NP_035796	51737.3	5.3	5.19	1	1	1	ELGLVDGQELAVADVTTPQTVLFK
43	gi|162287057|ref|NP_001104576.1| ubiquitin-activating enzyme 3 isoform 2	IPI00880843.1|TREMBL:Q3TL72|REFSEQ:NP_001104576	49957.2	5.12	5.36	1	1	1	ELGLVDGQELAVADVTTPQTVLFK
43	gi|51593447|gb|AAH80776.1| Uba3 protein	IPI00471447.1|TREMBL:Q66JT6|ENSEMBL:ENSMUSP00000032142	49283.2	5.45	5.48	1	1	1	ELGLVDGQELAVADVTTPQTVLFK
44	gi|149259652|ref|XP_922387.3| PREDICTED: similar to Glyceraldehyde-3-phosphate dehydrogenase (GAPDH)	IPI00656311.4|REFSEQ:XP_922387	36347.5	7.07	53.27	34	0	156	VGVNGFGR,IVSNASCTTN,RVIISAPSADAPMFVMGVNHEK,YDDIKK,YDNSLK,SSTFDAGAGIALNDNFVK,GILGYTEDQVVS,PSADAPMFVMGVNHEK,LTGMAFR,VEIVAINDPFIDLN,VIHDNFGIVEGLMTTVH,VIISAPSADAPMFVMGVNHEK,VIPELNGK,GLMTTVHAITATQK,VEGLMTTVHAITATQK,EGLMTTVHAITATQK,SHSSTFDAGAGIALNDNFVK,GILGYTEDQVVSCDFNSNSH,VVDLMAYMASKE,VVDLMAYMASK,MFQYDSTHGK,GILGYTEDQVVSCDFNSNSHSSTFDAGAGIALNDNFVK,LISWYDNEYGY,LISWYDNEYGYSNR,VIHDNFGIVEGLMTTVHAITATQK
45	gi|149273657|ref|XP_001474649.1| PREDICTED: similar to ubiquitin activating enzyme E1	IPI00849985.1|REFSEQ:XP_001474649	125251	5.44	4.12	5	0	19	QLYVLGHEAMK,YFLVGAGAIGCELLK,DEFEGLFK,KPLLESGTLGTK
45	Ubiquitin-like modifier-activating enzyme 1 Y OS=Mus musculus GN=Ube1ay PE=2 SV=2	IPI00337053.3|SWISS-PROT:P31254|TREMBL:Q61341|ENSEMBL:ENSMUSP00000088749;ENSMUSP00000094452;ENSMUSP00000111560|REFSEQ:NP_035797	118038	5.33	4.35	5	0	19	QLYVLGHEAMK,YFLVGAGAIGCELLK,DEFEGLFK,KPLLESGTLGTK
46	gi|123230136|emb|CAM16506.1| peroxiredoxin 1	IPI00648105.1|TREMBL:B1AXW5|VEGA:OTTMUSP00000009958	18926.8	6.82	66.47	19	0	108	TIAQDYGVLK,ADEGISFR,KQGGLGPMNIPLISDPK,GLFIIDDK,IGYPAPNFK,SVDEIIR,QGGLGPMNIPLISDPK,LVQAFQFTDK,DISLSEYK,KLNCQVIGASVDSHFCHLAWINTPK,LNCQVIGASVDSHFCHLAWINTPK,ATAVMPDGQFK
46	gi|123230137|emb|CAM16507.1| peroxiredoxin 1	IPI00648615.3|TREMBL:B1AXW6|VEGA:OTTMUSP00000009959	19483.4	6.28	64.2	19	0	108	TIAQDYGVLK,ADEGISFR,KQGGLGPMNIPLISDPK,GLFIIDDK,IGYPAPNFK,SVDEIIR,QGGLGPMNIPLISDPK,LVQAFQFTDK,DISLSEYK,KLNCQVIGASVDSHFCHLAWINTPK,LNCQVIGASVDSHFCHLAWINTPK,ATAVMPDGQFK
47	gi|74215472|dbj|BAE21378.1| unnamed protein product	IPI00830214.1|ENSEMBL:ENSMUSP00000103831|VEGA:OTTMUSP00000025059	22923.8	5.14	14.5	2	0	2	YADESGNMDFDNFISCLVR,TDGFGIDTCR
48	Cullin-associated NEDD8-dissociated protein 1 OS=Mus musculus GN=Cand1 PE=2 SV=2	IPI00896727.1|SWISS-PROT:Q6ZQ38|TREMBL:Q3UMI9|ENSEMBL:ENSMUSP00000020315|REFSEQ:NP_082270|VEGA:OTTMUSP00000040291	136332	5.52	17.8	16	15	39	EGPAVVGQFIQDVK,AVAALLTIPEAEK,ITSEALLVTQQLVK,SPLMSEFQSQISSNPELAAIFESIQK,TLEDPDLNVR,ISGSILNELIGLVR,HEMLPEFYK,QGGLLVNFHPSILTCLLPQLTSPR,FTISDHPQPIDPLLK,ADVFHAYLSLLK,SVILEAFSSPSEEVK,IDLRPVLGEGVPILASFLRK,NKPSLIRDLLDSVLPHLYNETK,ALTLIAGSPLKIDLRPVLGEGVPILASFLRK
49	gi|123244558|emb|CAM23585.1| novel protein (0610037L13Rik)	IPI00648039.1|TREMBL:A2A8E2|ENSEMBL:ENSMUSP00000102337|VEGA:OTTMUSP00000009668	15783.1	5.52	20.29	2	1	4	AQESVGIFEVTHQFVK,ENSIDILSSTIK
49	0610037L13Rik Novel protein	IPI00649890.2|TREMBL:A2A8E4|ENSEMBL:ENSMUSP00000102336|VEGA:OTTMUSP00000009617	18149.6	4.94	17.39	2	1	4	AQESVGIFEVTHQFVK,ENSIDILSSTIK
49	UPF0587 protein C1orf123 homolog OS=Mus musculus PE=2 SV=1	IPI00649435.2|SWISS-PROT:Q8BHG2-1|ENSEMBL:ENSMUSP00000102338|VEGA:OTTMUSP00000009576	18020.5	5.03	17.5	2	1	4	AQESVGIFEVTHQFVK,ENSIDILSSTIK
49	gi|123244561|emb|CAM23588.1| novel protein (0610037L13Rik)	IPI00120915.2|SWISS-PROT:Q8BHG2-3|TREMBL:A2A8E5|ENSEMBL:ENSMUSP00000030346|REFSEQ:NP_083030|VEGA:OTTMUSP00000009578	22048	6.19	14.29	2	1	4	AQESVGIFEVTHQFVK,ENSIDILSSTIK
50	gi|148670078|gb|EDL02025.1| mCG16689, isoform CRA_a	IPI00881591.1|VEGA:OTTMUSP00000035354	38147.2	7.63	12.6	3	0	4	EIVPVLVSSR,VAPEEVSEVIFGHVLTAGCGQNPTR,ILVTLLHTLER
51	gi|26324300|dbj|BAC24987.1| unnamed protein product	IPI00473227.1|TREMBL:Q8CF78	35108.4	9.78	43.3	13	0	76	GVPLYR,KVNVVEQEK,GVSQAVEHINK,FGANAILGVSLAVCK,LAMQEFMILPVGASSFR,AAVPSGASTGIYEALELR,LMIEMDGTENK,HIADLAGNPEVILPVPAFNVINGGSHAGNK,TIAPALVSK,VNVVEQEK,GNPTVEVDLYTAK
52	gi|123220018|emb|CAM22592.1| seryl-aminoacyl-tRNA synthetase	IPI00649605.1|TREMBL:A2AFS1;Q8CEH3|ENSEMBL:ENSMUSP00000102243|VEGA:OTTMUSP00000007720	21261.2	5.17	19.25	2	0	6	VLDLDLFR,EAVGDDESVPENVLNFDDLTADALAALK
53	gi|123246553|emb|CAM19231.1| Parkinson disease (autosomal recessive, early onset) 7	IPI00649794.1|TREMBL:A2A815|VEGA:OTTMUSP00000010791	14299.8	6.72	81.62	16	0	107	DVMICPDTSLEDAK,VTVAGLAGKDPVQC,VTVAGLAGKDPVQCSR,GAEEMETVIPVDVMR,VTVAGLAGK,ALVILAK,VTTHPLAK,KGLIAAICAGPTALLAHEVGFGCK,GLIAAICAGPTALLAHEVGFGCK,TQGPYDVVVLPGGNLGAQNLSESPMVK
53	gi|187466258|emb|CAQ52057.1| Parkinson disease (autosomal recessive, early onset) 7	IPI00894769.1|TREMBL:B2KFH9|VEGA:OTTMUSP00000042687	14186.6	6.72	82.22	16	0	107	DVMICPDTSLEDAK,VTVAGLAGKDPVQC,VTVAGLAGKDPVQCSR,GAEEMETVIPVDVMR,VTVAGLAGK,ALVILAK,VTTHPLAK,KGLIAAICAGPTALLAHEVGFGCK,GLIAAICAGPTALLAHEVGFGCK,TQGPYDVVVLPGGNLGAQNLSESPMVK
54	gi|149257623|ref|XP_001476012.1| PREDICTED: similar to Glyceraldehyde-3-phosphate dehydrogenase (GAPDH)	IPI00271869.1|ENSEMBL:ENSMUSP00000102656|REFSEQ:XP_001476012	36031.3	8.63	62.16	44	0	227	VGVNGFGR,QASEGPLK,IVSNASCTTN,RVIISAPSADAPMFVMGVNHEK,YDDIKK,YDNSLK,SSTFDAGAGIALNDNFVK,GILGYTEDQVVS,GAAQNIIPASTGAAK,PSADAPMFVMGVNHEK,VEIVAINDPFIDLN,VIHDNFGIVEGLMTTVH,VIISAPSADAPMFVMGVNHEK,GLMTTVHAITATQK,VEGLMTTVHAITATQK,PITIFQER,EGLMTTVHAITATQK,SHSSTFDAGAGIALNDNFVK,LVINGKPITIFQERDPTNIK,INGKPITIFQERDPTNIK,GILGYTEDQVVSCDFNSNSH,INGKPITIFQER,VVDLMAYMASKE,LVINGKPITIFQERD,VVDLMAYMASK,MFQYDSTHGK,GILGYTEDQ…
55	Cbr1 16 kDa protein	IPI00918611.1|VEGA:OTTMUSP00000045702	15716.1	7.72	68.75	12	0	33	LQAEGLSPR,KFSGDVVLAAR,FSGDVVLAAR,TNFFGTR,ALRDFLLKEYGGLDVLVNNAGIAFK,PVALVTGANK,GIGFAITR,VNDDTPFHIQAEVTMK,FHQLDIDNPQSIR,EYGGLDVLVNNAGIAFK
56	gi|1049309|gb|AAC00028.1| CDC42 protein	IPI00113849.1|SWISS-PROT:P60766-2|TREMBL:Q3UL78|ENSEMBL:ENSMUSP00000054634|REFSEQ:NP_033991|VEGA:OTTMUSP00000010388	21258.6	6.16	26.7	5	2	26	YVECSALTQK,TPFLLVGTQIDLR,TCLLISYTTNK,NVFDEAILAALEPPEPK
57	Cell division control protein 42 homolog OS=Mus musculus GN=Cdc42 PE=1 SV=1	IPI00120193.1|SWISS-PROT:P60766-1|TREMBL:Q99JI7|ENSEMBL:ENSMUSP00000030417|VEGA:OTTMUSP00000010389	21310.6	5.76	12.57	2	0	7	TPFLLVGTQIDLR,TCLLISYTTNK
58	Cul1 12 kDa protein	IPI00830175.1|VEGA:OTTMUSP00000025307	12494.1	9.55	10.91	1	0	1	QIGLDQIWDDLR
59	40S ribosomal protein S28 OS=Mus musculus GN=Rps28 PE=2 SV=1	IPI00137736.1|SWISS-PROT:P62858|TREMBL:Q059I1|ENSEMBL:ENSMUSP00000110013|REFSEQ:NP_058540;XP_001479038;XP_001480156	7841.03	10.7	17.39	1	1	1	EGDVLTLLESER
59	gi|149254491|ref|XP_001480148.1| PREDICTED: similar to ribosomal protein S28	IPI00719947.2|ENSEMBL:ENSMUSP00000098214|REFSEQ:XP_001474139;XP_001478850;XP_001480148	7832.02	10.23	17.39	1	1	1	EGDVLTLLESER
59	gi|149257368|ref|XP_001478451.1| PREDICTED: similar to 40S ribosomal protein S28	IPI00458881.2|ENSEMBL:ENSMUSP00000082253|REFSEQ:XP_001477731;XP_001478451	7871.21	9.03	17.39	1	1	1	EGDVLTLLESER
59	gi|149254364|ref|XP_001478040.1| PREDICTED: similar to 40S ribosomal protein S28	IPI00849074.1|REFSEQ:XP_001478040;XP_001478356	7759.92	9.38	17.39	1	1	1	EGDVLTLLESER
60	Transportin-3 OS=Mus musculus GN=Tnpo3 PE=1 SV=1	IPI00464114.1|SWISS-PROT:Q6P2B1-1|TREMBL:Q3UL39;Q571K5;Q9CSV3|ENSEMBL:ENSMUSP00000012679|REFSEQ:NP_796270	104170	5.34	2.17	1	1	1	SQVVIPILQWAIASTTLDHR
60	Tnpo3 Isoform 2 of Transportin-3	IPI00464115.1|SWISS-PROT:Q6P2B1-2|TREMBL:Q6DI95|ENSEMBL:ENSMUSP00000110906	104858	5.34	2.15	1	1	1	SQVVIPILQWAIASTTLDHR
61	ADP-ribosylation factor 6 OS=Mus musculus GN=Arf6 PE=1 SV=2	IPI00221616.5|SWISS-PROT:P62331|TREMBL:Q3U0D7|ENSEMBL:ENSMUSP00000055862|REFSEQ:NP_031507	20082.2	9.04	3.43	1	0	2	TTILYK
61	ADP-ribosylation factor-like protein 11 OS=Mus musculus GN=Arl11 PE=2 SV=1	IPI00420298.3|SWISS-PROT:Q6P3A9|ENSEMBL:ENSMUSP00000055447|REFSEQ:NP_796311	19212.2	5.21	3.41	1	0	2	TTILYK
62	Tubulin beta-2A chain OS=Mus musculus GN=Tubb2a PE=1 SV=1	IPI00338039.1|SWISS-PROT:Q7TMM9|TREMBL:Q99J49|ENSEMBL:ENSMUSP00000060246|REFSEQ:NP_033476	49907	4.78	9.89	2	0	2	GHYTEGAELVDSVLDVVR,SGPFGQIFRPDNFVFGQSGAGNNWAK
62	Tubulin beta-2C chain OS=Mus musculus GN=Tubb2c PE=1 SV=1	IPI00169463.1|SWISS-PROT:P68372|TREMBL:Q9CVR0;Q9DCR1|ENSEMBL:ENSMUSP00000042342|REFSEQ:NP_666228|VEGA:OTTMUSP00000012597	49831	4.79	9.89	2	0	2	GHYTEGAELVDSVLDVVR,SGPFGQIFRPDNFVFGQSGAGNNWAK
62	Tubulin beta-5 chain OS=Mus musculus GN=Tubb5 PE=1 SV=1	IPI00117352.1|SWISS-PROT:P99024|TREMBL:B1B178;Q80ZV2|ENSEMBL:ENSMUSP00000001566|REFSEQ:NP_035785|VEGA:OTTMUSP00000032384	49670.8	4.78	9.91	2	0	2	GHYTEGAELVDSVLDVVR,SGPFGQIFRPDNFVFGQSGAGNNWAK
62	Tubulin beta-2B chain OS=Mus musculus GN=Tubb2b PE=1 SV=1	IPI00109061.1|SWISS-PROT:Q9CWF2|TREMBL:B2RSN3;Q8BK89|ENSEMBL:ENSMUSP00000075178|REFSEQ:NP_076205	49953.1	4.78	9.89	2	0	2	GHYTEGAELVDSVLDVVR,SGPFGQIFRPDNFVFGQSGAGNNWAK
62	gi|148682710|gb|EDL14657.1| mCG49614, isoform CRA_b	IPI00850173.1|REFSEQ:XP_001473173	49815.9	4.73	9.91	2	0	2	GHYTEGAELVDSVLDVVR,SGPFGQIFRPDNFVFGQSGAGNNWAK
62	gi|149253527|ref|XP_001479082.1| PREDICTED: similar to Tubulin, beta 4	IPI00458204.8|REFSEQ:XP_001479082	49785.9	4.73	9.91	2	0	2	GHYTEGAELVDSVLDVVR,SGPFGQIFRPDNFVFGQSGAGNNWAK
63	D site-binding protein OS=Mus musculus GN=Dbp PE=2 SV=2	IPI00122519.2|SWISS-PROT:Q60925|TREMBL:Q3USN7|ENSEMBL:ENSMUSP00000079693|REFSEQ:NP_058670|VEGA:OTTMUSP00000026915	34379.9	9.46	2.15	1	1	1	QELSHYR
63	Dbp Dbp protein	IPI00857064.1|TREMBL:Q5XFZ5|ENSEMBL:ENSMUSP00000103370|VEGA:OTTMUSP00000026917	21039.9	9.55	3.72	1	1	1	QELSHYR
63	Dbp 25 kDa protein	IPI00857488.1|ENSEMBL:ENSMUSP00000103369|VEGA:OTTMUSP00000026916	24548.9	9.45	3.11	1	1	1	QELSHYR
64	gi|26346639|dbj|BAC36968.1| unnamed protein product	IPI00849096.1|REFSEQ:NP_062709	26933	6.45	6.22	1	1	1	AAVMATLLFPGQEFK
64	Probable methylthioribulose-1-phosphate dehydratase OS=Mus musculus GN=Apip PE=1 SV=1	IPI00330933.6|SWISS-PROT:Q9WVQ5|TREMBL:A2AWH9|ENSEMBL:ENSMUSP00000011055|REFSEQ:XP_001480605|VEGA:OTTMUSP00000015746	26949.1	6.45	6.22	1	1	1	AAVMATLLFPGQEFK
65	Tpm3 29 kDa protein	IPI00881945.1|ENSEMBL:ENSMUSP00000113056|VEGA:OTTMUSP00000038085	28734	4.69	10.48	2	1	4	IQLVEEELDR,AISDELDHALNDMTSI
65	gi|26341416|dbj|BAC34370.1| unnamed protein product	IPI00459570.1|TREMBL:Q8C7C3	28896.3	4.71	10.48	2	1	4	IQLVEEELDR,AISDELDHALNDMTSI
65	Tropomyosin alpha-3 chain OS=Mus musculus GN=Tpm3 PE=1 SV=2	IPI00278611.7|SWISS-PROT:P21107-1|ENSEMBL:ENSMUSP00000029550;ENSMUSP00000113578|VEGA:OTTMUSP00000038083	32862.8	4.68	9.15	2	1	4	IQLVEEELDR,AISDELDHALNDMTSI
66	F-actin-capping protein subunit alpha-2 OS=Mus musculus GN=Capza2 PE=1 SV=3	IPI00111265.3|SWISS-PROT:P47754|TREMBL:Q3U7G3;Q3UBZ3;Q3UCD2;Q5DQJ3|ENSEMBL:ENSMUSP00000015877|REFSEQ:NP_031630|VEGA:OTTMUSP00000017623	32967.1	5.57	21.68	4	1	11	LLLNNDNLLR,EGAAHAFAQYNLDQFTPVK,FIIHAPPGEFNEVFNDVR,FTVTPSTTQVVGILK
67	gi|123233539|emb|CAM28137.1| enolase 3, beta muscle	IPI00648260.1|TREMBL:Q5SX61|VEGA:OTTMUSP00000006353;OTTMUSP00000021514	7640.77	9.22	25.71	2	0	20	AAVPSGASTGIYEALELR
67	gi|123233540|emb|CAM28138.1| enolase 3, beta muscle	IPI00649925.1|TREMBL:Q5SX60|VEGA:OTTMUSP00000006351;OTTMUSP00000021515	8692.06	9.45	22.5	2	0	20	AAVPSGASTGIYEALELR
68	gi|149264124|ref|XP_920080.3| PREDICTED: hypothetical protein	IPI00889899.1|ENSEMBL:ENSMUSP00000111893|REFSEQ:XP_920080;XP_995982	37734	8.1	22.22	13	0	67	QASEGPLK,YDDIKK,YDNSLK,GILGYTEDQVVS,GAAQNIIPASTGAAK,LTGMAFR,GLMTTVHAITATQK,VEGLMTTVHAITATQK,PITIFQER,EGLMTTVHAITATQK
69	Prolactin-3C1 OS=Mus musculus GN=Prl3c1 PE=2 SV=1	IPI00131892.1|SWISS-PROT:Q9QUN5|TREMBL:Q0VBM3|ENSEMBL:ENSMUSP00000018066|REFSEQ:NP_038794|VEGA:OTTMUSP00000000578	24706.1	9.63	3.77	1	1	2	LTEGVCFR
69	gi|148700499|gb|EDL32446.1| prolactin-like protein J, isoform CRA_a	IPI00649396.1|ENSEMBL:ENSMUSP00000105993|VEGA:OTTMUSP00000000577	22428.3	9.58	4.17	1	1	2	LTEGVCFR
70	gi|123298587|emb|CAM27034.1| actin, gamma, cytoplasmic 1	IPI00648420.1|TREMBL:B1ATY0|ENSEMBL:ENSMUSP00000087043;ENSMUSP00000101822|VEGA:OTTMUSP00000004545	32620.4	5.15	50.17	12	0	33	SYELPDGQVITIGNER,AVFPSIVGRPR,EITALAPSTMK,AVFPSIVGR,DLTDYLMK,LFQPSFLGMESCGIHETTFNSIMK,LCYVALDFEQEMATAASSSSLEK,CPEALFQPSFLGMESCGIHETTFNSIMK,TTGIVMDSGDGVTHTVPIYEGYALPHAILR,DLYANTVLSGGTTMYPGIADR,TTGIVMDSGDGVTHTVPIYEGYALPH
71	Anp32a Protein	IPI00918185.1|VEGA:OTTMUSP00000044960	15306.6	5.3	40.58	3	0	8	IEGLTDEFEELEFLSTINVGLTSISNLPK,SLDLFNCEVTNLNAYR,ISGDLEVLAEK
72	gi|94383772|ref|XP_996602.1| PREDICTED: similar to Acidic ribosomal phosphoprotein P0	IPI00626366.3|REFSEQ:XP_996602	34216.4	5.91	3.79	1	1	1	TSFFQALGITTK
72	60S acidic ribosomal protein P0 OS=Mus musculus GN=Rplp0 PE=1 SV=3	IPI00314950.2|SWISS-PROT:P14869|TREMBL:Q5FWB6;Q5M8R8|ENSEMBL:ENSMUSP00000083705|REFSEQ:NP_031501|VEGA:OTTMUSP00000015585	34216.4	5.91	3.79	1	1	1	TSFFQALGITTK
73	5'(3')-deoxyribonucleotidase, cytosolic type OS=Mus musculus GN=Nt5c PE=1 SV=1	IPI00124639.1|SWISS-PROT:Q9JM14|TREMBL:A2A9X6|ENSEMBL:ENSMUSP00000021082|REFSEQ:NP_056622|VEGA:OTTMUSP00000003498	23076.5	5.31	56	7	1	26	VLVDMDGVLADFESGLLQGFR,GFLANEQYGALRPDLAEK,DTEVFICTTPLLK,LLSWSDNWR,VASVYESPGFFLNLEPIPGALDALR,RFPEEPHVPLEQR,WVEQNLGPEFVER
74	Ras-related C3 botulinum toxin substrate 1 OS=Mus musculus GN=Rac1 PE=1 SV=1	IPI00761613.1|SWISS-PROT:P63001|TREMBL:Q8BPG5;Q8C4N8;Q9D859|ENSEMBL:ENSMUSP00000079380|REFSEQ:NP_033033|VEGA:OTTMUSP00000022620	21450.1	8.77	27.6	6	3	11	YLECSALTQR,AVLCPPPVK,WYPEVR,LTPITYPQGLAMAK,HHCPNTPIILVGTK
74	gi|148687099|gb|EDL19046.1| RAS-related C3 botulinum substrate 1, isoform CRA_a	IPI00127408.3|TREMBL:Q3TLP8|ENSEMBL:ENSMUSP00000098058|VEGA:OTTMUSP00000022621	23432.3	8.94	25.12	6	3	11	YLECSALTQR,AVLCPPPVK,WYPEVR,LTPITYPQGLAMAK,HHCPNTPIILVGTK
75	gi|187465706|emb|CAQ51799.1| ubiquitin-conjugating enzyme E2 variant 2	IPI00894843.1|TREMBL:B2KF55|ENSEMBL:ENSMUSP00000112802|VEGA:OTTMUSP00000041728	7328.66	10.27	15.87	1	0	2	WTGMIIGPPR
76	gi|157277948|ref|NP_033067.2| radixin isoform a	IPI00653921.2|TREMBL:Q3TH46;Q3TS74;Q3TS85;Q3U111;Q3UJJ8|ENSEMBL:ENSMUSP00000000590|REFSEQ:NP_001098086;NP_033067	68542.8	5.91	20.07	10	1	34	FVIKPIDK,ILALCMGNHELYMR,FFPEDVSEELIQEITQR,APDFVFYAPR,EAILNDEIYCPPETAVLLASYAVQAK,IGFPWSEIR,KAPDFVFYAPR,NQEQLAAELAEFTAK,QRIDEFEAM,ALELEQER
77	gi|220939003|emb|CAX15974.1| novel protein (0610037L13Rik)	IPI00880583.1|TREMBL:B7ZC72|ENSEMBL:ENSMUSP00000113991|VEGA:OTTMUSP00000036628	17153.6	6.72	7.84	1	0	2	ENSIDILSSTIK
77	gi|123244557|emb|CAM23584.1| novel protein (0610037L13Rik)	IPI00133735.2|SWISS-PROT:Q8BHG2-2|TREMBL:A2A8E1|ENSEMBL:ENSMUSP00000030347|VEGA:OTTMUSP00000009577	18960.7	5.55	7.14	1	0	2	ENSIDILSSTIK
77	gi|220939002|emb|CAX15973.1| novel protein (0610037L13Rik)	IPI00882110.1|TREMBL:B7ZC71|ENSEMBL:ENSMUSP00000113866|VEGA:OTTMUSP00000036629	17219.8	7.52	7.74	1	0	2	ENSIDILSSTIK
78	gi|149256190|ref|XP_988128.2| PREDICTED: similar to sulfotransferase:ISOTYPE=a1	IPI00851066.1|REFSEQ:XP_001477386;XP_988128	34755	6.22	4.03	1	1	1	KLEPDEMNLILK
79	Nascent polypeptide-associated complex subunit alpha OS=Mus musculus GN=Naca PE=1 SV=1	IPI00121297.1|SWISS-PROT:Q60817|TREMBL:Q3UK68|ENSEMBL:ENSMUSP00000073532|REFSEQ:NP_038636	23383.9	4.52	25.58	4	4	13	IEDLSQQAQLAAAEK,NILFVITKPDVYK,SPASDTYIVFGEAK,DIELVMSQANVSR
79	Nascent polypeptide-associated complex subunit alpha, muscle-specific form OS=Mus musculus GN=Naca PE=1 SV=1	IPI00111831.1|SWISS-PROT:P70670|ENSEMBL:ENSMUSP00000089680|REFSEQ:NP_001106670	220601	9.4	2.51	4	4	13	IEDLSQQAQLAAAEK,NILFVITKPDVYK,SPASDTYIVFGEAK,DIELVMSQANVSR
80	Gnpda2 31 kDa protein	IPI00880432.1|ENSEMBL:ENSMUSP00000112484|VEGA:OTTMUSP00000034763	30523	6.59	4.44	1	0	5	TFNMDEYVGLPR
80	gi|12855707|dbj|BAB30428.1| unnamed protein product	IPI00133593.3|SWISS-PROT:Q9CRC9-2|VEGA:OTTMUSP00000034765	30913.5	6.41	4.38	1	0	5	TFNMDEYVGLPR
80	Glucosamine-6-phosphate isomerase 2 OS=Mus musculus GN=Gnpda2 PE=2 SV=1	IPI00881105.1|SWISS-PROT:Q9CRC9-1|ENSEMBL:ENSMUSP00000031117|REFSEQ:NP_001033104|VEGA:OTTMUSP00000034762;OTTMUSP00000034764	31083.7	6.41	4.35	1	0	5	TFNMDEYVGLPR
81	Heat shock 70 kDa protein 4 OS=Mus musculus GN=Hspa4 PE=1 SV=1	IPI00331556.5|SWISS-PROT:Q61316|TREMBL:Q3U2G2;Q571M2;Q8C6R3;Q99L75|ENSEMBL:ENSMUSP00000020630|REFSEQ:NP_032326|VEGA:OTTMUSP00000000078	94132.6	5.15	48.63	35	33	172	GCALQCAILSPAFK,LMNETTAVALAYGIYK,LEDTENWLYEDGEDQPK,EDIYAVEIVGGATR,WNSPAEEGLSDCEVFPK,VLATAFDTTLGGR,SVMDATQIAGLNCLR,NFTTEQVTAMLLSK,AFSDPFVEAEK,KFDEVLVNHFCEEFGK,KPVVDCVVSVPSFYTDAER,QDLPALEEKPR,ELTSICSPIISK,CTPACVSFGPK,LMSANASDLPLSIECFMNDIDVSGTMNR,VLTFYR,ELSTTLNADEAVTR,NAVEEYVYEMR,QSLTVDPVVK,FLEMCDDLLAR,STNEAMEWMNSK,FVSEDDRNTFTLK,AGGIETIANEYSDR,EPFTLEAYYSSPQDLPYPDPAIAQFSVQK,KLPEMDID,EFSITDVVPYPISLR,SN…
82	gi|149259607|ref|XP_001479421.1| PREDICTED: similar to Glyceraldehyde-3-phosphate dehydrogenase (GAPDH) isoform 1	IPI00850337.1|REFSEQ:XP_001479421;XP_001479426	35782	8.43	72.67	50	0	291	VGVNGFGR,QASEGPLK,IVSNASCTTN,YDDIKK,YDNSLK,SSTFDAGAGIALNDNFVK,GILGYTEDQVVS,GAAQNIIPASTGAAK,PSADAPMFVMGVNHEK,VSVVDLTCR,IVSNASCTTNCLAPLAK,LTGMAFR,VEIVAINDPFIDLN,VIHDNFGIVEGLMTTVH,VIISAPSADAPMFVMGVNHEK,VIPELNGK,GLMTTVHAITATQK,VEGLMTTVHAITATQK,PITIFQER,EGLMTTVHAITATQK,SHSSTFDAGAGIALNDNFVK,LVINGKPITIFQERDPTNIK,INGKPITIFQERDPTNIK,GILGYTEDQVVSCDFNSNSH,INGKPITIFQER,VVDLMAYMASKE,VPTPNVSVVDLTCR,LVINGKPITIF…
83	Guanine deaminase OS=Mus musculus GN=Gda PE=1 SV=1	IPI00469987.3|SWISS-PROT:Q9R111|TREMBL:Q3U0C4;Q548F2;Q69ZN0;Q6DFY1|ENSEMBL:ENSMUSP00000084882|REFSEQ:NP_034396|VEGA:OTTMUSP00000035739	51013.1	5.36	65.42	27	0	117	VCMDLNDTVPEYK,GTFVHSTWTCPMEVLR,FVSEMLQK,STDVAEEVYTR,ELSHHEFFMPGLVDTHIHAPQYAFAGSNVDLPLLEWLNK,IVFLEESSQQEK,EWCFKPCEIR,TPPLALVFR,NGTTTACYFGTIHTDSSLILAEITDK,DHLLGVSDSGK,LATLGGSQALGLDSEIGNFEVGK,FTLSCTETLMSELGNIAK,GASIAHCPNSNLSLSSGLLNVLEVLKHKVK,GCYLSEEELNIFSER,GASIAHCPNSNLSLSSGLLNVLEVLKHK,THDLYIQSH,FLYLGDDR,GASIAHCPNSNLSLSSGLLNVLEVLK,TVMAHGCYLSEEELNIFSER,ASDSPIDLFYGDFVGDISEAVIQK,EFDALLINPR
84	Gmfb 9 kDa protein	IPI00857233.1|VEGA:OTTMUSP00000028261	9357.67	4.89	62.5	2	0	8	VSYPLCFIFSSPVGCKPEQQMMYAGSK,LVVLDEELEGVSPDELKDELPER
85	gi|123229613|emb|CAM18539.1| capping protein (actin filament) muscle Z-line, beta	IPI00776265.1|TREMBL:A2AMV8|VEGA:OTTMUSP00000019094	12632.2	4.47	61.82	5	0	9	SPWSNKYDPPLEDGAMPSAR,NLSDLIDLVPSLCEDLLSSVDQPLK,KLEVEANNAFDQYR,DYLLCDYNR,LEVEANNAFDQYR
85	gi|123229609|emb|CAM18535.1| capping protein (actin filament) muscle Z-line, beta	IPI00649604.1|TREMBL:A2AMV4|ENSEMBL:ENSMUSP00000030519|VEGA:OTTMUSP00000010482	21068.8	4.57	36.17	5	0	9	SPWSNKYDPPLEDGAMPSAR,NLSDLIDLVPSLCEDLLSSVDQPLK,KLEVEANNAFDQYR,DYLLCDYNR,LEVEANNAFDQYR
86	E3 ubiquitin-protein ligase TRIM32 OS=Mus musculus GN=Trim32 PE=1 SV=2	IPI00321005.5|SWISS-PROT:Q8CH72|TREMBL:Q3TLR3;Q99PN6|ENSEMBL:ENSMUSP00000062277;ENSMUSP00000102989|REFSEQ:NP_444314|VEGA:OTTMUSP00000000377;OTTMUSP00000001221	72057.5	6.49	0.92	1	0	4	YDNSLK
87	V-type proton ATPase catalytic subunit A OS=Mus musculus GN=Atp6v1a PE=1 SV=2	IPI00407692.3|SWISS-PROT:P50516-1|ENSEMBL:ENSMUSP00000066886;ENSMUSP00000110314|REFSEQ:NP_031534|VEGA:OTTMUSP00000027535;OTTMUSP00000027536	68326.1	5.42	10.37	5	1	9	VGSHITGGDIYGIVNENSLIK,EILQEEEDLAEIVQLVGK,ADYAQLLEDMQNAFR,FSMVQVWPVR
88	Inositol 1,4,5-trisphosphate receptor type 3 OS=Mus musculus GN=Itpr3 PE=1 SV=3	IPI00137400.2|SWISS-PROT:P70227|TREMBL:Q0IJ80;Q922U9|ENSEMBL:ENSMUSP00000038150|REFSEQ:NP_542120|VEGA:OTTMUSP00000041150	304275	6.11	0.6	1	1	1	EIYTSNHIWTLFENFT
89	Protein S100-A13 OS=Mus musculus GN=S100a13 PE=1 SV=1	IPI00124115.1|SWISS-PROT:P97352|TREMBL:Q545H7|ENSEMBL:ENSMUSP00000047737;ENSMUSP00000102961|REFSEQ:NP_033139|VEGA:OTTMUSP00000024894	11157.8	5.89	22.45	1	1	3	KGSLNINEFKELATQQLPHLLK
90	Copper transport protein ATOX1 OS=Mus musculus GN=Atox1 PE=2 SV=1	IPI00117379.3|SWISS-PROT:O08997|TREMBL:Q5NCU2|ENSEMBL:ENSMUSP00000018729;ENSMUSP00000104485|REFSEQ:NP_033850|VEGA:OTTMUSP00000005867	7338.43	6.04	47.06	4	4	13	LGGVEFNIDLPNK,VCIDSEHSSDTLLATLNK,LGGVEFNIDLPNKK
91	gi|74193793|dbj|BAE22828.1| unnamed protein product	IPI00420745.7|TREMBL:Q3UWT6;Q6ZWV8;Q8BKE0;Q9CZ58|ENSEMBL:ENSMUSP00000106140|REFSEQ:NP_032970	27509.6	8.31	52.63	11	0	57	SILYDER,LVQIEYALAAVAGGAPSVGIK,ESFEGQMTEDNIEVGICNEAGFR,YNEDLELEDAIHTAILTLK,AANGVVLATEK,HIGLVYSGMGPDYR,GYSFSLTTFSPSGK,LAQQYYLVYQEPIPTAQLVQR
92	Sorting nexin-15 OS=Mus musculus GN=Snx15 PE=2 SV=1	IPI00128062.1|SWISS-PROT:Q91WE1|TREMBL:Q9CW22|ENSEMBL:ENSMUSP00000025702|REFSEQ:NP_081188	37742.3	5.15	16.62	3	3	7	RLEEFPAFPR,GPLSEAELALFDPYSK,AGAYAAALQGYQDGVHILLQGVSGDPSPAR
93	gi|148671032|gb|EDL02979.1| mCG115729	IPI00659629.1|REFSEQ:XP_921694	32957.3	5.04	14.24	2	0	4	ADHQPLTEASYVNLPTIALCNTDSPLR,FTPGTFTNQIQAAFR
93	gi|26350123|dbj|BAC38701.1| unnamed protein product	IPI00850840.1|REFSEQ:NP_035159	32914.2	4.8	14.24	2	0	4	ADHQPLTEASYVNLPTIALCNTDSPLR,FTPGTFTNQIQAAFR
93	gi|171948782|gb|ACB59248.1| laminin receptor	IPI00923080.1|TREMBL:B2CY77	32850.1	4.8	14.24	2	0	4	ADHQPLTEASYVNLPTIALCNTDSPLR,FTPGTFTNQIQAAFR
93	40S ribosomal protein SA OS=Mus musculus GN=Rpsa PE=1 SV=4	IPI00123604.4|SWISS-PROT:P14206|ENSEMBL:ENSMUSP00000035105|REFSEQ:XP_001473955	32838.1	4.8	14.24	2	0	4	ADHQPLTEASYVNLPTIALCNTDSPLR,FTPGTFTNQIQAAFR
93	gi|148680000|gb|EDL11947.1| mCG2650	IPI00622968.1|ENSEMBL:ENSMUSP00000087466|REFSEQ:XP_001475568;XP_001480243	32838.1	4.85	14.24	2	0	4	ADHQPLTEASYVNLPTIALCNTDSPLR,FTPGTFTNQIQAAFR
94	gi|220941556|emb|CAX15734.1| copine I	IPI00857845.1|TREMBL:B7ZCP8|VEGA:OTTMUSP00000029688	13897.9	5.07	33.07	3	0	7	SDPLCVLLQDVGGAWAELCR,FGIYDIDNK,TLQIEYHFETVQK
95	gi|220941555|emb|CAX15733.1| copine I	IPI00858302.1|TREMBL:B7ZCP7|VEGA:OTTMUSP00000029687	19859.6	5.16	28.65	4	0	11	SDPFLEFFR,SDPLCVLLQDVGGAWAELCR,FGIYDIDNK,TLQIEYHFETVQK
96	Importin-7 OS=Mus musculus GN=Ipo7 PE=1 SV=2	IPI00331444.7|SWISS-PROT:Q9EPL8|ENSEMBL:ENSMUSP00000081782|REFSEQ:NP_852658	119486	4.7	1.54	1	1	1	GIDQCIPLFVEAALER
97	Trypsin OS=Sus scrofa PE=1 SV=1	gi|136429|sp|P00761|TRYP_PIG	24409.5	7	25.11	12	11	80	TLDNDIMLIK,LSSPATLNSR,FNGNTLDNDIMLIK,VATVSLPR,IITHPNFNGNTLDNDIMLIK,LGEHNIDVLEGNEQFINAAK,NIDVLEGNEQFINAAK,LGEHNIDVLEGNEQFIN
98	Peptidyl-prolyl cis-trans isomerase NIMA-interacting 1 OS=Mus musculus GN=Pin1 PE=1 SV=1	IPI00132093.1|SWISS-PROT:Q9QUR7|TREMBL:Q3UTI7|ENSEMBL:ENSMUSP00000034689|REFSEQ:NP_075860	18370.5	8.93	11.52	1	1	2	TGEMSGPVFTDSGIHIILR
99	Laminin subunit alpha-1 OS=Mus musculus GN=Lama1 PE=1 SV=1	IPI00113726.3|SWISS-PROT:P19137|ENSEMBL:ENSMUSP00000043957|REFSEQ:NP_032506	338172	6.26	0.45	1	1	1	CNGCFGSSQNEDSS
100	Gpx1 Glutathione peroxidase 1	IPI00319652.2|SWISS-PROT:P11352|TREMBL:Q5RJH8|REFSEQ:NP_032186	22282.4	6.73	83.08	40	38	423	NEEILNSLK,YIIWSPVCR,LSAAAQSTVYAF,AHPLFTFLR,YVRPGGGFEPNFTLFEK,GPDGVPVR,DYTEMNDLQK,PLTGGEPVSLGSLR,CEVNGEK,VGPDGVPVR,TIDIEPDIETLLSQQSGNS,GLVVLGFPCNQFGHQENGK,LSAAAQSTVYAFSAR,PNFTLFEK,FLVGPDGVPVR,FLVGPDGVPVRR,TIDIEPDIETLLSQQSGN,SARPLTGGEPVSLGSLR,NALPTPSDDPTALMTD,NDIAWNFEK,LSAAAQSTVYAFSARPLTGGEPVSLGSLR,GFPCNQFGHQENGK,YVRPGGGFEPNFTLF,NALPTPSDDPTALMTDPK,GLVVLGFPCNQFGHQENGKNEEILNSLK,PGGGFEPNFTLFEK
101	gi|3461872|dbj|BAA32524.1| spermatid-specific heat shock protein 70	IPI00923654.1|TREMBL:Q9R2A1	12136.9	9.13	21.62	2	0	19	TTPSYVAFTDTER,VEIIANDQGNR
102	gi|3461874|dbj|BAA32525.1| Heat shock protein 70	IPI00669474.1|TREMBL:O88688	15645.5	5.03	4.9	2	0	5	ITITNDK
103	gi|220941552|emb|CAX15730.1| copine I	IPI00857663.1|TREMBL:B7ZCP4|ENSEMBL:ENSMUSP00000078292|VEGA:OTTMUSP00000029684	52853.7	5.54	22.29	8	0	27	SDPFLEFFR,SDPLCVLLQDVGGAWAELCR,FSVSLQHFCGGDLSTPIQVR,FGIYDIDNK,TLQIEYHFETVQK,LYGPTNFAPIINHVAR,ETLAQTVLAEVPTQMVSYFR
104	gi|38174357|gb|AAH61197.1| Bola2 protein	IPI00410755.1|SWISS-PROT:Q8BGS2-2|ENSEMBL:ENSMUSP00000101977|VEGA:OTTMUSP00000027080	6329.22	6.06	31.48	1	0	4	QDLEAEHVEVEDTTLNR
105	Acat3 26 kDa protein	IPI00880627.1|VEGA:OTTMUSP00000035359	26246.1	7.12	23.79	3	0	4	TAIGSFNGALSTVPVHEMGTTVIK,EIVPVLVSSR,VAPEEVSEVIFGHVLTAGCGQNPTR
106	gi|148707856|gb|EDL39803.1| mCG17804, isoform CRA_b	IPI00222430.5|TREMBL:Q4VWZ5|ENSEMBL:ENSMUSP00000092199|REFSEQ:NP_001033088|VEGA:OTTMUSP00000024100	15228.5	9.16	31.11	5	1	16	AKWDSWNK,TQPTDEEMLFIYSHFK,WDSWNK,QATVGDVNTDRPGLLDLK
106	Dbi Protein	IPI00831604.1|VEGA:OTTMUSP00000024101	11435	8.42	41.58	5	1	16	AKWDSWNK,TQPTDEEMLFIYSHFK,WDSWNK,QATVGDVNTDRPGLLDLK
106	Acyl-CoA-binding protein OS=Mus musculus GN=Dbi PE=1 SV=2	IPI00667117.2|SWISS-PROT:P31786|TREMBL:Q3ULV8;Q548W7|ENSEMBL:ENSMUSP00000027634|REFSEQ:NP_031856|VEGA:OTTMUSP00000024099	10000.4	8.78	48.28	5	1	16	AKWDSWNK,TQPTDEEMLFIYSHFK,WDSWNK,QATVGDVNTDRPGLLDLK
107	Dehydrogenase/reductase SDR family member 11 OS=Mus musculus GN=Dhrs11 PE=2 SV=1	IPI00153463.3|SWISS-PROT:Q3U0B3|ENSEMBL:ENSMUSP00000043467|REFSEQ:NP_808232|VEGA:OTTMUSP00000000930	28274.2	5.91	79.62	26	21	122	CLRPEDVAEAVIYVLSTPPHVQVGDIQMRPTEQVT,SAGYPGTLIPYR,LALVTGASGGIGAAVAR,ALVQQGLK,LALVTGASGGIGAAVARALVQQGLKVVGCAR,PDTLLSGSTSGWK,NIDDGHIININSMCGHR,VPPQSVIHFYSATK,YAVTALTEGLR,YAVTALTEGLRQELLEAQTHIR,TVGNIEELAAECK,QELLEAQTHIR,CDLSNEEDILSMFSAVR,SQHSGVDICINNAGMARPDTLLSGSTSGWK,NIDDGHIININSM,ATCISPGLVETQFAFK
108	Gpx2 Glutathione peroxidase 2	IPI00119240.2|SWISS-PROT:Q9JHC0|REFSEQ:NP_109602	21943	7.59	4.74	2	0	14	NEEILNSLK
109	gi|83024101|ref|XP_923629.1| PREDICTED: similar to heat shock protein 70 cognate	IPI00668185.1|REFSEQ:XP_923629	12058.7	5.25	37.04	5	0	30	NQTAEKEEFEHQQK,CNEIISWLDK,NSLESYAF,VCNPIITK
110	gi|74137158|dbj|BAE21980.1| unnamed protein product	IPI00653002.1|TREMBL:Q3UZ78	13277.4	9.69	4.13	1	0	1	QCFPK
111	Pebp1 15 kDa protein	IPI00856331.1|VEGA:OTTMUSP00000031360	14835.7	4.94	60.29	12	0	74	EWHHFLVVNMK,FREWHHFLVVNMK,VLTPTQVMNR,LYTLVLTDPDAPSR,VDYAGVTVDELGK,VLTPTQVMNRPSSISWDGLDPGKLYTLVLTDPDAPSRK,AGPLCLQEVDEPPQHALR,VLTPTQVMNRPSSISWDGLDPGKLYTLVLTDPDAPSR,PSSISWDGLDPGK,VLTPTQVMNRPSSISWDGLDPGK
112	Wipi2 46 kDa protein	IPI00857302.1|ENSEMBL:ENSMUSP00000106405|VEGA:OTTMUSP00000031935	46434.9	5.57	10.35	2	0	4	AANMIPAHDSPLAALAFDASGTK,VLMASTSYLPSQVTEMFNQGR
113	gi|149271727|ref|XP_001476755.1| PREDICTED: similar to UBE2D3	IPI00265279.1|REFSEQ:XP_001472321;XP_001475979;XP_001476755	16793.2	7.71	19.73	2	0	3	SQWSPALTISK,IYHPNINSNGSICLDILR
114	gi|149269417|ref|XP_001479172.1| PREDICTED: similar to Memo1 protein	IPI00850376.1|REFSEQ:XP_001479172	38439.5	6	10.32	2	1	4	IFILGPSHHVPLSR,YLADPSNLFVVSSDFCHWGQR
115	Phosphoglycerate kinase 2 OS=Mus musculus GN=Pgk2 PE=1 SV=3	IPI00555060.2|SWISS-PROT:P09041|TREMBL:Q5RKV3|ENSEMBL:ENSMUSP00000033585|REFSEQ:NP_112467	44883.1	6.36	18.47	10	0	58	DVIFLK,NNQITNNQR,VSHVSTGGGASLELLEGK,VDFNVPMK,AHSSMVGVNLPQK,LGDVYVNDAFGTAHR,FHVEEEGK
116	Procollagen-lysine,2-oxoglutarate 5-dioxygenase 3 OS=Mus musculus GN=Plod3 PE=1 SV=1	IPI00127406.1|SWISS-PROT:Q9R0E1|ENSEMBL:ENSMUSP00000004968|REFSEQ:NP_036092|VEGA:OTTMUSP00000027349	84922.4	5.81	1.08	1	1	1	DMAMDSCR
117	Small ubiquitin-related modifier 3 OS=Mus musculus GN=Sumo3 PE=2 SV=1	IPI00129580.2|SWISS-PROT:Q9Z172-1|ENSEMBL:ENSMUSP00000020501|REFSEQ:NP_064313|VEGA:OTTMUSP00000022926	12430	5.67	10.91	1	1	3	VAGQDGSVVQFK
117	gi|94389892|ref|XP_980929.1| PREDICTED: similar to SMT3B protein	IPI00122955.1|REFSEQ:XP_001001271;XP_980929	10873.1	5.24	12.63	1	1	3	VAGQDGSVVQFK
117	gi|149256721|ref|XP_001481191.1| PREDICTED: similar to SMT3B protein	IPI00761765.2|REFSEQ:XP_001472316;XP_001481191	10820.1	5.86	12.63	1	1	3	VAGQDGSVVQFK
117	Sumo2 6 kDa protein	IPI00881242.1|VEGA:OTTMUSP00000037770	6013.96	9.06	22.64	1	1	3	VAGQDGSVVQFK
117	gi|148701970|gb|EDL33917.1| mCG49241	IPI00108762.3|REFSEQ:XP_911105;XP_982492	10744.2	7.89	12.77	1	1	3	VAGQDGSVVQFK
117	gi|148699852|gb|EDL31799.1| SMT3 suppressor of mif two 3 homolog 3 (yeast), isoform CRA_a	IPI00652964.2|SWISS-PROT:Q9Z172-2|ENSEMBL:ENSMUSP00000097136|VEGA:OTTMUSP00000022927	12344.9	5.62	10.91	1	1	3	VAGQDGSVVQFK
117	Sumo2 8 kDa protein	IPI00880594.1|ENSEMBL:ENSMUSP00000113108|VEGA:OTTMUSP00000037773	8111.14	5.25	16.9	1	1	3	VAGQDGSVVQFK
117	gi|149261737|ref|XP_001475810.1| PREDICTED: similar to SMT3B protein isoform 2	IPI00849486.1|REFSEQ:XP_001475810	8653.61	5.19	15.79	1	1	3	VAGQDGSVVQFK
117	gi|149261990|ref|XP_001480710.1| PREDICTED: similar to SMT3B protein isoform 2	IPI00848631.1|REFSEQ:XP_001480710;XP_001480739	8576.56	5.02	15.79	1	1	3	VAGQDGSVVQFK
117	Small ubiquitin-related modifier 2 OS=Mus musculus GN=Sumo2 PE=2 SV=1	IPI00165706.1|SWISS-PROT:P61957|TREMBL:A2A9X2|ENSEMBL:ENSMUSP00000021084|REFSEQ:NP_579932;XP_001471836;XP_001473500;XP_001476508;XP_001477640;XP_001480781|VEGA:OTTMUSP00000003569	10871.2	5.32	12.63	1	1	3	VAGQDGSVVQFK
117	gi|149253629|ref|XP_001478299.1| PREDICTED: similar to SMT3 suppressor of mif two 3 homolog 2	IPI00379383.3|REFSEQ:XP_001478299	8125.17	5.27	16.9	1	1	3	VAGQDGSVVQFK
117	gi|149233656|ref|XP_001473517.1| PREDICTED: similar to SMT3B protein isoform 2	IPI00751963.1|REFSEQ:XP_001473517;XP_001476523;XP_001480783;XP_993197	8623.66	5.02	15.79	1	1	3	VAGQDGSVVQFK
117	gi|149262698|ref|XP_001475771.1| PREDICTED: similar to Chain B, Crystal Structure Of Sumo-3-Modified Thymine-Dna Glycosylase	IPI00848890.1|REFSEQ:XP_001475771	22311.6	9.41	6.03	1	1	3	VAGQDGSVVQFK
117	gi|148680845|gb|EDL12792.1| mCG48758	IPI00849725.1|REFSEQ:XP_001480707;XP_001480736	10824.1	5.32	12.63	1	1	3	VAGQDGSVVQFK
118	Epidermal growth factor receptor substrate 15 OS=Mus musculus GN=Eps15 PE=1 SV=1	IPI00117454.1|SWISS-PROT:P42567-1|TREMBL:Q5JC28;Q80ZL3|ENSEMBL:ENSMUSP00000099790|REFSEQ:NP_031969|VEGA:OTTMUSP00000008654	98471	4.48	4.68	2	2	3	FHDSSSPLLTSGPSVAELPWAVK,YDAIFDSLSPVDGFLSGDK
119	gi|149265922|ref|XP_001473493.1| PREDICTED: similar to Glyceraldehyde-3-phosphate dehydrogenase (GAPDH)	IPI00319731.2|REFSEQ:XP_001473493	37412.8	8.44	61.38	45	0	246	IVSNASCTTN,RVIISAPSADAPMFVMGVNHEK,YDDIKK,YDNSLK,SSTFDAGAGIALNDNFVK,GILGYTEDQVVS,GAAQNIIPASTGAAK,PSADAPMFVMGVNHEK,IVSNASCTTNCLAPLAK,LTGMAFR,VEIVAINDPFIDLN,VIHDNFGIVEGLMTTVH,VIISAPSADAPMFVMGVNHEK,VIPELNGK,GLMTTVHAITATQK,VEGLMTTVHAITATQK,PITIFQER,EGLMTTVHAITATQK,SHSSTFDAGAGIALNDNFVK,LVINGKPITIFQERDPTNIK,INGKPITIFQERDPTNIK,GILGYTEDQVVSCDFNSNSH,INGKPITIFQER,VVDLMAYMASKE,LVINGKPITIFQERD,VVDLMAYMASK,MFQ…
120	6-phosphogluconolactonase OS=Mus musculus GN=Pgls PE=2 SV=1	IPI00132080.1|SWISS-PROT:Q9CQ60|TREMBL:Q8CBG6|ENSEMBL:ENSMUSP00000034264|REFSEQ:NP_079672	27254.4	5.55	63.42	13	7	83	AASCLEGDR,DLPAAAAPAGPASFAR,LVPFDHAESTYGLYR,WTLGFCDER,FALGLSGGSLVSMLAR,LLSVPFEK,TGALCWFLDEAAAR,LPIPDSQVLTINPALPVEDAAEDYAR,EGTLPAALVQPR,IVAPISDSPKPPPQR,VTLTLPVLNAAQSIIFVATGEGK
121	Actin, cytoplasmic 2 OS=Mus musculus GN=Actg1 PE=1 SV=1	IPI00874482.1|SWISS-PROT:P63260|TREMBL:Q3UD81;Q4KL81|ENSEMBL:ENSMUSP00000071486|REFSEQ:NP_033739|VEGA:OTTMUSP00000004544	41792.8	5.31	50.13	17	0	47	IWHHTFYNELR,SYELPDGQVITIGNER,AVFPSIVGRPR,EITALAPSTMK,AVFPSIVGR,DLTDYLMK,DSYVGDEAQSK,LFQPSFLGMESCGIHETTFNSIMK,LCYVALDFEQEMATAASSSSLEK,CPEALFQPSFLGMESCGIHETTFNSIMK,TTGIVMDSGDGVTHTVPIYEGYALPHAILR,DLYANTVLSGGTTMYPGIADR,TTGIVMDSGDGVTHTVPIYEGYALPH,VAPEEHPVLLTEAPLNPK
121	Actin, cytoplasmic 1 OS=Mus musculus GN=Actb PE=1 SV=1	IPI00110850.1|SWISS-PROT:P60710|TREMBL:B2RRX1;Q3TIJ9;Q3U5R4;Q3UA89;Q3UAA9;Q3UAF6;Q3UAF7;Q3UBP6;Q3UGS0;Q61276|ENSEMBL:ENSMUSP00000031564|REFSEQ:NP_031419	41736.7	5.29	50.13	17	0	47	IWHHTFYNELR,SYELPDGQVITIGNER,AVFPSIVGRPR,EITALAPSTMK,AVFPSIVGR,DLTDYLMK,DSYVGDEAQSK,LFQPSFLGMESCGIHETTFNSIMK,LCYVALDFEQEMATAASSSSLEK,CPEALFQPSFLGMESCGIHETTFNSIMK,TTGIVMDSGDGVTHTVPIYEGYALPHAILR,DLYANTVLSGGTTMYPGIADR,TTGIVMDSGDGVTHTVPIYEGYALPH,VAPEEHPVLLTEAPLNPK
121	gi|74187644|dbj|BAE36758.1| unnamed protein product	IPI00652436.3|TREMBL:Q3TSB7	41737.8	5.23	50.13	17	0	47	IWHHTFYNELR,SYELPDGQVITIGNER,AVFPSIVGRPR,EITALAPSTMK,AVFPSIVGR,DLTDYLMK,DSYVGDEAQSK,LFQPSFLGMESCGIHETTFNSIMK,LCYVALDFEQEMATAASSSSLEK,CPEALFQPSFLGMESCGIHETTFNSIMK,TTGIVMDSGDGVTHTVPIYEGYALPHAILR,DLYANTVLSGGTTMYPGIADR,TTGIVMDSGDGVTHTVPIYEGYALPH,VAPEEHPVLLTEAPLNPK
121	gi|74214757|dbj|BAE31215.1| unnamed protein product	IPI00473320.2|TREMBL:Q3U804;Q3U939;Q3UBQ4;Q3UCF8|ENSEMBL:ENSMUSP00000098066	41799.9	5.9	50.27	17	0	47	IWHHTFYNELR,SYELPDGQVITIGNER,AVFPSIVGRPR,EITALAPSTMK,AVFPSIVGR,DLTDYLMK,DSYVGDEAQSK,LFQPSFLGMESCGIHETTFNSIMK,LCYVALDFEQEMATAASSSSLEK,CPEALFQPSFLGMESCGIHETTFNSIMK,TTGIVMDSGDGVTHTVPIYEGYALPHAILR,DLYANTVLSGGTTMYPGIADR,TTGIVMDSGDGVTHTVPIYEGYALPH,VAPEEHPVLLTEAPLNPK
122	Programmed cell death 6-interacting protein OS=Mus musculus GN=Pdcd6ip PE=1 SV=2	IPI00453818.2|SWISS-PROT:Q9WU78-1|TREMBL:Q3TED2|ENSEMBL:ENSMUSP00000035086|REFSEQ:NP_035182|VEGA:OTTMUSP00000032130	96010.2	6.15	6.9	3	0	4	LANQAADYFGDAFK,TMQGSEVVSVLK,EATTLANGVLASLNLPAAIEDVSGDTVPQSILTK
122	Pdcd6ip Isoform 3 of Programmed cell death 6-interacting protein	IPI00323483.3|SWISS-PROT:Q9WU78-3	96759	6.15	6.86	3	0	4	LANQAADYFGDAFK,TMQGSEVVSVLK,EATTLANGVLASLNLPAAIEDVSGDTVPQSILTK
123	Ribonuclease inhibitor OS=Mus musculus GN=Rnh1 PE=1 SV=1	IPI00313296.3|SWISS-PROT:Q91VI7|TREMBL:Q3UM23|ENSEMBL:ENSMUSP00000101651|REFSEQ:NP_660117	49816.4	4.69	42.76	10	10	13	TNELGDGGVGLVLQGLQNPTCK,LSLQNCGLTEAGCGILPGMLR,ELSLASNELKDEGAR,ASLQELDLSSNK,ELDLSNNCMGGPGVLQLLESLK,LLCESLLEPGCQLESLWIK,DISSAVQANPALTELSLR,LGNAGIAALCPGLLLPSCK,SLLELQMSSNPLGDEGVQELCK,ELWLGDCDVTNSGCSSLANVLLANR
124	Mitogen-activated protein kinase 9 OS=Mus musculus GN=Mapk9 PE=1 SV=2	IPI00123875.1|SWISS-PROT:Q9WTU6-1|TREMBL:Q5NCK7|ENSEMBL:ENSMUSP00000042744|VEGA:OTTMUSP00000005728	48189.2	5.64	1.65	2	0	6	DEALR,SVDEALR
124	gi|4558395|gb|AAD22578.1|AF052468_1 protein kinase JNK2 beta 1	IPI00223339.1|SWISS-PROT:Q9WTU6-2|TREMBL:Q5NCK9;Q8C094|ENSEMBL:ENSMUSP00000099839;ENSMUSP00000104808|REFSEQ:NP_058657|VEGA:OTTMUSP00000005726	44077.9	6.1	1.84	2	0	6	DEALR,SVDEALR
124	gi|254750739|ref|NP_001157144.1| mitogen activated protein kinase 9 isoform alpha1	IPI00223340.1|SWISS-PROT:Q9WTU6-3|TREMBL:Q5NCL5|ENSEMBL:ENSMUSP00000104807|VEGA:OTTMUSP00000005727	43905.6	5.98	1.84	2	0	6	DEALR,SVDEALR
124	gi|148701786|gb|EDL33733.1| mitogen activated protein kinase 9, isoform CRA_a	IPI00223342.1|SWISS-PROT:Q9WTU6-4|TREMBL:Q5NCK8|ENSEMBL:ENSMUSP00000020634|REFSEQ:NP_997575|VEGA:OTTMUSP00000005725	48016.9	5.55	1.65	2	0	6	DEALR,SVDEALR
125	Threonyl-tRNA synthetase, cytoplasmic OS=Mus musculus GN=Tars PE=1 SV=2	IPI00468688.4|SWISS-PROT:Q9D0R2|TREMBL:Q3U630;Q99KJ4|ENSEMBL:ENSMUSP00000022849|REFSEQ:NP_149065	83355.9	7.03	9.14	4	4	9	VVWDLDRPLETDCTLELLK,WELNPGDGAFYGPK,GAYIYNTLMEFIR,DQELYFFHELSPGSCFFLPK
126	Proteasome subunit beta type-1 OS=Mus musculus GN=Psmb1 PE=1 SV=1	IPI00113845.1|SWISS-PROT:O09061|TREMBL:Q6LCE5;Q6RI64|ENSEMBL:ENSMUSP00000014913|REFSEQ:NP_035315	26372.2	7.67	70.83	21	21	81	DVFISAAER,SGFHGDCLTLTK,RFFPYYVYNIIGGLDEEGK,AFNGGTVLAIAGEDFSIVASDTR,TVIGCSGFHGDCLTLTK,LSEGFSIHTR,ICIVTK,AMTTGAIAAMLSTILYSR,FFPYYVYNIIGGLDEEGK,AMTTGAIAAMLSTILYSRR,AGGSASAMLQPLLDNQVGFK,EGIREETVPLR,DVYTGDALR,LSEGFSIH,NMQNVEHVPLTLDR,GAVYSFDPVGSYQR
127	- 23 kDa protein	IPI00113617.1|ENSEMBL:ENSMUSP00000089519	22976.1	6.42	14.63	3	0	32	FGIQAQMVTTDFQK,FGPYYTEPVIAGLDPK
128	Arf3 5 kDa protein	IPI00775970.1|VEGA:OTTMUSP00000018495	5318.55	9.87	34.69	2	0	4	TTILYK,ILMVGLDAAGK
129	gi|13529317|gb|AAH05410.1| Nrf1 protein	IPI00115578.1|TREMBL:Q8CAV3;Q99K73|ENSEMBL:ENSMUSP00000065568;ENSMUSP00000110860|VEGA:OTTMUSP00000015188	57283.2	5.28	1.69	1	0	1	GFIMAEVMK
130	gi|123240357|emb|CAM20760.1| tyrosine 3-monooxygenase/tryptophan 5-monooxygenase activation protein, beta	IPI00750790.1|TREMBL:A2A5N1|VEGA:OTTMUSP00000017276	18348.7	5.42	28.3	6	0	15	VFYLK,NLLSVAYK,IEAELQDICNDVLELLDK,YLILNATQAESK,EKIEAELQDICNDVLELLDK
131	gi|148669738|gb|EDL01685.1| X-prolyl aminopeptidase (aminopeptidase P) 1, soluble, isoform CRA_b	IPI00420231.4|TREMBL:Q3UE92|ENSEMBL:ENSMUSP00000107376	74559.9	5.54	16.37	6	6	13	TFSDEPLEAGMIVTDEPGYYEDGAFGIR,TLSLDEVYLIDSGAQYK,GSLTFEPLTLVPIQTK,VGVDPLIIPTDYWK,SALWDSGLDYLHGTGHGVGSFLNVHEGPCGISYK
131	Xaa-Pro aminopeptidase 1 OS=Mus musculus GN=Xpnpep1 PE=2 SV=1	IPI00875027.1|SWISS-PROT:Q6P1B1|TREMBL:Q3TL27;Q3UKF5;Q8BKH1;Q8BV43;Q8VDK8|ENSEMBL:ENSMUSP00000070946|REFSEQ:NP_573479	69591.3	5.33	17.5	6	6	13	TFSDEPLEAGMIVTDEPGYYEDGAFGIR,TLSLDEVYLIDSGAQYK,GSLTFEPLTLVPIQTK,VGVDPLIIPTDYWK,SALWDSGLDYLHGTGHGVGSFLNVHEGPCGISYK
132	gi|12844914|dbj|BAB26548.1| unnamed protein product	IPI00475031.1|TREMBL:Q9D6X2	22389	9.2	13.27	3	3	6	ATDLLLDDSLVSLFGNR,LLADPTGAFGK
132	gi|10129957|gb|AAG13450.1|AF110733_1 peroxiredoxin 5	IPI00759999.1|SWISS-PROT:P99029-2	17014.8	7.7	17.28	3	3	6	ATDLLLDDSLVSLFGNR,LLADPTGAFGK
132	Peroxiredoxin-5, mitochondrial OS=Mus musculus GN=Prdx5 PE=1 SV=2	IPI00129517.1|SWISS-PROT:P99029-1|TREMBL:Q3U7H9;Q3UWS9|ENSEMBL:ENSMUSP00000025904|REFSEQ:NP_036151|VEGA:OTTMUSP00000023383	21897.5	9.1	13.33	3	3	6	ATDLLLDDSLVSLFGNR,LLADPTGAFGK
132	Prdx5 Prdx5 protein	IPI00915044.1|TREMBL:Q91YU9|ENSEMBL:ENSMUSP00000097395	21944.3	8.77	13.33	3	3	6	ATDLLLDDSLVSLFGNR,LLADPTGAFGK
133	Phosphomannomutase 1 OS=Mus musculus GN=Pmm1 PE=1 SV=1	IPI00132682.1|SWISS-PROT:O35621|TREMBL:Q545Q8;Q9D6D9|ENSEMBL:ENSMUSP00000023112|REFSEQ:NP_038900|VEGA:OTTMUSP00000035466	29774.8	5.33	6.87	2	0	6	NGMLNVSPIGR,GTFIEFR
133	gi|13905052|gb|AAH06809.1| Pmm1 protein	IPI00281025.6|TREMBL:Q91W01|ENSEMBL:ENSMUSP00000071405|VEGA:OTTMUSP00000035467	23103.3	5.15	8.91	2	0	6	NGMLNVSPIGR,GTFIEFR
134	Ras-related protein Rab-11B OS=Mus musculus GN=Rab11b PE=1 SV=3	IPI00135869.3|SWISS-PROT:P46638|TREMBL:Q78ZJ8|ENSEMBL:ENSMUSP00000110021|REFSEQ:NP_033023	24489.5	5.64	5.05	1	1	1	AQIWDTAGQER
134	Ras-related protein Rab-11A OS=Mus musculus GN=Rab11a PE=1 SV=3	IPI00323897.3|SWISS-PROT:P62492|TREMBL:P97345;Q0PD45|ENSEMBL:ENSMUSP00000004892|REFSEQ:NP_059078	24393.5	6.12	5.09	1	1	1	AQIWDTAGQER
134	gi|74137312|dbj|BAE22024.1| unnamed protein product	IPI00651918.1|TREMBL:Q3UZ37	21789.4	5.44	5.7	1	1	1	AQIWDTAGQER
135	Ras-related protein Rab-5A OS=Mus musculus GN=Rab5a PE=1 SV=1	IPI00132410.1|SWISS-PROT:Q9CQD1|TREMBL:Q3UCX7;Q4VAA1|ENSEMBL:ENSMUSP00000017975|REFSEQ:NP_080163	23598.6	8.32	5.12	1	0	2	FEIWDTAGQER
135	gi|148692651|gb|EDL24598.1| RAB5B, member RAS oncogene family, isoform CRA_b	IPI00458976.1|TREMBL:Q8C458	18898.7	8.44	6.55	1	0	2	FEIWDTAGQER
135	gi|123239714|emb|CAM22914.1| RAB5C, member RAS oncogene family	IPI00649007.1|TREMBL:A2A5F5|VEGA:OTTMUSP00000001998	8952.19	7.79	13.25	1	0	2	FEIWDTAGQER
135	gi|112292957|dbj|BAF02856.1| Rab5B	IPI00116563.2|SWISS-PROT:P61021|TREMBL:B2RPS1;Q0PD56|ENSEMBL:ENSMUSP00000000727|REFSEQ:NP_035359;NP_803130	25274.5	6.44	4.8	1	0	2	FEIWDTAGQER
135	gi|149249575|ref|XP_922379.3| PREDICTED: similar to Rab5B	IPI00849548.1|REFSEQ:XP_485050;XP_922379	22073	6.31	5.5	1	0	2	FEIWDTAGQER
136	Serine/threonine-protein phosphatase 2A activator OS=Mus musculus GN=Ppp2r4 PE=1 SV=1	IPI00118723.3|SWISS-PROT:P58389|TREMBL:Q543N6;Q8C0E1|ENSEMBL:ENSMUSP00000046837|REFSEQ:NP_620087|VEGA:OTTMUSP00000018234	36710.2	5.95	60.37	18	4	84	IWGSSQLIDHPHLEPR,TGPFAEHSNQLWNISAVPSWSK,GLDDFQFLPFIWGSSQLIDHPHLEPR,VDDQVAIVFK,IDYGTGHEAAFAAFLCCLCK,VNQGLIR,QPPPDSSEETPPTTQNFIIPK,IDYGTGHEAAFAAFLCCLCKIGVLR,FPVIQHFK,KEIHTVPDMGK,FGSLLPIHPVTSG,LDQEAENLVATVVPTHLAAAVPEVAVYLK,LVALLDTLDR,WIDETPPVDQPSR
137	gi|187957330|gb|AAI57973.1| Gpi1 protein	IPI00669556.2|TREMBL:B2RXT5	38282.8	8.69	30.81	11	0	38	VWFVSNIDGTHIAK,TLASLSPETSLFIIASK,TFTTQETITNAETAK,AVLHVALR,ELFEADPER,LLEWHR,SITDIINIGIGGSDLGPLMVTEALKPYSK,EWFLEAAK
137	gi|219521421|gb|AAI72124.1| Gpi1 protein	IPI00914132.2|TREMBL:B7ZWL9|REFSEQ:XP_001003154	38341.9	8.84	30.81	11	0	38	VWFVSNIDGTHIAK,TLASLSPETSLFIIASK,TFTTQETITNAETAK,AVLHVALR,ELFEADPER,LLEWHR,SITDIINIGIGGSDLGPLMVTEALKPYSK,EWFLEAAK
138	gi|148664711|gb|EDK97127.1| mCG1031578	IPI00377342.2|ENSEMBL:ENSMUSP00000080543|REFSEQ:XP_356994;XP_913315	14072.6	9.7	18.03	5	0	33	EGIPPDQQR,IQDKEGIPPDQQR,TLSDYNIQK,SDYNIQK
139	gi|123241197|emb|CAM25134.1| secernin 3	IPI00756194.1|TREMBL:A2AWQ9;Q6P6J8|ENSEMBL:ENSMUSP00000107681|VEGA:OTTMUSP00000014417	21110.8	4.52	48.15	7	0	34	EFSYYNSFLIADR,CTYIEVDQVPETYAVVLSR,EDISKEEALLGMDLVR,ALDVIVDLLEK,LFDEVQEVIYCPAAVHNDLEK,NEAWILETSGK
140	Ubiquitin-conjugating enzyme E2 variant 1 OS=Mus musculus GN=Ube2v1 PE=1 SV=1	IPI00113257.3|SWISS-PROT:Q9CZY3-1|TREMBL:Q569Y6|ENSEMBL:ENSMUSP00000104830|REFSEQ:NP_075719|VEGA:OTTMUSP00000001100	16354.7	7.75	30.61	4	1	11	VNMSGVSSSNGVVDPR,LLEELEEGQK,YPEAPPSVR,WTGMIIGPPR
140	gi|220938249|emb|CAX15519.1| ubiquitin-conjugating enzyme E2 variant 1	IPI00918685.1|TREMBL:B7ZBY7|VEGA:OTTMUSP00000044826	19339.3	6.6	26.01	4	1	11	VNMSGVSSSNGVVDPR,LLEELEEGQK,YPEAPPSVR,WTGMIIGPPR
140	- Novel protein, possible orthologue of human TMEM189-UBE2V1	IPI00918921.1|TREMBL:B7ZBY8|VEGA:OTTMUSP00000044808	28089.3	7.27	18.44	4	1	11	VNMSGVSSSNGVVDPR,LLEELEEGQK,YPEAPPSVR,WTGMIIGPPR
141	gi|123857856|emb|CAM19016.1| erythrocyte protein band 4.2	IPI00653918.2|TREMBL:Q3TYT5;Q3UV95|ENSEMBL:ENSMUSP00000023987|VEGA:OTTMUSP00000017033	74867.3	8.03	5.79	2	0	2	TQAIFPISSLGDQK,EGELQLDPAVPELFAAVNASCVVWK
142	gi|148671872|gb|EDL03819.1| phosphoribosylglycinamide formyltransferase, isoform CRA_a	IPI00230612.3|SWISS-PROT:Q64737-2|TREMBL:Q3TGI3;Q3UJP8|ENSEMBL:ENSMUSP00000023684|REFSEQ:NP_034386|VEGA:OTTMUSP00000035755	107503	6.25	7.33	3	1	11	IELVVVGPEAPLAAGIVGDLTSAGVR,GVEITGFPEAQALGLQVFHAGTALK,AFTNPEDACSFITSANFPALVVK
142	Trifunctional purine biosynthetic protein adenosine-3 OS=Mus musculus GN=Gart PE=2 SV=2	IPI00323644.4|SWISS-PROT:Q64737-1	107395	6.25	7.33	3	1	11	IELVVVGPEAPLAAGIVGDLTSAGVR,GVEITGFPEAQALGLQVFHAGTALK,AFTNPEDACSFITSANFPALVVK
142	gi|74214193|dbj|BAE40349.1| unnamed protein product	IPI00881157.1|TREMBL:Q3TH49|ENSEMBL:ENSMUSP00000114034|VEGA:OTTMUSP00000035756	45697.6	5.97	17.09	3	1	11	IELVVVGPEAPLAAGIVGDLTSAGVR,GVEITGFPEAQALGLQVFHAGTALK,AFTNPEDACSFITSANFPALVVK
143	Obg-like ATPase 1 OS=Mus musculus GN=Ola1 PE=1 SV=1	IPI00111981.1|SWISS-PROT:Q9CZ30-1|TREMBL:B1AYJ8;Q3TJF2;Q3TW21|ENSEMBL:ENSMUSP00000028517|REFSEQ:NP_080218|VEGA:OTTMUSP00000014271	44729.5	7.64	55.56	19	2	54	GFIMAEVMK,FYHDWNDKEIEVLNK,AFEDDDITHVEGSVDPIR,HLFLTSKPMVYLVNLSEKDYIR,LKPEYDIMCK,GAHNGQGLGNAFLSHISACDGIFHLTR,AFEDDDITHVEGSVDPIRDIEIIHEELQLK,HLFLTSKPMVYLVNLSEK,KGGDGIKPPPIIGR,IPAFLNVVDIAGLVK,IGIVGLPNVGK,FDFLCQYHKPASK,STFFNVLTNSQASAENFPFCTIDPNESR,YLEANMTQSALPK,NYIVEDGDIIFFK
144	26S proteasome non-ATPase regulatory subunit 2 OS=Mus musculus GN=Psmd2 PE=1 SV=1	IPI00123494.3|SWISS-PROT:Q8VDM4|TREMBL:Q3TI61;Q3TIP0;Q3TKV1;Q3TW71;Q3TWL6;Q3TXV1;Q3U9Y8;Q80V77;Q99JX8;Q9CRK7|ENSEMBL:ENSMUSP00000007212|REFSEQ:NP_598862	100203	5.06	13.88	7	3	12	DKEQELSEEDKQLQDELEMLVER,SGALLACGIVNSGVR,AELATEEFLPVTPILEGFVILR,NECDPALALLSDYVLHNSNTMR,MLVTFDEELRPLPVSVR,YLYSSEDYIK,LVGSQEELASWGHEYVR
145	E3 ubiquitin-protein ligase RNF123 OS=Mus musculus GN=Rnf123 PE=2 SV=1	IPI00788310.1|SWISS-PROT:Q5XPI3-1|TREMBL:Q05CH9|REFSEQ:NP_115932	148652	6.25	4.64	4	4	5	NLLAPYEQRPWAQTNWILVR,IVGTDIRDSLMQALASYVCYPHSLR,FSPIVPDLGLQIHYLR
145	gi|34784561|gb|AAH57082.1| Rnf123 protein	IPI00471406.4|SWISS-PROT:Q5XPI3-2|ENSEMBL:ENSMUSP00000040803	149380	6.21	4.62	4	4	5	NLLAPYEQRPWAQTNWILVR,IVGTDIRDSLMQALASYVCYPHSLR,FSPIVPDLGLQIHYLR
146	DEP domain-containing protein 1A OS=Mus musculus GN=Depdc1a PE=1 SV=1	IPI00319770.4|SWISS-PROT:Q8CIG0-1|ENSEMBL:ENSMUSP00000029825|REFSEQ:NP_083799|VEGA:OTTMUSP00000032624	92201.5	8.89	0.62	1	0	2	EYFSK
146	gi|148679898|gb|EDL11845.1| DEP domain containing 1a, isoform CRA_c	IPI00880494.1|ENSEMBL:ENSMUSP00000113216|VEGA:OTTMUSP00000032622	92476.8	8.89	0.62	1	0	2	EYFSK
146	gi|82935856|ref|XP_921173.1| PREDICTED: hypothetical protein LOC73988 isoform 2	IPI00850796.1|REFSEQ:XP_921173	59814.2	6.04	0.93	1	0	2	EYFSK
146	- 60 kDa protein	IPI00625136.4|ENSEMBL:ENSMUSP00000082335	59655.8	8.84	0.98	1	0	2	EYFSK
146	gi|149275094|ref|XP_001479959.1| PREDICTED: similar to thioredoxin peroxidase II	IPI00853723.1|REFSEQ:XP_001479959	12709.4	8.47	4.39	1	0	2	EYFSK
146	gi|148679897|gb|EDL11844.1| DEP domain containing 1a, isoform CRA_b	IPI00844732.1|SWISS-PROT:Q8CIG0-2|ENSEMBL:ENSMUSP00000101656|VEGA:OTTMUSP00000032623	61785.2	8.83	0.95	1	0	2	EYFSK
146	gi|122890927|emb|CAM13936.1| X-linked lymphocyte-regulated 5A	IPI00776071.1|TREMBL:A2BI46|ENSEMBL:ENSMUSP00000110167;ENSMUSP00000110168|VEGA:OTTMUSP00000019381	23296.9	5.92	2.46	1	0	2	EYFSK
147	gi|123858337|emb|CAM23294.1| protein phosphatase 2A regulatory subunit B (PR 53)	IPI00750734.1|TREMBL:A2AWE9|ENSEMBL:ENSMUSP00000109233|VEGA:OTTMUSP00000018235	31793.6	6.07	50.89	14	0	53	IWGSSQLIDHPHLEPR,TGPFAEHSNQLWNISAVPSWSK,GLDDFQFLPFIWGSSQLIDHPHLEPR,VDDQVAIVFK,IDYGTGHEAAFAAFLCCLCK,VNQGLIR,QPPPDSSEETPPTTQNFIIPK,IDYGTGHEAAFAAFLCCLCKIGVLR,FPVIQHFK,KEIHTVPDMGK,FGSLLPIHPVTSG
148	Actin-related protein 2/3 complex subunit 2 OS=Mus musculus GN=Arpc2 PE=1 SV=3	IPI00661414.2|SWISS-PROT:Q9CVB6|TREMBL:Q3UA52;Q4FZG5|ENSEMBL:ENSMUSP00000006467;ENSMUSP00000109451|REFSEQ:NP_083987|VEGA:OTTMUSP00000017692;OTTMUSP00000018874	34357.1	6.84	6.33	1	1	2	DNTINLIHTFRDYLHYHIK
148	gi|148667893|gb|EDL00310.1| mCG114810, isoform CRA_b	IPI00775844.1|ENSEMBL:ENSMUSP00000109450|VEGA:OTTMUSP00000018875	32512.9	7.79	6.69	1	1	2	DNTINLIHTFRDYLHYHIK
149	D-dopachrome decarboxylase OS=Mus musculus GN=Ddt PE=1 SV=3	IPI00230034.5|SWISS-PROT:O35215|TREMBL:Q3UNI8|ENSEMBL:ENSMUSP00000001716|REFSEQ:NP_034157	13077.2	6.09	82.2	10	10	33	FFPLEAWQIGK,STEPCAHLLVSSIGVVGTAEQNR,FLTEELSLDQDR,VSVTIRPGMTLLMNK,PFVELETNLPASR,KGTVMTFL,LLVSSIGVVGTAEQNR,LCAATATILDKPEDR
150	Importin subunit alpha-3 OS=Mus musculus GN=Kpna3 PE=1 SV=1	IPI00230429.4|SWISS-PROT:O35344|TREMBL:Q543M7|ENSEMBL:ENSMUSP00000022496|REFSEQ:NP_032492	57772.8	4.8	5.57	1	1	2	AQNVTLEAILQNATSDNPVVQLSAVQAAR
150	gi|12847761|dbj|BAB27697.1| unnamed protein product	IPI00135150.4|TREMBL:Q9CT07|ENSEMBL:ENSMUSP00000056564	37402.9	5.84	8.61	1	1	2	AQNVTLEAILQNATSDNPVVQLSAVQAAR
151	Epiplakin OS=Mus musculus GN=Eppk1 PE=1 SV=2	IPI00320459.2|SWISS-PROT:Q8R0W0|REFSEQ:NP_659097	723310	5.74	0.12	1	1	1	GLVGLELK
152	HAUS augmin-like complex subunit 2 OS=Mus musculus GN=Haus2 PE=2 SV=1	IPI00133033.1|SWISS-PROT:Q9CQS9-1|TREMBL:A2AKH8|ENSEMBL:ENSMUSP00000028741|REFSEQ:NP_079751|VEGA:OTTMUSP00000016639	26839.2	6.06	2.14	1	1	2	TFIEK
152	2210012G02Rik 21 kDa protein	IPI00648880.1|VEGA:OTTMUSP00000008898	21058.6	9.92	2.79	1	1	2	TFIEK
152	Titin OS=Mus musculus GN=Ttn PE=1 SV=1	IPI00756257.1|SWISS-PROT:A2ASS6-1|TREMBL:Q62319;Q8BM32;Q8BUJ0;Q8BUX4;Q8C139;Q9CTL3|ENSEMBL:ENSMUSP00000070975;ENSMUSP00000097561|VEGA:OTTMUSP00000016107	3.90649e+06	5.91	0.01	1	1	2	TFIEK
152	Ras-related protein Rap-2a OS=Mus musculus GN=Rap2a PE=1 SV=2	IPI00396701.3|SWISS-PROT:Q80ZJ1-1|ENSEMBL:ENSMUSP00000056433|REFSEQ:NP_083795|VEGA:OTTMUSP00000018473	20642.5	4.73	2.73	1	1	2	TFIEK
152	gi|156713460|ref|NP_001096140.1| T-cell activation kelch repeat protein isoform b	IPI00828378.1|SWISS-PROT:Q3UQV5-2|ENSEMBL:ENSMUSP00000113739|REFSEQ:NP_001096140|VEGA:OTTMUSP00000038183	60347.1	5.93	0.96	1	1	2	TFIEK
152	gi|26328871|dbj|BAC28174.1| unnamed protein product	IPI00227757.2|SWISS-PROT:Q80TI0-4|ENSEMBL:ENSMUSP00000048126|REFSEQ:NP_766356|VEGA:OTTMUSP00000041911	101086	5.9	0.57	1	1	2	TFIEK
152	gi|12857558|dbj|BAB31042.1| unnamed protein product	IPI00555002.1|SWISS-PROT:Q80ZJ1-2	11944.7	5.4	4.76	1	1	2	TFIEK
152	DNA-dependent protein kinase catalytic subunit OS=Mus musculus GN=Prkdc PE=1 SV=2	IPI00123886.1|SWISS-PROT:P97313-1|TREMBL:Q91UZ3|ENSEMBL:ENSMUSP00000023352|REFSEQ:NP_035289	471388	6.7	0.12	1	1	2	TFIEK
152	gi|63556710|ref|XP_357730.3| PREDICTED: similar to novel androgen binding protein (Abp) family member	IPI00875986.1|ENSEMBL:ENSMUSP00000103729;ENSMUSP00000103732|REFSEQ:XP_357730;XP_895990	10103.7	4.61	5.38	1	1	2	TFIEK
152	gi|63556729|ref|XP_486539.2| PREDICTED: similar to novel androgen binding protein (Abp) family member	IPI00409352.2|REFSEQ:XP_486539	10016.6	4.84	5.38	1	1	2	TFIEK
152	gi|63556732|ref|XP_620465.1| PREDICTED: similar to novel androgen binding protein (Abp) family member	IPI00606140.1|REFSEQ:XP_620465	10103.7	4.61	5.38	1	1	2	TFIEK
152	gi|123232573|emb|CAM24264.1| titin	IPI00750701.1|TREMBL:A2AT56|ENSEMBL:ENSMUSP00000107477|VEGA:OTTMUSP00000014223	913531	5.45	0.06	1	1	2	TFIEK
152	T-complex protein 1 subunit zeta OS=Mus musculus GN=Cct6a PE=1 SV=3	IPI00116281.3|SWISS-PROT:P80317|TREMBL:Q3TI05;Q3TI62;Q3TIX8;Q3TW97;Q52KG9;Q8VEI1|ENSEMBL:ENSMUSP00000031402|REFSEQ:NP_033968	58004.3	6.63	0.94	1	1	2	TFIEK
152	gi|47125533|gb|AAH70451.1| Gramd1b protein	IPI00845535.1|SWISS-PROT:Q80TI0-3|ENSEMBL:ENSMUSP00000112564|VEGA:OTTMUSP00000041914	84836.3	5.68	0.68	1	1	2	TFIEK
152	gi|77812697|ref|NP_035782.3| titin isoform N2-A	IPI00604969.3|TREMBL:Q812E1|ENSEMBL:ENSMUSP00000107513|REFSEQ:NP_035782|VEGA:OTTMUSP00000016106	3716016	6.03	0.01	1	1	2	TFIEK
152	Gramd1b Isoform 2 of GRAM domain-containing protein 1B	IPI00845682.1|SWISS-PROT:Q80TI0-2|ENSEMBL:ENSMUSP00000112417|VEGA:OTTMUSP00000041915	81034.2	5.53	0.72	1	1	2	TFIEK
152	Kelch repeat and BTB domain-containing protein 8 OS=Mus musculus GN=Kbtbd8 PE=2 SV=1	IPI00270854.7|SWISS-PROT:Q3UQV5-1|ENSEMBL:ENSMUSP00000032107|REFSEQ:NP_001008785|VEGA:OTTMUSP00000038182	68660.4	5.85	0.83	1	1	2	TFIEK
152	gi|94380146|ref|XP_001001188.1| PREDICTED: similar to novel androgen binding protein (Abp) family member	IPI00756538.1|REFSEQ:XP_001001188	10051.6	4.7	5.38	1	1	2	TFIEK
152	gi|149274598|ref|XP_998942.2| PREDICTED: similar to novel androgen binding protein (Abp) family member	IPI00750851.2|REFSEQ:XP_998942	10118.7	4.75	5.38	1	1	2	TFIEK
152	Gramd1b Isoform 1 of GRAM domain-containing protein 1B	IPI00845844.2|SWISS-PROT:Q80TI0-1|ENSEMBL:ENSMUSP00000112489|VEGA:OTTMUSP00000041912	88330.9	5.72	0.65	1	1	2	TFIEK
152	gi|123858156|emb|CAM15731.1| centrosomal protein 27	IPI00515474.1|SWISS-PROT:Q9CQS9-2|TREMBL:A2AKI1|ENSEMBL:ENSMUSP00000106334|VEGA:OTTMUSP00000016640	23622.5	6.12	2.48	1	1	2	TFIEK
152	2210012G02Rik 26 kDa protein	IPI00655212.4|ENSEMBL:ENSMUSP00000054142	26274.6	10.02	2.19	1	1	2	TFIEK
152	Gramd1b Protein	IPI00894912.1|VEGA:OTTMUSP00000041913	56590.5	5.3	1.02	1	1	2	TFIEK
152	Ras-related protein Rap-2c OS=Mus musculus GN=Rap2c PE=1 SV=1	IPI00466588.3|SWISS-PROT:Q8BU31|TREMBL:A2AD86|ENSEMBL:ENSMUSP00000058391|REFSEQ:NP_766001;XP_001477954|VEGA:OTTMUSP00000019067	20744.8	4.87	2.73	1	1	2	TFIEK
152	Uncharacterized protein C1orf83 homolog OS=Mus musculus PE=2 SV=2	IPI00113284.2|SWISS-PROT:Q8R2M0|ENSEMBL:ENSMUSP00000030362;ENSMUSP00000059741|REFSEQ:NP_079893|VEGA:OTTMUSP00000008815;OTTMUSP00000008897	24200.3	10.05	2.42	1	1	2	TFIEK
153	Peptidyl-prolyl cis-trans isomerase D OS=Mus musculus GN=Ppid PE=1 SV=3	IPI00132966.3|SWISS-PROT:Q9CR16|TREMBL:Q3UB60;Q8BMX6|ENSEMBL:ENSMUSP00000029382|REFSEQ:NP_080628|VEGA:OTTMUSP00000037639	40742.6	7.07	15.41	5	4	8	HVVFGQVIK,ILLISEDLK,LQPIALSCVLNIGACK,LCVIAECGELK,IVLELFADIVPK
154	Cytosolic non-specific dipeptidase OS=Mus musculus GN=Cndp2 PE=1 SV=1	IPI00315879.1|SWISS-PROT:Q9D1A2|TREMBL:Q3TA80;Q3TG71;Q3U7B9|ENSEMBL:ENSMUSP00000025546|REFSEQ:NP_075638	52767.3	5.43	3.58	1	1	1	EGGSIPVTLTFQEATGK
155	Ran-specific GTPase-activating protein OS=Mus musculus GN=Ranbp1 PE=1 SV=2	IPI00321978.3|SWISS-PROT:P34022|TREMBL:O08846;Q3U6M5|ENSEMBL:ENSMUSP00000111309|REFSEQ:NP_035369|VEGA:OTTMUSP00000031864	23596.4	5.15	60.59	12	3	83	HYITPMMELKPNAGSDR,FASENDLPEWK,LEALSVR,FLNAENAQK,TKFEECR,ICANHYITPMMELKPNAGSDR,AWVWNTHADFADECPKPELLAIR,DSHEDHDTSTENADESNHDPQFEPIVSLPEQEIK,TLEEDEEELFK
156	Heat shock cognate 71 kDa protein OS=Mus musculus GN=Hspa8 PE=1 SV=1	IPI00323357.3|SWISS-PROT:P63017|TREMBL:Q3KQJ4;Q3TB63;Q3TEK2;Q3TF16;Q3TH04;Q3TH56;Q3TQ13;Q3TRH3;Q3TZJ3;Q3U9L2;Q3UBA6;Q3UDS0;Q3ULM1|ENSEMBL:ENSMUSP00000015800|REFSEQ:NP_112442|VEGA:OTTMUSP00000039133	70871.1	5.37	60.06	50	2	300	NTTIPTK,NQTAEKEEFEHQQK,CNEIISWLDK,NSLESYAF,VCNPIITK,LYQSAGGMPGGMPGGFPGGGAPPSGGASSGPTIEEVD,FDDAVVQSDMK,RFDDAVVQSDMK,ARFEELNADLFR,VQVEYK,QTQTFTTYSDNQPGVLIQVYEGER,TTPSYVAFTDTER,HWPFMVVNDAGRPK,IPKIQKLLQDFFNGK,NSLESYAFNMK,SQIHDIVLVGGSTR,MVNHFIAEFK,EIAEAYLGK,DNNLLGK,DAGTIAGLNVLR,STAGDTHLGGEDFDNR,SFYPEEVSSMVLTKMKEIAEAYLGK,MKEIAEAYLGK,SINPDEAVAYGAAVQAAILSGDK,SFYPEEVSSMVLTK,IINEPTAAAIAYGLDK,FEELNADLFR,TTY…
157	Ras suppressor protein 1 OS=Mus musculus GN=Rsu1 PE=2 SV=3	IPI00555071.2|SWISS-PROT:Q01730	31550.3	8.86	8.66	1	1	2	NLEVLNFFNNQIEELPTQISSLQK
157	gi|74139442|dbj|BAE40861.1| unnamed protein product	IPI00652828.1|TREMBL:Q3TFN7	27608	6.08	9.68	1	1	2	NLEVLNFFNNQIEELPTQISSLQK
157	gi|123233232|emb|CAM27470.1| Ras suppressor protein 1	IPI00331321.1|TREMBL:Q9D031|ENSEMBL:ENSMUSP00000028059|REFSEQ:NP_033131|VEGA:OTTMUSP00000012055	31461.2	8.56	8.66	1	1	2	NLEVLNFFNNQIEELPTQISSLQK
157	gi|123233233|emb|CAM27471.1| Ras suppressor protein 1	IPI00755220.1|TREMBL:A2AUR7;Q9CSE4;Q9CUS2|ENSEMBL:ENSMUSP00000110439|VEGA:OTTMUSP00000012057	29542.9	7.84	9.23	1	1	2	NLEVLNFFNNQIEELPTQISSLQK
157	gi|123233231|emb|CAM27469.1| Ras suppressor protein 1	IPI00752339.1|TREMBL:B1AYQ0|VEGA:OTTMUSP00000012056	12634.6	6.9	21.43	1	1	2	NLEVLNFFNNQIEELPTQISSLQK
158	gi|149258744|ref|XP_001473700.1| PREDICTED: similar to LOC654472 protein	IPI00756025.1|REFSEQ:XP_001473700	35847.2	7.07	46.25	22	0	109	QASEGPLK,IVSNASCTTN,YDDIKK,YDNSLK,GILGYTEDQVVS,GAAQNIIPASTGAAK,PSADAPMFVMGVNHEK,IVSNASCTTNCLAPLAK,LTGMAFR,VEIVAINDPFIDLN,VIPELNGK,GLMTTVHAITATQK,EGLMTTVHAITATQK,GILGYTEDQVVSCDFNSNSH,VVDLMAYMASKE,VVDLMAYMASK,MFQYDSTHGK
159	gi|123220016|emb|CAM22590.1| seryl-aminoacyl-tRNA synthetase	IPI00225307.1|TREMBL:Q8C483|ENSEMBL:ENSMUSP00000099685|REFSEQ:NP_035449|VEGA:OTTMUSP00000007719	61167	7.13	10.07	3	1	7	VLDLDLFR,EAVGDDESVPENVLNFDDLTADALAALK,EVMQEVAQLSQFDEELYK
159	Seryl-tRNA synthetase, cytoplasmic OS=Mus musculus GN=Sars PE=2 SV=3	IPI00469317.4|SWISS-PROT:P26638|TREMBL:A2AFR8;Q3U6F6;Q3U8N1|ENSEMBL:ENSMUSP00000088041|VEGA:OTTMUSP00000007718	58388.7	5.95	10.55	3	1	7	VLDLDLFR,EAVGDDESVPENVLNFDDLTADALAALK,EVMQEVAQLSQFDEELYK
159	gi|123220017|emb|CAM22591.1| seryl-aminoacyl-tRNA synthetase	IPI00648308.1|TREMBL:A2AFS0|ENSEMBL:ENSMUSP00000088040|VEGA:OTTMUSP00000007721	40163.5	5.2	15.34	3	1	7	VLDLDLFR,EAVGDDESVPENVLNFDDLTADALAALK,EVMQEVAQLSQFDEELYK
160	Proteasome subunit alpha type-4 OS=Mus musculus GN=Psma4 PE=1 SV=1	IPI00277001.4|SWISS-PROT:Q9R1P0|TREMBL:Q3TL95;Q3UCF0|ENSEMBL:ENSMUSP00000034848|REFSEQ:NP_036096	29470.8	7.58	44.44	9	9	55	TTIFSPEGR,VEIATLTR,LLDEVFFSEK,HYGFQLYQSDPSGNYGGWK,SALALAVK,YLLQYQEPIPCEQLVTALCDIK,LNEDMACSVAGITSDANVLTNELR,ATCIGNNSAAAVSMLK
161	6-phosphogluconate dehydrogenase, decarboxylating OS=Mus musculus GN=Pgd PE=2 SV=3	IPI00466919.7|SWISS-PROT:Q9DCD0|TREMBL:A2AH73;Q3UAG2;Q91YT9|ENSEMBL:ENSMUSP00000081141|REFSEQ:NP_001074743|VEGA:OTTMUSP00000011754	53247.2	6.81	37.27	15	15	92	GILFVGSGVSGGEEGAR,SAVDNCQDSWR,DYFGAHTYELLTKPGEFIHTNWTGHGGSVSSSSYNA,LVPLLDTGDIIIDGGNSEYR,VGTGEPCCDWVGDEGAGHFVK,YGPSLMPGGNKEAWPHIKAIFQAIAAK,AGQAVDDFIEK,AIFQAIAAK,YGPSLMPGGNK,VDDFLANEAK,NPELQNLLLDDFFK,HEMLPANLIQAQR
161	gi|14250422|gb|AAH08646.1| Phosphogluconate dehydrogenase	IPI00894579.1|TREMBL:Q91V28|VEGA:OTTMUSP00000042821	53261.2	6.81	37.27	15	15	92	GILFVGSGVSGGEEGAR,SAVDNCQDSWR,DYFGAHTYELLTKPGEFIHTNWTGHGGSVSSSSYNA,LVPLLDTGDIIIDGGNSEYR,VGTGEPCCDWVGDEGAGHFVK,YGPSLMPGGNKEAWPHIKAIFQAIAAK,AGQAVDDFIEK,AIFQAIAAK,YGPSLMPGGNK,VDDFLANEAK,NPELQNLLLDDFFK,HEMLPANLIQAQR
162	gi|3642631|gb|AAC36507.1| cytoskeletal beta-actin	IPI00856609.1|TREMBL:O89054	15209.3	4.57	37.5	3	0	4	LFQPSFLGMESCGIHETTFNSIMK,LCYVALDFEQEMATAASSSSLEK,CPEALFQPSFLGMESCGIHETTFNSIMK
163	Ptgr2 6 kDa protein	IPI00918290.1|VEGA:OTTMUSP00000043325	6334.27	5.05	32.14	1	0	1	VEEFSLPDALNEGQVQVR
164	gi|123232318|emb|CAM18937.1| glutathione synthetase	IPI00754965.1|TREMBL:A2AQN9;Q3TF63|VEGA:OTTMUSP00000017227	19621.4	5.9	18.99	3	0	5	ALAEGVLLR,HVLNVLNK,QIEINTISASFGGLASR
165	Adenine phosphoribosyltransferase OS=Mus musculus GN=Aprt PE=2 SV=1	IPI00128491.1|SWISS-PROT:P08030	19736	6.31	23.89	3	0	9	LGPIPFFSLLQYD,GFLFGPSLAQELGVGCVLIR,IDYIAGLDSR
166	D-3-phosphoglycerate dehydrogenase OS=Mus musculus GN=Phgdh PE=1 SV=3	IPI00225961.5|SWISS-PROT:Q61753|ENSEMBL:ENSMUSP00000064755|REFSEQ:NP_058662|VEGA:OTTMUSP00000032394	56585.5	6.12	7.69	3	3	5	ILQDGGLQVVEK,GTIQVVTQGTSLK,NAGTCLSPAVIVGLLR
167	gi|126540587|emb|CAM46075.1| von Hippel-Lindau binding protein 1	IPI00830479.1|TREMBL:Q3TIR6|ENSEMBL:ENSMUSP00000109704|VEGA:OTTMUSP00000022837	14653.1	8.94	22.31	2	0	5	LHLGIPEAVFVEDVDSFMK,FLLADNLYCK
168	gi|66364570|gb|AAH96042.1| Gapdh protein	IPI00380923.3|TREMBL:Q4VBD1	14929.8	5.32	76.47	18	0	81	VGVNGFGR,QASEGPLK,SSTFDAGAGIALNDNFVK,GILGYTEDQVVS,VEIVAINDPFIDLN,SHSSTFDAGAGIALNDNFVK,GILGYTEDQVVSCDFNSNSH,VVDLMAYMASKE,VVDLMAYMASK,MFQYDSTHGK,GILGYTEDQVVSCDFNSNSHSSTFDAGAGIALNDNFVK,LISWYDNEYGY,LISWYDNEYGYSNR
169	GDP-L-fucose synthase OS=Mus musculus GN=Tsta3 PE=2 SV=3	IPI00133690.2|SWISS-PROT:P23591|TREMBL:Q5HZI6|ENSEMBL:ENSMUSP00000023231|REFSEQ:NP_112478	35877.6	6.26	24.61	5	5	13	VVADGAGLPGEEWVFVSSK,ILVTGGSGLVGR,NVHINDNVLHSAFEVGAR,ETCTWFTDNYEQAR,DADLTDAAQTQALFQK
170	Plastin-2 OS=Mus musculus GN=Lcp1 PE=1 SV=4	IPI00118892.6|SWISS-PROT:Q61233|TREMBL:Q3TJX0;Q3U6N7;Q3U6Z1;Q3U9M7|ENSEMBL:ENSMUSP00000106541|REFSEQ:NP_032905|VEGA:OTTMUSP00000029452;OTTMUSP00000029453;OTTMUSP00000029783	70149.3	5.2	3.99	1	1	1	ISTSLPVLDLIDAIQPGSINYDLLK
171	NudC domain-containing protein 2 OS=Mus musculus GN=Nudcd2 PE=1 SV=1	IPI00461281.2|SWISS-PROT:Q9CQ48|ENSEMBL:ENSMUSP00000020578|REFSEQ:NP_080299|VEGA:OTTMUSP00000005603	17659.9	4.99	11.46	1	1	3	ENPGFDFSGAEISGNYTK
172	gi|170016071|ref|NP_001116147.1| zinc finger, CCHC domain containing 2 isoform B	IPI00464136.5|SWISS-PROT:Q69ZB8-2|ENSEMBL:ENSMUSP00000108382;ENSMUSP00000113128|REFSEQ:NP_001116147|VEGA:OTTMUSP00000033416	123322	6.49	2.77	1	1	1	VAQTIAVKPPAETVSLGTEDGNLLEAALTSHK
172	Zinc finger CCHC domain-containing protein 2 OS=Mus musculus GN=Zcchc2 PE=1 SV=3	IPI00848811.1|SWISS-PROT:Q69ZB8-1|ENSEMBL:ENSMUSP00000053300;ENSMUSP00000113974|REFSEQ:NP_001116148|VEGA:OTTMUSP00000033415	124517	6.38	2.74	1	1	1	VAQTIAVKPPAETVSLGTEDGNLLEAALTSHK
173	gi|12963697|ref|NP_075969.1| fumarylacetoacetate hydrolase domain containing 1	IPI00653743.1|TREMBL:Q3UQY4|ENSEMBL:ENSMUSP00000055827|REFSEQ:NP_075969	25172.2	7.58	33.04	4	4	6	STVLSEPVLFLKPSTAYAPEGSPVLMPAYCR,NLHHEVELGVLLGK,IITLEEGDLILTGTPK,SFTSSCPVSAFVPK
173	Fumarylacetoacetate hydrolase domain-containing protein 1 OS=Mus musculus GN=Fahd1 PE=2 SV=1	IPI00468850.1|SWISS-PROT:Q8R0F8	25158.2	7.58	33.04	4	4	6	STVLSEPVLFLKPSTAYAPEGSPVLMPAYCR,NLHHEVELGVLLGK,IITLEEGDLILTGTPK,SFTSSCPVSAFVPK
174	gi|26346296|dbj|BAC36799.1| unnamed protein product	IPI00404017.1|TREMBL:Q8BPA1|ENSEMBL:ENSMUSP00000065472	31422.1	8.89	23.05	3	0	8	VQNATLAVANITNADSATR,GPGLFFILPCTDSLIK,NLSQILSDREEIAHHMQSTLDDATDDWGIK
175	Car1 10 kDa protein	IPI00881642.1|VEGA:OTTMUSP00000032610	9871.87	6	75	29	0	196	ADGLAILGVLMK,YSSASEAISK,LTQFHFHWGNSNDHG,GELHLVHWNSAK,YSGELHLVHWNSAK,SGELHLVHWNSAK,GGPLADSY,YSGELHLVH,GGPLADSYR,YSSASEAISKADGLAILGVLMK,TQFHFHWGNSNDHGSEHTVDGTR,YSGELHLVHWN,LTQFHFHWGN,LTQFHFHWGNSNDHGSEH,WGNSNDHGSEHTVDGTR,LTQFHFHWGNSNDHGSEHTVDGTR,LTQFHFH,PLADSYR
176	- 22 kDa protein	IPI00605090.5|ENSEMBL:ENSMUSP00000087012	21856.3	5.87	19.12	3	0	10	LLLINNAATLGDVSK,TVVNISSLCALQPYKGWGLYCAGK,TVVNISSLCALQPYK
177	gi|148693496|gb|EDL25443.1| mCG49917	IPI00889916.1|ENSEMBL:ENSMUSP00000111644|REFSEQ:XP_897590;XP_920554	19474.2	4.88	8.14	2	0	17	DLISHDELFSDIYK
178	14-3-3 protein zeta/delta OS=Mus musculus GN=Ywhaz PE=1 SV=1	IPI00116498.1|SWISS-PROT:P63101|TREMBL:Q3UA58|ENSEMBL:ENSMUSP00000022894;ENSMUSP00000105990;ENSMUSP00000105991|REFSEQ:NP_035870|VEGA:OTTMUSP00000018478;OTTMUSP00000018479;OTTMUSP00000018480	27771.1	4.73	37.96	10	2	53	VFYLK,DSTLIMQLLR,NLLSVAYK,EMQPTHPIR,DICNDVLSLLEK,GIVDQSQQAYQEAFEISK,FLIPNASQPESK,TAFDEAIAELDTLSEESYK
179	Beta-soluble NSF attachment protein OS=Mus musculus GN=Napb PE=1 SV=2	IPI00311515.2|SWISS-PROT:P28663|TREMBL:A2APW8|ENSEMBL:ENSMUSP00000028926|REFSEQ:NP_062606|VEGA:OTTMUSP00000016726	33556.9	5.32	3.69	1	0	2	LDQWLTTMLLR
180	gi|149263021|ref|XP_001475215.1| PREDICTED: similar to Glyceraldehyde-3-phosphate dehydrogenase (GAPDH) isoform 1	IPI00848511.1|ENSEMBL:ENSMUSP00000110991|REFSEQ:XP_001475215;XP_001475237;XP_001475256	35826	8.15	68.47	50	0	285	VGVNGFGR,QASEGPLK,IVSNASCTTN,RVIISAPSADAPMFVMGVNHEK,YDDIKK,YDNSLK,SSTFDAGAGIALNDNFVK,GILGYTEDQVVS,PSADAPMFVMGVNHEK,VSVVDLTCR,IVSNASCTTNCLAPLAK,LTGMAFR,VEIVAINDPFIDLN,VIHDNFGIVEGLMTTVH,VIISAPSADAPMFVMGVNHEK,VIPELNGK,GLMTTVHAITATQK,VEGLMTTVHAITATQK,PITIFQER,EGLMTTVHAITATQK,SHSSTFDAGAGIALNDNFVK,LVINGKPITIFQERDPTNIK,INGKPITIFQERDPTNIK,GILGYTEDQVVSCDFNSNSH,INGKPITIFQER,VVDLMAYMASKE,VPTPNVSVVDLTCR,LVIN…
181	Usp5 23 kDa protein	IPI00881643.1|VEGA:OTTMUSP00000033837	23477.5	6.96	33.01	8	0	27	IVILPDYLEIAR,ENLWLNLTDGSILCGR,VTSAVEALLSADSASR,KQEVQAWDGEVR,DRVTSAVEALLSADSASR,DGLGGLPDIVR
182	Eif4a3 Eukaryotic translation initiation factor 4A, isoform 3	IPI00648352.2|TREMBL:A2AFK7|ENSEMBL:ENSMUSP00000101860;ENSMUSP00000101861|VEGA:OTTMUSP00000004065	44480.2	6.08	4.1	1	0	1	GIYAYGFEKPSAIQQR
182	gi|187957004|gb|AAI58084.1| EG434080 protein	IPI00407909.1|TREMBL:B2RY38|REFSEQ:XP_485817	46959.3	7.62	3.89	1	0	1	GIYAYGFEKPSAIQQR
182	gi|149255724|ref|XP_001479951.1| PREDICTED: similar to Chain C, Structure Of The Human Exon Junction Complex With A Trapped Dead-Box Helicase Bound To Rna	IPI00849305.1|REFSEQ:XP_001479951	31467.1	8.35	5.73	1	0	1	GIYAYGFEKPSAIQQR
182	Eukaryotic initiation factor 4A-III OS=Mus musculus GN=Eif4a3 PE=2 SV=3	IPI00126716.3|SWISS-PROT:Q91VC3|TREMBL:Q3TEZ8;Q3UD29;Q8BVY3|ENSEMBL:ENSMUSP00000026667|REFSEQ:NP_619610|VEGA:OTTMUSP00000004064	46840	6.3	3.89	1	0	1	GIYAYGFEKPSAIQQR
182	gi|218505708|ref|NP_001136206.1| predicted gene, EG668137	IPI00918622.1|ENSEMBL:ENSMUSP00000075207|REFSEQ:NP_001136206	46854.1	7.02	3.89	1	0	1	GIYAYGFEKPSAIQQR
182	Eif4a2 11 kDa protein	IPI00857870.1|VEGA:OTTMUSP00000031669	10885.1	5.59	16.49	1	0	1	GIYAYGFEKPSAIQQR
182	gi|148665243|gb|EDK97659.1| eukaryotic translation initiation factor 4A2, isoform CRA_e	IPI00857990.1|VEGA:OTTMUSP00000031668	10798.1	5.59	16.67	1	0	1	GIYAYGFEKPSAIQQR
182	gi|83021886|ref|XP_923606.1| PREDICTED: similar to Chain C, Structure Of The Human Exon Junction Complex With A Trapped Dead-Box Helicase Bound To Rna	IPI00458502.3|REFSEQ:XP_923606	46846.1	7.02	3.89	1	0	1	GIYAYGFEKPSAIQQR
183	Ornithine decarboxylase antizyme 2 OS=Mus musculus GN=Oaz2 PE=2 SV=2	IPI00114851.1|SWISS-PROT:O08608|ENSEMBL:ENSMUSP00000045059|REFSEQ:NP_035082	21025.2	5.36	5.29	1	1	1	DPSLSALIYK
184	Proteasome subunit alpha type-5 OS=Mus musculus GN=Psma5 PE=1 SV=1	IPI00131407.1|SWISS-PROT:Q9Z2U1|TREMBL:Q3TUI9;Q3TUX3;Q3UPK6|ENSEMBL:ENSMUSP00000088057|REFSEQ:NP_036097|VEGA:OTTMUSP00000007772	26411	4.74	42.74	9	9	44	ITSPLMEPSSIEK,IGCAMSGLIADAK,IVEIDAHIGCAMSGLIADAK,GVNTFSPEGR,GPQLFHMDPSGTFVQCDAR,LFQVEYAIEAIK,EELEEVIKDI,AIGSASEGAQSSLQEVYHK
184	gi|148689471|gb|EDL21418.1| mCG13747	IPI00757768.1|REFSEQ:XP_992657	26474.1	4.79	42.74	9	9	44	ITSPLMEPSSIEK,IGCAMSGLIADAK,IVEIDAHIGCAMSGLIADAK,GVNTFSPEGR,GPQLFHMDPSGTFVQCDAR,LFQVEYAIEAIK,EELEEVIKDI,AIGSASEGAQSSLQEVYHK
184	gi|94388526|ref|XP_001002751.1| PREDICTED: similar to zeta proteasome chain; PSMA5 isoform 2	IPI00122562.3|ENSEMBL:ENSMUSP00000078625|REFSEQ:XP_001002751	26402	4.83	42.74	9	9	44	ITSPLMEPSSIEK,IGCAMSGLIADAK,IVEIDAHIGCAMSGLIADAK,GVNTFSPEGR,GPQLFHMDPSGTFVQCDAR,LFQVEYAIEAIK,EELEEVIKDI,AIGSASEGAQSSLQEVYHK
185	Ras-related protein Rab-1B OS=Mus musculus GN=Rab1b PE=1 SV=1	IPI00133706.1|SWISS-PROT:Q9D1G1|TREMBL:Q0PD66;Q3V3C2|ENSEMBL:ENSMUSP00000025804|REFSEQ:NP_083852	22187.2	5.55	13.43	2	1	3	LLLIGDSGVGK,EFADSLGVPFLETSAK
186	Hspa8 13 kDa protein	IPI00886370.1|VEGA:OTTMUSP00000039135	12814.5	7.85	80.17	11	0	80	FDDAVVQSDMK,RFDDAVVQSDMK,VQVEYK,TTPSYVAFTDTER,HWPFMVVNDAGRPK,NQVAMNPTNTVFDAK,GPAVGIDLGTTYSCVGVFQHGK,VEIIANDQGNR
187	gi|26350511|dbj|BAC38895.1| unnamed protein product	IPI00649804.2|TREMBL:Q8C3Z4	45526.8	5.68	4.47	1	1	1	LGPSDYFGEIALLMNRPR
187	cAMP-dependent protein kinase type I-alpha regulatory subunit OS=Mus musculus GN=Prkar1a PE=1 SV=3	IPI00762049.2|SWISS-PROT:Q9DBC7|TREMBL:A2AI68;Q3UBA7;Q9CS50|ENSEMBL:ENSMUSP00000056500;ENSMUSP00000102288|REFSEQ:NP_068680|VEGA:OTTMUSP00000003353;OTTMUSP00000003354	43185.1	5.27	4.72	1	1	1	LGPSDYFGEIALLMNRPR
187	gi|74177287|dbj|BAE34559.1| unnamed protein product	IPI00119575.3|TREMBL:Q3TYK4|ENSEMBL:ENSMUSP00000020932	57280.9	6.47	3.53	1	1	1	LGPSDYFGEIALLMNRPR
188	gi|75517063|gb|AAI04336.1| Jag2 protein	IPI00655109.1|TREMBL:Q3MI13	14529.8	8.66	36.96	4	0	9	LGFITNNSSK,LGFGGPVGPEAGLEVFGTAYCSALYLR,AVVVGFDPHFSYMK
189	V-type proton ATPase subunit B, brain isoform OS=Mus musculus GN=Atp6v1b2 PE=1 SV=1	IPI00119113.3|SWISS-PROT:P62814|TREMBL:B0LAC8|ENSEMBL:ENSMUSP00000006435|REFSEQ:NP_031535|VEGA:OTTMUSP00000031184	56550.8	5.57	17.42	5	4	11	IPIFSAAGLPHNEIAAQICR,TSCEFTGDILR,IYPEEMIQTGISAIDGMNSIAR,GPVVLAEDFLDIMGQPINPQCR,QIYPPINVLPSLSR
190	gi|149267427|ref|XP_126432.5| PREDICTED: similar to ubiquitin A-52 residue ribosomal protein fusion product 1	IPI00849015.1|REFSEQ:XP_126432;XP_921350	16444.7	6.4	6.25	1	0	5	EGIPPDQQR
191	gi|123258866|emb|CAM26997.1| aminopeptidase puromycin sensitive	IPI00648932.1|TREMBL:A2A9T5|VEGA:OTTMUSP00000002372	23654.2	6.16	11.43	2	0	2	VALSNMNVIDR,YAAVTQFEATDAR
192	Leukotriene A-4 hydrolase OS=Mus musculus GN=Lta4h PE=1 SV=3	IPI00229527.7|SWISS-PROT:P24527	69020.9	5.98	51.88	33	33	116	VVINGQEVK,TLVWSEK,SLSNVIAHEISHSWTGNLVTNK,EEDLSSFSIADLKDLSSHQLNEFLAQVLQK,ELVALMSAIR,YTLGESQGYK,QHPYLFSQCQAIHCR,DVDPDVAYSSIPYEK,DLAAFDK,SANEFSETESMLK,HFHALGGWGELQNTIK,EEDLSSFSIADLK,DLSSHQLNEFLAQVLQK,TFGESHPFTK,MQEVYNFNAINNSEIR,TWDHFWLNEGHTVYLER,LTYTAEVSVPK,GSPMEISLPIALSK,SSALQWLTPEQTSGK,TLTGTAALTVQSQEENLR,ASMHPVTAMLVGR,PEVADTCSLASPASVCR,WEEAIPLALK,AILPCQDTPSVK,DLSSHQLNEFLAQVLQKAPLPLGHIKR
192	gi|116734870|ref|NP_032543.2| leukotriene A4 hydrolase	IPI00798439.1|TREMBL:Q3UY71|ENSEMBL:ENSMUSP00000016033|REFSEQ:NP_032543	69050.9	5.98	51.88	33	33	116	VVINGQEVK,TLVWSEK,SLSNVIAHEISHSWTGNLVTNK,EEDLSSFSIADLKDLSSHQLNEFLAQVLQK,ELVALMSAIR,YTLGESQGYK,QHPYLFSQCQAIHCR,DVDPDVAYSSIPYEK,DLAAFDK,SANEFSETESMLK,HFHALGGWGELQNTIK,EEDLSSFSIADLK,DLSSHQLNEFLAQVLQK,TFGESHPFTK,MQEVYNFNAINNSEIR,TWDHFWLNEGHTVYLER,LTYTAEVSVPK,GSPMEISLPIALSK,SSALQWLTPEQTSGK,TLTGTAALTVQSQEENLR,ASMHPVTAMLVGR,PEVADTCSLASPASVCR,WEEAIPLALK,AILPCQDTPSVK,DLSSHQLNEFLAQVLQKAPLPLGHIKR
193	Heat shock protein HSP 90-alpha OS=Mus musculus GN=Hsp90aa1 PE=1 SV=4	IPI00330804.4|SWISS-PROT:P07901|TREMBL:A0PJ91;B7ZC49;B7ZC50;Q3TJU7;Q3TKA2;Q3TKB9;Q3TKG0;Q3UIF3;Q80Y52;Q8C2A9;Q8C5U3|ENSEMBL:ENSMUSP00000021698;ENSMUSP00000091921|REFSEQ:NP_034610|VEGA:OTTMUSP00000021333;OTTMUSP00000021334	84787.9	4.93	17.33	10	8	11	EDQTEYLEER,HFSVEGQLEFR,SLTNDWEEHLAVK,HGLEVIYMIEPIDEYCVQQLK,ALLFVPR,HSQFIGYPITLFVEK,RAPFDLFENR,NPDDITNEEYGEFYK,HIYFITGETK,HLEINPDHSIIETLR
194	Mtss1l 70 kDa protein	IPI00880981.1|VEGA:OTTMUSP00000034297	70084.3	6.88	5.82	1	1	1	LSLPNTAWGSQSPEVASYGGGAAVGLATEDEEQQLAAN
194	gi|149259279|ref|XP_001477847.1| PREDICTED: similar to CDNA sequence BC060632	IPI00720015.2|REFSEQ:XP_001477847	78941.3	8.22	5.16	1	1	1	LSLPNTAWGSQSPEVASYGGGAAVGLATEDEEQQLAAN
194	MTSS1-like protein OS=Mus musculus GN=Mtss1l PE=1 SV=1	IPI00387602.1|SWISS-PROT:Q6P9S0|ENSEMBL:ENSMUSP00000050211|REFSEQ:NP_941027|VEGA:OTTMUSP00000034296	76844	6.54	5.31	1	1	1	LSLPNTAWGSQSPEVASYGGGAAVGLATEDEEQQLAAN
195	gi|149272161|ref|XP_001487831.1| PREDICTED: similar to glyceraldehyde-3-phosphate-dehydrogenase isoform 1	IPI00659907.2|REFSEQ:XP_001487831	36123.4	7.1	40.6	24	0	143	VGVNGFGR,YDNSLK,SSTFDAGAGIALNDNFVK,GILGYTEDQVVS,VSVVDLTCR,VEIVAINDPFIDLN,VIPELNGK,PITIFQER,SHSSTFDAGAGIALNDNFVK,GILGYTEDQVVSCDFNSNSH,INGKPITIFQER,VVDLMAYMASKE,VPTPNVSVVDLTCR,LVINGKPITIFQERD,VVDLMAYMASK,MFQYDSTHGK,GILGYTEDQVVSCDFNSNSHSSTFDAGAGIALNDNFVK,LISWYDNEYGY,LVINGKPITIFQER
196	- 21 kDa protein	IPI00340165.5|ENSEMBL:ENSMUSP00000082571	20800.5	5.8	69.52	14	0	85	EWHHFLVVNMK,FREWHHFLVVNMK,VLTPTQVMNR,YVWLVYEQEQPLSCDEPILSNK,VDYAGVTVDELGK,LYEQLSGK,AGPLCLQEVDEPPQHALR,PSSISWDGLDPGK,VLTPTQVMNRPSSISWDGLDPGK,FKVETFR,GNDISSGTVLSDYVGSGPPSGTGLHR
197	ER lumen protein retaining receptor 1 OS=Mus musculus GN=Kdelr1 PE=2 SV=1	IPI00115317.1|SWISS-PROT:Q99JH8|ENSEMBL:ENSMUSP00000002855|REFSEQ:NP_598711|VEGA:OTTMUSP00000025260	24560.1	8.8	7.55	1	1	1	LDLFTNYISLYNTCMK
197	Kdelr1 16 kDa protein	IPI00831053.1|ENSEMBL:ENSMUSP00000103347|VEGA:OTTMUSP00000025261	15900.9	8.46	11.59	1	1	1	LDLFTNYISLYNTCMK
198	gi|118601013|ref|NP_033828.2| adenine phosphoribosyltransferase	IPI00625950.2|TREMBL:Q564P4;Q61319;Q6PK77;Q9DCY3|ENSEMBL:ENSMUSP00000006764|REFSEQ:NP_033828	19723.9	6.31	31.11	4	1	13	LGPIPFFSLLQYD,GFLFGPSLAQELGVGCVLIR,IDYIAGLDSR,SFPDFPIPGVLFR
199	- Corticosteroid-binding globulin (Fragment)	IPI00458284.1|TREMBL:Q7M0B1	21221.4	5.15	8.38	1	1	1	QGFQALMFLLQNLKLK
200	Scn3a sodium channel, voltage-gated, type III, alpha	IPI00831467.2|TREMBL:A2ASI5;Q3UF73;Q68V26|ENSEMBL:ENSMUSP00000065023;ENSMUSP00000097647|REFSEQ:NP_061202|VEGA:OTTMUSP00000013849	226876	5.6	1.1	1	1	1	DVGSENDFADDEHSTFEDSESR
201	gi|29165811|gb|AAH49134.1| Glia maturation factor, beta	IPI00467495.4|SWISS-PROT:Q9CQI3|TREMBL:A7VJ98;Q80X87|ENSEMBL:ENSMUSP00000078293;ENSMUSP00000107448|REFSEQ:NP_071306|VEGA:OTTMUSP00000028260	16824.2	5.07	42.66	3	1	9	VSYPLCFIFSSPVGCKPEQQMMYAGSK,LVVLDEELEGVSPDELKDELPER,NTEDLTEEWLR
202	gi|149251209|ref|XP_001476578.1| PREDICTED: similar to ubiquitin-conjugating enzyme UbcH7	IPI00849430.1|REFSEQ:XP_001476578	15679.2	9.6	13.43	2	0	11	GQVCLPVISAENWKPATK
203	gi|149251472|ref|XP_001003710.2| PREDICTED: similar to 14-3-3 protein theta-subtype	IPI00750197.2|REFSEQ:XP_001003710;XP_985470	20783.7	4.6	12.97	3	0	9	VFYLK,DSTLIMQLLR,EMQPTHPIR
204	gi|109732444|gb|AAI15877.1| Pfas protein	IPI00515543.3|TREMBL:Q14BH5;Q5SUR1|VEGA:OTTMUSP00000006165	11331.8	5.12	37.62	1	0	2	GLVPLHWADDDGNPTEQYPLNPNGSPGGIAGICSQDGR
205	gi|123244137|emb|CAM19431.1| enolase 1, alpha non-neuron	IPI00648821.1|TREMBL:Q6PHC1|ENSEMBL:ENSMUSP00000079045|VEGA:OTTMUSP00000011141;OTTMUSP00000042673	39782.5	5.86	70.22	23	0	124	GVPLYR,KVNVVEQEK,FGANAILGVSLAVCK,LAMQEFMILPVGASSFR,YDLDFK,YITPDQLADLYK,SFVQNYPVVSIEDPFDQDDWGAWQK,LMIEMDGTENK,HIADLAGNPEVILPVPAFNVINGGSHAGNK,IEEELGSK,VNVVEQEK,VNQIGSVTESLQACK,LAQSNGWGVMVSHR,SCNCLLLK,FTASAGIQVVGDDLTVTNPK,SGETEDTFIADLVVGLCTGQIK,AGYTDQVVIGMDVAASEFYR,DATNVGDEGGFAPNILENK
206	gi|1841857|gb|AAB47540.1| erythroid alpha-spectrin	IPI00323230.5|SWISS-PROT:P08032	279994	4.92	14.08	19	0	30	EDPLKDLNDLAQELISSGTFNIDQIEEK,TELNEAWDTLQGLTSDRK,TSDDIESAFQALAEGK,FQSADATGQELLDGNHEASEEIR,LIDNDHYDSENIAAIR,FLSDYDELSGWMK,EDPTFQALEDFGTELIDSGHR,HEVILADIASHEPR,GTQLYEANQLLQFENNAEDLKR,QQDFEEELAVNEIMLNNLEK,KHEAFLVDLNAFENSIK,TIGGVISSPELAEDLTGTEILLER,ANVQLQQYLADLHEAEAWIK,HWEQLLEASR,YSTIGLAQQWDQLHQLGMR,QEAFLENEDLGNSVGSVEALLQK,DLNDLAQELISSGTFNIDQIEEK,VADELLFEELLTPEGAHIR,KNDVLTLLSSINKDWWK
207	Tubulin alpha-1C chain OS=Mus musculus GN=Tuba1c PE=1 SV=1	IPI00403810.2|SWISS-PROT:P68373|TREMBL:Q3TIZ0;Q52L87|ENSEMBL:ENSMUSP00000051033|REFSEQ:NP_033474	49909.4	4.96	3.34	1	0	1	AVFVDLEPTVIDEVR
207	Tubulin alpha-1A chain OS=Mus musculus GN=Tuba1a PE=1 SV=1	IPI00110753.1|SWISS-PROT:P68369|ENSEMBL:ENSMUSP00000094778|REFSEQ:NP_035783|VEGA:OTTMUSP00000018539	50135.6	4.94	3.33	1	0	1	AVFVDLEPTVIDEVR
208	gi|26351667|dbj|BAC39470.1| unnamed protein product	IPI00458922.1|TREMBL:Q6P6I3;Q8C3L6;Q91YH6;Q99KA3|ENSEMBL:ENSMUSP00000006431|REFSEQ:NP_598918	56832.7	5.19	3.9	1	0	5	IPIFSAAGLPHNEIAAQICR
209	gi|26379384|dbj|BAC25416.1| unnamed protein product	IPI00229201.3|TREMBL:Q8CEV2|ENSEMBL:ENSMUSP00000091297	16459	7.67	31.41	7	0	28	YDDIKK,GILGYTEDQVVS,GAAQNIIPASTGAAK,VIPELNGK,GILGYTEDQVVSCDFNSNSH
210	Serine/threonine-protein phosphatase 6 regulatory subunit 3 OS=Mus musculus GN=Saps3 PE=1 SV=1	IPI00122858.1|SWISS-PROT:Q922D4-1|ENSEMBL:ENSMUSP00000025846|REFSEQ:NP_083732	94652.8	4.48	4.62	3	1	6	QEIIEQLLSNIFHK,QDVLNWLNEER,FADQDDIGNVSFDR
210	gi|148700994|gb|EDL32941.1| SAPS domain family, member 3, isoform CRA_a	IPI00720007.1|SWISS-PROT:Q922D4-2	92616.6	4.5	4.72	3	1	6	QEIIEQLLSNIFHK,QDVLNWLNEER,FADQDDIGNVSFDR
211	Dcun1d1 13 kDa protein	IPI00882278.1|VEGA:OTTMUSP00000035496;OTTMUSP00000035498	13197.9	4.58	25.22	3	0	14	LDVATDNFFQNPELYIR,TAVSCLSQNDWK
212	gi|149258772|ref|XP_001474802.1| PREDICTED: similar to Glyceraldehyde-3-phosphate dehydrogenase (GAPDH) isoform 2	IPI00849049.1|REFSEQ:XP_001474802;XP_001475391	31139.5	8.21	66.9	44	0	260	QASEGPLK,RVIISAPSADAPMFVMGVNHEK,YDDIKK,YDNSLK,SSTFDAGAGIALNDNFVK,GILGYTEDQVVS,GAAQNIIPASTGAAK,PSADAPMFVMGVNHEK,VSVVDLTCR,LTGMAFR,VIHDNFGIVEGLMTTVH,VIISAPSADAPMFVMGVNHEK,VIPELNGK,GLMTTVHAITATQK,VEGLMTTVHAITATQK,PITIFQER,EGLMTTVHAITATQK,SHSSTFDAGAGIALNDNFVK,LVINGKPITIFQERDPTNIK,INGKPITIFQERDPTNIK,GILGYTEDQVVSCDFNSNSH,INGKPITIFQER,VVDLMAYMASKE,VPTPNVSVVDLTCR,LVINGKPITIFQERD,VVDLMAYMASK,GILGYTEDQVVSC…
213	gi|56800195|emb|CAI35069.1| bleomycin hydrolase	IPI00551490.1|TREMBL:Q5NCR4|VEGA:OTTMUSP00000006556	22428.8	5.79	31.16	5	0	15	ATVQGAQHVFQHVVPQEGKPVTNQK,LNSDPQFVLAQNVGTTHDLLDICLR,RATVQGAQHVFQHVVPQEGKPVTNQK,CWIFSCLNVMR
214	Protein DJ-1 OS=Mus musculus GN=Park7 PE=1 SV=1	IPI00117264.1|SWISS-PROT:Q99LX0|ENSEMBL:ENSMUSP00000030805;ENSMUSP00000101298;ENSMUSP00000101299;ENSMUSP00000101300|REFSEQ:NP_065594|VEGA:OTTMUSP00000010787;OTTMUSP00000010788;OTTMUSP00000010789;OTTMUSP00000010895	20021.3	6.32	80.42	23	5	129	DVMICPDTSLEDAK,VTVAGLAGKDPVQC,VTVAGLAGKDPVQCSR,GAEEMETVIPVDVMR,VTVAGLAGK,ALVILAK,DGLILTSR,VTTHPLAK,APLVLKD,KGLIAAICAGPTALLAHEVGFGCK,DMANQVK,GLIAAICAGPTALLAHEVGFGCK,GPGTSFEFALAIVEALVGKDMANQVK,TQGPYDVVVLPGGNLGAQNLSESPMVK,GPGTSFEFALAIVEALVGK
214	gi|187466257|emb|CAQ52056.1| Parkinson disease (autosomal recessive, early onset) 7	IPI00895414.1|TREMBL:B2KFH8|VEGA:OTTMUSP00000042683;OTTMUSP00000042684;OTTMUSP00000042685;OTTMUSP00000042689	19908.2	6.32	80.85	23	5	129	DVMICPDTSLEDAK,VTVAGLAGKDPVQC,VTVAGLAGKDPVQCSR,GAEEMETVIPVDVMR,VTVAGLAGK,ALVILAK,DGLILTSR,VTTHPLAK,APLVLKD,KGLIAAICAGPTALLAHEVGFGCK,DMANQVK,GLIAAICAGPTALLAHEVGFGCK,GPGTSFEFALAIVEALVGKDMANQVK,TQGPYDVVVLPGGNLGAQNLSESPMVK,GPGTSFEFALAIVEALVGK
215	Thioredoxin-dependent peroxide reductase, mitochondrial OS=Mus musculus GN=Prdx3 PE=1 SV=1	IPI00116192.1|SWISS-PROT:P20108|TREMBL:Q8K4K8|ENSEMBL:ENSMUSP00000025961|REFSEQ:NP_031478|VEGA:OTTMUSP00000023435	28127	7.15	3.11	1	0	2	LAWINTPR
216	Acyl-protein thioesterase 2 OS=Mus musculus GN=Lypla2 PE=1 SV=1	IPI00123518.1|SWISS-PROT:Q9WTL7|TREMBL:B1AV56|ENSEMBL:ENSMUSP00000064204;ENSMUSP00000101478|REFSEQ:NP_036072|VEGA:OTTMUSP00000010412;OTTMUSP00000010413	24794	6.74	7.79	1	1	1	DLAILQCHGELDPMVPVR
217	Stress-induced-phosphoprotein 1 OS=Mus musculus GN=Stip1 PE=1 SV=1	IPI00121514.3|SWISS-PROT:Q60864|TREMBL:Q3THQ5|ENSEMBL:ENSMUSP00000025918|REFSEQ:NP_058017	62582.1	6.4	39.59	25	25	119	LAYINPDLALEEK,KFMNPFNLPNLYQK,LDPQNHVLYSNR,LILEQMQK,LLEFQLALK,ELDPTNMTYITNQAAVHFEK,FMNPFNLPNLYQK,EGLQNMEAR,TVDLKPDWGK,DCEECIQLEPTFIK,SLLSDPTYR,TYEEGLKHEANNLQLK,AAALEFLNR,DAIHFYNK,YKDAIHFYNK,AMADPEVQQIMSDPAMR,KAAALEFLNR,ELIEQLQNKPSDLGTK,ALSAGNIDDALQCYSEAIK,ALDLDSSCK
218	gi|149258770|ref|XP_001474783.1| PREDICTED: similar to Glyceraldehyde-3-phosphate dehydrogenase (GAPDH) isoform 1	IPI00853668.2|ENSEMBL:ENSMUSP00000091210|REFSEQ:XP_001474783;XP_001475373	35817.1	8.1	67.87	48	0	274	VGVNGFGR,QASEGPLK,RVIISAPSADAPMFVMGVNHEK,YDDIKK,YDNSLK,SSTFDAGAGIALNDNFVK,GILGYTEDQVVS,GAAQNIIPASTGAAK,PSADAPMFVMGVNHEK,VSVVDLTCR,LTGMAFR,VEIVAINDPFIDLN,VIHDNFGIVEGLMTTVH,VIISAPSADAPMFVMGVNHEK,VIPELNGK,GLMTTVHAITATQK,VEGLMTTVHAITATQK,PITIFQER,EGLMTTVHAITATQK,SHSSTFDAGAGIALNDNFVK,LVINGKPITIFQERDPTNIK,INGKPITIFQERDPTNIK,GILGYTEDQVVSCDFNSNSH,INGKPITIFQER,VVDLMAYMASKE,VPTPNVSVVDLTCR,LVINGKPITIFQERD,V…
219	Cmpk1 7 kDa protein	IPI00881791.1|VEGA:OTTMUSP00000036285	6577.99	10.82	25.81	1	0	1	MKPLVVFVLGGPGAGK
219	Cmpk1 Protein	IPI00881482.1|VEGA:OTTMUSP00000036284	4482.42	10.05	38.1	1	0	1	MKPLVVFVLGGPGAGK
220	gi|74192733|dbj|BAE34884.1| unnamed protein product	IPI00918201.1|TREMBL:Q3TXN1|VEGA:OTTMUSP00000043324	34268	5.33	31.11	4	3	8	VEEFSLPDALNEGQVQVR,GDFVTSFYWPWQTK,VDPQLVDGHLSYFLGAIGMPGLTSLIGVQEK,GHISAGSNQTMVVSGAAGACGSLAGQIGHLLGCSR
220	gi|148670825|gb|EDL02772.1| zinc binding alcohol dehydrogenase, domain containing 1, isoform CRA_c	IPI00556775.2|SWISS-PROT:Q8VDQ1-2|ENSEMBL:ENSMUSP00000105919|VEGA:OTTMUSP00000043326	34449.2	5.33	31.01	4	3	8	VEEFSLPDALNEGQVQVR,GDFVTSFYWPWQTK,VDPQLVDGHLSYFLGAIGMPGLTSLIGVQEK,GHISAGSNQTMVVSGAAGACGSLAGQIGHLLGCSR
220	Prostaglandin reductase 2 OS=Mus musculus GN=Ptgr2 PE=1 SV=2	IPI00134334.5|SWISS-PROT:Q8VDQ1-1|ENSEMBL:ENSMUSP00000098777|REFSEQ:NP_084156|VEGA:OTTMUSP00000043323;OTTMUSP00000043327	38015.3	5.27	27.92	4	3	8	VEEFSLPDALNEGQVQVR,GDFVTSFYWPWQTK,VDPQLVDGHLSYFLGAIGMPGLTSLIGVQEK,GHISAGSNQTMVVSGAAGACGSLAGQIGHLLGCSR
221	gi|56800496|emb|CAI35366.1| expressed in non-metastatic cells 1 protein	IPI00551485.1|TREMBL:Q5NC79|ENSEMBL:ENSMUSP00000103475|VEGA:OTTMUSP00000001442	13241.3	9.46	17.09	3	0	5	GLVGEIIK,TFIAIKPDGVQR
222	Alpha-synuclein OS=Mus musculus GN=Snca PE=1 SV=2	IPI00115157.2|SWISS-PROT:O55042-1|ENSEMBL:ENSMUSP00000109907|REFSEQ:NP_001035916;NP_033247	14485.2	4.74	72.14	16	1	78	QGVAEAAGK,GEEGYPQEGILEDMPVDPGSEAY,EGVLYVGSK,EGVVAAAEK,EQVTNVGGAVVTGVTAVAQK,AGNIAAATGFVK,TKEQVTNVGGAVVTGVTAVAQK,TVEGAGNIAAATGFVK,EGVVHGVTTVAEK,GAVVTGVTAVAQK
223	gi|149265154|ref|XP_001478533.1| PREDICTED: similar to Glyceraldehyde-3-phosphate dehydrogenase (GAPDH) isoform 1	IPI00622795.2|ENSEMBL:ENSMUSP00000108293|REFSEQ:XP_001478533;XP_001478541;XP_001478552;XP_001478568;XP_001478578	35811.9	8.15	70.87	49	0	276	VGVNGFGR,QASEGPLK,IVSNASCTTN,RVIISAPSADAPMFVMGVNHEK,YDDIKK,YDNSLK,SSTFDAGAGIALNDNFVK,GILGYTEDQVVS,GAAQNIIPASTGAAK,PSADAPMFVMGVNHEK,VSVVDLTCR,LTGMAFR,VEIVAINDPFIDLN,VIHDNFGIVEGLMTTVH,VIISAPSADAPMFVMGVNHEK,VIPELNGK,GLMTTVHAITATQK,VEGLMTTVHAITATQK,PITIFQER,EGLMTTVHAITATQK,SHSSTFDAGAGIALNDNFVK,LVINGKPITIFQERDPTNIK,INGKPITIFQERDPTNIK,GILGYTEDQVVSCDFNSNSH,INGKPITIFQER,VVDLMAYMASKE,VPTPNVSVVDLTCR,LVINGK…
224	gi|148697487|gb|EDL29434.1| mCG2797	IPI00320915.2|TREMBL:Q14DS2;Q9DA96|ENSEMBL:ENSMUSP00000023271|REFSEQ:XP_128161;XP_914504|VEGA:OTTMUSP00000045541	112774	8.39	0.61	1	0	8	DVIFLK
224	1700016M24Rik 105 kDa protein	IPI00918196.1|VEGA:OTTMUSP00000045542	104545	8.57	0.66	1	0	8	DVIFLK
225	Elongation factor 1-alpha 2 OS=Mus musculus GN=Eef1a2 PE=1 SV=1	IPI00119667.1|SWISS-PROT:P62631|TREMBL:B7ZBW3|ENSEMBL:ENSMUSP00000054556|REFSEQ:NP_031932|VEGA:OTTMUSP00000017863	50454.2	9.11	6.7	4	0	6	EHALLAYTLGVK,IGGIGTVPVGR,LPLQDVYK
226	gi|148701050|gb|EDL32997.1| cDNA sequence BC021614, isoform CRA_b	IPI00121525.1|TREMBL:Q8VC73|ENSEMBL:ENSMUSP00000075779|REFSEQ:NP_659118	24193.9	7.7	5.24	1	0	7	MLLADQGQSWK
227	Kelch domain-containing protein 1 OS=Mus musculus GN=Klhdc1 PE=2 SV=1	IPI00330856.1|SWISS-PROT:Q80YG3|TREMBL:Q0VDQ7;Q0VDQ8|ENSEMBL:ENSMUSP00000068046|REFSEQ:NP_839984|VEGA:OTTMUSP00000027959	46830.1	6.75	2.96	1	1	1	ITKFDGQPPTPR
228	gi|26352239|dbj|BAC39756.1| unnamed protein product	IPI00458744.1|TREMBL:Q8C355	13182.4	11.63	10.94	2	0	28	GDGPVQGTIHFEQK
229	gi|26389109|dbj|BAC25681.1| unnamed protein product	IPI00403773.1|TREMBL:Q8BMV3|ENSEMBL:ENSMUSP00000070555|VEGA:OTTMUSP00000034639	11899.7	6.39	6.48	1	0	3	VQGVFFR
230	gi|74144975|dbj|BAE22195.1| unnamed protein product	IPI00653636.1|SWISS-PROT:Q07076|TREMBL:Q3TJ49;Q3UYL7;Q8BP75;Q922A2|ENSEMBL:ENSMUSP00000066035	52251.7	5.35	10.52	4	0	6	VLIEILCTR,EFSGYVESGLKTILQCALNRPAFFAER,LGTDESCFNMILATR
231	gi|149248895|ref|XP_001475565.1| PREDICTED: similar to Glyceraldehyde-3-phosphate dehydrogenase (GAPDH) isoform 1	IPI00850434.1|REFSEQ:XP_001473992;XP_001474008;XP_001475565;XP_001475591	35887.1	8.43	67.27	38	0	194	VGVNGFGR,QASEGPLK,IVSNASCTTN,RVIISAPSADAPMFVMGVNHEK,YDDIKK,YDNSLK,SSTFDAGAGIALNDNFVK,GILGYTEDQVVS,GAAQNIIPASTGAAK,PSADAPMFVMGVNHEK,VSVVDLTCR,IVSNASCTTNCLAPLAK,LTGMAFR,VEIVAINDPFIDLN,VIHDNFGIVEGLMTTVH,VIISAPSADAPMFVMGVNHEK,VIPELNGK,PITIFQER,SHSSTFDAGAGIALNDNFVK,GILGYTEDQVVSCDFNSNSH,VVDLMAYMASKE,VPTPNVSVVDLTCR,VVDLMAYMASK,MFQYDSTHGK,GILGYTEDQVVSCDFNSNSHSSTFDAGAGIALNDNFVK,LISWYDNEYGY,LISWYDNEYGYSNR
232	gi|82996042|ref|XP_899061.1| PREDICTED: hypothetical protein	IPI00665513.3|ENSEMBL:ENSMUSP00000098160|REFSEQ:XP_899061	16124.5	10.22	8.97	1	1	2	ELAPYDENWFYTR
232	Rps19 23 kDa protein	IPI00856927.1|ENSEMBL:ENSMUSP00000104066|VEGA:OTTMUSP00000026375	23104.3	10.47	6.13	1	1	2	ELAPYDENWFYTR
232	Rps19 15 kDa protein	IPI00857038.1|VEGA:OTTMUSP00000026378	15419.8	10.72	9.42	1	1	2	ELAPYDENWFYTR
232	Rps19 Rps19 protein	IPI00875584.1|TREMBL:Q5M9P3|ENSEMBL:ENSMUSP00000048491	17368.9	10.63	8.28	1	1	2	ELAPYDENWFYTR
232	gi|149265702|ref|XP_001479681.1| PREDICTED: hypothetical protein	IPI00875929.1|ENSEMBL:ENSMUSP00000098179|REFSEQ:XP_001479681;XP_996147;XP_999357	16224.7	10.52	8.97	1	1	2	ELAPYDENWFYTR
232	Rps19 8 kDa protein	IPI00857391.1|VEGA:OTTMUSP00000026376	8103.39	9.75	18.06	1	1	2	ELAPYDENWFYTR
232	gi|148696461|gb|EDL28408.1| mCG130706	IPI00125787.4|REFSEQ:XP_001005575;XP_001481077;XP_907314	16247.7	10.31	8.97	1	1	2	ELAPYDENWFYTR
232	40S ribosomal protein S19 OS=Mus musculus GN=Rps19 PE=1 SV=3	IPI00113241.7|SWISS-PROT:Q9CZX8|ENSEMBL:ENSMUSP00000104067;ENSMUSP00000104068|REFSEQ:NP_075622|VEGA:OTTMUSP00000026374;OTTMUSP00000026377	16085.5	10.41	8.97	1	1	2	ELAPYDENWFYTR
232	Rps19 19 kDa protein	IPI00856352.1|VEGA:OTTMUSP00000026379	19445.4	10.45	7.34	1	1	2	ELAPYDENWFYTR
233	Qdpr 15 kDa protein	IPI00881737.1|VEGA:OTTMUSP00000034849	14852.8	5.1	25.55	2	0	4	VDAILCVAGGWAGGNAK,MTDSFTEQADQVTADVGK
234	Flnc Isoform 2 of Filamin-C	IPI00753917.2|SWISS-PROT:Q8VHX6-2|TREMBL:B2RY80;Q3UXJ8|ENSEMBL:ENSMUSP00000087958;ENSMUSP00000099139|VEGA:OTTMUSP00000025498	288591	5.66	0.37	1	1	2	GPGLSQAFVG
234	Flnc Isoform 1 of Filamin-C	IPI00664670.4|SWISS-PROT:Q8VHX6-1|TREMBL:B9EKT2|ENSEMBL:ENSMUSP00000064163;ENSMUSP00000087960|REFSEQ:NP_001074654|VEGA:OTTMUSP00000025499	292346	5.66	0.37	1	1	2	GPGLSQAFVG
235	Gpx4 Phospholipid hydroperoxide glutathione peroxidase, nuclear	IPI00227783.3|SWISS-PROT:Q91XR9	29204.7	10.16	25.3	8	0	14	ILAFPCNQFGR,TDVNYTQLVDLHAR,ICVNGDDAHPLWK,DLPCYL,DIDGHMVCLDK,EFAAGYNVK
236	26S proteasome non-ATPase regulatory subunit 6 OS=Mus musculus GN=Psmd6 PE=2 SV=1	IPI00319965.3|SWISS-PROT:Q99JI4|TREMBL:Q8C1T2|ENSEMBL:ENSMUSP00000022256|REFSEQ:NP_079826|VEGA:OTTMUSP00000034822	45536.4	5.38	3.08	1	1	2	PLENLEEEGLPK
237	Rab15 19 kDa protein	IPI00880893.1|ENSEMBL:ENSMUSP00000112789;ENSMUSP00000113299|VEGA:OTTMUSP00000034457;OTTMUSP00000034458	19173.5	5.22	6.63	1	0	1	IQIWDTAGQER
237	Rab15 13 kDa protein	IPI00881140.1|VEGA:OTTMUSP00000034456	13390.1	5.5	9.65	1	0	1	IQIWDTAGQER
237	Rab15 16 kDa protein	IPI00881258.1|VEGA:OTTMUSP00000034455	16183.3	6.75	7.97	1	0	1	IQIWDTAGQER
237	Rab15 21 kDa protein	IPI00880661.1|ENSEMBL:ENSMUSP00000112457|VEGA:OTTMUSP00000034459	21196	5.39	6.01	1	0	1	IQIWDTAGQER
238	gi|12844709|dbj|BAB26468.1| unnamed protein product	IPI00475041.1|TREMBL:Q9D717	14351	10.68	5.88	1	0	2	TLQQQTFK
239	GTP-binding nuclear protein Ran, testis-specific isoform OS=Mus musculus GN=Rasl2-9 PE=2 SV=1	IPI00126133.1|SWISS-PROT:Q61820|TREMBL:A6H622|ENSEMBL:ENSMUSP00000113650|REFSEQ:NP_033054	24452.1	6.08	27.78	7	0	40	FNVWDTAGQEK,DGYYIQAQ,CAIIMFDVTSR,LVGDGGTGK,HLTGEFEK,VCENIPIVLCGNK
240	gi|82900057|ref|XP_485703.2| PREDICTED: similar to nucleoside diphosphate kinase B	IPI00379441.4|REFSEQ:XP_485703;XP_980967	20502.8	7.01	25.41	5	0	9	GLVGEIIK,TFIAIKPDGVQR,GDFCIQVGR,VMLGETNPADSKPGTIR
240	Nucleoside diphosphate kinase B OS=Mus musculus GN=Nme2 PE=1 SV=1	IPI00127417.1|SWISS-PROT:Q01768|TREMBL:B0LAA8;Q5NC82|ENSEMBL:ENSMUSP00000021217;ENSMUSP00000103476|REFSEQ:NP_001070997;NP_032731|VEGA:OTTMUSP00000001443;OTTMUSP00000001444	17363.1	6.97	30.26	5	0	9	GLVGEIIK,TFIAIKPDGVQR,GDFCIQVGR,VMLGETNPADSKPGTIR
240	gi|19852058|gb|AAL99984.1| Down syndrome cell adhesion molecule-like protein	IPI00408489.1|TREMBL:Q8R4B4|ENSEMBL:ENSMUSP00000042226	40482.3	9.39	12.6	5	0	9	GLVGEIIK,TFIAIKPDGVQR,GDFCIQVGR,VMLGETNPADSKPGTIR
240	gi|56800495|emb|CAI35365.1| expressed in non-metastatic cells 1 protein	IPI00649586.1|TREMBL:Q5NC80|VEGA:OTTMUSP00000001441	14092.3	9.13	36.22	5	0	9	GLVGEIIK,TFIAIKPDGVQR,GDFCIQVGR,VMLGETNPADSKPGTIR
241	Heat shock 70 kDa protein 12B OS=Mus musculus GN=Hspa12b PE=1 SV=1	IPI00224776.8|SWISS-PROT:Q9CZJ2|TREMBL:A2ANS4|ENSEMBL:ENSMUSP00000096950|REFSEQ:NP_082582|VEGA:OTTMUSP00000016740	76119.4	8.75	2.92	1	1	1	TFLVEAGVGELWAEMQEGDR
242	gi|123276286|emb|CAM22515.1| hemoglobin, theta 1	IPI00227165.1|TREMBL:Q8BYM1|ENSEMBL:ENSMUSP00000020535|REFSEQ:NP_778165|VEGA:OTTMUSP00000005549	15886.2	6.11	6.9	1	0	2	SALSDLHAHK
242	gi|123276284|emb|CAM22513.1| novel protein similar to hemoglobin alpha	IPI00468037.2|TREMBL:B9EIX8;Q3U0A6|ENSEMBL:ENSMUSP00000098936|REFSEQ:NP_001029153|VEGA:OTTMUSP00000005547	15779	7.13	7.04	1	0	2	SALSDLHAHK
243	gi|148704539|gb|EDL36486.1| mCG10050	IPI00742383.1|REFSEQ:XP_001479482;XP_001479486	11592.9	4.49	55.65	4	0	6	NIEDVIAQGVGK,LASVPAGGAVAVSAAPGSAAPAAGSAPAAAEEK,YVASYLLAALGGNSSPSAK
244	Aldehyde dehydrogenase, cytosolic 1 OS=Mus musculus GN=Aldh1a7 PE=2 SV=1	IPI00336362.2|SWISS-PROT:O35945|TREMBL:B2RTL5|ENSEMBL:ENSMUSP00000025656|REFSEQ:NP_036051|VEGA:OTTMUSP00000035734	54587.7	7.6	29.74	15	2	93	VTLELGGK,KFPVLNPATEEVICHVEEGDKADVDK,EEIFGPVQQIMK,ELGEHGLYEYTELK,QAFQIGSPWR,FPVLNPATEEVICHVEEGDKADVDK,KFPVLNPATEEVICHVEEGDK,GFFVQPTVFSNVTDEMR,EAGFPPGVVNIVPGYGPTAGGAISSHMDIDK,LGPALSCGNTVVVKPAEQTPLTALHMASLIK
245	Cast Isoform 2 of Calpastatin	IPI00230641.1|SWISS-PROT:P51125-2	82736.3	5.33	4.03	1	1	1	DKELDDALDELSDSLGQRPPDPDENKPLDDK
245	Cast Isoform 3 of Calpastatin	IPI00230642.1|SWISS-PROT:P51125-3|ENSEMBL:ENSMUSP00000105242	79695	5.39	4.19	1	1	1	DKELDDALDELSDSLGQRPPDPDENKPLDDK
245	gi|11603008|dbj|BAB18888.1| calpastatin type IV-L	IPI00230643.1|SWISS-PROT:P51125-4|TREMBL:Q8BS37|ENSEMBL:ENSMUSP00000105239	49125	4.84	6.95	1	1	1	DKELDDALDELSDSLGQRPPDPDENKPLDDK
245	gi|11603009|dbj|BAB18889.1| calpastatin type IV-S	IPI00230644.1|SWISS-PROT:P51125-5|TREMBL:Q3TTN2	47366.1	4.79	7.19	1	1	1	DKELDDALDELSDSLGQRPPDPDENKPLDDK
245	gi|11603006|dbj|BAB18886.1| calpastatin type II	IPI00230645.1|SWISS-PROT:P51125-6|TREMBL:Q8CE04|ENSEMBL:ENSMUSP00000105241	83626.4	5.28	4.01	1	1	1	DKELDDALDELSDSLGQRPPDPDENKPLDDK
245	gi|26324790|dbj|BAC26149.1| unnamed protein product	IPI00754820.1|SWISS-PROT:P51125-7|TREMBL:Q8C281;Q8CB83;Q8CE80;Q921U7|ENSEMBL:ENSMUSP00000065275|REFSEQ:NP_033947	81440.9	5.24	4.11	1	1	1	DKELDDALDELSDSLGQRPPDPDENKPLDDK
245	Calpastatin OS=Mus musculus GN=Cast PE=1 SV=2	IPI00409176.1|SWISS-PROT:P51125-1|ENSEMBL:ENSMUSP00000072125	84921.7	5.37	3.93	1	1	1	DKELDDALDELSDSLGQRPPDPDENKPLDDK
246	Histidine triad nucleotide-binding protein 1 OS=Mus musculus GN=Hint1 PE=1 SV=3	IPI00108189.4|SWISS-PROT:P70349|TREMBL:B1AZK3|ENSEMBL:ENSMUSP00000020504|REFSEQ:NP_032274|VEGA:OTTMUSP00000005856	13776.9	6.36	77.78	16	11	85	CLAFHDISPQAPTHFLVIPK,IIFEDDR,AQVAQPGGDTIFGK,KHISQISVADDDDESLLGHLMIVGK,MVVNEGADGGQSVYHIH,MVVNEGADGGQSVYHIHLHVLGGR,MVVNEGADGGQSVYHIHLH,HISQISVADDDDESLLGHLMIVGK,CAADLGLK
247	CST complex subunit CTC1 OS=Mus musculus GN=Ctc1 PE=1 SV=2	IPI00555047.2|SWISS-PROT:Q5SUQ9-1|TREMBL:B2RW14|ENSEMBL:ENSMUSP00000112063|REFSEQ:NP_001013274	134028	8.5	1.07	1	1	1	AYVLTKLQVTKTR
247	gi|127798858|gb|AAH60629.3| RIKEN cDNA 1500010J02 gene	IPI00224285.4|SWISS-PROT:Q5SUQ9-3|ENSEMBL:ENSMUSP00000104307	106599	8.66	1.35	1	1	1	AYVLTKLQVTKTR
247	gi|148678522|gb|EDL10469.1| RIKEN cDNA 1500010J02, isoform CRA_a	IPI00845782.1|SWISS-PROT:Q5SUQ9-2|ENSEMBL:ENSMUSP00000021278|REFSEQ:NP_001137262|VEGA:OTTMUSP00000006158	133900	8.5	1.07	1	1	1	AYVLTKLQVTKTR
248	gi|149274763|ref|XP_001474172.1| PREDICTED: hypothetical protein	IPI00756423.3|TREMBL:Q3TSF2|ENSEMBL:ENSMUSP00000049726|REFSEQ:XP_001474172;XP_917376	68588.4	9.17	0.85	1	0	1	VFYYK
248	Capn7 58 kDa protein	IPI00604921.1|VEGA:OTTMUSP00000035063;OTTMUSP00000035064	57897.1	6.35	0.98	1	0	1	VFYYK
248	Calpain-7 OS=Mus musculus GN=Capn7 PE=2 SV=1	IPI00314522.3|SWISS-PROT:Q9R1S8|ENSEMBL:ENSMUSP00000022451|REFSEQ:NP_033926|VEGA:OTTMUSP00000035062	92564.3	8.16	0.62	1	0	1	VFYYK
249	Glutathione S-transferase P 1 OS=Mus musculus GN=Gstp1 PE=1 SV=2	IPI00555023.2|SWISS-PROT:P19157|ENSEMBL:ENSMUSP00000047790|REFSEQ:NP_038569	23609.2	7.69	65.24	15	4	77	FEDGDLTLYQSN,EEVVTIDTWMQGLLKPTCLYGQLPK,AFLSSPEHVNRPINGNGK,MLLADQGQSWK,SLGLYGK,ALPGHLKPFETLLSQNQGGK,FEDGDLTLYQSNAILR,TIVYFPVR,EAAQMDMVNDGVEDLR,PPYTIVYFPVR,YVTLIYTNYENGK
250	Glutathione S-transferase P 2 OS=Mus musculus GN=Gstp2 PE=2 SV=2	IPI00283531.8|SWISS-PROT:P46425|ENSEMBL:ENSMUSP00000038931|REFSEQ:NP_861461	23537	7.69	46.19	11	0	55	FEDGDLTLYQSN,EEVVTIDTWMQGLLKPTCLYGQLPK,AFLSSPEHVNRPINGNGK,MLLADQGQSWK,SLGLYGK,ALPGHLKPFETLLSQNQGGK,FEDGDLTLYQSNAILR
251	Capg Putative uncharacterized protein	IPI00277930.6|TREMBL:Q3TNN6;Q3UJ44;Q99LB4|ENSEMBL:ENSMUSP00000063389;ENSMUSP00000109705;ENSMUSP00000109706;ENSMUSP00000109707|REFSEQ:NP_001035999;NP_031625|VEGA:OTTMUSP00000025281;OTTMUSP00000025283;OTTMUSP00000025284	38897	6.47	18	3	1	5	VADSSPFASELLIPDDCFVLDNGLCGK,YSPNTQVEILPQGR,AQVEIITDGEEPAEMIQVLGPK
252	Impa1 10 kDa protein	IPI00881452.1|VEGA:OTTMUSP00000034808	9953.62	4.84	27.78	2	0	4	SSPADLVTVTDQK,EALKNEMDVMIK
253	Tubulin alpha-4A chain OS=Mus musculus GN=Tuba4a PE=1 SV=1	IPI00117350.1|SWISS-PROT:P68368|ENSEMBL:ENSMUSP00000078429|REFSEQ:NP_033473	49924.4	4.95	2.9	1	0	1	SIQFVDWCPTGFK
254	gi|148691078|gb|EDL23025.1| mCG5289	IPI00378311.2|ENSEMBL:ENSMUSP00000100658|REFSEQ:XP_891920;XP_914750	15126.2	5.74	6.67	1	0	1	ELGVGLALR
255	Oxsr1 MKIAA1101 protein	IPI00874494.1|TREMBL:Q6ZPX7|ENSEMBL:ENSMUSP00000107344	51871.3	6.43	8.72	4	4	4	SGVLDEPTIATILR,IPISLVLR,DTAEGVSQELISAGLVDGR
255	Serine/threonine-protein kinase OSR1 OS=Mus musculus GN=Oxsr1 PE=1 SV=1	IPI00223738.2|SWISS-PROT:Q6P9R2|ENSEMBL:ENSMUSP00000042155|REFSEQ:NP_598746|VEGA:OTTMUSP00000038878	58213.5	6.03	7.78	4	4	4	SGVLDEPTIATILR,IPISLVLR,DTAEGVSQELISAGLVDGR
256	Hmcn1 Putative uncharacterized protein	IPI00226394.2|TREMBL:Q8C716|ENSEMBL:ENSMUSP00000095151|VEGA:OTTMUSP00000044688	598259	6.15	0.2	1	1	1	GIPAPSLTWLK
256	Hmcn1 hemicentin 1	IPI00467235.4|ENSEMBL:ENSMUSP00000074340|REFSEQ:NP_001019891|VEGA:OTTMUSP00000024195	611760	6.18	0.2	1	1	1	GIPAPSLTWLK
257	ADP-ribosylation factor 5 OS=Mus musculus GN=Arf5 PE=2 SV=2	IPI00221615.5|SWISS-PROT:P84084|TREMBL:A2RTC5|ENSEMBL:ENSMUSP00000020717|REFSEQ:NP_031506|VEGA:OTTMUSP00000023551	20529.7	6.3	55.56	8	0	15	HYFQNTQGLIFVVDSNDR,TTILYK,ILMVGLDAAGK,LGEIVTTIPTIGFNVETVEYK,LKLGEIVTTIPTIGFNVETVEYK,NICFTVWDVGGQDK,TWYVQATCATQGTGLYDGLDWLSHELSK
258	Wdr77 18 kDa protein	IPI00881268.1|VEGA:OTTMUSP00000033651	18128.3	4.92	22.75	2	0	3	YEHDDIVSTVTVLSSGTQAVSGSK,IWDLAQQVSLNSYR
259	Protein-glutamine gamma-glutamyltransferase 5 OS=Mus musculus GN=Tgm5 PE=2 SV=3	IPI00110359.6|SWISS-PROT:Q9D7I9|TREMBL:A2AQ62|ENSEMBL:ENSMUSP00000028721|REFSEQ:NP_083075|VEGA:OTTMUSP00000017043	81014	5.48	0.97	1	0	1	CLGIPTR
259	gi|109732706|gb|AAI16268.1| Transglutaminase 5	IPI00875371.1|TREMBL:Q14B90;Q14B91|ENSEMBL:ENSMUSP00000099547	81026.1	5.48	0.97	1	0	1	CLGIPTR
260	Adenosylhomocysteinase OS=Mus musculus GN=Ahcy PE=1 SV=3	IPI00230440.6|SWISS-PROT:P50247|TREMBL:Q3TF14;Q3U4D1;Q3U5U5;Q5M9P0;Q8BPI7|ENSEMBL:ENSMUSP00000061851|REFSEQ:NP_057870|VEGA:OTTMUSP00000017088	47688.2	6.08	51.85	25	10	86	GETDEEYLWCIEQTLH,ALDIAENEMPGLMR,GISEETTTGVHNLYK,VPAINVNDSVTK,VADIGLAAWGR,KLDEAVAEAHLGK,RIILLAEGR,ESLIDGIK,WSSCNIFSTQDHAAAAIAK,IILLAEGR,FDNLYGCR,SKFDNLYGCR,AGIPVFAWK,WLNENAVEK,GETDEEYLWCIEQTLHFK,VAVVAGYGDVGK,QAQYLGMPINGPFKPDHYR,VIITEIDPINALQAAMEGYEVTTMDEACK,YPQLLSGIR,MMSNGILK
261	Cyclin-dependent kinases regulatory subunit 1 OS=Mus musculus GN=Cks1b PE=2 SV=1	IPI00113698.1|SWISS-PROT:P61025|TREMBL:Q9D0L3|ENSEMBL:ENSMUSP00000029679|REFSEQ:NP_058600|VEGA:OTTMUSP00000024854	9660.18	8.89	11.39	1	1	1	RPLPKKPKK
261	gi|12835151|dbj|BAB23169.1| unnamed protein product	IPI00830575.1|TREMBL:Q9D108|ENSEMBL:ENSMUSP00000103045|VEGA:OTTMUSP00000024855	9659.24	9.4	11.39	1	1	1	RPLPKKPKK
262	gi|123296392|emb|CAM21327.1| erythrocyte protein band 4.1	IPI00648227.1|TREMBL:A2AD32|VEGA:OTTMUSP00000010391	80350.7	5.55	5.73	3	0	3	LSMYGVDLHK,VSLLDDTVYECVVEK,IRPGEQEHYESTIGFK
262	Epb4.1 Putative uncharacterized protein	IPI00654038.2|TREMBL:Q3UH12|ENSEMBL:ENSMUSP00000101589	85791.5	5.82	5.37	3	0	3	LSMYGVDLHK,VSLLDDTVYECVVEK,IRPGEQEHYESTIGFK
263	F-actin-capping protein subunit beta OS=Mus musculus GN=Capzb PE=1 SV=3	IPI00406800.4|SWISS-PROT:P47757-1|TREMBL:A2AMV5|ENSEMBL:ENSMUSP00000099565;ENSMUSP00000111972|REFSEQ:NP_001032850|VEGA:OTTMUSP00000010480	31345.5	5.47	33.21	8	1	13	GCWDSIHVVEVQEK,SPWSNKYDPPLEDGAMPSAR,NLSDLIDLVPSLCEDLLSSVDQPLK,KLEVEANNAFDQYR,DYLLCDYNR,STLNEIYFGK,LEVEANNAFDQYR
263	gi|123229615|emb|CAM18541.1| capping protein (actin filament) muscle Z-line, beta	IPI00776140.1|TREMBL:A2AMW0|ENSEMBL:ENSMUSP00000038011|VEGA:OTTMUSP00000019095	29295.2	6.45	35.38	8	1	13	GCWDSIHVVEVQEK,SPWSNKYDPPLEDGAMPSAR,NLSDLIDLVPSLCEDLLSSVDQPLK,KLEVEANNAFDQYR,DYLLCDYNR,STLNEIYFGK,LEVEANNAFDQYR
263	gi|123229611|emb|CAM18537.1| capping protein (actin filament) muscle Z-line, beta	IPI00269481.7|SWISS-PROT:P47757-2|TREMBL:Q3TRH8;Q923G3|ENSEMBL:ENSMUSP00000099566|REFSEQ:NP_033928|VEGA:OTTMUSP00000010479	30628.7	5.69	33.82	8	1	13	GCWDSIHVVEVQEK,SPWSNKYDPPLEDGAMPSAR,NLSDLIDLVPSLCEDLLSSVDQPLK,KLEVEANNAFDQYR,DYLLCDYNR,STLNEIYFGK,LEVEANNAFDQYR
263	gi|123229612|emb|CAM18538.1| capping protein (actin filament) muscle Z-line, beta	IPI00474883.2|TREMBL:A2AMV7;P97856;Q3TVK4|ENSEMBL:ENSMUSP00000030518|VEGA:OTTMUSP00000010481	33767.2	6.02	30.56	8	1	13	GCWDSIHVVEVQEK,SPWSNKYDPPLEDGAMPSAR,NLSDLIDLVPSLCEDLLSSVDQPLK,KLEVEANNAFDQYR,DYLLCDYNR,STLNEIYFGK,LEVEANNAFDQYR
264	60S acidic ribosomal protein P2 OS=Mus musculus GN=Rplp2 PE=1 SV=3	IPI00139795.2|SWISS-PROT:P99027|ENSEMBL:ENSMUSP00000081474;ENSMUSP00000101625;ENSMUSP00000101626|REFSEQ:NP_080296|VEGA:OTTMUSP00000029428;OTTMUSP00000029429;OTTMUSP00000029430	11650.9	4.42	69.57	5	1	7	ILDSVGIEADDDRLNK,NIEDVIAQGVGK,LASVPAGGAVAVSAAPGSAAPAAGSAPAAAEEK,YVASYLLAALGGNSSPSAK
265	Translin-associated protein X OS=Mus musculus GN=Tsnax PE=1 SV=1	IPI00137296.1|SWISS-PROT:Q9QZE7|TREMBL:Q3TXK6|ENSEMBL:ENSMUSP00000075290;ENSMUSP00000111551|REFSEQ:NP_058605;XP_001472318	32926.4	6.11	6.9	1	1	1	AVTTGLQEYVEAVSFQHFIK
265	gi|149259422|ref|XP_001472283.1| PREDICTED: similar to translin associated protein X isoform 1	IPI00848519.1|REFSEQ:XP_001472283	38488.9	8.19	5.87	1	1	1	AVTTGLQEYVEAVSFQHFIK
266	gi|123213330|emb|CAM15315.1| kelch repeat and BTB (POZ) domain containing 4	IPI00411159.1|SWISS-PROT:Q8R179-2|TREMBL:A2AFW4|ENSEMBL:ENSMUSP00000088179|REFSEQ:NP_080267|VEGA:OTTMUSP00000015133	58083.9	5.4	0.97	1	1	1	VIYYR
266	Kelch repeat and BTB domain-containing protein 4 OS=Mus musculus GN=Kbtbd4 PE=2 SV=1	IPI00133283.3|SWISS-PROT:Q8R179-1|TREMBL:A2AFW3|ENSEMBL:ENSMUSP00000107089|VEGA:OTTMUSP00000015134	59856.9	5.46	0.94	1	1	1	VIYYR
266	High affinity immunoglobulin epsilon receptor subunit alpha OS=Mus musculus GN=Fcer1a PE=2 SV=1	IPI00119271.1|SWISS-PROT:P20489|ENSEMBL:ENSMUSP00000056882|REFSEQ:NP_034314	28672.2	8.77	2	1	1	1	VIYYR
267	Eukaryotic translation initiation factor 5A-1 OS=Mus musculus GN=Eif5a PE=1 SV=2	IPI00108125.4|SWISS-PROT:P63242|ENSEMBL:ENSMUSP00000047008;ENSMUSP00000067077;ENSMUSP00000068651;ENSMUSP00000104247;ENSMUSP00000104248;ENSMUSP00000104249;ENSMUSP00000104250;ENSMUSP00000104251;ENSMUSP00000104252;ENSMUSP00000104253|REFSEQ:NP_853613|VEGA	16832.2	5.07	42.86	7	2	21	VHLVGIDIFTGK,EDLRLPEGDLGK,RNDFQLIGIQDGYLSLLQDSGEVR,KYEDICPSTHNMDVPNIK,NDFQLIGIQDGYLSLLQDSGEVR,YEDICPSTHNMDVPNIK
267	gi|56800106|emb|CAI35154.1| eukaryotic translation initiation factor 5A	IPI00648714.1|VEGA:OTTMUSP00000006266;OTTMUSP00000016057;OTTMUSP00000016060	16302.5	4.85	44.3	7	2	21	VHLVGIDIFTGK,EDLRLPEGDLGK,RNDFQLIGIQDGYLSLLQDSGEVR,KYEDICPSTHNMDVPNIK,NDFQLIGIQDGYLSLLQDSGEVR,YEDICPSTHNMDVPNIK
268	gi|130485277|ref|NP_032075.2| ferritin light chain 2	IPI00625129.3|REFSEQ:NP_032075	20738.3	5.66	12.57	1	1	1	VAGPQPAQTGAPQGSLGEYLFER
268	gi|82935680|ref|XP_620101.2| PREDICTED: similar to ferritin light chain 2	IPI00623155.5|REFSEQ:XP_620101	9628.07	6.5	26.44	1	1	1	VAGPQPAQTGAPQGSLGEYLFER
268	gi|114326466|ref|NP_034370.2| ferritin light chain 1	IPI00608020.4|TREMBL:Q3THE6;Q3TJJ6;Q3UCL5;Q3UL79;Q3ULW5;Q9CPX4;Q9CWA4;Q9CZE7|ENSEMBL:ENSMUSP00000088372;ENSMUSP00000092002|REFSEQ:NP_034370;XP_001471658|VEGA:OTTMUSP00000025746	20772.4	5.66	12.57	1	1	1	VAGPQPAQTGAPQGSLGEYLFER
268	Ferritin light chain 1 OS=Mus musculus GN=Ftl1 PE=1 SV=2	IPI00762203.2|SWISS-PROT:P29391	20802.4	5.66	12.57	1	1	1	VAGPQPAQTGAPQGSLGEYLFER
268	gi|148669727|gb|EDL01674.1| mCG21744	IPI00673288.1|REFSEQ:XP_914184;XP_978988	20820.4	5.66	12.57	1	1	1	VAGPQPAQTGAPQGSLGEYLFER
269	gi|149259047|ref|XP_001478203.1| PREDICTED: similar to Inosine 5-phosphate dehydrogenase 2	IPI00624746.2|REFSEQ:XP_001478203	55849.1	6.84	2.14	1	1	1	NLIDAGVDALR
269	Inosine-5'-monophosphate dehydrogenase 2 OS=Mus musculus GN=Impdh2 PE=1 SV=2	IPI00323971.2|SWISS-PROT:P24547|TREMBL:O89058;Q3U9N8;Q3UAT9;Q3UPJ2|ENSEMBL:ENSMUSP00000079888|REFSEQ:NP_035960	55815.1	6.84	2.14	1	1	1	NLIDAGVDALR
270	Carbonic anhydrase 3 OS=Mus musculus GN=Ca3 PE=1 SV=3	IPI00221890.6|SWISS-PROT:P16015|ENSEMBL:ENSMUSP00000029076|REFSEQ:NP_031632	29366.3	6.89	4.23	2	0	15	YAAELHLVHWN
271	gi|149273204|ref|XP_001476773.1| PREDICTED: similar to Glyceraldehyde-3-phosphate dehydrogenase (GAPDH) isoform 3	IPI00620663.3|REFSEQ:XP_001476773	31079.4	8.21	72.76	48	0	281	QASEGPLK,IVSNASCTTN,RVIISAPSADAPMFVMGVNHEK,YDDIKK,YDNSLK,SSTFDAGAGIALNDNFVK,GILGYTEDQVVS,GAAQNIIPASTGAAK,PSADAPMFVMGVNHEK,VSVVDLTCR,IVSNASCTTNCLAPLAK,LTGMAFR,VIHDNFGIVEGLMTTVH,VIISAPSADAPMFVMGVNHEK,VIPELNGK,GLMTTVHAITATQK,VEGLMTTVHAITATQK,PITIFQER,EGLMTTVHAITATQK,SHSSTFDAGAGIALNDNFVK,LVINGKPITIFQERDPTNIK,INGKPITIFQERDPTNIK,GILGYTEDQVVSCDFNSNSH,INGKPITIFQER,VVDLMAYMASKE,VPTPNVSVVDLTCR,LVINGKPITIFQ…
271	gi|149266431|ref|XP_001474440.1| PREDICTED: similar to Glyceraldehyde-3-phosphate dehydrogenase isoform 3	IPI00850028.1|REFSEQ:XP_001474440	31026.4	7.62	72.76	48	0	281	QASEGPLK,IVSNASCTTN,RVIISAPSADAPMFVMGVNHEK,YDDIKK,YDNSLK,SSTFDAGAGIALNDNFVK,GILGYTEDQVVS,GAAQNIIPASTGAAK,PSADAPMFVMGVNHEK,VSVVDLTCR,IVSNASCTTNCLAPLAK,LTGMAFR,VIHDNFGIVEGLMTTVH,VIISAPSADAPMFVMGVNHEK,VIPELNGK,GLMTTVHAITATQK,VEGLMTTVHAITATQK,PITIFQER,EGLMTTVHAITATQK,SHSSTFDAGAGIALNDNFVK,LVINGKPITIFQERDPTNIK,INGKPITIFQERDPTNIK,GILGYTEDQVVSCDFNSNSH,INGKPITIFQER,VVDLMAYMASKE,VPTPNVSVVDLTCR,LVINGKPITIFQ…
272	Ppp2r4 6 kDa protein	IPI00857783.1|VEGA:OTTMUSP00000031537	5517.19	6.55	65.31	2	0	4	QPPPDSSEETPPTTQNFIIPK,KEIHTVPDMGK
273	Hemoglobin subunit alpha OS=Mus musculus GN=Hba PE=1 SV=2	IPI00469114.5|SWISS-PROT:P01942|TREMBL:A8DUV3	15085.2	7.97	72.54	17	0	114	SALSDLHAHK,VDPVNFK,PHFDVSHGSAQVK,YFPHFDVSHGSAQVK,IGGHGAEYGAEALER,LLSHCLLVTLASHHPADFTPAVHASLDKFLASVSTVLTSK,MFASFPTTK,TYFPHFDVSHGSAQVK,PGALSALSDLHAHK,LRVDPVNFK,FPHFDVSHGSAQVK
274	gi|149269348|ref|XP_001477753.1| PREDICTED: similar to 14-3-3 zeta	IPI00853851.1|REFSEQ:XP_001477753	24157.5	6.35	26.07	6	0	28	VFYLK,NLLSVAYK,DICNDVLSLLEK,GIVDQSQQAYQEAFEISK,FLIPNASQPESK
275	gi|149254976|ref|XP_001477190.1| PREDICTED: similar to ADP-ribosylation factor	IPI00754018.1|REFSEQ:XP_001477190	15753.8	4.97	44.12	3	0	5	HYFQNTQGLIFVVDSNDR,NICFTVWDVGGQDK,TWYVQATCATQGTGLYDGLDWLSHELSK
276	Serine dehydratase-like OS=Mus musculus GN=Sdsl PE=2 SV=1	IPI00163021.2|SWISS-PROT:Q8R238|ENSEMBL:ENSMUSP00000031594;ENSMUSP00000058198|REFSEQ:NP_598663|VEGA:OTTMUSP00000030646;OTTMUSP00000030647	34732	6.02	23.4	6	3	11	VTPLLESWALSQVAGMPVFLK,LGIPVTIVLPEGTSVQVVR,ECEVLSEVVEDR,GAHSFNSALQAGRPVTLPDITSVAK
277	gi|74177455|dbj|BAE34608.1| unnamed protein product	IPI00875406.1|TREMBL:Q3TYF5|ENSEMBL:ENSMUSP00000109497	37124.5	6.66	18.84	5	3	11	IFCCHGGLSPDLQSMEQIR,EIFLSQPILLELEAPLK,HDLDLICR,TFTDCFNCLPIAAIVDEK
277	Serine/threonine-protein phosphatase PP1-alpha catalytic subunit OS=Mus musculus GN=Ppp1ca PE=1 SV=1	IPI00130185.1|SWISS-PROT:P62137|TREMBL:Q3U8W0|ENSEMBL:ENSMUSP00000039109|REFSEQ:NP_114074	37540.1	5.94	18.79	5	3	11	IFCCHGGLSPDLQSMEQIR,EIFLSQPILLELEAPLK,HDLDLICR,TFTDCFNCLPIAAIVDEK
277	Serine/threonine-protein phosphatase PP1-beta catalytic subunit OS=Mus musculus GN=Ppp1cb PE=1 SV=3	IPI00311873.5|SWISS-PROT:P62141|TREMBL:Q3TBE5;Q3TL90;Q542E7;Q8C285;Q9DBY2|ENSEMBL:ENSMUSP00000015100|REFSEQ:NP_766295|VEGA:OTTMUSP00000029005;OTTMUSP00000029006	37186.8	5.84	18.96	5	3	11	IFCCHGGLSPDLQSMEQIR,EIFLSQPILLELEAPLK,HDLDLICR,TFTDCFNCLPIAAIVDEK
277	Serine/threonine-protein phosphatase PP1-gamma catalytic subunit OS=Mus musculus GN=Ppp1cc PE=1 SV=1	IPI00123862.1|SWISS-PROT:P63087-1|TREMBL:Q6ZWM8|ENSEMBL:ENSMUSP00000099587|REFSEQ:NP_038664|VEGA:OTTMUSP00000017567	36983.8	6.12	19.2	5	3	11	IFCCHGGLSPDLQSMEQIR,EIFLSQPILLELEAPLK,HDLDLICR,TFTDCFNCLPIAAIVDEK
277	gi|1280028|gb|AAC53385.1| protein phosphatase 1cgamma	IPI00227773.1|SWISS-PROT:P63087-2|TREMBL:Q3U7K1|ENSEMBL:ENSMUSP00000083474|VEGA:OTTMUSP00000017568	38504.3	5.8	18.4	5	3	11	IFCCHGGLSPDLQSMEQIR,EIFLSQPILLELEAPLK,HDLDLICR,TFTDCFNCLPIAAIVDEK
278	Glutathione S-transferase Mu 5 OS=Mus musculus GN=Gstm5 PE=1 SV=1	IPI00114380.1|SWISS-PROT:P48774|ENSEMBL:ENSMUSP00000004134|REFSEQ:NP_034490	26634.9	6.82	12.95	3	3	6	FKLDLDFPNLPYLMDGK,LDLDFPNLPYLMDGK,VDIMENQIMDFR
279	gi|149258752|ref|XP_001474301.1| PREDICTED: similar to Eif2s2 protein	IPI00480398.1|ENSEMBL:ENSMUSP00000070944|REFSEQ:XP_001474301	38120.2	5.72	12.08	4	4	5	DASDDLDDLNFFNQK,IFDIDEAEEAIK,DYTYEELLNR,IFDIDEAEEAIKDVK
279	Eukaryotic translation initiation factor 2 subunit 2 OS=Mus musculus GN=Eif2s2 PE=1 SV=1	IPI00116302.3|SWISS-PROT:Q99L45|TREMBL:Q3ULL5;Q9CS47|ENSEMBL:ENSMUSP00000096777|REFSEQ:NP_080306|VEGA:OTTMUSP00000017054	38092.1	5.61	12.08	4	4	5	DASDDLDDLNFFNQK,IFDIDEAEEAIK,DYTYEELLNR,IFDIDEAEEAIKDVK
280	Uncharacterized protein KIAA0240 OS=Mus musculus GN=Kiaa0240 PE=2 SV=2	IPI00342148.3|SWISS-PROT:Q8CHH5|TREMBL:B2RX81|ENSEMBL:ENSMUSP00000044833|REFSEQ:XP_001001238;XP_929328	114350	6.14	2.7	1	1	1	SGSDDVTNAGYSAANSNSIFANSTNADPK
281	Elongation factor 1-beta OS=Mus musculus GN=Eef1b PE=1 SV=5	IPI00320208.3|SWISS-PROT:O70251|ENSEMBL:ENSMUSP00000027108|REFSEQ:NP_061266|VEGA:OTTMUSP00000002423	24693.7	4.53	6.67	1	1	1	TPAGLQVLNDYLADK
282	gi|74152890|dbj|BAE27741.1| unnamed protein product	IPI00651876.3|TREMBL:Q3UHW5|ENSEMBL:ENSMUSP00000096232	23635	8.66	12.02	2	1	2	LLLIGDSGVGK,ANINVENAFFTLAR
282	Ras-related protein Rab-8A OS=Mus musculus GN=Rab8a PE=1 SV=2	IPI00331128.3|SWISS-PROT:P55258|TREMBL:Q0PD50|ENSEMBL:ENSMUSP00000003121|REFSEQ:NP_075615|VEGA:OTTMUSP00000025154	23668.2	9.15	12.08	2	1	2	LLLIGDSGVGK,ANINVENAFFTLAR
283	26S protease regulatory subunit 8 OS=Mus musculus GN=Psmc5 PE=1 SV=1	IPI00135640.1|SWISS-PROT:P62196|TREMBL:B1ARK2;Q99KR1|ENSEMBL:ENSMUSP00000021049|REFSEQ:NP_032976|VEGA:OTTMUSP00000003275	45626	7.11	19.7	5	1	11	GVCTEAGMYALR,TMLELLNQLDGFEATK,IEELQLIVNDK,EHAPSIIFMDEIDSIGSSR,EVIELPVKHPELFEALGIAQPK
284	Gda 42 kDa protein	IPI00880620.1|ENSEMBL:ENSMUSP00000112758|VEGA:OTTMUSP00000035740	42479.2	5.19	52.63	18	0	89	VCMDLNDTVPEYK,FVSEMLQK,STDVAEEVYTR,NGTTTACYFGTIHTDSSLILAEITDK,LATLGGSQALGLDSEIGNFEVGK,FTLSCTETLMSELGNIAK,GASIAHCPNSNLSLSSGLLNVLEVLKHKVK,GCYLSEEELNIFSER,GASIAHCPNSNLSLSSGLLNVLEVLKHK,THDLYIQSH,FLYLGDDR,GASIAHCPNSNLSLSSGLLNVLEVLK,TVMAHGCYLSEEELNIFSER,ASDSPIDLFYGDFVGDISEAVIQK,EFDALLINPR
285	gi|74189486|dbj|BAE22747.1| unnamed protein product	IPI00653624.1|TREMBL:Q3UX16|ENSEMBL:ENSMUSP00000091744	65003.3	9.53	2.71	1	1	1	ALYDTFSAFGNILSCK
285	gi|74137801|dbj|BAE24074.1| unnamed protein product	IPI00850617.3|TREMBL:Q3UTA6|ENSEMBL:ENSMUSP00000098682	60167.6	9.31	2.91	1	1	1	ALYDTFSAFGNILSCK
285	gi|126541010|emb|CAM46095.1| poly A binding protein, cytoplasmic 4	IPI00648982.1|TREMBL:A3KFU5|ENSEMBL:ENSMUSP00000101850|VEGA:OTTMUSP00000009344	69430.5	9.58	2.54	1	1	1	ALYDTFSAFGNILSCK
285	gi|126541011|emb|CAM46096.1| poly A binding protein, cytoplasmic 4	IPI00420950.3|TREMBL:Q3TSA5;Q6PHQ9|ENSEMBL:ENSMUSP00000079070|REFSEQ:NP_570951|VEGA:OTTMUSP00000009342	72242.5	9.43	2.42	1	1	1	ALYDTFSAFGNILSCK
285	gi|13278026|gb|AAH03870.1| Poly(A) binding protein, cytoplasmic 1	IPI00331552.4|TREMBL:Q05DT1;Q3U8U8;Q8BN32;Q99KL3;Q99L36;Q9DBE3|ENSEMBL:ENSMUSP00000001809|REFSEQ:NP_032800|VEGA:OTTMUSP00000021349	70670.8	9.52	2.52	1	1	1	ALYDTFSAFGNILSCK
285	gi|149261934|ref|XP_001478664.1| PREDICTED: similar to Poly A binding protein, cytoplasmic 4 isoform 1	IPI00914081.1|REFSEQ:XP_001478664;XP_001478673	72425.6	9.11	2.42	1	1	1	ALYDTFSAFGNILSCK
285	gi|126541013|emb|CAM46098.1| poly A binding protein, cytoplasmic 4	IPI00649252.1|TREMBL:A3KFU8|ENSEMBL:ENSMUSP00000101848|VEGA:OTTMUSP00000009345	70664.7	9.35	2.48	1	1	1	ALYDTFSAFGNILSCK
285	gi|148678113|gb|EDL10060.1| poly A binding protein, cytoplasmic 2	IPI00120954.2|TREMBL:Q3V2M1;Q62029;Q792Y0|ENSEMBL:ENSMUSP00000066639|REFSEQ:NP_035163|VEGA:OTTMUSP00000021990	69061.1	8.95	2.55	1	1	1	ALYDTFSAFGNILSCK
285	gi|126541012|emb|CAM46097.1| poly A binding protein, cytoplasmic 4	IPI00172364.1|TREMBL:Q91YZ8|ENSEMBL:ENSMUSP00000077794|REFSEQ:NP_683717|VEGA:OTTMUSP00000009343	67852.7	9.52	2.6	1	1	1	ALYDTFSAFGNILSCK
285	gi|13096978|gb|AAH03283.1| Poly(A) binding protein, cytoplasmic 4	IPI00922984.1|TREMBL:Q99LF8	72214.5	9.42	2.42	1	1	1	ALYDTFSAFGNILSCK
285	- 68 kDa protein	IPI00666636.2|ENSEMBL:ENSMUSP00000079967	67758.5	9.51	2.6	1	1	1	ALYDTFSAFGNILSCK
285	Polyadenylate-binding protein 1 OS=Mus musculus GN=Pabpc1 PE=1 SV=1	IPI00124287.1|SWISS-PROT:P29341	70642.8	9.48	2.52	1	1	1	ALYDTFSAFGNILSCK
286	Eukaryotic translation initiation factor 2 subunit 1 OS=Mus musculus GN=Eif2s1 PE=1 SV=3	IPI00474446.4|SWISS-PROT:Q6ZWX6|TREMBL:Q9CV24|ENSEMBL:ENSMUSP00000071214|REFSEQ:NP_080390|VEGA:OTTMUSP00000041277	36108.2	5.02	13.97	3	3	4	DEQLESLFQR,HAVSDPSILDSLDLNEDER,TEGLSVLNQAMAVIK
287	gi|13784942|gb|AAH05575.3| Chloride channel, nucleotide-sensitive, 1A	IPI00124248.1|TREMBL:P97506;Q923F1|ENSEMBL:ENSMUSP00000026506|REFSEQ:NP_076160|VEGA:OTTMUSP00000029289	26522.7	3.98	28.22	4	0	12	GLGTGTLYIAESR,DPNAYPQEHLYVMVNAK,LQQPDTEAVLNGK,LSWLDGSGLGFSLEYPTISLHAVSR
288	gi|123233538|emb|CAM28136.1| profilin 1	IPI00650039.1|TREMBL:Q5SX49|ENSEMBL:ENSMUSP00000104189|VEGA:OTTMUSP00000006343;OTTMUSP00000021517	11820.4	4.73	50	4	0	30	DSLLQDGEFTMDLR,TFVSITPAEVGVLVGK,SSFFVNGLTLGGQK,DSPSVWAAVPGK
289	gi|187952977|gb|AAI38685.1| Rad23a protein	IPI00830159.1|TREMBL:Q8CAP3|ENSEMBL:ENSMUSP00000105383|REFSEQ:NP_033036|VEGA:OTTMUSP00000025196	39635.4	4.56	60.5	13	0	83	EEDAASTLVTGSEYETMLTEIMSMGYER,DQPQFQNMR,ILSDDVPIKEYHIDEK,AGQGIPAPPEASPTAVPEPSTPFPPVLASGMSHPPPTSR,TLQQQTFK,ILSDDVPIK,SPSEESTTTTSPESISGSVPSSGSSGR,QVIQQNPALLPALLQQLGQENPQLLQQISR,HQEQFIQMLNEPPGELADISDVEGEVG,NENLAANFLLSQNFDDE,ALGFPESLVIQAYFACEK
289	gi|148679013|gb|EDL10960.1| RAD23a homolog (S. cerevisiae), isoform CRA_b	IPI00922981.1|TREMBL:B7ZNQ1;Q05DT7|ENSEMBL:ENSMUSP00000003911|VEGA:OTTMUSP00000025195	39706.5	4.56	60.33	13	0	83	EEDAASTLVTGSEYETMLTEIMSMGYER,DQPQFQNMR,ILSDDVPIKEYHIDEK,AGQGIPAPPEASPTAVPEPSTPFPPVLASGMSHPPPTSR,TLQQQTFK,ILSDDVPIK,SPSEESTTTTSPESISGSVPSSGSSGR,QVIQQNPALLPALLQQLGQENPQLLQQISR,HQEQFIQMLNEPPGELADISDVEGEVG,NENLAANFLLSQNFDDE,ALGFPESLVIQAYFACEK
290	Carbonyl reductase [NADPH] 1 OS=Mus musculus GN=Cbr1 PE=1 SV=3	IPI00314191.6|SWISS-PROT:P48758|TREMBL:B2RXY7|ENSEMBL:ENSMUSP00000049394|REFSEQ:NP_031646|VEGA:OTTMUSP00000021476	30641.2	8.53	75.09	23	6	86	LQAEGLSPR,KFSGDVVLAAR,FSGDVVLAAR,TNFFGTR,ALRDFLLKEYGGLDVLVNNAGIAFK,PVALVTGANK,GIGFAITR,VNDDTPFHIQAEVTMK,FHQLDIDNPQSIR,EYGGLDVLVNNAGIAFK,SETITEEELVGLMNK,ILLNACCPGWVR,IGVTVLSR,SPEEGAETPVYLALLPPDAEGPHGQFVQDK,KVEPW,ELLPLIKPQGR,VVNVSSMVSLR,GVHAEEGWPNSAYGVTK
291	Spermidine synthase OS=Mus musculus GN=Srm PE=2 SV=1	IPI00136912.1|SWISS-PROT:Q64674|TREMBL:Q3UJL7;Q543H0;Q8BSZ8|ENSEMBL:ENSMUSP00000006611|REFSEQ:NP_033298|VEGA:OTTMUSP00000011743;OTTMUSP00000042803	33994.9	5.31	15.56	3	3	4	DEFSYQEMIANLPLCSHPNPR,VLIIGGGDGGVLR,FLPGMAVGFSSSK
292	Acyp1 Acylphosphatase	IPI00881291.1|TREMBL:Q4VAF0|ENSEMBL:ENSMUSP00000112609|VEGA:OTTMUSP00000034641	17344	9.24	27.39	6	5	21	VQGVFFR,FMQQWLETR,VIANLDYSDFQIVK,LGLVGWVQNTDR,KLGLVGWVQNTDR
292	Acylphosphatase-1 OS=Mus musculus GN=Acyp1 PE=2 SV=2	IPI00420440.4|SWISS-PROT:P56376|TREMBL:Q0VG40|ENSEMBL:ENSMUSP00000008966;ENSMUSP00000113161|REFSEQ:NP_079697|VEGA:OTTMUSP00000034638;OTTMUSP00000034642	11240.7	9	43.43	6	5	21	VQGVFFR,FMQQWLETR,VIANLDYSDFQIVK,LGLVGWVQNTDR,KLGLVGWVQNTDR
293	Inorganic pyrophosphatase OS=Mus musculus GN=Ppa1 PE=1 SV=1	IPI00110684.1|SWISS-PROT:Q9D819|TREMBL:Q3UA53;Q4FK49;Q8BTY3|ENSEMBL:ENSMUSP00000020286|REFSEQ:NP_080714	32667.1	5.37	58.13	13	13	31	GYIWNYGAIPQTWEDPGHSDK,AIVDALPPPCESACSLPTDVDK,GQYISPFHDVPIYADKDVFHMVVEVPR,NKDFAVDIIK,DVFHMVVEVPR,YVANLFPYK,DFAVDIIK,LKPGYLEATVDWFR,HTGCCGDNDPIDVCEIGSK,VLGILAMIDEGETDWK,GQYISPFHDVPIYADK,GISCMNTTVSESPFK,VIAINVDDPDAANYK
294	Eukaryotic translation initiation factor 1A, X-chromosomal OS=Mus musculus GN=Eif1ay PE=2 SV=3	IPI00308984.6|SWISS-PROT:Q8BMJ3|TREMBL:B1AXP1|ENSEMBL:ENSMUSP00000084387|REFSEQ:NP_079713|VEGA:OTTMUSP00000020950	16460.4	5.07	35.42	3	0	7	LEAMCFDGVK,EDGQEYAQVIK,INETDTFGPGDDDEIQFDDIGDDDEDIDDI
295	Ubiquitin thioesterase OTU1 OS=Mus musculus GN=Yod1 PE=2 SV=1	IPI00228177.1|SWISS-PROT:Q8CB27|TREMBL:A4FTZ0;B2RSW9|ENSEMBL:ENSMUSP00000055318|REFSEQ:NP_848806	37485.5	5.51	34.11	8	8	20	GGTHLLQGLSSR,DITLGDLPIQSGDMLIVEEDQTRPK,NFPDPDTPPLTIFSSNDDIVLVQALELADEAR,LIAQIVASDPVLYSEAILGK,ELQGQIAAITGIAPGSQR,TNEDYCDWIR
296	Glutathione synthetase OS=Mus musculus GN=Gss PE=2 SV=1	IPI00127691.1|SWISS-PROT:P51855|TREMBL:Q3TWM2;Q3UEE2;Q541E2;Q8R436|ENSEMBL:ENSMUSP00000078630|REFSEQ:NP_032206|VEGA:OTTMUSP00000017226	52246.6	5.56	16.03	5	2	13	EGGGNNLYGEEMVQALEQLKDSEER,ALAEGVLLR,VGLLEALLPGQPEAVAR,HVLNVLNK,QIEINTISASFGGLASR
297	Otoancorin OS=Mus musculus GN=Otoa PE=2 SV=1	IPI00265452.4|SWISS-PROT:Q8K561|TREMBL:Q3TZF3|ENSEMBL:ENSMUSP00000044177|REFSEQ:NP_647471	126430	5.44	0.79	1	1	1	FLSSIPPSR
298	gi|56205949|emb|CAI24377.1| platelet-activating factor acetylhydrolase, isoform 1b, beta1 subunit	IPI00648594.1|TREMBL:Q3TUH5;Q5SW16|VEGA:OTTMUSP00000006468	11423	6.37	38.14	3	0	8	SNGYEEAYSVFK,EAELDMNEELDKK,EEFTSGGPLGQK
299	gi|126540755|emb|CAM46029.1| copine I	IPI00830998.1|TREMBL:A3KGK7|VEGA:OTTMUSP00000023361	41934.2	5.37	23.02	6	0	19	SDPFLEFFR,SDPLCVLLQDVGGAWAELCR,FSVSLQHFCGGDLSTPIQVR,FGIYDIDNK,TLQIEYHFETVQK,LYGPTNFAPIINHVAR
300	Annexin A5 OS=Mus musculus GN=Anxa5 PE=1 SV=1	IPI00317309.5|SWISS-PROT:P48036|ENSEMBL:ENSMUSP00000029266|REFSEQ:NP_033803|VEGA:OTTMUSP00000021966	35752.4	4.83	5.02	1	1	2	GLGTDEDSILNLLTSR
301	Protein arginine N-methyltransferase 5 OS=Mus musculus GN=Prmt5 PE=1 SV=3	IPI00229845.3|SWISS-PROT:Q8CIG8|TREMBL:Q9CRT9|ENSEMBL:ENSMUSP00000023873|REFSEQ:NP_038796|VEGA:OTTMUSP00000021696	72679.8	5.99	5.81	3	2	5	VPLVAPEDLR,AAILPTSIFLTNK,QGFDFLCMPVFHPR
302	gi|149263445|ref|XP_001472491.1| PREDICTED: hypothetical protein	IPI00895379.3|ENSEMBL:ENSMUSP00000093161|REFSEQ:XP_001472491;XP_001472497	16536.6	5.04	6.94	1	0	3	LEAMCFDGVK
303	Proteasome activator complex subunit 1 OS=Mus musculus GN=Psme1 PE=2 SV=2	IPI00124223.3|SWISS-PROT:P97371|TREMBL:Q5HZK3|ENSEMBL:ENSMUSP00000087046|REFSEQ:NP_035319	28672.9	5.73	40.16	9	9	31	IVVLLQR,QPHVGDYR,EPALNEANLSNLK,APLDIPVPDPVK,QLVHELDEAEYQEIR,LKPEIKDVTEQLNLVTTWLQLQIPR,TENLLGSYFPK,ISELDAFLK
304	gi|149268967|ref|XP_001477505.1| PREDICTED: similar to Glyceraldehyde-3-phosphate dehydrogenase (GAPDH)	IPI00850241.1|REFSEQ:XP_001477505	20148.9	6.31	43.72	17	0	121	SSTFDAGAGIALNDNFVK,VEIVAINDPFIDLN,PITIFQER,SHSSTFDAGAGIALNDNFVK,LVINGKPITIFQERDPTNIK,INGKPITIFQERDPTNIK,INGKPITIFQER,VVDLMAYMASKE,LVINGKPITIFQERD,VVDLMAYMASK,LISWYDNEYGY,LISWYDNEYGYSNR,LVINGKPITIFQER
305	gi|123297837|emb|CAM19996.1| cytidylate kinase 1	IPI00331146.5|SWISS-PROT:Q9DBP5|ENSEMBL:ENSMUSP00000030491|REFSEQ:NP_079923|VEGA:OTTMUSP00000008931	25714.7	8.14	45.37	11	10	50	IVPVEITISLLK,MKPLVVFVLGGPGAGK,NQDNLQGWNK,IQTYLESTKPIIDLYEEMGK,SVDEVFGEVVK,FLIDGFPR,KNPDSQYGELIEK,YGYTHLSAGELLR,NPDSQYGELIEK
306	UPF0585 protein C16orf13 homolog OS=Mus musculus PE=1 SV=1	IPI00121271.1|SWISS-PROT:Q9DCS2|ENSEMBL:ENSMUSP00000026827|REFSEQ:NP_080962	22687.2	6.1	38.24	5	5	10	ISPQSNVDFDLTLR,AVLITYGPYAVNGK,DTVLLEELGQASGLVLER,VLEVASGSGQHAAHFAQAFPNAEWQPSDVDQR
307	gi|10946936|ref|NP_067490.1| adenylate kinase 1	IPI00750256.2|SWISS-PROT:Q9R0Y5-2|ENSEMBL:ENSMUSP00000068479|REFSEQ:NP_067490|VEGA:OTTMUSP00000012847	23116.3	5.7	6.67	1	1	1	GELVPLDTVLDMLR
307	gi|123858266|emb|CAM16612.1| adenylate kinase 1	IPI00752998.1|VEGA:OTTMUSP00000012848	9541.09	8.73	15.73	1	1	1	GELVPLDTVLDMLR
307	Adenylate kinase isoenzyme 1 OS=Mus musculus GN=Ak1 PE=1 SV=1	IPI00128209.3|SWISS-PROT:Q9R0Y5-1|ENSEMBL:ENSMUSP00000108902;ENSMUSP00000108903|VEGA:OTTMUSP00000012845;OTTMUSP00000012846	21539.6	5.67	7.22	1	1	1	GELVPLDTVLDMLR
308	gi|156257819|gb|ABU63263.1| beta-globin	IPI00918757.1|TREMBL:A8DV41	15866.2	7.85	72.79	16	0	77	LLVVYPWTQR,VHLTDAEK,YFDSFGDLSSASAIMGNPK,DFTPAAQAAFQKVVAGVATALAHKYH,SAVSCLWAK,YFDSFGDLSSASAIMGN,LHVDPENFR,GTFASLSELHCDK,VNPDEVGGEALGR
308	Hemoglobin subunit beta-2 OS=Mus musculus GN=Hbb-b2 PE=1 SV=2	IPI00316491.4|SWISS-PROT:P02089|TREMBL:Q549D9;Q54AH9|REFSEQ:NP_058652	15878.2	7.85	72.79	16	0	77	LLVVYPWTQR,VHLTDAEK,YFDSFGDLSSASAIMGNPK,DFTPAAQAAFQKVVAGVATALAHKYH,SAVSCLWAK,YFDSFGDLSSASAIMGN,LHVDPENFR,GTFASLSELHCDK,VNPDEVGGEALGR
309	Heat shock 70 kDa protein 4L OS=Mus musculus GN=Hspa4l PE=1 SV=2	IPI00317710.1|SWISS-PROT:P48722-1|ENSEMBL:ENSMUSP00000076336|REFSEQ:NP_035150|VEGA:OTTMUSP00000027739	94382.1	5.54	26.49	16	0	50	NFDEALVDYFCDEFK,GCALQCAILSPAFK,VLATTFDPYLGGR,EFSITDLVPYSVTLR,SGGIETIANEYSDR,TSFEEGTGECEVFSK,EPFELEAFYTNLHEVPYPDPR,LMNETTAVALAYGIYK,SFDDPIVQTER,YLEEERPFAIEQVTGMLLAK,KPVADCVISIPSFFTDAER,EDINSIEIVGGATR,NAVEEYVYDFR,SIDLPIQSSLYR,YISDSMNWLNSK
310	Peroxiredoxin-1 OS=Mus musculus GN=Prdx1 PE=1 SV=1	IPI00121788.1|SWISS-PROT:P35700|TREMBL:B1AXW7;Q3U9J9|ENSEMBL:ENSMUSP00000030454;ENSMUSP00000102078|REFSEQ:NP_035164|VEGA:OTTMUSP00000009955;OTTMUSP00000009957	22176.5	8.26	70.35	22	2	119	EYFSK,TIAQDYGVLK,ADEGISFR,KQGGLGPMNIPLISDPK,GLFIIDDK,IGYPAPNFK,SVDEIIR,QGGLGPMNIPLISDPK,LVQAFQFTDK,DISLSEYK,KLNCQVIGASVDSHFCHLAWINTPK,LNCQVIGASVDSHFCHLAWINTPK,ATAVMPDGQFK,HGEVCPAGWKPGSDTIKPDVNK
311	Hspa4l Isoform 2 of Heat shock 70 kDa protein 4L	IPI00317711.1|SWISS-PROT:P48722-2|TREMBL:Q3TTD4|ENSEMBL:ENSMUSP00000103721|VEGA:OTTMUSP00000027741	92251.6	5.65	25.46	15	0	46	NFDEALVDYFCDEFK,GCALQCAILSPAFK,VLATTFDPYLGGR,EFSITDLVPYSVTLR,TSFEEGTGECEVFSK,EPFELEAFYTNLHEVPYPDPR,LMNETTAVALAYGIYK,SFDDPIVQTER,YLEEERPFAIEQVTGMLLAK,KPVADCVISIPSFFTDAER,EDINSIEIVGGATR,NAVEEYVYDFR,SIDLPIQSSLYR,YISDSMNWLNSK
312	gi|387507|gb|AAA39891.1| porphobilinogen deaminase (erythroid sp.)	IPI00230382.1|SWISS-PROT:P22907-2	37738.7	7.02	26.45	10	0	37	DVPTILPPGFTIGAICK,AKDQDILDLVSVLHDPETLLR,LRKLDELQEFSAIVLAVAGLQR,KLDELQEFSAIVLAVAGLQR,DQDILDLVSVLHDPETLLR,GAQLAAENLGISLASLLLNK,NEVDLVVHSLK
312	Porphobilinogen deaminase OS=Mus musculus GN=Hmbs PE=2 SV=1	IPI00133589.1|SWISS-PROT:P22907-1	39302.3	6.62	25.21	10	0	37	DVPTILPPGFTIGAICK,AKDQDILDLVSVLHDPETLLR,LRKLDELQEFSAIVLAVAGLQR,KLDELQEFSAIVLAVAGLQR,DQDILDLVSVLHDPETLLR,GAQLAAENLGISLASLLLNK,NEVDLVVHSLK
313	Nsf 83 kDa protein	IPI00876255.1|ENSEMBL:ENSMUSP00000048947	82599.5	6.54	5.91	3	1	5	DIEAMDPSILK,QSIINPDWNFEK,FSNLVLQALLVLLKKAPPQGR
313	Vesicle-fusing ATPase OS=Mus musculus GN=Nsf PE=1 SV=2	IPI00656325.2|SWISS-PROT:P46460|ENSEMBL:ENSMUSP00000099364|REFSEQ:NP_032766|VEGA:OTTMUSP00000002926	82613.4	6.52	5.91	3	1	5	DIEAMDPSILK,QSIINPDWNFEK,FSNLVLQALLVLLKKAPPQGR
314	gi|6425087|gb|AAF08293.1|AF195094_1 gamma actin-like protein	IPI00136929.1|TREMBL:Q9QZ83|ENSEMBL:ENSMUSP00000101823	43600.8	5.11	39.69	13	0	36	IWHHTFYNELR,SYELPDGQVITIGNER,EITALAPSTMK,DLTDYLMK,DSYVGDEAQSK,LFQPSFLGMESCGIHETTFNSIMK,LCYVALDFEQEMATAASSSSLEK,CPEALFQPSFLGMESCGIHETTFNSIMK,TTGIVMDSGDGVTHTVPIYEGYALPHAILR,TTGIVMDSGDGVTHTVPIYEGYALPH,VAPEEHPVLLTEAPLNPK
315	gi|12836293|dbj|BAB23592.1| unnamed protein product	IPI00119991.2|SWISS-PROT:Q8R007-2|ENSEMBL:ENSMUSP00000091883|REFSEQ:NP_001116152|VEGA:OTTMUSP00000024109	53030.6	5.28	1.66	1	1	2	ELALLHSK
315	Pvrl4 63 kDa protein	IPI00831679.1|ENSEMBL:ENSMUSP00000106917|VEGA:OTTMUSP00000024103	62521.3	5.57	1.4	1	1	2	ELALLHSK
315	Poliovirus receptor-related protein 4 OS=Mus musculus GN=Pvrl4 PE=1 SV=1	IPI00453941.2|SWISS-PROT:Q8R007-1|ENSEMBL:ENSMUSP00000006578|REFSEQ:NP_082169|VEGA:OTTMUSP00000024108	55657.5	5.19	1.57	1	1	2	ELALLHSK
316	gi|148690423|gb|EDL22370.1| hydroxyacyl glutathione hydrolase	IPI00115866.2|SWISS-PROT:Q99KB8|TREMBL:Q3TMR4;Q3UCF6|ENSEMBL:ENSMUSP00000024974;ENSMUSP00000113051|REFSEQ:NP_077246|VEGA:OTTMUSP00000032475	34103.2	8.06	25.89	9	2	28	ALLEVLGR,YAIGEPTVPSTLAEEFTYNPF,VYCGHEYTVNNLK,VTHLSTLQVGSLSVK,FYEGTADEMYK,HVEPGNAAIQEK
317	Sorbitol dehydrogenase OS=Mus musculus GN=Sord PE=1 SV=3	IPI00753038.1|SWISS-PROT:Q64442|TREMBL:Q71VF6|ENSEMBL:ENSMUSP00000106180|REFSEQ:NP_666238|VEGA:OTTMUSP00000016594	38249.4	6.56	24.37	6	6	15	LPDSVTFEEGALIEPLSVGIYACR,LENYPIPELGPNDVLLK,GENLSLVVHGPGDIR,YCNTWPMAISMLASK,AMGAAQVVVTDLSASR
317	Sord 40 kDa protein	IPI00875416.1|ENSEMBL:ENSMUSP00000028657	40091.3	6.6	23.2	6	6	15	LPDSVTFEEGALIEPLSVGIYACR,LENYPIPELGPNDVLLK,GENLSLVVHGPGDIR,YCNTWPMAISMLASK,AMGAAQVVVTDLSASR
318	gi|123241269|emb|CAM20943.1| N-ethylmaleimide sensitive fusion protein	IPI00752026.1|ENSEMBL:ENSMUSP00000102623|VEGA:OTTMUSP00000017453	28787.9	6.84	8.91	2	0	2	DIEAMDPSILK,QSIINPDWNFEK
319	gi|148702337|gb|EDL34284.1| protease (prosome, macropain) 26S subunit, ATPase 5, isoform CRA_c	IPI00462789.1|TREMBL:Q8K1K2	38751.6	5.7	19.54	4	0	9	TMLELLNQLDGFEATK,IEELQLIVNDK,EHAPSIIFMDEIDSIGSSR,EVIELPVKHPELFEALGIAQPK
320	gi|123229614|emb|CAM18540.1| capping protein (actin filament) muscle Z-line, beta	IPI00776374.1|TREMBL:A2AMV9|VEGA:OTTMUSP00000019093	22840.9	5.83	40.2	7	0	12	GCWDSIHVVEVQEK,SPWSNKYDPPLEDGAMPSAR,NLSDLIDLVPSLCEDLLSSVDQPLK,KLEVEANNAFDQYR,DYLLCDYNR,LEVEANNAFDQYR
321	26S proteasome non-ATPase regulatory subunit 7 OS=Mus musculus GN=Psmd7 PE=1 SV=2	IPI00114667.1|SWISS-PROT:P26516|TREMBL:A1L3B8|ENSEMBL:ENSMUSP00000041968|REFSEQ:NP_034947	36539.8	6.29	12.77	4	4	8	VVVHPLVLLSVVDHFNR,TFEHVTSEIGAEEAEEVGVEHLLR
322	gi|74198004|dbj|BAE35184.1| unnamed protein product	IPI00126892.12|SWISS-PROT:Q91VH6|TREMBL:Q3TWT2|ENSEMBL:ENSMUSP00000077553|REFSEQ:NP_598532	34300.8	6.66	4.64	1	0	2	IFILGPSHHVPLSR
323	Alpha-soluble NSF attachment protein OS=Mus musculus GN=Napa PE=1 SV=1	IPI00118930.1|SWISS-PROT:Q9DB05|TREMBL:Q9CXX1|ENSEMBL:ENSMUSP00000006181|REFSEQ:NP_080174|VEGA:OTTMUSP00000028316	33189.7	5.3	12.88	3	2	5	LDQWLTTMLLR,YEELFPAFSDSR,NSQSFFSGLFGGSSK
324	Cysteine and histidine-rich domain-containing protein 1 OS=Mus musculus GN=Chordc1 PE=1 SV=1	IPI00134017.1|SWISS-PROT:Q9D1P4|ENSEMBL:ENSMUSP00000001825|REFSEQ:NP_080120	37350.6	8.13	12.08	2	2	2	FDPEANSDDACTYHPGVPVFHDALK,TTDFSDFLSIVGCTK
325	gi|149253258|ref|XP_001475612.1| PREDICTED: similar to Eukaryotic translation elongation factor 2	IPI00849291.1|REFSEQ:XP_001475612	46035.1	5.85	13.16	5	0	8	IVGLVGVDQFLVK,FSVSPVVR,YEWDVAEAR,ETVSEESNVLCLSK,VFSGVVSTGLK
326	Psmc3 Protein	IPI00919258.1|VEGA:OTTMUSP00000045322	22832.9	4.62	25.12	3	0	11	QTYFLPVIGLVDAEK,DSYLILETLPTEYDSR,AMEVDERPTEQYSDIGGLDK
327	Ketosamine-3-kinase OS=Mus musculus GN=Fn3krp PE=2 SV=1	IPI00321994.1|SWISS-PROT:Q8K274|TREMBL:B1ATT5;Q8BHV7|ENSEMBL:ENSMUSP00000038061|REFSEQ:NP_852085|VEGA:OTTMUSP00000004996	34440.3	7.7	32.69	10	10	25	MFEGEMASLTAILK,LQLYQLFHYLNHWNHFGSGYR,NWVEFYAR,VVDAPGGGSMLVMEHLDMR,RLQLYQLFHYLNHWNHFGSGYR,QYVDQFGFDVVTCCGYLPQVNDWQK,LGTQLADLHLENK
328	Arpc3 19 kDa protein	IPI00753652.1|ENSEMBL:ENSMUSP00000107345|VEGA:OTTMUSP00000017457	18682.5	8.96	8.07	1	1	1	DTDIVDEAIYYFK
328	Actin-related protein 2/3 complex subunit 3 OS=Mus musculus GN=Arpc3 PE=1 SV=3	IPI00124829.5|SWISS-PROT:Q9JM76|ENSEMBL:ENSMUSP00000099584|REFSEQ:NP_062798|VEGA:OTTMUSP00000017455	20524.7	8.78	7.3	1	1	1	DTDIVDEAIYYFK
328	Arpc3 19 kDa protein	IPI00751862.1|ENSEMBL:ENSMUSP00000107342|VEGA:OTTMUSP00000017458	18941.8	8.96	7.98	1	1	1	DTDIVDEAIYYFK
328	Arpc3 20 kDa protein	IPI00753044.1|ENSEMBL:ENSMUSP00000031421|VEGA:OTTMUSP00000017456	19637.7	8.79	7.65	1	1	1	DTDIVDEAIYYFK
329	Exportin-1 OS=Mus musculus GN=Xpo1 PE=1 SV=1	IPI00395038.3|SWISS-PROT:Q6P5F9|TREMBL:A2AKT7;Q8BYY5;Q921J0|ENSEMBL:ENSMUSP00000020538;ENSMUSP00000099933;ENSMUSP00000099934;ENSMUSP00000105178|REFSEQ:NP_001030303;NP_598775|VEGA:OTTMUSP00000005444;OTTMUSP00000005445	123093	5.72	2.05	1	1	3	LDINLLDNVVNCLYHGEGAQQR
329	gi|123857927|emb|CAM20291.1| exportin 1, CRM1 homolog (yeast)	IPI00649340.1|TREMBL:A2AKT6|VEGA:OTTMUSP00000005447	6656.65	5.28	37.29	1	1	3	LDINLLDNVVNCLYHGEGAQQR
330	Lambda-crystallin homolog OS=Mus musculus GN=Cryl1 PE=2 SV=3	IPI00409345.3|SWISS-PROT:Q99KP3|TREMBL:A7VMV2|ENSEMBL:ENSMUSP00000022517|REFSEQ:NP_084280	35208.8	5.6	12.54	2	1	3	LYDIEQQQITDALENIR,LVEEEIVSPSDLDLVMSDGLGMR
331	gi|74142927|dbj|BAE42495.1| unnamed protein product	IPI00844784.1|SWISS-PROT:Q9WVJ2-2	38195.7	5.53	9.5	2	2	3	ETIEDVEEMLNNLPGVTSVHSR,LNIGDLQATK
331	26S proteasome non-ATPase regulatory subunit 13 OS=Mus musculus GN=Psmd13 PE=1 SV=1	IPI00126048.2|SWISS-PROT:Q9WVJ2-1|TREMBL:B2RT97|ENSEMBL:ENSMUSP00000026560|REFSEQ:NP_036005|VEGA:OTTMUSP00000027446	42809.4	5.46	8.51	2	2	3	ETIEDVEEMLNNLPGVTSVHSR,LNIGDLQATK
332	Malate dehydrogenase, cytoplasmic OS=Mus musculus GN=Mdh1 PE=1 SV=3	IPI00336324.11|SWISS-PROT:P14152|ENSEMBL:ENSMUSP00000099938|REFSEQ:NP_032644|VEGA:OTTMUSP00000005426	36511.2	6.16	43.71	16	12	72	ENFSCLTR,EVGVYEALKDDSWLK,ETAFEFLSSA,LGVTADDVK,DLDVAVLVGSMPR,VIVVGNPANTNCLTASK,GEFITTVQQR,NVIIWGNHSSTQYPDVNHAK,ELTEEKETAFEFLSSA,VLVTGAAGQIAYSLLYSIGNGSVFGK,EVGVYEALK,FVEGLPINDFSR
333	gi|12849271|dbj|BAB28276.1| unnamed protein product	IPI00554989.3|SWISS-PROT:P17742|TREMBL:Q3TE63;Q3UAJ1;Q5SVY2;Q9CZK9|ENSEMBL:ENSMUSP00000071686;ENSMUSP00000088252|REFSEQ:NP_032933|VEGA:OTTMUSP00000000741	18313.7	7.73	58.68	21	10	156	TNGSQFFICTAK,AGPNTNGSQFFICTAK,IIPGFMCQGGDFTR,HTGPGILSMANAGPNTNGSQFFICTAK,PGFMCQGGDFTR,TEWLDGK,FEDENFILK,ITISDCGQL,KITISDCGQL,EGMNIVEAMER,VKEGMNIVEAMER,VNPTVFFDITADDEPLGR,FDITADDEPLGR
334	Proteasome subunit alpha type-1 OS=Mus musculus GN=Psma1 PE=1 SV=1	IPI00283862.6|SWISS-PROT:Q9R1P4|TREMBL:Q3TS44;Q8BTU5;Q9JHS5|ENSEMBL:ENSMUSP00000033008|REFSEQ:NP_036095|VEGA:OTTMUSP00000030740	29546.5	6	69.2	19	19	85	LLCNFMR,ETLPAEQDLTTK,FVFDRPLPVSR,IHQIEYAMEAVK,RPYGVGLLIAGYDDMGPHIFQTCPSANYFDCR,ILHVDNHIGISIAGLTADAR,LVSLIGSK,HMSEFMECNLDELVK,THAVLVALK,DLEFTIYDDDDVSPFLDGLEERPQR,NQYDNDVTVWSPQGR,FVFDRPLPVSRLVSLIGSKTQIPTQR,NVSIGIVGK
335	gi|149266302|ref|XP_001472239.1| PREDICTED: similar to Glyceraldehyde-3-phosphate dehydrogenase (GAPDH) isoform 1	IPI00135284.1|ENSEMBL:ENSMUSP00000094250|REFSEQ:XP_001472239;XP_001472258;XP_001472278;XP_001472310;XP_001472402;XP_001472419;XP_001472445	35830.1	8.44	62.46	45	0	264	VGVNGFGR,QASEGPLK,RVIISAPSADAPMFVMGVNHEK,YDDIKK,YDNSLK,GILGYTEDQVVS,GAAQNIIPASTGAAK,PSADAPMFVMGVNHEK,VSVVDLTCR,LTGMAFR,VEIVAINDPFIDLN,VIHDNFGIVEGLMTTVH,VIISAPSADAPMFVMGVNHEK,VIPELNGK,GLMTTVHAITATQK,VEGLMTTVHAITATQK,PITIFQER,EGLMTTVHAITATQK,LVINGKPITIFQERDPTNIK,INGKPITIFQERDPTNIK,GILGYTEDQVVSCDFNSNSH,INGKPITIFQER,VVDLMAYMASKE,VPTPNVSVVDLTCR,LVINGKPITIFQERD,VVDLMAYMASK,MFQYDSTHGK,LISWYDNEYGY,LISWYD…
336	Cofilin-2 OS=Mus musculus GN=Cfl2 PE=1 SV=1	IPI00266188.6|SWISS-PROT:P45591|TREMBL:Q3UHW9|ENSEMBL:ENSMUSP00000077262|REFSEQ:NP_031714	18709.6	7.66	14.46	3	0	14	VFNDMK,YALYDATYETK,MIYASSK
337	gi|149259154|ref|XP_001472972.1| PREDICTED: similar to Glyceraldehyde-3-phosphate dehydrogenase (GAPDH)	IPI00848648.1|REFSEQ:XP_001472972	17143.9	8.99	50.63	18	0	106	VGVNGFGR,RVIISAPSADAPMFVMGVNHEK,YDNSLK,PSADAPMFVMGVNHEK,VEIVAINDPFIDLN,VIISAPSADAPMFVMGVNHEK,PITIFQER,LVINGKPITIFQERDPTNIK,INGKPITIFQERDPTNIK,INGKPITIFQER,LVINGKPITIFQERD,MFQYDSTHGK,LVINGKPITIFQER
338	Hemoglobin subunit zeta OS=Mus musculus GN=Hbz PE=2 SV=2	IPI00230261.5|SWISS-PROT:P06467|TREMBL:Q78PA4;Q9R1L3|ENSEMBL:ENSMUSP00000020531|REFSEQ:NP_034535|VEGA:OTTMUSP00000005548	16234.9	7.06	6.34	2	0	9	VDPVNFK,LRVDPVNFK
338	gi|156119009|emb|CAO91797.1| hemoglobin X, alpha-like embryonic chain in Hba complex	IPI00867788.1|TREMBL:A7M7S6|VEGA:OTTMUSP00000034620	17989.6	9.36	5.77	2	0	9	VDPVNFK,LRVDPVNFK
339	gi|2104937|gb|AAC63098.1| truncated form platelet-activating factor acetylhydrolase 45kD subunit	IPI00227864.2|SWISS-PROT:P63005-2|TREMBL:Q3UHM0	44487.6	6.95	31.71	10	0	25	SNGYEEAYSVFK,EAELDMNEELDKK,EEFTSGGPLGQK,FILSCADDK,LLASCSADMTIK,LWDFQGFECIR,VWVVATK,GHTDSVQDISFDHSGK,VWDYETGDFER,MVRPNQDGTLIASCSNDQTVR
340	gi|123258688|emb|CAM23017.1| 5',3'-nucleotidase, cytosolic	IPI00648626.1|TREMBL:A2A9X5|ENSEMBL:ENSMUSP00000102140|VEGA:OTTMUSP00000003499	21939.2	5.2	53.09	6	0	24	VLVDMDGVLADFESGLLQGFR,GFLANEQYGALRPDLAEK,DTEVFICTTPLLK,VASVYESPGFFLNLEPIPGALDALR,RFPEEPHVPLEQR,WVEQNLGPEFVER
341	gi|123211646|emb|CAM21780.1| eukaryotic translation initiation factor 3, subunit J	IPI00556700.2|TREMBL:Q2YDW1;Q3UGC7;Q66JW9;Q99JK5|ENSEMBL:ENSMUSP00000028668|REFSEQ:NP_653128|VEGA:OTTMUSP00000016547	29343.6	4.69	16.09	4	4	12	DDFTEFGK,ITNSLTVLCSEK,VLTPEEQLADK,LQEESDLELAK
341	Eukaryotic translation initiation factor 3 subunit J OS=Mus musculus GN=Eif3j PE=2 SV=1	IPI00471443.1|SWISS-PROT:Q66JS6|ENSEMBL:ENSMUSP00000054421|REFSEQ:XP_001472005;XP_001479331	29485.8	4.69	15.97	4	4	12	DDFTEFGK,ITNSLTVLCSEK,VLTPEEQLADK,LQEESDLELAK
342	gi|74188639|dbj|BAE28063.1| unnamed protein product	IPI00134344.6|TREMBL:O35411;Q3UGZ4;Q68FG2;Q68FM2;Q6A087;Q80ZK2|ENSEMBL:ENSMUSP00000008991|REFSEQ:NP_067262	270935	5.62	0.29	1	0	1	LTALEER
342	Aspdh 27 kDa protein	IPI00882260.1|VEGA:OTTMUSP00000036933	27040.8	6.1	2.73	1	0	1	LTALEER
343	gi|176865998|ref|NP_001116509.1| eukaryotic translation initiation factor 4A2 isoform b	IPI00890863.1|REFSEQ:NP_001116509	36166.1	7.03	9.62	3	0	6	MFVLDEADEMLSR,VFDMLNR,VLITTDLLAR
344	gi|148698597|gb|EDL30544.1| mCG120011	IPI00458109.1|REFSEQ:XP_485435;XP_910736	21701	5.87	40.41	6	0	25	TCLLIVFSK,EVFEMATR,SIDSPDSLENIPEK,DQFPEVYVPTVFENYVADIEVDGK,IGAFGYMECSAK,LVIVGDGACGK
345	Myotrophin OS=Mus musculus GN=Mtpn PE=2 SV=2	IPI00228583.5|SWISS-PROT:P62774|ENSEMBL:ENSMUSP00000031866|REFSEQ:NP_032124|VEGA:OTTMUSP00000028722	12860.8	5.27	66.95	6	6	14	NGDLDEVKDYVAK,HHITPLLSAVYEGHVSCVK,GADINAPDKHHITPLLSAVYEGHVSCVK,GPDGLTALEATDNQAIK,KPLHYAADCGQLEILEFLLLK
346	Band 4.1-like protein 5 OS=Mus musculus GN=Epb41l5 PE=1 SV=1	IPI00469962.2|SWISS-PROT:Q8BGS1-1|ENSEMBL:ENSMUSP00000058966|REFSEQ:NP_663481	81635.5	5.98	2.87	1	1	1	SIITCRVSLLDGTDVSVDLPK
346	gi|13278193|gb|AAH03937.1| Epb4.1l5 protein	IPI00116447.3|SWISS-PROT:Q8BGS1-2|TREMBL:Q8BT29|ENSEMBL:ENSMUSP00000027632|REFSEQ:NP_001106887	57633.4	9.18	4.17	1	1	1	SIITCRVSLLDGTDVSVDLPK
346	Epb4.1l5 Isoform 3 of Band 4.1-like protein 5	IPI00890848.1|SWISS-PROT:Q8BGS1-3	82589.6	6.04	2.84	1	1	1	SIITCRVSLLDGTDVSVDLPK
347	gi|123233541|emb|CAM28139.1| enolase 3, beta muscle	IPI00649551.1|TREMBL:Q5SX59|VEGA:OTTMUSP00000006352;OTTMUSP00000021513	20960.4	8.91	35.2	5	0	30	GVPLYR,FGANAILGVSLAVCK,AAVPSGASTGIYEALELR,HIADLAGNPDLVLPVPAFNVINGGSHAGNK
348	Psme3 Proteaseome (Prosome, macropain) 28 subunit, 3	IPI00649191.2|TREMBL:A2A4J1|ENSEMBL:ENSMUSP00000102888|VEGA:OTTMUSP00000002696	30895.7	6.27	5.66	1	1	1	ITSEAEDLVANFFPK
348	gi|123236460|emb|CAM19557.1| proteaseome (prosome, macropain) 28 subunit, 3	IPI00649403.1|TREMBL:A2A4J3|ENSEMBL:ENSMUSP00000102889|VEGA:OTTMUSP00000002695	17759.7	6.31	9.74	1	1	1	ITSEAEDLVANFFPK
348	Proteasome activator complex subunit 3 OS=Mus musculus GN=Psme3 PE=1 SV=1	IPI00113660.1|SWISS-PROT:P61290|TREMBL:Q4FK54;Q99K09|ENSEMBL:ENSMUSP00000019470|REFSEQ:NP_035322|VEGA:OTTMUSP00000002694	29506.1	5.69	5.91	1	1	1	ITSEAEDLVANFFPK
349	gi|123246554|emb|CAM19232.1| Parkinson disease (autosomal recessive, early onset) 7	IPI00650052.1|TREMBL:A2A816|VEGA:OTTMUSP00000010792	12739.8	5.77	41.6	9	0	55	DVMICPDTSLEDAK,VTVAGLAGKDPVQC,VTVAGLAGKDPVQCSR,GAEEMETVIPVDVMR,VTVAGLAGK,ALVILAK
349	gi|187466260|emb|CAQ52059.1| Parkinson disease (autosomal recessive, early onset) 7	IPI00894710.1|TREMBL:B2KFI1|VEGA:OTTMUSP00000042690	8683.06	5.01	62.65	9	0	55	DVMICPDTSLEDAK,VTVAGLAGKDPVQC,VTVAGLAGKDPVQCSR,GAEEMETVIPVDVMR,VTVAGLAGK,ALVILAK
349	gi|187466259|emb|CAQ52058.1| Parkinson disease (autosomal recessive, early onset) 7	IPI00894598.1|TREMBL:B2KFI0|VEGA:OTTMUSP00000042688	12626.6	5.77	41.94	9	0	55	DVMICPDTSLEDAK,VTVAGLAGKDPVQC,VTVAGLAGKDPVQCSR,GAEEMETVIPVDVMR,VTVAGLAGK,ALVILAK
349	gi|123246555|emb|CAM19233.1| Parkinson disease (autosomal recessive, early onset) 7	IPI00648764.1|TREMBL:A2A817|VEGA:OTTMUSP00000010896	8796.22	5.01	61.9	9	0	55	DVMICPDTSLEDAK,VTVAGLAGKDPVQC,VTVAGLAGKDPVQCSR,GAEEMETVIPVDVMR,VTVAGLAGK,ALVILAK
350	Histone acetyltransferase MYST4 OS=Mus musculus GN=Myst4 PE=2 SV=2	IPI00608081.1|SWISS-PROT:Q8BRB7-1|TREMBL:Q3UH94;Q501M5|ENSEMBL:ENSMUSP00000066693|REFSEQ:NP_059507	208539	5.69	0.37	1	1	1	DNPEPLK
350	gi|6716789|gb|AAF26744.1|AF222800_1 histone acetyltransferase querkopf	IPI00123569.3|SWISS-PROT:Q8BRB7-2	196880	5.36	0.4	1	1	1	DNPEPLK
351	gi|12835778|dbj|BAB23357.1| unnamed protein product	IPI00355382.2|SWISS-PROT:P32921-2|TREMBL:Q3U6U7|ENSEMBL:ENSMUSP00000105474	53641.1	6.61	14.95	5	5	13	TLIDVLQPLIAEHQAR,GIFGFTDSDCIGK,DMNQILDAYENK,ASEDFVDPWTVR,ISFPAVQAAPSFSNSFPK
351	Tryptophanyl-tRNA synthetase, cytoplasmic OS=Mus musculus GN=Wars PE=1 SV=2	IPI00113738.2|SWISS-PROT:P32921-1|TREMBL:Q3UDG2;Q4FJZ4|ENSEMBL:ENSMUSP00000077842|REFSEQ:NP_035840	54357.9	6.44	14.76	5	5	13	TLIDVLQPLIAEHQAR,GIFGFTDSDCIGK,DMNQILDAYENK,ASEDFVDPWTVR,ISFPAVQAAPSFSNSFPK
352	BH3-interacting domain death agonist OS=Mus musculus GN=Bid PE=1 SV=2	IPI00308086.2|SWISS-PROT:P70444|ENSEMBL:ENSMUSP00000004560|REFSEQ:NP_031570|VEGA:OTTMUSP00000028756	21951.6	4.71	18.46	2	2	4	HLAQIGDEMDHNIQPTLVR,QLAAQFMNGSLSEEDKR
353	gi|26333539|dbj|BAC30487.1| unnamed protein product	IPI00459744.1|TREMBL:Q8BYF3	56224.7	5.75	9.36	3	0	8	LASVLNTDPALDSELTSK,NVSLGNVLAVAYAAK,LTFLEEEDKDLYIR
354	Hemoglobin subunit beta-1 OS=Mus musculus GN=Hbb-b1 PE=1 SV=2	IPI00553333.2|SWISS-PROT:P02088|TREMBL:A8DUK0	15840.2	7.13	84.35	26	0	143	LLVVYPWTQR,VNSDEVGGEALGR,AAVSCLWGK,VHLTDAEK,DFTPAAQAAFQKVVAGVATALAHKYH,YFDSFGDLSSASAIMGN,LHVDPENFR,GTFASLSELHCDK,KVITAFNDGLNHLDSLK,TAFNDGLNHLDSLK,VITAFNDGLNHLDSLKGTFASLSELHCDKLHVDPENFR,VITAFNDGLNHLDSLK,KVITAFNDGLNHLDSLKGTFASLSELHCDK,VITAFNDGLNHLDSLKGTFASLSELHCDK,YFDSFGDLSSASAIMGNAK
355	gi|148693508|gb|EDL25455.1| olfactory receptor 25	IPI00399857.4|TREMBL:Q62335;Q7TRD6;Q8VGD0|ENSEMBL:ENSMUSP00000071393|REFSEQ:NP_667081	35358.4	9	8.31	1	1	1	ICCLLMFVSYLIGFASAMVLAGLMIR
356	Eno2 13 kDa protein	IPI00830788.1|VEGA:OTTMUSP00000025151	13364.3	5.06	25.41	3	0	31	AAVPSGASTGIYEALELR,GNPTVEVDLYTAK
356	gi|123244133|emb|CAM19427.1| enolase 1, alpha non-neuron	IPI00649376.1|TREMBL:B1ARR6|VEGA:OTTMUSP00000011143;OTTMUSP00000042675	7357.35	6.57	46.27	3	0	31	AAVPSGASTGIYEALELR,GNPTVEVDLYTAK
357	Tubulin beta-6 chain OS=Mus musculus GN=Tubb6 PE=1 SV=1	IPI00122928.1|SWISS-PROT:Q922F4|TREMBL:Q3U9U3;Q3UMM1;Q9CUN8|ENSEMBL:ENSMUSP00000001513|REFSEQ:NP_080749	50090.4	4.8	4.03	1	0	1	GHYTEGAELVDSVLDVVR
357	Tubulin beta-3 chain OS=Mus musculus GN=Tubb3 PE=1 SV=1	IPI00112251.1|SWISS-PROT:Q9ERD7|TREMBL:Q9CRT0|ENSEMBL:ENSMUSP00000071134|REFSEQ:NP_075768|VEGA:OTTMUSP00000034531	50418.7	4.82	4	1	0	1	GHYTEGAELVDSVLDVVR
358	gi|149252910|ref|XP_001472913.1| PREDICTED: similar to aldehyde reductase	IPI00649072.2|REFSEQ:XP_001472913	33238	6.67	40.54	10	0	39	HIDCASVYGNETEIGEALK,QIDDVLSVASVR,PAVLQVECHPYLAQNELIAHCHAR,EELFVTSK,QIDDVLSVASVRPAVLQVECHPYLAQNELIAH,MPLIGLGTWK,DAGHPLYPFNDPY,HPDEPVLLEEPVVLALAEK,GLEVTAYSPLGSSDR
359	gi|149259705|ref|XP_001004010.2| PREDICTED: similar to ubiquitin A-52 residue ribosomal protein fusion product 1	IPI00751589.2|REFSEQ:XP_001004010	23937.8	9.47	14.16	8	0	60	ESTLHLVLR,EGIPPDQQR,IQDKEGIPPDQQR,TLSDYNIQK,SDYNIQK,STLHLVLR
359	gi|149260017|ref|XP_985698.2| PREDICTED: similar to ubiquitin A-52 residue ribosomal protein fusion product 1	IPI00621468.3|ENSEMBL:ENSMUSP00000109177|REFSEQ:XP_985698	23083.3	9.84	15.27	8	0	60	ESTLHLVLR,EGIPPDQQR,IQDKEGIPPDQQR,TLSDYNIQK,SDYNIQK,STLHLVLR
360	WD repeat domain phosphoinositide-interacting protein 2 OS=Mus musculus GN=Wipi2 PE=1 SV=1	IPI00131321.1|SWISS-PROT:Q80W47|ENSEMBL:ENSMUSP00000045201|REFSEQ:NP_848485|VEGA:OTTMUSP00000031934	48477.1	5.58	16.4	3	1	6	AANMIPAHDSPLAALAFDASGTK,VLMASTSYLPSQVTEMFNQGR,GQDANLEAYTDDLGAVGGACLEDEASALR
361	Phosphoglycerate mutase 1 OS=Mus musculus GN=Pgam1 PE=1 SV=3	IPI00457898.3|SWISS-PROT:Q9DBJ1|TREMBL:Q3U7Z6;Q6NWV5|ENSEMBL:ENSMUSP00000011896|REFSEQ:NP_075907	28832	6.67	31.5	5	5	14	ALPFWNEEIVPQIK,YADLTEDQLPSCESLK,SYDVPPPPMEPDHPFYSNISK,HGESAWNLENR,FSGWYDADLSPAGHEEAK
362	gi|149259350|ref|XP_001479106.1| PREDICTED: similar to enolase 1, alpha non-neuron	IPI00849751.1|REFSEQ:XP_001479106	19305.2	8.74	57.39	10	0	55	KVNVVEQEK,GVSQAVEHINK,AAVPSGASTGIYEALELR,LMIEMDGTENK,IEEELGSK,TIAPALVSK,VNVVEQEK,GNPTVEVDLYTAK,SGETEDTFIADLVVGLCTGQIK
363	gi|148680435|gb|EDL12382.1| mCG2007	IPI00848555.1|REFSEQ:XP_001479223;XP_001481027	16566.9	5.83	7.48	1	0	2	SQWSPALTISK
363	Ubiquitin-conjugating enzyme E2 D2B OS=Mus musculus GN=Ube2d2b PE=2 SV=1	IPI00133481.1|SWISS-PROT:Q6ZWY6|ENSEMBL:ENSMUSP00000072387|VEGA:OTTMUSP00000027723	16659	5.53	7.48	1	0	2	SQWSPALTISK
364	Cell division protein kinase 6 OS=Mus musculus GN=Cdk6 PE=2 SV=2	IPI00128463.1|SWISS-PROT:Q64261|TREMBL:Q0VBK8;Q3U4J9|ENSEMBL:ENSMUSP00000037925|REFSEQ:NP_034003	37028.4	6.16	4.6	1	1	2	ILDIIGLPGEEDWPR
365	Hagh 18 kDa protein	IPI00880581.1|VEGA:OTTMUSP00000032477	18200.9	6.11	20.36	5	0	19	ALLEVLGR,VTHLSTLQVGSLSVK,FYEGTADEMYK
366	V-type proton ATPase subunit E 1 OS=Mus musculus GN=Atp6v1e1 PE=1 SV=2	IPI00119115.2|SWISS-PROT:P50518|ENSEMBL:ENSMUSP00000019354|REFSEQ:NP_031536	26157.4	8.44	5.75	1	1	1	LDLIAQQMMPEVR
367	gi|149257642|ref|XP_913886.3| PREDICTED: dynein heavy chain domain 1	IPI00808570.2|REFSEQ:XP_913886	360843	6.82	0.63	1	1	1	VLARPQQHALLLSEFRGTGR
367	gi|149257906|ref|XP_001475706.1| PREDICTED: similar to hCG2036628	IPI00850625.1|REFSEQ:XP_001475706	108818	4.72	2.1	1	1	1	VLARPQQHALLLSEFRGTGR
368	Lypla1 Isoform 2 of Acyl-protein thioesterase 1	IPI00400117.1|SWISS-PROT:P97823-2|VEGA:OTTMUSP00000024031	23367	6.29	6.33	1	1	1	LAGVTALSCWLPLR
368	Acyl-protein thioesterase 1 OS=Mus musculus GN=Lypla1 PE=1 SV=1	IPI00130018.1|SWISS-PROT:P97823-1|TREMBL:Q4FK51|ENSEMBL:ENSMUSP00000027036|REFSEQ:NP_032892|VEGA:OTTMUSP00000024030	24687.7	6.14	6.09	1	1	1	LAGVTALSCWLPLR
368	Lypla1 15 kDa protein	IPI00831019.1|VEGA:OTTMUSP00000024032	14801	6.89	9.86	1	1	1	LAGVTALSCWLPLR
369	Glucose 1,6-bisphosphate synthase OS=Mus musculus GN=Pgm2l1 PE=1 SV=1	IPI00228059.4|SWISS-PROT:Q8CAA7|ENSEMBL:ENSMUSP00000054782;ENSMUSP00000081998|REFSEQ:NP_081905|VEGA:OTTMUSP00000043567;OTTMUSP00000043568	70279.5	6.1	8.21	4	2	11	MTFGTAGLR,YVPTPFVPYAVQELK,TSYFLCYDPPTIK,LIDALIENFLEPSK
370	gi|187952293|gb|AAI37828.1| EG331392 protein	IPI00896707.1|TREMBL:B2RQA0	52965.4	9.63	4.52	1	1	1	QAPQAAGDSSSDSDSSSSEEEEE
371	Hp 41 kDa protein	IPI00889954.1|ENSEMBL:ENSMUSP00000112125	40579.2	5.9	4.96	1	1	1	NLTSPVGVQPILNEHTFC
371	Haptoglobin OS=Mus musculus GN=Hp PE=1 SV=1	IPI00409148.2|SWISS-PROT:Q61646|TREMBL:Q3UBS3|ENSEMBL:ENSMUSP00000074436|REFSEQ:NP_059066	38752.3	5.88	5.19	1	1	1	NLTSPVGVQPILNEHTFC
372	gi|29477014|gb|AAH48355.1| CDNA sequence BC048355	IPI00378252.2|SWISS-PROT:Q80VJ3	18935.4	5	10.4	2	0	2	AVALGKPILCLFRPQSGR
373	Blvrb 27 kDa protein	IPI00857740.1|ENSEMBL:ENSMUSP00000103995|VEGA:OTTMUSP00000027052	26647.2	6.48	51.01	25	0	266	HDLGHFMLR,YVAVMPPHIGDQPLTGAY,DLGHFMLR,LLWDPTK,PPHIGDQPLTGAYTVTLDGR,CLTTNEYDGHTTYPSHQYD,ILQESGLK,IGDQPLTGAYTVTLDGR,YVAVMPPHIGDQPLTGAYTVTLDGR,LQDVTDDHIR,IAIFGATGR,TGLTTLAQAVQAGYEVTVLVR,SEGPQPAHVVVGDVR,LPSEGPQPAHVVVGDVR,KIAIFGATGR,PSEGPQPAHVVVGDVR
374	Tyrosyl-tRNA synthetase, mitochondrial OS=Mus musculus GN=Yars2 PE=2 SV=2	IPI00396833.1|SWISS-PROT:Q8BYL4|ENSEMBL:ENSMUSP00000055277|REFSEQ:NP_937889|VEGA:OTTMUSP00000032741	52597.5	9.26	4.66	1	1	1	CTQALYHSSIEALEVMSDQELK
374	Yars2 14 kDa protein	IPI00880869.1|VEGA:OTTMUSP00000033105	14161.8	8.23	17.46	1	1	1	CTQALYHSSIEALEVMSDQELK
375	gi|74143836|dbj|BAE41237.1| unnamed protein product	IPI00849365.1|TREMBL:Q3TEL1	20320.1	5.09	10	3	0	9	IIYIVHDEVK,GRHEIVPK
376	gi|148701486|gb|EDL33433.1| mCG1049276	IPI00379103.5|REFSEQ:XP_621074;XP_915123	17092.8	5.61	21.71	3	0	15	IYHPNVDK,LLAEPVPGIK,LELFLPEEYPMAAPK
377	gi|148682824|gb|EDL14771.1| mCG48878	IPI00622653.2|REFSEQ:XP_890535;XP_910235	17139	5.71	11.84	2	0	6	IYHPNVDK,LLAEPVPGIK
378	gi|149271434|ref|XP_001472898.1| PREDICTED: similar to translation initiation factor eIF-2 gamma subunit	IPI00851014.1|REFSEQ:XP_001472898	52091.6	8.85	8.13	2	1	3	IVLTNPVCTEVGEK,SFDVNKPGCEVDDLKGGVAGGSILK
378	Eukaryotic translation initiation factor 2 subunit 3, X-linked OS=Mus musculus GN=Eif2s3x PE=1 SV=2	IPI00230415.5|SWISS-PROT:Q9Z0N1|TREMBL:Q3TML6;Q3U5H6;Q3UDF8;Q3UIJ2;Q6NY07;Q9CRE9|ENSEMBL:ENSMUSP00000059395|REFSEQ:NP_036140|VEGA:OTTMUSP00000019612	51065.4	8.66	8.26	2	1	3	IVLTNPVCTEVGEK,SFDVNKPGCEVDDLKGGVAGGSILK
378	Eukaryotic translation initiation factor 2 subunit 3, Y-linked OS=Mus musculus GN=Eif2s3y PE=2 SV=2	IPI00230416.5|SWISS-PROT:Q9Z0N2|TREMBL:Q9D791|ENSEMBL:ENSMUSP00000088736|REFSEQ:NP_036141|VEGA:OTTMUSP00000024027	51130.6	8.76	8.26	2	1	3	IVLTNPVCTEVGEK,SFDVNKPGCEVDDLKGGVAGGSILK
378	gi|149274434|ref|XP_001481179.1| PREDICTED: similar to translation initiation factor eIF-2 gamma subunit	IPI00853793.1|REFSEQ:XP_001481179	50788.1	8.76	8.33	2	1	3	IVLTNPVCTEVGEK,SFDVNKPGCEVDDLKGGVAGGSILK
378	Eif2s3y Eukaryotic translation initiation factor 2, subunit 3, structural gene Y-linked, isoform CRA_b	IPI00407546.2|TREMBL:Q9CZT2|ENSEMBL:ENSMUSP00000088733	38733.3	8.76	10.92	2	1	3	IVLTNPVCTEVGEK,SFDVNKPGCEVDDLKGGVAGGSILK
379	Clathrin heavy chain 1 OS=Mus musculus GN=Cltc PE=1 SV=3	IPI00169916.11|SWISS-PROT:Q68FD5|TREMBL:Q3TAN1;Q3TJ98;Q3TYQ2;Q3U0H2;Q3UPJ3;Q8K2I5|ENSEMBL:ENSMUSP00000099475|REFSEQ:NP_001003908|VEGA:OTTMUSP00000001191	191557	5.48	3.04	3	3	5	RPLIDQVVQTALSETQDPEEVSVTVK,SVDPTLALSVYLR,NLQNLLILTAIK
379	gi|56205529|emb|CAI25361.1| clathrin, heavy polypeptide (Hc)	IPI00648173.1|TREMBL:Q5SXR6;Q80U89|ENSEMBL:ENSMUSP00000050220|VEGA:OTTMUSP00000001193	191986	5.48	3.04	3	3	5	RPLIDQVVQTALSETQDPEEVSVTVK,SVDPTLALSVYLR,NLQNLLILTAIK
380	gi|148681588|gb|EDL13535.1| mCG140784	IPI00719897.1|TREMBL:Q792Z1|ENSEMBL:ENSMUSP00000071976|REFSEQ:NP_001034085	26220.9	5.5	4.07	1	0	1	TLDNDIMLIK
380	Anionic trypsin-2 OS=Mus musculus GN=Prss2 PE=2 SV=1	IPI00403650.2|SWISS-PROT:P07146|TREMBL:Q792Y6|ENSEMBL:ENSMUSP00000065393|REFSEQ:NP_033456|VEGA:OTTMUSP00000033386	26203.5	4.4	4.07	1	0	1	TLDNDIMLIK
380	gi|33186826|tpe|CAD68170.1| TPA: Try10-like trypsinogen	IPI00395100.1|TREMBL:Q7M754|ENSEMBL:ENSMUSP00000069858|REFSEQ:NP_001003664	26531	4.83	4.07	1	0	1	TLDNDIMLIK
381	gi|149246605|ref|XP_001477002.1| PREDICTED: similar to glutathione S-transferase pi class A	IPI00408829.4|REFSEQ:XP_001477002;XP_001478705	23626.1	8.35	40.95	10	0	48	FEDGDLTLYQSN,EEVVTIDTWMQGLLKPTCLYGQLPK,AFLSSPEHVNRPINGNGK,SLGLYGK,ALPGHLKPFETLLSQNQGGK,FEDGDLTLYQSNAILR
382	Protein FAM49B OS=Mus musculus GN=Fam49b PE=2 SV=1	IPI00122015.1|SWISS-PROT:Q921M7|ENSEMBL:ENSMUSP00000066359|REFSEQ:NP_659095	36776	5.76	16.98	3	3	10	DQPPNSVEGLLNALR,VLTCTDLEQGPNFFLDFENAQPTESEK,DAEGILEDLQSYR
383	Transcriptional activator protein Pur-alpha OS=Mus musculus GN=Pura PE=1 SV=1	IPI00118447.1|SWISS-PROT:P42669|TREMBL:Q8C6E9|ENSEMBL:ENSMUSP00000059404|REFSEQ:NP_033015;XP_001475457|VEGA:OTTMUSP00000044566	34883.7	6.07	9.97	2	2	6	GPGLGSTQGQTIALPAQGLIEFR,FFFDVGSNK
383	gi|149269975|ref|XP_001475471.1| PREDICTED: similar to hCG45299 isoform 2	IPI00751607.1|REFSEQ:XP_001475471	33017.9	6.2	10.85	2	2	6	GPGLGSTQGQTIALPAQGLIEFR,FFFDVGSNK
383	gi|149269977|ref|XP_001475487.1| PREDICTED: similar to hCG45299 isoform 3	IPI00757181.1|REFSEQ:XP_001475487	33476.3	5.97	10.56	2	2	6	GPGLGSTQGQTIALPAQGLIEFR,FFFDVGSNK
384	gi|12839424|dbj|BAB24547.1| unnamed protein product	IPI00133412.1|TREMBL:Q9CR99|ENSEMBL:ENSMUSP00000045487	21644	8.47	31.61	5	0	20	TCLLIVFSK,QVELALWDTAGQEDYDR,DQFPEVYVPTVFENYVADIEVDGK,LVIVGDGACGK
385	Qdpr 17 kDa protein	IPI00882330.1|VEGA:OTTMUSP00000034848	16734.5	9.85	37.11	5	0	15	QSMWTSTISSHLATK,VDAILCVAGGWAGGNAK,AALDGTPGMIGYGMAK,EGGLLTLAGAK
386	gi|149269147|ref|XP_001475611.1| PREDICTED: similar to Hydroxyacyl glutathione hydrolase	IPI00850155.1|REFSEQ:XP_001475611	8793.02	9.59	28	2	0	3	YAIGEPTVPSTLAEEFTYNPF
387	gi|26344099|dbj|BAC35706.1| unnamed protein product	IPI00474599.1|TREMBL:Q8C6M6	18268.6	6.91	36.72	6	0	30	AASCLEGDR,DLPAAAAPAGPASFAR,LVPFDHAESTYGLYR,WTLGFCDER,FALGLSGGSLVSMLAR
388	gi|11138537|gb|AAG31433.1|AF204156_1 snRNP core protein SMX5c	IPI00461706.1|TREMBL:Q9ES85|ENSEMBL:ENSMUSP00000109644	8025.28	8.99	16.9	1	1	1	MVFWGKPLASPR
388	gi|11138517|gb|AAG31423.1|AF204146_1 snRNP core protein SMX5	IPI00136054.1|TREMBL:O35901|ENSEMBL:ENSMUSP00000007266|REFSEQ:NP_085100	14857.1	6.82	9.16	1	1	1	MVFWGKPLASPR
388	gi|11138531|gb|AAG31430.1|AF204153_1 snRNP core protein SMX5a	IPI00461707.1|TREMBL:Q9ES86	6077.85	5.66	21.82	1	1	1	MVFWGKPLASPR
389	gi|168984527|emb|CAQ12612.1| histidine triad nucleotide binding protein	IPI00880795.1|TREMBL:B0R1E3|ENSEMBL:ENSMUSP00000114037|VEGA:OTTMUSP00000038027	13438.5	4.91	34.45	5	0	41	CLAFHDISPQAPTHFLVIPK,IIFEDDR,AQVAQPGGDTIFGK
390	26S proteasome non-ATPase regulatory subunit 14 OS=Mus musculus GN=Psmd14 PE=1 SV=2	IPI00113262.1|SWISS-PROT:O35593|TREMBL:A2AR77;Q3UD26;Q9CSU2|ENSEMBL:ENSMUSP00000028278|REFSEQ:NP_067501|VEGA:OTTMUSP00000014073	34577	6.06	28.71	4	4	6	AVAVVVDPIQSVK,VIDVFAMPQSGTGVSVEAVDPVFQAK,SWMEGLTLQDYSEHCK,LGGGMPGLGQGPPTDAPAVDTAEQVYISSLALLK
391	Pdcd5;100042424 Programmed cell death protein 5	IPI00116120.3|SWISS-PROT:P56812|TREMBL:Q564F6|ENSEMBL:ENSMUSP00000032577;ENSMUSP00000113761|REFSEQ:NP_062720;XP_001476231;XP_001478306|VEGA:OTTMUSP00000038236	14535.4	5.55	36.72	4	4	18	NSILAQVLDQSAR,VSEQGLIEILEK,LSNLALVKPEK,AVENYLIQMAR
391	Pdcd5 22 kDa protein	IPI00885252.1|ENSEMBL:ENSMUSP00000113013|VEGA:OTTMUSP00000038237	21984.8	7.71	22.93	4	4	18	NSILAQVLDQSAR,VSEQGLIEILEK,LSNLALVKPEK,AVENYLIQMAR
392	Calmodulin-like protein 3 OS=Mus musculus GN=Calml3 PE=2 SV=1	IPI00109368.3|SWISS-PROT:Q9D6P8|ENSEMBL:ENSMUSP00000076880|REFSEQ:NP_081692	16701.4	4.18	12.75	3	0	14	MKDTDSEEEIR,EAFSLFDK
393	Inositol monophosphatase 1 OS=Mus musculus GN=Impa1 PE=1 SV=1	IPI00115085.1|SWISS-PROT:O55023	30436.2	5.08	27.44	6	0	11	LCSIPIHGIR,IIAANSITLAK,SSPADLVTVTDQK,EKYPCHSFIGEESVAAGEK,EALKNEMDVMIK,SLLVTELGSSR
394	gi|123229199|emb|CAM24807.1| novel protein containing 10 HEAT domains	IPI00828748.1|TREMBL:A2ALW0;Q8C9Q5|ENSEMBL:ENSMUSP00000099953|REFSEQ:NP_759013|VEGA:OTTMUSP00000008066	203703	6.68	0.87	1	1	1	ELQLESLLGAFESLGK
394	AI314180 204 kDa protein	IPI00874955.1|ENSEMBL:ENSMUSP00000036198	203626	6.77	0.87	1	1	1	ELQLESLLGAFESLGK
394	Proteasome-associated protein ECM29 homolog OS=Mus musculus GN=Ecm29 PE=1 SV=2	IPI00321646.3|SWISS-PROT:Q6PDI5-1	203717	6.68	0.87	1	1	1	ELQLESLLGAFESLGK
394	AI314180 Isoform 2 of Proteasome-associated protein ECM29 homolog	IPI00553357.1|SWISS-PROT:Q6PDI5-2|TREMBL:A2ALV7|ENSEMBL:ENSMUSP00000103185|VEGA:OTTMUSP00000008069	203929	6.85	0.87	1	1	1	ELQLESLLGAFESLGK
395	gi|215406572|emb|CAT00737.1| guanosine diphosphate (GDP) dissociation inhibitor 1	IPI00886245.1|TREMBL:B7FAU8|VEGA:OTTMUSP00000038812	16862.9	4.7	35.57	4	0	16	NTNDANSCQIIIPQNQVNR,IICILSHPIK,QLICDPSYIPDR,MAGSAFDFENMK
396	gi|220941639|emb|CAX15619.1| protein phosphatase 2A regulatory subunit B (PR 53)	IPI00918669.1|TREMBL:B7ZDE0|VEGA:OTTMUSP00000045610;OTTMUSP00000045611	6897.05	9.43	81.97	4	0	29	TGPFAEHSNQLWNISAVPSWSK,VNQGLIR,FPVIQHFK,FGSLLPIHPVTSG
397	gi|13529419|gb|AAH05445.1| D16H22S680E protein	IPI00856668.1|TREMBL:Q99K56|VEGA:OTTMUSP00000031867	16741.9	6.11	14.57	1	0	1	VSTEGHLYNGFNIIAADLSTSK
398	Heat shock protein 75 kDa, mitochondrial OS=Mus musculus GN=Trap1 PE=1 SV=1	IPI00132762.1|SWISS-PROT:Q9CQN1|TREMBL:Q3TK29;Q3TSG8;Q3UPJ8;Q922R9;Q922Z3|ENSEMBL:ENSMUSP00000006137|REFSEQ:NP_080784|VEGA:OTTMUSP00000021685	80209	6.25	1.98	1	1	1	GVVDSEDIPLNLSR
399	Prefoldin subunit 5 OS=Mus musculus GN=Pfdn5 PE=1 SV=1	IPI00480275.1|SWISS-PROT:Q9WU28|TREMBL:Q6ZWY7|ENSEMBL:ENSMUSP00000001335|REFSEQ:NP_081320	17356.2	5.94	21.43	3	2	7	NQLDQEVEFLSTSIAQLK,ELLVPLTSSMYVPGK
400	Nsfl1c Isoform 2 of NSFL1 cofactor p47	IPI00399450.1|SWISS-PROT:Q9CZ44-2	29213	5	33.33	6	0	19	LGAAPEEESAYVAGER,EFVAVTGTEEDR,SYQDPSNAQFLESIR,SPNELVDDLFK,TGFSLDNGDLR,LAHGGQVNLDMEDHRDEDFVKPK
401	Ezr Putative uncharacterized protein	IPI00761216.1|TREMBL:Q8CBU4|ENSEMBL:ENSMUSP00000082993	51253.9	5.74	17.25	8	0	28	FVIKPIDK,APDFVFYAPR,IGFPWSEIR,KAPDFVFYAPR,QRIDEFEAM,SQEQLAAELAEYTAK,QLLTLSNELSQAR,DSAMLEYLK
402	Glutaredoxin-3 OS=Mus musculus GN=Glrx3 PE=1 SV=1	IPI00315550.3|SWISS-PROT:Q9CQM9|ENSEMBL:ENSMUSP00000066621|REFSEQ:NP_075629	37778.4	5.42	23.74	6	6	19	YEISSVPTFLFFK,TFSNWPTYPQLYVR,ELEASEELDTICPK,DNGELLPILK,LEAEAVPEVSEK,HNIQFSSFDIFSDEEVR
403	Carbonic anhydrase 1 OS=Mus musculus GN=Ca1 PE=2 SV=3	IPI00230320.6|SWISS-PROT:P13634	28320.5	6.44	73.56	72	0	499	VGPANPSLQK,VGPANPSLQKVLDALNSVKTK,EIVNVGHSF,EIVNVGH,ADGLAILGVLMKVGPANPSLQKVLDALNSVK,SISYNPATAK,SISLSPEQLAQLR,SLSPEQLAQLR,HVIFDDSSNQSVLK,TSEANHDSSLKPLSISYNPATAK,PLSISYNPATAK,PVLSNHRPPQPLK,VLDALNSVK,ADGLAILGVLMK,YSSASEAISK,LYPIANGNNQSPIDIK,VIFDDSSNQSVLK,LTQFHFHWGNSNDHG,GELHLVHWNSAK,EIVNVGHSFH,YSGELHLVHWNSAK,SGELHLVHWNSAK,DALNSVK,GGPLADSY,LKPLSISYNPATAK,EIVNVGHSFHVIFDDSSNQSVLK,SFHVIFDDSSNQSVLK,YSGELH…
404	Thioredoxin domain-containing protein 2 OS=Mus musculus GN=Txndc2 PE=1 SV=1	IPI00453741.1|SWISS-PROT:Q6P902|ENSEMBL:ENSMUSP00000054909|REFSEQ:NP_705739	57766.9	5.34	1.36	1	0	4	PTFQFYK
405	Dihydropteridine reductase OS=Mus musculus GN=Qdpr PE=1 SV=2	IPI00459279.2|SWISS-PROT:Q8BVI4|ENSEMBL:ENSMUSP00000015950|REFSEQ:NP_077198|VEGA:OTTMUSP00000034817	25570.2	7.67	50.62	9	3	26	QSMWTSTISSHLATK,VDAILCVAGGWAGGNAK,AALDGTPGMIGYGMAK,EGGLLTLAGAK,NSGMPPGAAAIAVLPVTLDTPMNR,MTDSFTEQADQVTADVGK,TELTPAYF,GAVHQLCQSLAGK
405	Qdpr 20 kDa protein	IPI00881473.1|ENSEMBL:ENSMUSP00000112469;ENSMUSP00000113203;ENSMUSP00000113958|VEGA:OTTMUSP00000034850;OTTMUSP00000034851;OTTMUSP00000034852	20007.9	6.4	64.55	9	3	26	QSMWTSTISSHLATK,VDAILCVAGGWAGGNAK,AALDGTPGMIGYGMAK,EGGLLTLAGAK,NSGMPPGAAAIAVLPVTLDTPMNR,MTDSFTEQADQVTADVGK,TELTPAYF,GAVHQLCQSLAGK
406	Translin OS=Mus musculus GN=Tsn PE=1 SV=1	IPI00124684.1|SWISS-PROT:Q62348|TREMBL:Q545E6|ENSEMBL:ENSMUSP00000027623|REFSEQ:NP_035780	26200.9	6.01	19.3	5	5	15	LSVNSVTAGDYSR,EAVTEILGIEPDREK,EAVTEILGIEPDR,PLHISTFINELDSGFR
407	Tubulin alpha-1B chain OS=Mus musculus GN=Tuba1b PE=1 SV=2	IPI00117348.4|SWISS-PROT:P05213|TREMBL:O89052;Q99KA2|ENSEMBL:ENSMUSP00000076777|REFSEQ:NP_035784|VEGA:OTTMUSP00000018538	50151.6	4.94	6.21	2	0	2	AVFVDLEPTVIDEVR,SIQFVDWCPTGFK
407	gi|82930560|ref|XP_901591.1| PREDICTED: similar to Tubulin, alpha 3c isoform 3	IPI00665335.1|REFSEQ:XP_901591;XP_924032	46149.2	5.01	6.7	2	0	2	AVFVDLEPTVIDEVR,SIQFVDWCPTGFK
407	gi|51765047|ref|XP_486246.1| PREDICTED: similar to Tubulin, alpha 3c isoform 1	IPI00129028.1|ENSEMBL:ENSMUSP00000111700|REFSEQ:XP_486246;XP_909750	50036.5	4.98	6.22	2	0	2	AVFVDLEPTVIDEVR,SIQFVDWCPTGFK
408	Hagh 14 kDa protein	IPI00882305.1|VEGA:OTTMUSP00000032478	14497.6	6.74	11.28	2	0	11	VTHLSTLQVGSLSVK
409	gi|149253997|ref|XP_984172.2| PREDICTED: similar to initiation factor 4D	IPI00848526.1|ENSEMBL:ENSMUSP00000098601|REFSEQ:XP_984172	34716.7	4.9	10.03	3	0	7	EDLRLPEGDLGK,KYEDICPSTHNMDVPNIK,YEDICPSTHNMDVPNIK
409	gi|149254187|ref|XP_001472697.1| PREDICTED: similar to initiation factor 4D	IPI00850758.1|REFSEQ:XP_001472697	39983.1	4.88	8.4	3	0	7	EDLRLPEGDLGK,KYEDICPSTHNMDVPNIK,YEDICPSTHNMDVPNIK
410	Drebrin-like protein OS=Mus musculus GN=Dbnl PE=1 SV=2	IPI00378015.1|SWISS-PROT:Q62418-1|ENSEMBL:ENSMUSP00000020769|VEGA:OTTMUSP00000005312	48699.6	4.9	4.59	1	1	2	VAGTGEGGLEELVEELNSGK
410	gi|1407655|gb|AAC52640.1| SH3P7	IPI00308222.3|SWISS-PROT:Q62418-2|ENSEMBL:ENSMUSP00000099992|REFSEQ:NP_038838|VEGA:OTTMUSP00000005311	48428.3	4.9	4.62	1	1	2	VAGTGEGGLEELVEELNSGK
410	gi|226423873|ref|NP_001139781.1| drebrin-like isoform 3	IPI00458127.1|SWISS-PROT:Q62418-3|ENSEMBL:ENSMUSP00000105471|VEGA:OTTMUSP00000005310	48341.2	4.9	4.63	1	1	2	VAGTGEGGLEELVEELNSGK
411	gi|123261917|emb|CAM17115.1| sphingosine kinase 1	IPI00648882.1|TREMBL:B1AT89|VEGA:OTTMUSP00000004209	27849.3	6.66	3.19	1	0	1	ALQLFQSR
411	gi|123261913|emb|CAM17111.1| sphingosine kinase 1	IPI00649147.1|TREMBL:B1AT85|VEGA:OTTMUSP00000004208	12797.9	5.59	6.9	1	0	1	ALQLFQSR
411	gi|123261915|emb|CAM17113.1| sphingosine kinase 1	IPI00649792.1|TREMBL:B1AT87|VEGA:OTTMUSP00000004206	16973.7	5.81	5.23	1	0	1	ALQLFQSR
411	gi|123261914|emb|CAM17112.1| sphingosine kinase 1	IPI00177223.2|TREMBL:B1AT86|VEGA:OTTMUSP00000004210	17072.8	5.81	5.19	1	0	1	ALQLFQSR
411	gi|74200220|dbj|BAE22918.1| unnamed protein product	IPI00761862.2|TREMBL:B1AT88;Q3UWJ7|ENSEMBL:ENSMUSP00000097774|VEGA:OTTMUSP00000004207	30657.4	6.6	2.89	1	0	1	ALQLFQSR
412	Cmpk2 44 kDa protein	IPI00624449.2|ENSEMBL:ENSMUSP00000082659	43972	6.03	32.49	9	0	21	LHPLLPDLLNSAVFQDR,TTLTQSVSESLK,AVLDLVDQCPK,AVLEECTSFIPEAR,LWELQGDR,FQVIAIEGLDATGK,LLGYGPGDQAGEAQHGFLLR,QVQVDCACVLPAQEPHLHPLLPDLLNSAVFQDR,AFYSLGNYLVASEIAK
413	Ahnak2 Protein	IPI00918305.1|VEGA:OTTMUSP00000043407	115141	5.42	3.11	1	1	1	AGQVGVK
413	Ahnak2 similar to KIAA2019 protein	IPI00850843.2|TREMBL:Q3UUE0|ENSEMBL:ENSMUSP00000098571|REFSEQ:XP_001475996|VEGA:OTTMUSP00000043398	182706	6.66	2.82	1	1	1	AGQVGVK
414	gi|149258938|ref|XP_001472609.1| PREDICTED: similar to Glyceraldehyde-3-phosphate dehydrogenase (GAPDH) isoform 3	IPI00850432.1|REFSEQ:XP_001472609	31093.5	8.21	67.93	45	0	247	QASEGPLK,IVSNASCTTN,RVIISAPSADAPMFVMGVNHEK,YDDIKK,YDNSLK,SSTFDAGAGIALNDNFVK,GILGYTEDQVVS,GAAQNIIPASTGAAK,PSADAPMFVMGVNHEK,IVSNASCTTNCLAPLAK,LTGMAFR,VIHDNFGIVEGLMTTVH,VIISAPSADAPMFVMGVNHEK,VIPELNGK,GLMTTVHAITATQK,VEGLMTTVHAITATQK,PITIFQER,EGLMTTVHAITATQK,SHSSTFDAGAGIALNDNFVK,LVINGKPITIFQERDPTNIK,INGKPITIFQERDPTNIK,GILGYTEDQVVSCDFNSNSH,INGKPITIFQER,VVDLMAYMASKE,LVINGKPITIFQERD,VVDLMAYMASK,GILGYTEDQ…
415	Geranylgeranyl transferase type-2 subunit alpha OS=Mus musculus GN=Rabggta PE=2 SV=1	IPI00620701.2|SWISS-PROT:Q9JHK4-1|TREMBL:Q3UIH7|ENSEMBL:ENSMUSP00000061498|REFSEQ:NP_062392	64989.5	5.54	4.06	1	1	2	FVAAQAAVAPAEELAFTDSLITR
415	gi|7650133|gb|AAF65923.1|AF127660_1 RAB geranylgeranyl transferase alpha subunit	IPI00271905.2|SWISS-PROT:Q9JHK4-2	38943.2	5.87	6.78	1	1	2	FVAAQAAVAPAEELAFTDSLITR
415	gi|15126563|gb|AAH12214.1| Rabggta protein	IPI00474751.1|TREMBL:Q921J9	36737.7	6.23	7.26	1	1	2	FVAAQAAVAPAEELAFTDSLITR
416	Dbi 7 kDa protein	IPI00831693.1|ENSEMBL:ENSMUSP00000108267|VEGA:OTTMUSP00000024102	7237.41	9.56	41.27	4	0	13	AKWDSWNK,WDSWNK,QATVGDVNTDRPGLLDLK
417	gi|148684447|gb|EDL16394.1| arrestin, beta 1, isoform CRA_a	IPI00761566.1|SWISS-PROT:Q8BWG8-2|TREMBL:Q3U172|ENSEMBL:ENSMUSP00000032995|REFSEQ:NP_835738	46215.7	6	5.85	1	1	3	DFVDHIDLVDPVDGVVLVDPEYLK
417	Beta-arrestin-1 OS=Mus musculus GN=Arrb1 PE=1 SV=1	IPI00274186.8|SWISS-PROT:Q8BWG8-1|ENSEMBL:ENSMUSP00000095866|REFSEQ:NP_796205	46972.6	5.9	5.74	1	1	3	DFVDHIDLVDPVDGVVLVDPEYLK
418	gi|148683673|gb|EDL15620.1| cytokine receptor-like factor 3, isoform CRA_b	IPI00515177.1|ENSEMBL:ENSMUSP00000090534|VEGA:OTTMUSP00000000244	40882.3	5.08	6.63	2	2	5	LVTLLQEVDTIEQETIKPLDDCQK
418	Cytokine receptor-like factor 3 OS=Mus musculus GN=Crlf3 PE=2 SV=1	IPI00338211.4|SWISS-PROT:Q9Z2L7-1|ENSEMBL:ENSMUSP00000060028|REFSEQ:NP_061246|VEGA:OTTMUSP00000000242	49558.6	4.93	5.43	2	2	5	LVTLLQEVDTIEQETIKPLDDCQK
418	gi|148683675|gb|EDL15622.1| cytokine receptor-like factor 3, isoform CRA_d	IPI00624235.3|SWISS-PROT:Q9Z2L7-2|ENSEMBL:ENSMUSP00000099523|VEGA:OTTMUSP00000000243	39153.1	5.11	6.98	2	2	5	LVTLLQEVDTIEQETIKPLDDCQK
419	Putative deoxyribose-phosphate aldolase OS=Mus musculus GN=Dera PE=2 SV=1	IPI00130333.1|SWISS-PROT:Q91YP3|TREMBL:Q3THN2|ENSEMBL:ENSMUSP00000084959|REFSEQ:NP_766321	34975.4	8.93	13.21	3	3	4	TILATGELGSLTNVYK,IGASSLLSDIER,EELGDEWLTPDLFR
420	Cytochrome b5 OS=Mus musculus GN=Cyb5a PE=1 SV=2	IPI00230113.5|SWISS-PROT:P56395|TREMBL:Q544Z9|ENSEMBL:ENSMUSP00000025549|REFSEQ:NP_080073|VEGA:OTTMUSP00000040293	15241	4.96	52.24	8	5	58	EQAGGDATENFEDVGHSTDAR,TYIIGELHPDDR,VYDLTK,FLEEHPGGEEVLR,STWVILHHK,YYTLEEIQK
420	gi|148677405|gb|EDL09352.1| cytochrome b-5, isoform CRA_a	IPI00918942.1|VEGA:OTTMUSP00000043304	11142.2	5.13	71.43	8	5	58	EQAGGDATENFEDVGHSTDAR,TYIIGELHPDDR,VYDLTK,FLEEHPGGEEVLR,STWVILHHK,YYTLEEIQK
421	gi|74213880|dbj|BAE29368.1| unnamed protein product	IPI00880370.1|TREMBL:Q3UD93|ENSEMBL:ENSMUSP00000113222|VEGA:OTTMUSP00000036310	48862.1	5.8	3.38	1	0	1	LFKDQLVYPLLAFTR
421	gi|74190874|dbj|BAE28219.1| unnamed protein product	IPI00880231.1|TREMBL:Q3UGI9|ENSEMBL:ENSMUSP00000113263|VEGA:OTTMUSP00000036309	48727.9	5.8	3.39	1	0	1	LFKDQLVYPLLAFTR
422	Isoamyl acetate-hydrolyzing esterase 1 homolog OS=Mus musculus GN=Iah1 PE=2 SV=1	IPI00119004.1|SWISS-PROT:Q9DB29|ENSEMBL:ENSMUSP00000076090|REFSEQ:NP_080623	27974.2	5.34	24.1	4	4	7	DCGTDVLDLWTLMQK,VSSLPWLLPYWK,DVEEAKPELSLLGDGDY,VILITPPPLCEAAWEK
423	Actin-related protein 3B OS=Mus musculus GN=Actr3b PE=2 SV=1	IPI00380734.2|SWISS-PROT:Q641P0-1|ENSEMBL:ENSMUSP00000085578|REFSEQ:NP_001004365	47579.7	5.71	2.63	1	0	1	DITYFIQQLLR
423	gi|148671124|gb|EDL03071.1| ARP3 actin-related protein 3 homolog B (yeast), isoform CRA_a	IPI00620582.2|SWISS-PROT:Q641P0-2|ENSEMBL:ENSMUSP00000067564|VEGA:OTTMUSP00000033024	37885.7	6.11	3.33	1	0	1	DITYFIQQLLR
424	C-1-tetrahydrofolate synthase, cytoplasmic OS=Mus musculus GN=Mthfd1 PE=1 SV=3	IPI00122862.4|SWISS-PROT:Q922D8|TREMBL:Q3TW74;Q3UZH3;Q8BXX7;Q8BY49;Q8R013|ENSEMBL:ENSMUSP00000021443|REFSEQ:NP_620084	101256	6.68	8.77	5	5	8	TDTDAELDLVSR,ASQAPSSFQLLYDLK,YVVVTGITPTPLGEGK,LDIDPETITWQR,GEWIKPGAVVIDCGINYVPDDTKPNGR
425	Rab GDP dissociation inhibitor alpha OS=Mus musculus GN=Gdi1 PE=1 SV=3	IPI00323179.3|SWISS-PROT:P50396|ENSEMBL:ENSMUSP00000015435|REFSEQ:NP_034403|VEGA:OTTMUSP00000019266	50521.6	4.95	66.67	29	16	145	FDLGQDVIDFTGH,NTNDANSCQIIIPQNQVNR,FLMANGQLVK,DWNVDLIPK,GRDWNVDLIPK,LYSESLAR,SPYLYPLYGLGELPQGF,SPYLYPLYGLGELPQGFAR,IICILSHPIK,QLICDPSYIPDR,MAGSAFDFENMK,FDLGQDVIDFTGHALALYR,VPSTETEALASNLMGMFEK,YIAIASTTVETAEPEKEVEPALELLEPIDQK,FQILEGPPESMGR,TDDYLDQPCLETINR,NPYYGGESSSITPLEELYK,FLVFVANFDENDPK,KFDLGQDVIDFTGHALALYR,TFEGVDPQNTSMR,MLLYTEVTR,KSDIYVCMISYAHNVAAQGK,LSAIYGGTYMLNKPVDDIIMENGK
426	gi|148671816|gb|EDL03763.1| carbonyl reductase 3	IPI00169998.2|TREMBL:Q8K354|ENSEMBL:ENSMUSP00000047712|REFSEQ:NP_766635|VEGA:OTTMUSP00000021475	30953.4	6.15	6.14	3	0	5	LQAEGLSPR,GIGFAITR
427	gi|148695312|gb|EDL27259.1| mCG48959	IPI00221454.1|TREMBL:Q8BG37|ENSEMBL:ENSMUSP00000054562|REFSEQ:NP_796230	24995.8	5.98	19.64	8	0	50	PFPIIDDK,PVATPVDWK,LAPEFAK,DFTPVCTTELGR,LPFPIIDDK,NFDEILR
428	gi|116063531|ref|NP_033929.2| carbonic anhydrase I	IPI00798521.2|TREMBL:Q3TS19|ENSEMBL:ENSMUSP00000091925|REFSEQ:NP_001077426;NP_033929|VEGA:OTTMUSP00000032609	28330.6	6.44	78.54	79	7	527	VGPANPSLQK,VGPANPSLQKVLDALNSVKTK,EIVNVGHSF,EIVNVGH,ADGLAILGVLMKVGPANPSLQKVLDALNSVK,SISYNPATAK,SISLSPEQLAQLR,SLSPEQLAQLR,HVIFDDSSNQSVLK,TSEANHDSSLKPLSISYNPATAK,PLSISYNPATAK,PVLSNHRPPQPLK,VLDALNSVK,ADGLAILGVLMK,YSSASEAISK,LYPIANGNNQSPIDIK,VIFDDSSNQSVLK,LTQFHFHWGNSNDHG,GELHLVHWNSAK,EIVNVGHSFH,YSGELHLVHWNSAK,SGELHLVHWNSAK,DALNSVK,GGPLADSY,LKPLSISYNPATAK,EIVNVGHSFHVIFDDSSNQSVLK,SFHVIFDDSSNQSVLK,YSGELH…
429	gi|168984324|emb|CAQ11824.1| enolase 1, alpha non-neuron	IPI00649143.2|TREMBL:B0QZL1|ENSEMBL:ENSMUSP00000081546|VEGA:OTTMUSP00000011144;OTTMUSP00000042676	23935.6	7.74	62.44	13	0	83	GVPLYR,KVNVVEQEK,FGANAILGVSLAVCK,LAMQEFMILPVGASSFR,AAVPSGASTGIYEALELR,LMIEMDGTENK,HIADLAGNPEVILPVPAFNVINGGSHAGNK,VNVVEQEK,GNPTVEVDLYTAK,DATNVGDEGGFAPNILENK
430	Atxn7l1 19 kDa protein	IPI00918116.1|VEGA:OTTMUSP00000044074	18617.2	9.94	9.6	1	1	1	ACLSGHSAVSSTSKPFK
430	Atxn7l1 78 kDa protein	IPI00919126.1|VEGA:OTTMUSP00000044073	78422.2	10.11	2.29	1	1	1	ACLSGHSAVSSTSKPFK
430	gi|163965448|ref|NP_001028608.2| ataxin 7-like 1 isoform 1	IPI00882328.1|TREMBL:Q3U1F1|REFSEQ:NP_001028608|VEGA:OTTMUSP00000044033	91788.2	9.75	1.97	1	1	1	ACLSGHSAVSSTSKPFK
430	gi|187955212|gb|AAI47480.1| Ataxin 7-like 1	IPI00919215.1|TREMBL:B2RW07|ENSEMBL:ENSMUSP00000088085|VEGA:OTTMUSP00000044072	78022.7	9.97	2.3	1	1	1	ACLSGHSAVSSTSKPFK
430	Atxn7l1 6 kDa protein	IPI00918461.1|VEGA:OTTMUSP00000044075	6217	11.01	28.33	1	1	1	ACLSGHSAVSSTSKPFK
431	Adenosine kinase OS=Mus musculus GN=Adk PE=1 SV=2	IPI00126940.1|SWISS-PROT:P55264-1|TREMBL:Q3TZR1;Q8BMC5;Q8BWS6;Q99PB8|ENSEMBL:ENSMUSP00000047665|REFSEQ:NP_598840	40148.8	5.84	34.9	14	4	47	AADAHVDAHYYEQNEQPTGTCAACITGGNR,SLVANLAAANCYK,VAQWLIQEPHK,AATFFGCIGIDK,ELFDELVK,NWVLVEK,YSLKPNDQILAEDK,AGHYAASVIIR,TGCTFPEKPDFH,TVIFTQGR
431	Adk Isoform Short of Adenosine kinase	IPI00138084.2|SWISS-PROT:P55264-2	38451.7	5.7	36.52	14	4	47	AADAHVDAHYYEQNEQPTGTCAACITGGNR,SLVANLAAANCYK,VAQWLIQEPHK,AATFFGCIGIDK,ELFDELVK,NWVLVEK,YSLKPNDQILAEDK,AGHYAASVIIR,TGCTFPEKPDFH,TVIFTQGR
432	Calpain small subunit 1 OS=Mus musculus GN=Capns1 PE=2 SV=1	IPI00130992.1|SWISS-PROT:O88456|ENSEMBL:ENSMUSP00000001845|REFSEQ:NP_033925|VEGA:OTTMUSP00000025058	28463.1	5.41	19.7	3	1	5	YADESGNMDFDNFISCLVR,TDGFGIDTCR,ILGGVISAISEAAAQYNPEPPPPR
432	Capns1 25 kDa protein	IPI00830335.1|VEGA:OTTMUSP00000025060	25310.5	5.39	21.99	3	1	5	YADESGNMDFDNFISCLVR,TDGFGIDTCR,ILGGVISAISEAAAQYNPEPPPPR
433	- 16 kDa protein	IPI00755515.1|ENSEMBL:ENSMUSP00000094334	16314.4	6.3	20.41	7	0	63	IIPGFMCQGGDFTR,PGFMCQGGDFTR,TEWLDGK,FEDENFILK
434	gi|149260581|ref|XP_001473747.1| PREDICTED: similar to ubiquitin-conjugating enzyme E2 UbcH-ben	IPI00849145.1|REFSEQ:XP_001473747	26391.2	4.25	6.49	1	0	9	LELFLPEEYPMAAPK
434	gi|149260615|ref|XP_001476050.1| PREDICTED: similar to ubiquitin-conjugating enzyme E2 UbcH-ben	IPI00459054.5|REFSEQ:XP_001476050	26003.9	4.29	6.58	1	0	9	LELFLPEEYPMAAPK
435	Psmd5 Proteasome (Prosome, macropain) 26S subunit, non-ATPase, 5	IPI00890183.2|TREMBL:B0R0S3|VEGA:OTTMUSP00000041321	15355.6	8.99	25	2	0	4	TVAEIFGNSNYLR,AYLSEGPYYVKPVATTAVEGAD
436	gi|74226815|dbj|BAE27053.1| unnamed protein product	IPI00653841.1|TREMBL:Q3UJV2	33294.4	6.26	28.28	5	0	26	IEGYDDQVLITEHGDLGNSR,LLLNNDNLLR,FTITPPSAQVVGVLK,EGAAHAFAQYNMDQFTPVK,FITHAPPGEFNEVFNDVR
437	gi|149252277|ref|XP_001477293.1| PREDICTED: similar to acidic ribosomal phosphoprotein P1 isoform 1	IPI00118632.1|REFSEQ:XP_001477293;XP_981036	11551.1	4.28	14.04	1	0	7	AAGVSVEPFWPGLFAK
437	gi|94381084|ref|XP_891300.2| PREDICTED: similar to acidic ribosomal phosphoprotein P1	IPI00661192.2|REFSEQ:XP_891300;XP_921462	9399.81	7.81	16.84	1	0	7	AAGVSVEPFWPGLFAK
437	gi|148673551|gb|EDL05498.1| mCG12757	IPI00753932.1|REFSEQ:XP_001001411	11537	4.28	14.04	1	0	7	AAGVSVEPFWPGLFAK
437	gi|149259080|ref|XP_001479414.1| PREDICTED: similar to acidic ribosomal phosphoprotein P1 isoform 1	IPI00134920.3|REFSEQ:XP_001479264;XP_001479414	11432.9	4.34	14.04	1	0	7	AAGVSVEPFWPGLFAK
438	gi|26341272|dbj|BAC34298.1| unnamed protein product	IPI00473203.1|TREMBL:Q8BWN0|ENSEMBL:ENSMUSP00000105989|VEGA:OTTMUSP00000018490	13336	5	6.84	2	0	7	NLLSVAYK
439	Cytosol aminopeptidase OS=Mus musculus GN=Lap3 PE=1 SV=3	IPI00331436.4|SWISS-PROT:Q9CPY7-1|ENSEMBL:ENSMUSP00000040222|REFSEQ:NP_077754|VEGA:OTTMUSP00000034813	56141.3	7.61	4.62	2	1	2	YDDLK,TFYGLHQDFPSVVVVGLGK
439	gi|12837810|dbj|BAB23958.1| unnamed protein product	IPI00828469.1|SWISS-PROT:Q9CPY7-2	52750.3	6.58	4.92	2	1	2	YDDLK,TFYGLHQDFPSVVVVGLGK
440	Elongation factor 1-alpha 1 OS=Mus musculus GN=Eef1a1 PE=1 SV=3	IPI00307837.6|SWISS-PROT:P10126|TREMBL:Q3TII3;Q3UA81;Q3UZQ3;Q4FZE5;Q58E64|ENSEMBL:ENSMUSP00000042457|REFSEQ:NP_034236|VEGA:OTTMUSP00000021291	50113.8	9.1	26.84	13	3	36	DGSASGTTLLEALDCILPPTRPTDK,SGDAAIVDMVPGKPMCVESFSDYPPLGR,KDGSASGTTLLEALDCILPPTRPTDKPLR,DGSASGTTLLEALDCILPPTRPTDKPLRLPLQDVYK,YYVTIIDAPGHR,DGSASGTTLLEALDCILPPTRPTDKPLR,EHALLAYTLGVK,VETGVLKPGMVVTFAPVNVTTEVK,IGGIGTVPVGR,LPLQDVYK
441	gi|149251509|ref|XP_001473321.1| PREDICTED: similar to Glyceraldehyde-3-phosphate dehydrogenase (GAPDH) isoform 1	IPI00663957.1|REFSEQ:XP_001473321;XP_001473340	35914.1	8.38	50.45	36	0	205	VGVNGFGR,QASEGPLK,IVSNASCTTN,RVIISAPSADAPMFVMGVNHEK,YDNSLK,SSTFDAGAGIALNDNFVK,GILGYTEDQVVS,GAAQNIIPASTGAAK,PSADAPMFVMGVNHEK,IVSNASCTTNCLAPLAK,VIISAPSADAPMFVMGVNHEK,VIPELNGK,PITIFQER,SHSSTFDAGAGIALNDNFVK,LVINGKPITIFQERDPTNIK,INGKPITIFQERDPTNIK,GILGYTEDQVVSCDFNSNSH,INGKPITIFQER,VVDLMAYMASKE,LVINGKPITIFQERD,VVDLMAYMASK,GILGYTEDQVVSCDFNSNSHSSTFDAGAGIALNDNFVK,LISWYDNEYGY,LISWYDNEYGYSNR,LVINGKPITIFQER
442	gi|159110463|ref|NP_001103721.1| hydroxymethylbilane synthase isoform 2	IPI00877259.1|TREMBL:Q3UPG1|REFSEQ:NP_001103721	37780.8	6.67	29.65	11	1	39	IQTDTVVAMLK,DVPTILPPGFTIGAICK,AKDQDILDLVSVLHDPETLLR,LRKLDELQEFSAIVLAVAGLQR,KLDELQEFSAIVLAVAGLQR,DQDILDLVSVLHDPETLLR,GAQLAAENLGISLASLLLNK,NEVDLVVHSLK
442	gi|159110431|ref|NP_038579.2| hydroxymethylbilane synthase isoform 1	IPI00408022.4|TREMBL:Q3TIV0;Q3UBC6;Q99L41|ENSEMBL:ENSMUSP00000076575|REFSEQ:NP_038579	39344.4	6.41	28.25	11	1	39	IQTDTVVAMLK,DVPTILPPGFTIGAICK,AKDQDILDLVSVLHDPETLLR,LRKLDELQEFSAIVLAVAGLQR,KLDELQEFSAIVLAVAGLQR,DQDILDLVSVLHDPETLLR,GAQLAAENLGISLASLLLNK,NEVDLVVHSLK
443	gi|149259286|ref|XP_001478220.1| PREDICTED: similar to Amyloid beta precursor protein binding protein 1	IPI00848590.1|REFSEQ:XP_001478220	60393.8	5.46	4.28	1	1	1	NVNTALNTTQIPSSIEDIFNDDR
443	NEDD8-activating enzyme E1 regulatory subunit OS=Mus musculus GN=Nae1 PE=2 SV=1	IPI00404981.1|SWISS-PROT:Q8VBW6|TREMBL:Q3TS59;Q3UK27|ENSEMBL:ENSMUSP00000034349|REFSEQ:NP_659180|VEGA:OTTMUSP00000037203	60273.5	5.34	4.31	1	1	1	NVNTALNTTQIPSSIEDIFNDDR
443	Nae1 58 kDa protein	IPI00882156.1|VEGA:OTTMUSP00000037204	57619.7	5.57	4.51	1	1	1	NVNTALNTTQIPSSIEDIFNDDR
444	Aldehyde dehydrogenase family 16 member A1 OS=Mus musculus GN=Aldh16a1 PE=2 SV=2	IPI00458392.4|SWISS-PROT:Q571I9|TREMBL:Q9CWT9|ENSEMBL:ENSMUSP00000007977|REFSEQ:NP_666066|VEGA:OTTMUSP00000027745	84755.8	5.9	7.23	4	4	8	LLWTLESLVTGR,NPAPCQDPITGENLASCLQAEAEDIAAAVEAAK,LLIQESVWDEAMR
444	Aldh16a1 79 kDa protein	IPI00856141.1|ENSEMBL:ENSMUSP00000103445|VEGA:OTTMUSP00000027746	79488.9	5.85	7.69	4	4	8	LLWTLESLVTGR,NPAPCQDPITGENLASCLQAEAEDIAAAVEAAK,LLIQESVWDEAMR
445	Alcohol dehydrogenase [NADP+] OS=Mus musculus GN=Akr1a1 PE=1 SV=3	IPI00466128.3|SWISS-PROT:Q9JII6|TREMBL:Q3UJW9;Q540D7;Q80XJ7|ENSEMBL:ENSMUSP00000030455|REFSEQ:NP_067448|VEGA:OTTMUSP00000009953	36586.9	6.9	45.85	13	3	43	HIDCASVYGNETEIGEALK,QIDDVLSVASVR,PAVLQVECHPYLAQNELIAHCHAR,EELFVTSK,QIDDVLSVASVRPAVLQVECHPYLAQNELIAH,MPLIGLGTWK,DAGHPLYPFNDPY,HPDEPVLLEEPVVLALAEK,GLEVTAYSPLGSSDR,YIVPMITVDGK,ILQNIQVFDFTFSPEEMK
446	Aspdh 5 kDa protein	IPI00881318.1|VEGA:OTTMUSP00000036934	4578.4	9.1	18.18	1	0	1	VGVVGYGR
447	- 71 kDa protein	IPI00457741.4|ENSEMBL:ENSMUSP00000073748	70744.9	5.18	51.86	43	0	254	NTTIPTK,NQTAEKEEFEHQQK,CNEIISWLDK,NSLESYAF,VCNPIITK,LYQSAGGMPGGMPGGFPGGGAPPSGGASSGPTIEEVD,FDDAVVQSDMK,RFDDAVVQSDMK,ARFEELNADLFR,VQVEYK,QTQTFTTYSDNQPGVLIQVYEGER,TTPSYVAFTDTER,HWPFMVVNDAGRPK,IPKIQKLLQDFFNGK,NSLESYAFNMK,SQIHDIVLVGGSTR,EIAEAYLGK,DNNLLGK,DAGTIAGLNVLR,STAGDTHLGGEDFDNR,MKEIAEAYLGK,SINPDEAVAYGAAVQAAILSGDK,IINEPTAAAIAYGLDK,FEELNADLFR,TTYSDNQPGVLIQVYEGER,GTLDPVEK,NQVAMNPTNTVFDAK,GPAVGIDLGT…
448	Ribose-5-phosphate isomerase OS=Mus musculus GN=Rpia PE=2 SV=2	IPI00113408.2|SWISS-PROT:P47968|ENSEMBL:ENSMUSP00000064158|REFSEQ:NP_033101|VEGA:OTTMUSP00000026232	32450.9	7.81	44.88	13	13	56	VKQENLDLICIPTSFQAR,NNQVLGIGSGSTIVHAVQR,FIVIADFR,LASHTAVENHVK,QENLDLICIPTSFQAR,VYFGMQDGSVNVR,FGGEVELR,GIPIEVIPMAYVPVSR,AGPVVTDNGNFILDWK,MTPGVVDTGLFINMAER,WSEVNTAIK
449	gi|219519732|gb|AAI44773.1| Psma8 protein	IPI00922953.1|TREMBL:B7ZMS4	23448.8	8.88	28.1	8	0	35	AITVFSPDGHLFQVEYAQEAVK,AITVFSPDGHLFQVEYAQEAVKK,LYQTDPSGTYHAWK,SPDGHLFQVEYAQEAVK,NIELAIIR,LTVEDPVTVEYITR
450	Apolipoprotein A-I-binding protein OS=Mus musculus GN=Apoa1bp PE=1 SV=1	IPI00170307.1|SWISS-PROT:Q8K4Z3|ENSEMBL:ENSMUSP00000029708|REFSEQ:NP_659146	30972.8	7.58	24.47	4	4	13	RPNKPLFTGLVTQCQK,SPPTVLVICGPGNNGGDGLVCAR,LFGYQPTIYYPK,GNPSGIQPDLLISLTAPK
451	gi|8918930|dbj|BAA97984.1| unnamed protein product	IPI00881217.1|TREMBL:Q9JJ62|VEGA:OTTMUSP00000034278	52494.8	6.63	5.39	1	1	2	QQANHPYWADSVKQLLAEGINRPWK
452	Radixin OS=Mus musculus GN=Rdx PE=1 SV=2	IPI00308324.2|SWISS-PROT:P26043	68600.8	5.85	17.5	9	0	32	FVIKPIDK,ILALCMGNHELYMR,FFPEDVSEELIQEITQR,APDFVFYAPR,EAILNDEIYCPPETAVLLASYAVQAK,IGFPWSEIR,KAPDFVFYAPR,QRIDEFEAM,ALELEQER
453	gi|82902501|ref|XP_930453.1| PREDICTED: similar to ubiquitin/40S ribosomal protein S27a fusion protein isoform 2	IPI00660718.1|TREMBL:Q3TWD1|REFSEQ:XP_930453	17750.7	9.7	23.87	9	0	73	MQIFVK,ESTLHLVLR,EGIPPDQQR,IQDKEGIPPDQQR,TLSDYNIQK,SDYNIQK,STLHLVLR
453	gi|94378076|ref|XP_001002242.1| PREDICTED: similar to fusion protein: ubiquitin (bases 43_513); ribosomal protein S27a (bases 217_532)	IPI00755353.2|REFSEQ:XP_001002242	17878.8	9.73	23.72	9	0	73	MQIFVK,ESTLHLVLR,EGIPPDQQR,IQDKEGIPPDQQR,TLSDYNIQK,SDYNIQK,STLHLVLR
454	Hsc70-interacting protein OS=Mus musculus GN=St13 PE=2 SV=1	IPI00116308.1|SWISS-PROT:Q99L47|TREMBL:Q3TGW8;Q3U3N7;Q3U8D2;Q3U9V1|ENSEMBL:ENSMUSP00000023039|REFSEQ:NP_598487	41655.9	5.19	4.58	1	1	2	LLGHWEEAAHDLALACK
455	Talin-1 OS=Mus musculus GN=Tln1 PE=1 SV=1	IPI00465786.3|SWISS-PROT:P26039|TREMBL:A2AIM8;Q0V930;Q3TBC3;Q3UHS6;Q80TM2;Q8C9Z8|ENSEMBL:ENSMUSP00000030187|REFSEQ:NP_035732|VEGA:OTTMUSP00000007396	269833	5.82	2.05	2	2	2	EGISQEALHTQMLTAVQEISHLIEPLASAAR,GVGAAATAVTQALNELLQHVK
456	Secernin-2 OS=Mus musculus GN=Scrn2 PE=2 SV=1	IPI00121931.1|SWISS-PROT:Q8VCA8|TREMBL:A2A712|ENSEMBL:ENSMUSP00000021249|REFSEQ:NP_666139|VEGA:OTTMUSP00000001819	46600.8	5.48	29.65	7	4	16	SVFKPFIFEVGVSQSPQVLSPTFGAQDPVR,SSTAQEAVHVIAGLLDR,GLLTGEQTPPAQGLGSLFQAFVER,DEVQEVVFIPAGTHVPGSR,NISNQLSIGTDISAEHPELR,EPVGQGEALLGMDLLR
457	gi|198385342|gb|ACH86011.1| maltase-glucoamylase	IPI00848693.2|TREMBL:B5THE2;Q6XK23;Q6XK24|ENSEMBL:ENSMUSP00000071466|REFSEQ:XP_001481327	208549	5.62	1.42	1	1	1	LELVLIVLLLVLFIIAVVLIVLLANS
457	gi|149255014|ref|XP_001481364.1| PREDICTED: similar to maltase-glucoamylase	IPI00849818.1|REFSEQ:XP_001481364	413981	5.46	0.72	1	1	1	LELVLIVLLLVLFIIAVVLIVLLANS
458	Usp5 34 kDa protein	IPI00881491.1|VEGA:OTTMUSP00000033838	34367.8	5.04	12.83	4	0	21	IVILPDYLEIAR,ENLWLNLTDGSILCGR,DGLGGLPDIVR
459	gi|116686126|ref|NP_694875.2| F-box only protein 7	IPI00169531.3|TREMBL:Q3UBC1|ENSEMBL:ENSMUSP00000001837|REFSEQ:NP_694875|VEGA:OTTMUSP00000041356	57649.1	5.54	6.31	2	1	2	LFKDQLVYPLLAFTR,AHLSQVLLPTLGFSSDTR
459	F-box only protein 7 OS=Mus musculus GN=Fbxo7 PE=2 SV=1	IPI00869397.1|SWISS-PROT:Q3U7U3	57668.1	5.56	6.31	2	1	2	LFKDQLVYPLLAFTR,AHLSQVLLPTLGFSSDTR
460	gi|12850257|dbj|BAB28649.1| unnamed protein product	IPI00461580.1|TREMBL:Q9CZ18	26260.2	6.9	70.43	22	0	109	YMDFK,MLLFTEVTR,IYKVPSTEAEALASSLMGLFEK,KFDLGQDVIDFTGHSLALYR,FDLGQDVIDFTGHSLALYR,VIEGSFVYK,VPSTEAEALASSLMGLFEK,FDLGQDVIDFTGH,IYKVPSTEAEALASSLMGLFEKR,FKLPGQPPASMGR,TFEGVDPK,TDDYLDQPCCETINR,FLMANGQLVK,DWNVDLIPK,GRDWNVDLIPK,FLVYVANFDEKDPR,YGGESASITPLEDLYK,VLHMDQNPYYGGESASITPLEDLYK
461	Proteasome subunit beta type-4 OS=Mus musculus GN=Psmb4 PE=1 SV=1	IPI00129512.3|SWISS-PROT:P99026|ENSEMBL:ENSMUSP00000005923|REFSEQ:NP_032971|VEGA:OTTMUSP00000021272	29116.1	5.47	44.7	10	10	51	GVEIEGPLSAQTNWDIAH,FQIATVTEK,FDGGVVIAADMLGSYGSLAR,VNDSTMLGASGDYADFQYLK,QVLGQMVIDEELLGDGHSYSPR,TQNPMVTGTSVLGVK,GVEIEGPLSAQTNWDIAHMISGFE,AIHSWLTR
462	Prefoldin subunit 2 OS=Mus musculus GN=Pfdn2 PE=2 SV=2	IPI00119545.2|SWISS-PROT:O70591|ENSEMBL:ENSMUSP00000006579|REFSEQ:NP_035200|VEGA:OTTMUSP00000024279	16533.7	6.2	16.88	2	1	2	GAVSAEQVIAGFNR,IIETLSQQLQAK
463	Actg2 30 kDa protein	IPI00885994.1|VEGA:OTTMUSP00000038271	30065.2	4.96	22.96	7	0	28	YPIEHGIITNWDDMEK,SYELPDGQVITIGNER,AVFPSIVGRPR,AVFPSIVGR,DLTDYLMK,DSYVGDEAQSK
463	gi|1581799|prf||2117293A actin:ISOTYPE=gamma	IPI00266875.5|TREMBL:Q61852	42879.8	5.36	15.78	7	0	28	YPIEHGIITNWDDMEK,SYELPDGQVITIGNER,AVFPSIVGRPR,AVFPSIVGR,DLTDYLMK,DSYVGDEAQSK
464	Cystatin-B OS=Mus musculus GN=Cstb PE=1 SV=1	IPI00125931.1|SWISS-PROT:Q62426|ENSEMBL:ENSMUSP00000005185|REFSEQ:NP_031819	11045.6	6.82	32.65	3	3	4	VFQPLPHENKPLTLSSYQTNK,QIVAGTNLFIK
465	Ank1 Erythroid ankyrin	IPI00881305.1|TREMBL:Q61304|VEGA:OTTMUSP00000032489	120859	7.03	8.47	4	0	4	IIALGPTGAQFLSPVIVEIPHFASHGR,SGLTPLHLVSQEGHVPVADVLIK,LLCSVIGGTDQAQWEDITGTTK,VENPNSLLDQSTALLTLWVDR
466	Cand1 27 kDa protein	IPI00885943.1|VEGA:OTTMUSP00000040312	27155.7	6.43	9.72	1	0	6	QGGLLVNFHPSILTCLLPQLTSPR
467	Actin-related protein 3 OS=Mus musculus GN=Actr3 PE=1 SV=3	IPI00115627.4|SWISS-PROT:Q99JY9|TREMBL:Q3TGE1;Q3TGW0;Q3TWJ4;Q3UGH0;Q3ULF7;Q9ERF8|ENSEMBL:ENSMUSP00000027579|REFSEQ:NP_076224	47357.2	5.61	18.42	5	4	6	DITYFIQQLLR,LPACVVDCGTGYTK,TLTGTVIDSGDGVTHVIPVAEGYVIGSCIK,GVDDLDFFIGDEAIEKPTYATK
468	gi|26324458|dbj|BAC25983.1| unnamed protein product	IPI00876339.1|TREMBL:Q8CED3	55676	6.24	2.82	1	1	1	SAAEIVQEIESMEK
468	Rad18 51 kDa protein	IPI00776064.1|ENSEMBL:ENSMUSP00000108807|VEGA:OTTMUSP00000018919	50771.5	6.27	3.12	1	1	1	SAAEIVQEIESMEK
468	Rad18 Rad18 protein	IPI00776106.1|TREMBL:Q921R6|ENSEMBL:ENSMUSP00000108803;ENSMUSP00000108805|VEGA:OTTMUSP00000018920	48430.1	7.5	3.27	1	1	1	SAAEIVQEIESMEK
468	Rad18 27 kDa protein	IPI00776151.1|VEGA:OTTMUSP00000018921	26902.7	4.8	5.81	1	1	1	SAAEIVQEIESMEK
468	Rad18 Putative uncharacterized protein	IPI00407252.2|TREMBL:Q8CDH2|ENSEMBL:ENSMUSP00000070619;ENSMUSP00000108809|VEGA:OTTMUSP00000018918	62497.9	6.25	2.52	1	1	1	SAAEIVQEIESMEK
468	E3 ubiquitin-protein ligase RAD18 OS=Mus musculus GN=Rad18 PE=1 SV=2	IPI00470179.4|SWISS-PROT:Q9QXK2|ENSEMBL:ENSMUSP00000076341|REFSEQ:NP_067360|VEGA:OTTMUSP00000018917	57412.2	6.89	2.75	1	1	1	SAAEIVQEIESMEK
469	Eef1d Isoform 2 of Elongation factor 1-delta	IPI00620302.3|SWISS-PROT:P57776-2|ENSEMBL:ENSMUSP00000105599;ENSMUSP00000112141|VEGA:OTTMUSP00000021371	28729.1	4.82	2.72	1	1	1	DIAAFDK
470	Cyb5 12 kDa protein	IPI00918702.1|VEGA:OTTMUSP00000043049	12285.8	5.28	30	3	0	26	EQAGGDATENFEDVGHSTDAR,TYIIGELHPDDR
471	gi|149255339|ref|XP_996033.2| PREDICTED: similar to calmodulin	IPI00265576.6|REFSEQ:XP_922860;XP_996033	33168.4	5.06	8.47	3	0	7	DGDGTITTK,SLFDKDGDGTITTK,MKDTDSEEEIR
472	Osteoclast-stimulating factor 1 OS=Mus musculus GN=Ostf1 PE=1 SV=2	IPI00125923.1|SWISS-PROT:Q62422|ENSEMBL:ENSMUSP00000025631|REFSEQ:NP_059071|VEGA:OTTMUSP00000036303	23782.7	5.46	42.79	7	7	23	GYADIVQLLLAK,ALYTFEPR,TGLIPSNYVAEQAESIDNPLHEAAK,DIVEVLFTQPNVELNQQNK,LALDMATNAACASLLK,LGDTALHAAAWKGYADIVQLLLAK
473	Thioredoxin domain-containing protein 17 OS=Mus musculus GN=Txndc17 PE=1 SV=1	IPI00471077.3|SWISS-PROT:Q9CQM5|ENSEMBL:ENSMUSP00000021158|REFSEQ:NP_080835|VEGA:OTTMUSP00000006389	14014.9	4.72	43.09	4	4	12	TIFAYFSGSK,ITAVPTLLK,SWCPDCVEAEPVIR,HVTEDCVFIYCQVGDKPYWK
474	26S proteasome non-ATPase regulatory subunit 3 OS=Mus musculus GN=Psmd3 PE=2 SV=2	IPI00314439.3|SWISS-PROT:P14685	60699.2	8.21	14.34	6	3	10	HDADGQATLLNLLLR,ISFCLDIHNMSVK,ISLADIAQK,SVFPEQANNNEWAR,LQLDSPEDAEFIVAK,AIQLEYSEAR
474	gi|126540941|emb|CAM46197.1| proteasome (prosome, macropain) 26S subunit, non-ATPase, 3	IPI00652694.1|TREMBL:Q3TP95;Q3U5M8;Q3ULJ5;Q8BK46|ENSEMBL:ENSMUSP00000017365|REFSEQ:NP_033465|VEGA:OTTMUSP00000006778	60718.2	8.48	14.34	6	3	10	HDADGQATLLNLLLR,ISFCLDIHNMSVK,ISLADIAQK,SVFPEQANNNEWAR,LQLDSPEDAEFIVAK,AIQLEYSEAR
475	gi|149253819|ref|XP_001472581.1| PREDICTED: similar to Glyceraldehyde-3-phosphate dehydrogenase (GAPDH) isoform 1	IPI00752289.2|ENSEMBL:ENSMUSP00000091648|REFSEQ:XP_001472581;XP_001472607	35989.3	8.38	57.96	33	0	163	QASEGPLK,IVSNASCTTN,YDDIKK,YDNSLK,SSTFDAGAGIALNDNFVK,GAAQNIIPASTGAAK,IVSNASCTTNCLAPLAK,VEIVAINDPFIDLN,VIHDNFGIVEGLMTTVH,VIPELNGK,GLMTTVHAITATQK,VEGLMTTVHAITATQK,PITIFQER,EGLMTTVHAITATQK,SHSSTFDAGAGIALNDNFVK,INGKPITIFQERDPTNIK,INGKPITIFQER,VVDLMAYMASKE,VVDLMAYMASK,MFQYDSTHGK,IVSNASCTTNCLAPLAKVIHDNFGIVEGLMTTVHAITATQK,LISWYDNEYGY,LISWYDNEYGYSNR,VIHDNFGIVEGLMTTVHAITATQK,WGEAGAEYVMESTGVFTTMEK
476	Gnpda1 15 kDa protein	IPI00882386.1|VEGA:OTTMUSP00000035346	14542.4	5.4	76.61	6	0	19	TFNMDEYVGLPR,DHPESYHSFMWNNFFK,HIDIHPENTHILDGNAADLQAECDAFEEK,IIQFNPGPDKYFTLGLPTGSTPLGCYQK,NGDLSFQYVK
477	gi|149249766|ref|XP_923442.2| PREDICTED: similar to fusion protein: ubiquitin (bases 43_513); ribosomal protein S27a (bases 217_532)	IPI00848548.1|REFSEQ:XP_900090;XP_923442	13273.6	10.07	28.7	8	0	70	MQIFVK,ESTLHLVLR,EGIPPDQQR,TLSDYNIQK,SDYNIQK,STLHLVLR
478	gi|149254979|ref|XP_001477311.1| PREDICTED: hypothetical protein LOC76419	IPI00851036.1|REFSEQ:XP_001477311	26262.6	10.27	3.85	1	0	2	NNQITNNQR
479	- 37 kDa protein	IPI00123176.1|ENSEMBL:ENSMUSP00000100794	36541.8	8.65	56.34	33	0	205	VGVNGFGR,QASEGPLK,IVSNASCTTN,RVIISAPSADAPMFVMGVNHEK,YDDIKK,YDNSLK,SSTFDAGAGIALNDNFVK,GILGYTEDQVVS,GAAQNIIPASTGAAK,PSADAPMFVMGVNHEK,VSVVDLTCR,IVSNASCTTNCLAPLAK,LTGMAFR,VIISAPSADAPMFVMGVNHEK,VIPELNGK,GLMTTVHAITATQK,PITIFQER,EGLMTTVHAITATQK,SHSSTFDAGAGIALNDNFVK,INGKPITIFQER,LVINGKPITIFQERD,LISWYDNEYGY,LISWYDNEYGYSNR,LVINGKPITIFQER,VIHDNFGIMEGLMTTVHAITATQK
480	gi|26327813|dbj|BAC27647.1| unnamed protein product	IPI00461322.1|TREMBL:Q8CCV9	44467.9	6.35	9.64	3	0	6	VLIEILCTR,LGTDESCFNMILATR,GFGTDEQAIVDVVSNR
481	gi|149260748|ref|XP_999947.2| PREDICTED: similar to Glyceraldehyde-3-phosphate dehydrogenase (GAPDH)	IPI00753102.2|REFSEQ:XP_001477931;XP_999947	36192.5	8.77	19.4	11	0	48	VGVNGFGR,IVSNASCTTN,YDNSLK,GILGYTEDQVVS,IVSNASCTTNCLAPLAK,VVDLMAYMASKE,VVDLMAYMASK,MFQYDSTHGK
482	gi|114431250|ref|NP_766283.2| phospholipase A2, activating protein	IPI00828952.1|TREMBL:A4QPD6|ENSEMBL:ENSMUSP00000102724|REFSEQ:NP_766283|VEGA:OTTMUSP00000008214	87221.1	5.77	1.51	1	1	1	VEAYQWSVSDGR
482	Plaa Phospholipase A2, activating protein	IPI00649175.2|TREMBL:B1AWF9|ENSEMBL:ENSMUSP00000030312|VEGA:OTTMUSP00000008215	46502.2	4.9	2.86	1	1	1	VEAYQWSVSDGR
482	Phospholipase A-2-activating protein OS=Mus musculus GN=Plaa PE=2 SV=3	IPI00226234.5|SWISS-PROT:P27612	87235.2	5.77	1.51	1	1	1	VEAYQWSVSDGR
483	gi|84452155|ref|NP_001033678.1| ubiquitin specific protease 14 isoform 2	IPI00473685.3|TREMBL:Q3TC32;Q80UN0|ENSEMBL:ENSMUSP00000062215;ENSMUSP00000112368|REFSEQ:NP_001033678|VEGA:OTTMUSP00000021968	52318.8	5.51	50.66	20	20	54	LSGGGDWHIAYVLLYGPR,FDDDKVSIVTPEDILR,VSIVTPEDILR,ENQLQLSCFINQEVK,EKFEGVELNTDEPPMVFK,FEGVELNTDEPPMVFK,SFADDIGSNNCGYYDLQAVLTHQGR,GKENQLQLSCFINQEVK,PLYSVTVK,SSSSGHYVSWVR,GEQGQYLQQDANECWIQMMR,FPLMLDVYELCTPELQEK,LPAYLTIQMVR,CTESEEEEVTK,ASGEMASAQYITAALRDLFDSMDK,RVEIMEEESEQ,NALYIK,YEPFSFADDIGSNNCGYYDLQAVLTHQGR,AQLFALTGVQPAR
483	Ubiquitin carboxyl-terminal hydrolase 14 OS=Mus musculus GN=Usp14 PE=1 SV=3	IPI00270877.5|SWISS-PROT:Q9JMA1|ENSEMBL:ENSMUSP00000089728|REFSEQ:NP_067497|VEGA:OTTMUSP00000021967	56001.9	5.15	47.06	20	20	54	LSGGGDWHIAYVLLYGPR,FDDDKVSIVTPEDILR,VSIVTPEDILR,ENQLQLSCFINQEVK,EKFEGVELNTDEPPMVFK,FEGVELNTDEPPMVFK,SFADDIGSNNCGYYDLQAVLTHQGR,GKENQLQLSCFINQEVK,PLYSVTVK,SSSSGHYVSWVR,GEQGQYLQQDANECWIQMMR,FPLMLDVYELCTPELQEK,LPAYLTIQMVR,CTESEEEEVTK,ASGEMASAQYITAALRDLFDSMDK,RVEIMEEESEQ,NALYIK,YEPFSFADDIGSNNCGYYDLQAVLTHQGR,AQLFALTGVQPAR
484	Macrophage-capping protein OS=Mus musculus GN=Capg PE=1 SV=2	IPI00136906.1|SWISS-PROT:P24452	39240.4	6.73	10.23	2	0	2	YSPNTQVEILPQGR,AQVEIITDGEEPAEMIQVLGPK
485	Bisphosphoglycerate mutase OS=Mus musculus GN=Bpgm PE=2 SV=2	IPI00221663.5|SWISS-PROT:P15327|TREMBL:Q3TAQ8|ENSEMBL:ENSMUSP00000047393|REFSEQ:NP_031589|VEGA:OTTMUSP00000015661	29978.2	6.57	76.06	43	14	264	LILEELGQEWVPVESSWR,HYGALIGLNR,LNNDGLEEAR,SIHTAWLILEELGQEWVPVESSWR,FCSWVDQK,HGEGQWNK,MALNHGEEQVR,ALNFEFDLVFTSILNR,LGNQEAIQAAIK,AVGPHQFLGNQEAIQAAIK,SYNVTPPPIEESHPYFHEIYSDRR,SILISAHGNSSR,PPPIEESHPYFHEIYSDR,SYNVTPPPIEESHPYFHEIY,SESLKDVLER,VCDVPLDQLPR,RSYNVTPPPIEESHPYFHEIYSDR,LISAHGNSSR,SYNVTPPPIEESHPYFHEIYSDR,QFLGNQEAIQAAIK,AVGPHQFLGNQEAIQAAIKK,AVGPHQFLGNQEAIQAA,SILISAHGN,HLEGISDEDIINITLPTGVPILLELDEN…
486	gi|149253680|ref|XP_001475147.1| PREDICTED: similar to Gapdh protein	IPI00848795.1|REFSEQ:XP_001475147;XP_001475428	15295.5	6.69	5.67	2	0	6	QASEGPLK
487	gi|124430543|ref|NP_079894.2| sorcin isoform 2	IPI00556765.1|SWISS-PROT:Q6P069-2|ENSEMBL:ENSMUSP00000086165|REFSEQ:NP_079894|VEGA:OTTMUSP00000031409	20295.8	5.11	21.86	3	2	13	LMVSMLDR,CLTQSGIAGGYKPFNLETCR,ITFDDYIACCVK
487	Sorcin OS=Mus musculus GN=Sri PE=1 SV=1	IPI00318485.3|SWISS-PROT:Q6P069-1|ENSEMBL:ENSMUSP00000003245|REFSEQ:NP_001074443|VEGA:OTTMUSP00000031410	21627.3	5.32	20.2	3	2	13	LMVSMLDR,CLTQSGIAGGYKPFNLETCR,ITFDDYIACCVK
488	gi|9230643|gb|AAF85937.1|AF198031_1 enamel matrix serine proteinase 1 precursor; PRSS17; EMSP1; prostase; KLK4	IPI00471072.1|TREMBL:Q9JIS2;Q9Z0M1|ENSEMBL:ENSMUSP00000007161|REFSEQ:NP_064312	27536.3	5.74	9.41	1	1	1	SIPVATQCPTPGDTCLVSGWGQLK
489	Prefoldin subunit 6 OS=Mus musculus GN=Pfdn6 PE=2 SV=1	IPI00138238.1|SWISS-PROT:Q03958|TREMBL:Q792E4|ENSEMBL:ENSMUSP00000025163|REFSEQ:NP_034515	14454.5	8.83	11.02	1	1	2	EELALLDGSNVVFK
490	gi|12805341|gb|AAH02139.1| RIKEN cDNA 1700052N19 gene	IPI00885271.1|SWISS-PROT:A6H630-4|ENSEMBL:ENSMUSP00000114025|VEGA:OTTMUSP00000040383	16097.3	5.96	8.09	1	1	1	DEGSFAYLTIK
490	gi|71533976|gb|AAH99894.1| RIKEN cDNA 1700052N19 gene	IPI00874729.1|SWISS-PROT:A6H630-2|ENSEMBL:ENSMUSP00000114073|VEGA:OTTMUSP00000040382	24534.9	5.43	5.29	1	1	1	DEGSFAYLTIK
490	UPF0364 protein C6orf211 homolog OS=Mus musculus PE=2 SV=1	IPI00117106.3|SWISS-PROT:A6H630-1|ENSEMBL:ENSMUSP00000093581|REFSEQ:NP_077223|VEGA:OTTMUSP00000040354	50548.8	5.58	2.51	1	1	1	DEGSFAYLTIK
490	gi|148671640|gb|EDL03587.1| RIKEN cDNA 1700052N19, isoform CRA_c	IPI00885359.1|VEGA:OTTMUSP00000040384	5990.74	6.25	20.75	1	1	1	DEGSFAYLTIK
491	Ribulose-phosphate 3-epimerase OS=Mus musculus GN=Rpe PE=2 SV=1	IPI00124511.1|SWISS-PROT:Q8VEE0|TREMBL:B2KGE9;Q91VZ4|ENSEMBL:ENSMUSP00000027157|REFSEQ:NP_079959|VEGA:OTTMUSP00000024470;OTTMUSP00000042722	24944.7	5.2	8.33	2	2	10	IGPSILNSDLANLGAECLR
491	gi|148667822|gb|EDL00239.1| ribulose-5-phosphate-3-epimerase, isoform CRA_e	IPI00624030.3|TREMBL:B2KGF0;Q3UDM8|ENSEMBL:ENSMUSP00000084571;ENSMUSP00000109628|VEGA:OTTMUSP00000024471;OTTMUSP00000042723	25647.5	5.5	8.09	2	2	10	IGPSILNSDLANLGAECLR
491	gi|1490364|emb|CAB01563.1| unknown	IPI00459757.1|TREMBL:Q62505	16074.4	6.2	13.1	2	2	10	IGPSILNSDLANLGAECLR
492	gi|29145083|gb|AAH49080.1| Impa1 protein	IPI00473176.1|TREMBL:Q80ZJ2|ENSEMBL:ENSMUSP00000113860|VEGA:OTTMUSP00000034807	29942.4	4.71	31.88	6	0	14	LCSIPIHGIR,SSPADLVTVTDQK,EKYPCHSFIGEESVAAGEK,EALKNEMDVMIK,SLLVTELGSSR,TVFTEQPTWVIDPIDGTTNFVHR
493	Glutaredoxin-1 OS=Mus musculus GN=Glrx PE=1 SV=3	IPI00331528.9|SWISS-PROT:Q9QUH0|TREMBL:Q3U6L3;Q9D6F8|ENSEMBL:ENSMUSP00000022082|REFSEQ:NP_444338|VEGA:OTTMUSP00000022985	11870.9	8.68	42.99	6	6	14	KTQEILSQLPFK,VVVFIKPTCPYCR,DCIGGCSDLISMQQTGELMTR,TQEILSQLPFK
494	gi|111308226|gb|AAI20591.1| RNA binding motif protein 15	IPI00340815.3|TREMBL:A0PJG5;Q0VBL3;Q3THK4;Q3TLX0;Q571M7;Q66JP8;Q6PGG1;Q7TT82|ENSEMBL:ENSMUSP00000054424|REFSEQ:NP_001039272	105722	10.09	0.94	1	1	1	NPIKIGYGK
494	gi|37589116|gb|AAH52180.1| RNA binding motif protein 15B	IPI00278942.4|SWISS-PROT:Q6PHZ5|ENSEMBL:ENSMUSP00000059330|VEGA:OTTMUSP00000043372	63352	9.69	1.6	1	1	1	NPIKIGYGK
495	Transcription elongation factor A protein 1 OS=Mus musculus GN=Tcea1 PE=1 SV=2	IPI00121887.5|SWISS-PROT:P10711-1|TREMBL:Q3UPE0;Q3UWX7;Q9JMB4|ENSEMBL:ENSMUSP00000080266|REFSEQ:NP_035671	33880.5	8.65	13.62	2	1	2	TGDDYVAIGADEEELGSQIEEAIYQEIR,NIPMTLELLQSTR
496	3 beta-hydroxysteroid dehydrogenase type 4 OS=Mus musculus GN=Hsd3b4 PE=2 SV=3	IPI00229078.5|SWISS-PROT:Q61767|TREMBL:Q3UIU9|ENSEMBL:ENSMUSP00000049743;ENSMUSP00000055886|REFSEQ:NP_001104806;NP_032320;XP_001480538;XP_001480542	41766	8.79	1.34	1	0	1	YDDLK
496	gi|149251417|ref|XP_001480556.1| PREDICTED: similar to 3-beta-hydroxysteroid dehydrogenase/delta-5-delta-4-isomerase isoform 3	IPI00850675.1|REFSEQ:XP_001480556	35996.2	7.64	1.57	1	0	1	YDDLK
496	gi|149251411|ref|XP_001480544.1| PREDICTED: similar to 3-beta-hydroxysteroid dehydrogenase/delta-5-delta-4-isomerase isoform 3	IPI00849199.1|REFSEQ:XP_001480544	35995.2	8.16	1.57	1	0	1	YDDLK
496	gi|38176437|gb|AAR13082.1| MLF1-interacting protein brain isoform	IPI00461569.2|SWISS-PROT:Q8C4M7-2|ENSEMBL:ENSMUSP00000091239|VEGA:OTTMUSP00000041635	30268.1	10.01	1.92	1	0	1	YDDLK
496	gi|220941865|emb|CAX15575.1| myosin Va	IPI00875222.1|TREMBL:B8JK03|ENSEMBL:ENSMUSP00000109112|VEGA:OTTMUSP00000017756	215180	8.84	0.27	1	0	1	YDDLK
496	Centromere protein U OS=Mus musculus GN=Mlf1ip PE=2 SV=2	IPI00459115.2|SWISS-PROT:Q8C4M7-1|TREMBL:Q149H7|ENSEMBL:ENSMUSP00000034045|REFSEQ:NP_082249|VEGA:OTTMUSP00000041633	46370.5	9.67	1.22	1	0	1	YDDLK
496	gi|149251413|ref|XP_001480548.1| PREDICTED: similar to 3-beta-hydroxysteroid dehydrogenase/delta-5-delta-4-isomerase isoform 1	IPI00849836.1|REFSEQ:XP_001480548;XP_001480552	41708.9	8.67	1.34	1	0	1	YDDLK
496	gi|220941866|emb|CAX15576.1| myosin Va	IPI00890268.1|TREMBL:B8JK04|ENSEMBL:ENSMUSP00000109114|VEGA:OTTMUSP00000019176	215167	8.73	0.27	1	0	1	YDDLK
496	gi|109730783|gb|AAI17876.1| Villin 1	IPI00896741.1|TREMBL:Q149B6;Q8CEJ4|ENSEMBL:ENSMUSP00000027366|REFSEQ:NP_033535|VEGA:OTTMUSP00000024309	92775.1	5.72	0.6	1	0	1	YDDLK
496	CMP-N-acetylneuraminate-poly-alpha-2,8-sialyltransferase OS=Mus musculus GN=St8sia4 PE=2 SV=1	IPI00136968.1|SWISS-PROT:Q64692|TREMBL:Q53WR7;Q6PAS1;Q8BY70|ENSEMBL:ENSMUSP00000043477|REFSEQ:NP_033209	41256	9.83	1.39	1	0	1	YDDLK
496	Villin-1 OS=Mus musculus GN=Vil1 PE=2 SV=2	IPI00314041.6|SWISS-PROT:Q62468	92801.1	5.72	0.6	1	0	1	YDDLK
496	Myosin-Va OS=Mus musculus GN=Myo5a PE=1 SV=1	IPI00118120.1|SWISS-PROT:Q99104|ENSEMBL:ENSMUSP00000039576|REFSEQ:NP_034994	215595	8.84	0.27	1	0	1	YDDLK
497	gi|149254985|ref|XP_001477646.1| PREDICTED: similar to proteasome alpha7/C8 subunit	IPI00475256.2|REFSEQ:XP_001472065;XP_001477646	28654.4	5.41	19.29	8	0	21	IIYIVHDEVK,GRHEIVPK,LFNVDR,CKDGVVFGVEK,DGVVFGVEK,HVGMAVAGLLADAR
498	Gmfg 10 kDa protein	IPI00858319.1|VEGA:OTTMUSP00000026459	10170.7	5.79	31.03	1	0	2	VSYPLCFIFSSPVGCKPEQQMMYAGSK
498	Glia maturation factor gamma OS=Mus musculus GN=Gmfg PE=1 SV=1	IPI00468582.2|SWISS-PROT:Q9ERL7|TREMBL:A7VJA4|ENSEMBL:ENSMUSP00000077889;ENSMUSP00000103927|REFSEQ:NP_001034281;NP_071307|VEGA:OTTMUSP00000026456;OTTMUSP00000026457	16748.3	5.57	19.01	1	0	2	VSYPLCFIFSSPVGCKPEQQMMYAGSK
498	Gmfg 12 kDa protein	IPI00857336.1|ENSEMBL:ENSMUSP00000103924|VEGA:OTTMUSP00000026458	11911.7	5.17	26.73	1	0	2	VSYPLCFIFSSPVGCKPEQQMMYAGSK
498	gi|149254837|ref|XP_001474001.1| PREDICTED: similar to Chain A, Crystal Structure Of Glia Maturation Factor-Gamma (Gmfg) From Mus Musculus At 1.50 A Resolution	IPI00271992.7|REFSEQ:XP_001474001	19251.4	5.97	16.36	1	0	2	VSYPLCFIFSSPVGCKPEQQMMYAGSK
498	gi|149254926|ref|XP_001474874.1| PREDICTED: similar to Chain A, Crystal Structure Of Glia Maturation Factor-Gamma (Gmfg) From Mus Musculus At 1.50 A Resolution	IPI00851006.1|REFSEQ:XP_001474874	24199.7	9.7	12.92	1	0	2	VSYPLCFIFSSPVGCKPEQQMMYAGSK
498	gi|74139972|dbj|BAE31821.1| unnamed protein product	IPI00653649.1|TREMBL:Q3U6A4	14077.5	9.15	22.13	1	0	2	VSYPLCFIFSSPVGCKPEQQMMYAGSK
499	- 36 kDa protein	IPI00625893.3|ENSEMBL:ENSMUSP00000110058	36000.2	8.49	49.85	24	0	103	VGVNGFGR,QASEGPLK,IVSNASCTTN,RVIISAPSADAPMFVMGVNHEK,YDDIKK,YDNSLK,SSTFDAGAGIALNDNFVK,GILGYTEDQVVS,GAAQNIIPASTGAAK,PSADAPMFVMGVNHEK,VSVVDLTCR,IVSNASCTTNCLAPLAK,LTGMAFR,VEIVAINDPFIDLN,VIHDNFGIVEGLMTTVH,VIISAPSADAPMFVMGVNHEK,VIPELNGK
500	gi|63514363|ref|XP_620036.1| PREDICTED: similar to 67 kda laminin receptor	IPI00606764.1|REFSEQ:XP_620036;XP_914566	28009	5.22	10.71	1	0	2	ADHQPLTEASYVNLPTIALCNTDSPLR
501	gi|123258867|emb|CAM26998.1| aminopeptidase puromycin sensitive	IPI00608097.1|TREMBL:Q3UZE0;Q5PR74|ENSEMBL:ENSMUSP00000001480|REFSEQ:NP_032968|VEGA:OTTMUSP00000002198	103325	5.61	16.74	8	0	15	VTLSFPSTLQTGTGTLK,VALSNMNVIDR,VLGATLSPELIQK,YAAVTQFEATDAR,LPAEVSPINYSLCLKPDLLDFTFEGK,AQELDALDNSHPIEVSVGHPSEVDEIFDAISYSK,LGLQNDLFSLAR,NAATEDLWESLESASGKPIAAVMNTWTK
502	Caspase-3 OS=Mus musculus GN=Casp3 PE=1 SV=1	IPI00308498.1|SWISS-PROT:P70677|TREMBL:Q8BNT4|ENSEMBL:ENSMUSP00000091238|REFSEQ:NP_033940	31474.8	6.46	4.33	1	1	4	EDILELMDSVSK
503	gi|94390139|ref|XP_001000017.1| PREDICTED: similar to Ubiquitin A-52 residue ribosomal protein fusion product 1	IPI00752068.1|REFSEQ:XP_001000017	14590.9	8.43	4.76	1	0	13	MQIFVK
504	Peroxiredoxin-2 OS=Mus musculus GN=Prdx2 PE=1 SV=3	IPI00117910.3|SWISS-PROT:Q61171|TREMBL:Q5M9N9|ENSEMBL:ENSMUSP00000005292;ENSMUSP00000105355;ENSMUSP00000105356|REFSEQ:NP_035693|VEGA:OTTMUSP00000018421;OTTMUSP00000018422;OTTMUSP00000018423	21778.7	5.2	75.76	49	20	342	DEALR,EYFSK,LVQAFQYTDEHGEVCPAGWKPGSDTIKPNVDDSK,LVQAFQYTDEHGEVCPAGWK,LVQAFQYTDEH,NDEGIAYR,PLLADVTK,SAPDFTATAVVDGAFK,LGCEVLGVSVDSQFTHLAWINTPRK,SGNAQIGK,LAWINTPR,SLSQNYGVLKNDEGIAYR,PLNIPLLADVTK,EGGLGPLNIPLLADVTK,KEGGLGPLNIPLLADVTK,SLSQNYGVLK,PDFTATAVVDGAFK,GLFIIDAK,KLGCEVLGVSVDSQFTHLAWINTPR,LVQAFQYTDEHGEVCPAGWKPGSDTIKPN,KEGGLGPLNIPL,LGPLNIPLLADVTK,LGCEVLGVSVDSQFTHLAWINTPR,LVQAFQYTDEHGEVCPAGWKPGSDTIK…
505	Cadherin-24 OS=Mus musculus GN=Cdh24 PE=2 SV=1	IPI00399457.1|SWISS-PROT:Q6PFX6|ENSEMBL:ENSMUSP00000066005|REFSEQ:NP_955764	84104.5	4.65	2.82	1	1	1	EADEDPSVPPYDSVQVYGYEGR
506	Glycophorin-C OS=Mus musculus GN=Gypc PE=3 SV=2	IPI00457962.2|TREMBL:Q78HU7|REFSEQ:NP_001041672	10328.9	5.21	27.37	1	1	1	GTEFAESADAALQSDPALQDAGDTSK
507	EG667410 similar to mKIAA0060 protein	IPI00387347.5|REFSEQ:XP_995500	28502.7	5.68	55.69	10	0	29	TFNMDEYVGLPR,FFDGDLAK,TLAMDTILANAR,DHPESYHSFMWNNFFK,IQAAGGIELFVGGIGPDGHIAFNEPGSSLVSR,TVFVCDEDATLELK,HIDIHPENTHILDGNAADLQAECDAFEEK,LVDPLYSIK,NGDLSFQYVK
508	Ank1 62 kDa protein	IPI00880715.1|VEGA:OTTMUSP00000032493	61861.9	8.97	7.52	2	0	2	TGFTPLHIAAHYENLNVAQLLLNR,NGLSPIHMAAQGDHLDCVR
509	gi|74224590|dbj|BAE25263.1| unnamed protein product	IPI00653537.1|TREMBL:Q3UPY1|ENSEMBL:ENSMUSP00000096205	15534.4	11.86	5.52	1	0	2	SILPTAPR
510	UMP-CMP kinase 2, mitochondrial OS=Mus musculus GN=Cmpk2 PE=2 SV=2	IPI00120113.5|SWISS-PROT:Q3U5Q7|ENSEMBL:ENSMUSP00000020969|REFSEQ:NP_065582	50036.3	6.89	39.82	13	4	32	LHPLLPDLLNSAVFQDR,TTLTQSVSESLK,AVLDLVDQCPK,AVLEECTSFIPEAR,LWELQGDR,FQVIAIEGLDATGK,LLGYGPGDQAGEAQHGFLLR,QVQVDCACVLPAQEPHLHPLLPDLLNSAVFQDR,AFYSLGNYLVASEIAK,SYALCVPLAPGEGCGPR,RFTVELPDCSLTHFVLGDATDHR,FTVELPDCSLTHFVLGDATDHR,LAELLGPPGR
511	- 36 kDa protein	IPI00399459.2|ENSEMBL:ENSMUSP00000050698	36487.7	7.62	38.28	29	0	182	IVSNASCTTN,YDDIKK,YDNSLK,SSTFDAGAGIALNDNFVK,IVSNASCTTNCLAPLAK,LTGMAFR,VIHDNFGIVEGLMTTVH,VIPELNGK,GLMTTVHAITATQK,VEGLMTTVHAITATQK,PITIFQER,EGLMTTVHAITATQK,SHSSTFDAGAGIALNDNFVK,INGKPITIFQER,VVDLMAYMASKE,LVINGKPITIFQERD,VVDLMAYMASK,IVSNASCTTNCLAPLAKVIHDNFGIVEGLMTTVHAITATQK,LISWYDNEYGY,LISWYDNEYGYSNR,VIHDNFGIVEGLMTTVHAITATQK,LVINGKPITIFQER
512	Deoxyribonucleoside 5'-monophosphate N-glycosidase OS=Mus musculus GN=Rcl PE=2 SV=2	IPI00775937.1|TREMBL:Q3U9Y7|ENSEMBL:ENSMUSP00000045283|REFSEQ:NP_997044	18977.5	5.27	35.84	4	2	5	FQVWDYAEEEVETMLHR,AVALGKPILCLFRPQSGR,YFEAYLPQGTASSSNPSACLNPTVLEK
513	Ribonuclease UK114 OS=Mus musculus GN=Hrsp12 PE=1 SV=3	IPI00130640.5|SWISS-PROT:P52760|TREMBL:Q569N4|ENSEMBL:ENSMUSP00000022946|REFSEQ:NP_032313|VEGA:OTTMUSP00000035211	14255.4	8.73	29.63	3	3	13	TYFQGSLPAR,APAAIGPYSQAVQVDR,VEIEAIAVQGPFIK
514	gi|149233759|ref|XP_001478067.1| PREDICTED: similar to AF4/FMR2 family member 3 (Protein LAF-4) (Lymphoid nuclear protein related to AF4)	IPI00848363.1|REFSEQ:XP_001478067	111155	8.86	2.63	1	1	1	ANCHRPEEPVAPDTLGASVVGPLEPPK
514	AF4/FMR2 family member 3 OS=Mus musculus GN=Aff3 PE=2 SV=2	IPI00755093.2|SWISS-PROT:P51827-1|ENSEMBL:ENSMUSP00000044128;ENSMUSP00000092637|REFSEQ:XP_001477343|VEGA:OTTMUSP00000021301	136131	8.42	2.15	1	1	1	ANCHRPEEPVAPDTLGASVVGPLEPPK
514	gi|169234621|ref|NP_034808.2| AF4/FMR2 family, member 3	IPI00889229.1|REFSEQ:NP_034808	133204	8.48	2.2	1	1	1	ANCHRPEEPVAPDTLGASVVGPLEPPK
515	gi|149256684|ref|XP_001481125.1| PREDICTED: similar to macrophage migration inhibitory factor isoform 1	IPI00606310.1|REFSEQ:XP_001481125;XP_001481126	12517.3	6.37	17.39	5	0	23	LLCGLLSDR,NYSKLLCGLLSDRLHISPDR,LHISPDR
516	gi|17223778|gb|AAL18244.1| proteasomal subunit beta type III	IPI00475139.1|TREMBL:Q8VHB3	5321.09	6.7	29.17	1	0	12	FGIQAQMVTTDFQK
517	gi|124487467|ref|NP_001074598.1| contactin associated protein-like 3	IPI00624778.4|TREMBL:Q3URC6|ENSEMBL:ENSMUSP00000089140|REFSEQ:NP_001074598	140857	5.99	1.86	1	1	1	DGAGGWTPLVSNKYQWLQIDLGER
518	Ubiquitin-associated domain-containing protein 1 OS=Mus musculus GN=Ubac1 PE=2 SV=2	IPI00123354.2|SWISS-PROT:Q8VDI7|TREMBL:A2AHB3|ENSEMBL:ENSMUSP00000040220|REFSEQ:NP_598596|VEGA:OTTMUSP00000013567	45530.5	4.87	8.56	2	2	12	KPSPEELDQGIDPNSPLFQAILDNPVVQLGLTNPK
518	Ubac1 Ubiquitin associated domain containing 1	IPI00754190.2|TREMBL:A2ARK9|ENSEMBL:ENSMUSP00000109798|VEGA:OTTMUSP00000013643	36840.1	5.11	10.67	2	2	12	KPSPEELDQGIDPNSPLFQAILDNPVVQLGLTNPK
518	Ubac1 Ubiquitin associated domain containing 1	IPI00755811.2|TREMBL:A2ARL0|ENSEMBL:ENSMUSP00000109799|VEGA:OTTMUSP00000013642	38370.4	4.72	10.17	2	2	12	KPSPEELDQGIDPNSPLFQAILDNPVVQLGLTNPK
519	gi|148669565|gb|EDL01512.1| annexin A7, isoform CRA_c	IPI00114017.2|TREMBL:Q3TT33|ENSEMBL:ENSMUSP00000098405|REFSEQ:NP_001104264;NP_033804	49925.3	5.91	14.47	5	0	9	VLIEILCTR,EFSGYVESGLKTILQCALNRPAFFAER,LGTDESCFNMILATR,GFGTDEQAIVDVVSNR
520	Erythrocyte band 7 integral membrane protein OS=Mus musculus GN=Stom PE=1 SV=3	IPI00323748.2|SWISS-PROT:P54116|TREMBL:A2AL38|ENSEMBL:ENSMUSP00000028241|REFSEQ:NP_038543|VEGA:OTTMUSP00000013019	31375.3	6.46	34.51	6	3	12	VQNATLAVANITNADSATR,GPGLFFILPCTDSLIK,NLSQILSDREEIAHHMQSTLDDATDDWGIK,NSTIVFPLPVDMLQGIMGSNH,YLQTLTTIAAEK
521	gi|26345348|dbj|BAC36325.1| unnamed protein product	IPI00405405.1|TREMBL:Q05C65;Q05CY6;Q3TT65;Q6PHA6;Q8BVV6|ENSEMBL:ENSMUSP00000074018	42587	5.2	35.47	14	0	66	LQDMLDGFIK,FVLCPECENPETDLHVNPK,TVIVNMVDVAK,YFGCELGAQTQFDVK,VNILFDFVK,YLLHGLECVVAMHQAQLISK,GLTLSDDLER,SVSDQFYR,YLLHGLECVVAMHQAQLISKIPHILK,YIVNGSHEANKLQDMLDGFIKK,SDNKDDDIDIDAI
522	Beta-enolase OS=Mus musculus GN=Eno3 PE=1 SV=3	IPI00228548.6|SWISS-PROT:P21550|TREMBL:Q4FK59;Q5SX58|ENSEMBL:ENSMUSP00000072620;ENSMUSP00000104188|REFSEQ:NP_001129534;NP_031959|VEGA:OTTMUSP00000006349;OTTMUSP00000006350;OTTMUSP00000021511;OTTMUSP00000021512	47024.9	6.73	35.02	12	2	57	GVPLYR,FGANAILGVSLAVCK,AAVPSGASTGIYEALELR,YDLDFK,LAQSNGWGVMVSHR,SGETEDTFIADLVVGLCTGQIK,HIADLAGNPDLVLPVPAFNVINGGSHAGNK,VNQIGSVTESIQACK,DATNVGDEGGFAPNILENNEALELLK
523	gi|51593432|gb|AAH80800.1| Ptms protein	IPI00471441.1|SWISS-PROT:Q9D0J8|TREMBL:Q66JR8;Q80WS9|ENSEMBL:ENSMUSP00000032216;ENSMUSP00000108063|REFSEQ:NP_081264|VEGA:OTTMUSP00000029228	23158.2	4.74	5.69	2	0	8	VHLVGIDIFTGK
524	gi|124297324|gb|AAI32036.1| Tropomyosin 1, alpha	IPI00227835.1|SWISS-PROT:P58771-2|TREMBL:Q564G1|ENSEMBL:ENSMUSP00000109337|REFSEQ:NP_077745|VEGA:OTTMUSP00000022205	32708.7	4.71	3.52	1	0	2	IQLVEEELDR
524	Tropomyosin beta chain OS=Mus musculus GN=Tpm2 PE=1 SV=1	IPI00123319.1|SWISS-PROT:P58774-1|TREMBL:A2AIM4;Q9D1R6|ENSEMBL:ENSMUSP00000030184;ENSMUSP00000103546|REFSEQ:NP_033442|VEGA:OTTMUSP00000007393	32836.7	4.66	3.52	1	0	2	IQLVEEELDR
524	gi|123227996|emb|CAM17185.1| tropomyosin 2 beta	IPI00874728.1|SWISS-PROT:P58774-2|TREMBL:Q61344;Q6PJ18|ENSEMBL:ENSMUSP00000103547|VEGA:OTTMUSP00000007392	32957.7	4.63	3.52	1	0	2	IQLVEEELDR
524	gi|148694199|gb|EDL26146.1| tropomyosin 1, alpha, isoform CRA_g	IPI00830604.1|TREMBL:B7ZNL3|ENSEMBL:ENSMUSP00000109335|VEGA:OTTMUSP00000022210	32637.5	4.69	3.52	1	0	2	IQLVEEELDR
524	Tpm1 29 kDa protein	IPI00831423.1|ENSEMBL:ENSMUSP00000109314|VEGA:OTTMUSP00000022219	28668	4.72	4.03	1	0	2	IQLVEEELDR
524	- 29 kDa protein	IPI00474756.1|ENSEMBL:ENSMUSP00000072197	28991.6	4.77	4.03	1	0	2	IQLVEEELDR
524	Tpm3 Tropomyosin 3, gamma	IPI00169707.2|TREMBL:Q8K0Z5|ENSEMBL:ENSMUSP00000062920;ENSMUSP00000113978|REFSEQ:NP_071709|VEGA:OTTMUSP00000038082	33280.6	4.73	3.51	1	0	2	IQLVEEELDR
524	Tpm1 28 kDa protein	IPI00831431.1|ENSEMBL:ENSMUSP00000109319|VEGA:OTTMUSP00000022220	28482.7	4.75	4.08	1	0	2	IQLVEEELDR
524	gi|148694203|gb|EDL26150.1| tropomyosin 1, alpha, isoform CRA_k	IPI00831626.1|ENSEMBL:ENSMUSP00000109326|VEGA:OTTMUSP00000022217	28696.1	4.75	4.03	1	0	2	IQLVEEELDR
524	Tpm1 37 kDa protein	IPI00830701.1|ENSEMBL:ENSMUSP00000034928|VEGA:OTTMUSP00000022211	37412.8	4.67	3.07	1	0	2	IQLVEEELDR
524	Tpm1 33 kDa protein	IPI00830533.1|ENSEMBL:ENSMUSP00000109317|VEGA:OTTMUSP00000022214	32900	4.74	3.48	1	0	2	IQLVEEELDR
524	gi|26353040|dbj|BAC40150.1| unnamed protein product	IPI00230044.5|SWISS-PROT:P21107-2|TREMBL:Q3TJ53;Q58E70|ENSEMBL:ENSMUSP00000029549|VEGA:OTTMUSP00000038084	29020.6	4.75	4.03	1	0	2	IQLVEEELDR
524	gi|148694202|gb|EDL26149.1| tropomyosin 1, alpha, isoform CRA_j	IPI00831330.1|ENSEMBL:ENSMUSP00000109325|VEGA:OTTMUSP00000022218	28556.8	4.74	4.03	1	0	2	IQLVEEELDR
524	Tpm3 29 kDa protein	IPI00880679.1|ENSEMBL:ENSMUSP00000113219|VEGA:OTTMUSP00000038133	28723.1	4.79	4.05	1	0	2	IQLVEEELDR
524	Tpm1 33 kDa protein	IPI00830884.1|ENSEMBL:ENSMUSP00000109327|VEGA:OTTMUSP00000022209	32847.9	4.72	3.52	1	0	2	IQLVEEELDR
524	gi|148694195|gb|EDL26142.1| tropomyosin 1, alpha, isoform CRA_c	IPI00403987.2|TREMBL:Q8BP43|ENSEMBL:ENSMUSP00000051888|VEGA:OTTMUSP00000022208	32819.8	4.69	3.52	1	0	2	IQLVEEELDR
524	gi|148694201|gb|EDL26148.1| tropomyosin 1, alpha, isoform CRA_i	IPI00830223.1|ENSEMBL:ENSMUSP00000109320|VEGA:OTTMUSP00000022215	28343.5	4.74	4.08	1	0	2	IQLVEEELDR
524	Tpm1 33 kDa protein	IPI00830704.1|ENSEMBL:ENSMUSP00000109331|VEGA:OTTMUSP00000022212	32776.8	4.7	3.52	1	0	2	IQLVEEELDR
524	gi|16507925|gb|AAH14809.1| Tpm2 protein	IPI00227918.2|TREMBL:Q91VH3|ENSEMBL:ENSMUSP00000034926	34797.4	5.26	3.25	1	0	2	IQLVEEELDR
524	gi|26328709|dbj|BAC28093.1| unnamed protein product	IPI00404662.2|TREMBL:Q8BSH3|ENSEMBL:ENSMUSP00000030185|VEGA:OTTMUSP00000022206	32698.6	4.69	3.52	1	0	2	IQLVEEELDR
524	gi|123227998|emb|CAM17187.1| tropomyosin 2 beta	IPI00857929.4|TREMBL:A2AIM5|VEGA:OTTMUSP00000007394	12290.8	4.83	9.43	1	0	2	IQLVEEELDR
524	Tpm1 29 kDa protein	IPI00830333.1|ENSEMBL:ENSMUSP00000109316|VEGA:OTTMUSP00000022216	28748.2	4.77	3.98	1	0	2	IQLVEEELDR
524	Tropomyosin alpha-1 chain OS=Mus musculus GN=Tpm1 PE=1 SV=1	IPI00123316.1|SWISS-PROT:P58771-1|TREMBL:Q545Y3|ENSEMBL:ENSMUSP00000109315|VEGA:OTTMUSP00000022207	32680.6	4.69	3.52	1	0	2	IQLVEEELDR
524	Tpm1 32 kDa protein	IPI00830427.1|ENSEMBL:ENSMUSP00000109323|VEGA:OTTMUSP00000022213	32495.3	4.72	3.56	1	0	2	IQLVEEELDR
525	Methylosome subunit pICln OS=Mus musculus GN=Clns1a PE=1 SV=1	IPI00117947.1|SWISS-PROT:Q61189	26021.1	3.98	33.9	5	1	13	GLGTGTLYIAESR,DPNAYPQEHLYVMVNAK,LQQPDTEAVLNGK,LSWLDGSGLGFSLEYPTISLHAVSR,EPPSDEDEEDND
526	Transcription elongation factor SPT6 OS=Mus musculus GN=Supt6h PE=1 SV=2	IPI00454050.1|SWISS-PROT:Q62383|TREMBL:Q3TY72;Q3UWU8|ENSEMBL:ENSMUSP00000002121;ENSMUSP00000103950|REFSEQ:NP_033323|VEGA:OTTMUSP00000000159	199086	4.83	1.39	1	1	1	DDEEEGEEDEGSDSGDSEDDVGHK
527	gi|51830180|ref|XP_487442.1| PREDICTED: similar to Carbonyl reductase 1	IPI00459374.3|REFSEQ:XP_487442	30674.2	5.91	25.99	6	0	36	TNFFGTR,SETITEEELVGLMNK,ILLNACCPGWVR,IGVTVLSR,SPEEGAETPVYLALLPPDAEGPHGQFVQDK
528	SH3 domain-binding glutamic acid-rich-like protein OS=Mus musculus GN=Sh3bgrl PE=2 SV=1	IPI00122265.1|SWISS-PROT:Q9JJU8|TREMBL:A2ALN7;Q3U9A8|ENSEMBL:ENSMUSP00000033598|REFSEQ:NP_064373|VEGA:OTTMUSP00000019899	12811.3	4.87	57.89	5	5	15	ENNAVYAFLGLTAPPGSK,QQDVLCFLEANK,ENVPEDSRPSTGYPLPPQIFNECQYR,GDYDAFFEAR
529	Ubiquitin-conjugating enzyme E2 N OS=Mus musculus GN=Ube2n PE=1 SV=1	IPI00165854.3|SWISS-PROT:P61089|TREMBL:A2RTT4|ENSEMBL:ENSMUSP00000096932|REFSEQ:NP_542127	17137.8	6.13	34.87	5	2	26	IYHPNVDK,LLAEPVPGIK,LELFLPEEYPMAAPK,YFHVVIAGPQDSPFEGGTFK
529	gi|149262987|ref|XP_001475660.1| PREDICTED: similar to ubiquitin-conjugating enzyme E2 UbcH-ben	IPI00850217.1|REFSEQ:XP_001475660	25943.3	5.96	22.84	5	2	26	IYHPNVDK,LLAEPVPGIK,LELFLPEEYPMAAPK,YFHVVIAGPQDSPFEGGTFK
530	Eukaryotic translation initiation factor 5A-2 OS=Mus musculus GN=Eif5a2 PE=2 SV=3	IPI00331514.6|SWISS-PROT:Q8BGY2|TREMBL:Q8CH67;Q8VHU9|ENSEMBL:ENSMUSP00000050289|REFSEQ:NP_808254	16793.2	5.38	19.61	4	0	14	VHLVGIDIFTGK,KYEDICPSTHNMDVPNIK,YEDICPSTHNMDVPNIK
531	Proteasome subunit beta type-5 OS=Mus musculus GN=Psmb5 PE=1 SV=3	IPI00317902.3|SWISS-PROT:O55234|ENSEMBL:ENSMUSP00000022803|REFSEQ:NP_035316	28532.4	6.52	61.36	19	0	69	GYSYDLK,SVGSGSVYAYGVMDR,KVIEINPYLLGTMAGGAADCSFWER,LLGTMAGGAADCSFWER,FLHGVIVAADSR,AIYQATYR,ISVAAASKLLANMVYQYK,GMGLSMGTMICGWDK,VIEINPY,GPGLYYVDSEGNR,VIEINPYLLGTMAGGAADCSFWER,RGPGLYYVDSEGNR,VEEAYDLAR,ATAGAYIASQTVK,LLANMVYQYK,DAYSGGAVNLYHVR,VSSDNVADLHDK
532	Eukaryotic initiation factor 4A-I OS=Mus musculus GN=Eif4a1 PE=2 SV=1	IPI00118676.3|SWISS-PROT:P60843|TREMBL:Q3TFG3;Q3TGK7;Q3TLL6;Q3TSJ4;Q3U8I0;Q3UXC2;Q4FZL1;Q5F2A7;Q78WR5;Q99LR0|ENSEMBL:ENSMUSP00000099649|REFSEQ:NP_659207|VEGA:OTTMUSP00000006211	46153.9	5.32	14.78	5	0	8	GIYAYGFEKPSAIQQR,MFVLDEADEMLSR,VFDMLNR,VLITTDLLAR,GYDVIAQAQSGTGK
532	Eukaryotic initiation factor 4A-II OS=Mus musculus GN=Eif4a2 PE=2 SV=2	IPI00400432.2|SWISS-PROT:P10630-1|TREMBL:Q52KC1|ENSEMBL:ENSMUSP00000023599|REFSEQ:NP_038534|VEGA:OTTMUSP00000031665	46402.3	5.33	14.74	5	0	8	GIYAYGFEKPSAIQQR,MFVLDEADEMLSR,VFDMLNR,VLITTDLLAR,GYDVIAQAQSGTGK
532	gi|176866061|ref|NP_001116510.1| eukaryotic translation initiation factor 4A2 isoform c	IPI00857127.1|TREMBL:Q8BTU6|ENSEMBL:ENSMUSP00000090876|REFSEQ:NP_001116510|VEGA:OTTMUSP00000031666;OTTMUSP00000031667	41290.4	5.45	16.57	5	0	8	GIYAYGFEKPSAIQQR,MFVLDEADEMLSR,VFDMLNR,VLITTDLLAR,GYDVIAQAQSGTGK
532	gi|673433|emb|CAA40268.1| protein synthesis initiation factor 4A	IPI00409918.1|SWISS-PROT:P10630-2|ENSEMBL:ENSMUSP00000110998|VEGA:OTTMUSP00000031670	46489.3	5.33	14.71	5	0	8	GIYAYGFEKPSAIQQR,MFVLDEADEMLSR,VFDMLNR,VLITTDLLAR,GYDVIAQAQSGTGK
533	gi|149264832|ref|XP_001475366.1| PREDICTED: similar to sid478p	IPI00850487.1|REFSEQ:XP_001475366	31195.6	7	18.44	9	0	33	MSIFGHSMGGHGALICALK,FAVYLPPQAESGK,MSIFGHSMGGHGALICALKNPGK,AYDATCLVK,KIPVVFR
534	26S proteasome non-ATPase regulatory subunit 12 OS=Mus musculus GN=Psmd12 PE=2 SV=3	IPI00318982.3|SWISS-PROT:Q9D8W5	52877.1	6.71	13.6	4	0	10	DPNNLLNDWSQKLNSLMSLVNKTTHLIAK,AIYDTPCIQAESDKWQQALK,LQEVIETLLSLEK
535	gi|123248824|emb|CAM20507.1| ubiquitin-conjugating enzyme E2O	IPI00875550.1|TREMBL:A2A7X3|ENSEMBL:ENSMUSP00000080791|REFSEQ:NP_776116|VEGA:OTTMUSP00000004211	140834	4.94	23.21	21	21	53	IFSSVQWLSGVKPVLSTK,SNDLFPVHHLDNNEFCPGDFVVDK,LRPSGDDVELIGEEEDVSVYDIADHPDFR,GSVHFGLVR,RPPEVFEQEIR,SFCPGGTDSVSPPPSIITQENLGR,VQWYPEGVK,SNDLFPVHHLDNNEFCPGDFVVDKR,VEVVWADNSK,EMALLATSLPDGIMVK,VCVSLLGTWIGK,LLFSHDLVSGR,VQSCPDPAVYGVVQSGDHVGR,LIGTNCIIYPVNSK,GEVFSVLEFAPSNHSFK,SGYPDIGFPLFPLSK,IESWLETHAMQER,VSDSGLFFDDSYGFYPGQVLIGPAK,TLDNVAIAEEEK,CLYVFPAK
535	Ubiquitin-conjugating enzyme E2 O OS=Mus musculus GN=Ube2o PE=1 SV=2	IPI00453803.5|SWISS-PROT:Q6ZPJ3	140818	4.94	23.21	21	21	53	IFSSVQWLSGVKPVLSTK,SNDLFPVHHLDNNEFCPGDFVVDK,LRPSGDDVELIGEEEDVSVYDIADHPDFR,GSVHFGLVR,RPPEVFEQEIR,SFCPGGTDSVSPPPSIITQENLGR,VQWYPEGVK,SNDLFPVHHLDNNEFCPGDFVVDKR,VEVVWADNSK,EMALLATSLPDGIMVK,VCVSLLGTWIGK,LLFSHDLVSGR,VQSCPDPAVYGVVQSGDHVGR,LIGTNCIIYPVNSK,GEVFSVLEFAPSNHSFK,SGYPDIGFPLFPLSK,IESWLETHAMQER,VSDSGLFFDDSYGFYPGQVLIGPAK,TLDNVAIAEEEK,CLYVFPAK
536	Transcription initiation factor TFIID subunit 5 OS=Mus musculus GN=Taf5 PE=2 SV=1	IPI00223695.1|SWISS-PROT:Q8C092|ENSEMBL:ENSMUSP00000026027|REFSEQ:NP_796316	87044.6	5.4	4.49	1	1	1	VTASVPGSAAPEPPGTGASVTSVFSGSASGPAAPGK
537	Ribosyldihydronicotinamide dehydrogenase [quinone] OS=Mus musculus GN=Nqo2 PE=2 SV=3	IPI00266614.4|SWISS-PROT:Q9JI75|ENSEMBL:ENSMUSP00000021843;ENSMUSP00000053809|REFSEQ:NP_064678	26248.1	6.53	29.44	5	5	11	ALTSDIFEEQR,GFAFDIPGFYDSGFLK,YFLWPLQHGTLHFCGFK,NDITGAPSNPDVFSYGIETHEAYK
537	gi|12842662|dbj|BAB25683.1| unnamed protein product	IPI00268553.4|TREMBL:Q9CVF5;Q9CVI1|ENSEMBL:ENSMUSP00000105897	30503	9.11	25.47	5	5	11	ALTSDIFEEQR,GFAFDIPGFYDSGFLK,YFLWPLQHGTLHFCGFK,NDITGAPSNPDVFSYGIETHEAYK
538	gi|15488685|gb|AAH13489.1| Peroxiredoxin 6	IPI00758024.1|TREMBL:Q6A0D0;Q6GT24|ENSEMBL:ENSMUSP00000071636|REFSEQ:NP_031479|VEGA:OTTMUSP00000017703	24826.6	5.98	82.14	34	0	240	PFPIIDDK,VVFIFGPDKK,LIALSIDSVEDHLAWSK,PVATPVDWK,LSILYPATTGR,KGESVMVVPTLSEEEAK,QCFPK,LAPEFAK,DFTPVCTTELGR,VVFIFGPDK,GESVMVVPTLSEEEAK,LPFPIIDDK,VVDSLQLTGTKPVATPVDWK,NFDEILR,SIDSVEDHLAWSK,DINAYNGETPTEK,DLAILLGMLDPVEK,LKLSILYPATTGR,IRFHDFLGDSWGILFSHPR,FHDFLGDSWGILFSHPR,PGGLLLGDEAPNFEANTTIGR
539	gi|12964610|dbj|BAB32671.1| pre-mRNA processing 8 protein	IPI00121596.3|SWISS-PROT:Q99PV0	273600	8.97	0.39	1	1	1	DLILADYGK
539	Pre-mRNA-processing-splicing factor 8 OS=Mus musculus GN=Prpf8 PE=1 SV=2	IPI00850200.1|TREMBL:A5D6Q4;Q3TI71|ENSEMBL:ENSMUSP00000018449;ENSMUSP00000099568|REFSEQ:NP_619600|VEGA:OTTMUSP00000006504;OTTMUSP00000006505	273616	8.95	0.39	1	1	1	DLILADYGK
540	Protein kinase C and casein kinase substrate in neurons protein 2 OS=Mus musculus GN=Pacsin2 PE=2 SV=1	IPI00125880.1|SWISS-PROT:Q9WVE8|TREMBL:Q3TDA7;Q3UP40;Q8BNK9|ENSEMBL:ENSMUSP00000058320|REFSEQ:NP_035992	55832.8	5.1	10.91	3	3	4	AADAVEDLR,LDSGQVGLYPANYVEAIQ,ELDQTTPQYMENMEQVFEQCQQFEEK
541	Leukocyte surface antigen CD47 OS=Mus musculus GN=Cd47 PE=1 SV=2	IPI00403079.4|SWISS-PROT:Q61735-1|TREMBL:Q3U967|ENSEMBL:ENSMUSP00000073179;ENSMUSP00000110140|VEGA:OTTMUSP00000015908	33097.5	8.93	14.19	3	3	6	ISVSDLINGIASLK,ILLLVAGLVLTVIVVVGAILLIPGEKPVK
541	gi|148665700|gb|EDK98116.1| CD47 antigen (Rh-related antigen, integrin-associated signal transducer), isoform CRA_b	IPI00124830.3|SWISS-PROT:Q61735-2|ENSEMBL:ENSMUSP00000099853|REFSEQ:NP_034711|VEGA:OTTMUSP00000015907	35316.9	8.58	13.27	3	3	6	ISVSDLINGIASLK,ILLLVAGLVLTVIVVVGAILLIPGEKPVK
541	Cd47 35 kDa protein	IPI00875877.1|ENSEMBL:ENSMUSP00000023320	35289.9	8.58	13.27	3	3	6	ISVSDLINGIASLK,ILLLVAGLVLTVIVVVGAILLIPGEKPVK
542	gi|126540714|emb|CAM46169.1| chromodomain helicase DNA binding protein 6	IPI00457724.1|TREMBL:A3KFM7;B9EKA7;Q3TSG0;Q3UQS6;Q80YD0;Q8BIE8|ENSEMBL:ENSMUSP00000042291|REFSEQ:NP_775544|VEGA:OTTMUSP00000017124	305397	6	0.55	1	1	1	NFSSDQQLIDLLENK
543	gi|149252413|ref|XP_001476275.1| PREDICTED: similar to Glyceraldehyde-3-phosphate dehydrogenase (GAPDH)	IPI00849031.1|REFSEQ:XP_001475655;XP_001476275;XP_001479381	33921.8	8.45	77.14	52	0	295	VGVNGFGR,QASEGPLK,IVSNASCTTN,RVIISAPSADAPMFVMGVNHEK,YDDIKK,YDNSLK,SSTFDAGAGIALNDNFVK,GILGYTEDQVVS,GAAQNIIPASTGAAK,PSADAPMFVMGVNHEK,VSVVDLTCR,IVSNASCTTNCLAPLAK,LTGMAFR,VEIVAINDPFIDLN,VIHDNFGIVEGLMTTVH,VIISAPSADAPMFVMGVNHEK,VIPELNGK,GLMTTVHAITATQK,VEGLMTTVHAITATQK,PITIFQER,EGLMTTVHAITATQK,SHSSTFDAGAGIALNDNFVK,LVINGKPITIFQERDPTNIK,INGKPITIFQERDPTNIK,GILGYTEDQVVSCDFNSNSH,INGKPITIFQER,VVDLMAYMASKE,VPT…
543	gi|149266427|ref|XP_001474391.1| PREDICTED: similar to Glyceraldehyde-3-phosphate dehydrogenase isoform 1	IPI00850779.1|ENSEMBL:ENSMUSP00000100721|REFSEQ:XP_001474391;XP_001474419	35757	8.1	72.97	52	0	295	VGVNGFGR,QASEGPLK,IVSNASCTTN,RVIISAPSADAPMFVMGVNHEK,YDDIKK,YDNSLK,SSTFDAGAGIALNDNFVK,GILGYTEDQVVS,GAAQNIIPASTGAAK,PSADAPMFVMGVNHEK,VSVVDLTCR,IVSNASCTTNCLAPLAK,LTGMAFR,VEIVAINDPFIDLN,VIHDNFGIVEGLMTTVH,VIISAPSADAPMFVMGVNHEK,VIPELNGK,GLMTTVHAITATQK,VEGLMTTVHAITATQK,PITIFQER,EGLMTTVHAITATQK,SHSSTFDAGAGIALNDNFVK,LVINGKPITIFQERDPTNIK,INGKPITIFQERDPTNIK,GILGYTEDQVVSCDFNSNSH,INGKPITIFQER,VVDLMAYMASKE,VPT…
543	- 36 kDa protein	IPI00874964.3|ENSEMBL:ENSMUSP00000073289	36249.5	8.51	72.11	52	0	295	VGVNGFGR,QASEGPLK,IVSNASCTTN,RVIISAPSADAPMFVMGVNHEK,YDDIKK,YDNSLK,SSTFDAGAGIALNDNFVK,GILGYTEDQVVS,GAAQNIIPASTGAAK,PSADAPMFVMGVNHEK,VSVVDLTCR,IVSNASCTTNCLAPLAK,LTGMAFR,VEIVAINDPFIDLN,VIHDNFGIVEGLMTTVH,VIISAPSADAPMFVMGVNHEK,VIPELNGK,GLMTTVHAITATQK,VEGLMTTVHAITATQK,PITIFQER,EGLMTTVHAITATQK,SHSSTFDAGAGIALNDNFVK,LVINGKPITIFQERDPTNIK,INGKPITIFQERDPTNIK,GILGYTEDQVVSCDFNSNSH,INGKPITIFQER,VVDLMAYMASKE,VPT…
543	Glyceraldehyde-3-phosphate dehydrogenase OS=Mus musculus GN=Gapdh PE=1 SV=2	IPI00273646.9|SWISS-PROT:P16858|TREMBL:A6H6A8;Q3TUZ9;Q6IWE3|ENSEMBL:ENSMUSP00000100482;ENSMUSP00000100550;ENSMUSP00000100572;ENSMUSP00000105217;ENSMUSP00000105219;ENSMUSP00000105224;ENSMUSP00000109473;ENSMUSP00000113213;ENSMUSP00000113942|REFSEQ:NP_03	35810	8.44	72.97	52	0	295	VGVNGFGR,QASEGPLK,IVSNASCTTN,RVIISAPSADAPMFVMGVNHEK,YDDIKK,YDNSLK,SSTFDAGAGIALNDNFVK,GILGYTEDQVVS,GAAQNIIPASTGAAK,PSADAPMFVMGVNHEK,VSVVDLTCR,IVSNASCTTNCLAPLAK,LTGMAFR,VEIVAINDPFIDLN,VIHDNFGIVEGLMTTVH,VIISAPSADAPMFVMGVNHEK,VIPELNGK,GLMTTVHAITATQK,VEGLMTTVHAITATQK,PITIFQER,EGLMTTVHAITATQK,SHSSTFDAGAGIALNDNFVK,LVINGKPITIFQERDPTNIK,INGKPITIFQERDPTNIK,GILGYTEDQVVSCDFNSNSH,INGKPITIFQER,VVDLMAYMASKE,VPT…
544	gi|149260709|ref|XP_001476232.1| PREDICTED: similar to Glyceraldehyde-3-phosphate dehydrogenase (GAPDH) isoform 1	IPI00849046.1|REFSEQ:XP_001476232;XP_001476564	35775	8.44	54.05	35	0	191	VGVNGFGR,QASEGPLK,IVSNASCTTN,RVIISAPSADAPMFVMGVNHEK,YDDIKK,YDNSLK,GILGYTEDQVVS,GAAQNIIPASTGAAK,PSADAPMFVMGVNHEK,LTGMAFR,VEIVAINDPFIDLN,VIISAPSADAPMFVMGVNHEK,VIPELNGK,PITIFQER,LVINGKPITIFQERDPTNIK,INGKPITIFQERDPTNIK,GILGYTEDQVVSCDFNSNSH,INGKPITIFQER,VVDLMAYMASKE,LVINGKPITIFQERD,VVDLMAYMASK,MFQYDSTHGK,LISWYDNEYGY,LISWYDNEYGYSNR,LVINGKPITIFQER
544	gi|149260711|ref|XP_001476250.1| PREDICTED: similar to Glyceraldehyde-3-phosphate dehydrogenase (GAPDH) isoform 2	IPI00849050.1|REFSEQ:XP_001476250;XP_001476583	33886.9	8.45	57.14	35	0	191	VGVNGFGR,QASEGPLK,IVSNASCTTN,RVIISAPSADAPMFVMGVNHEK,YDDIKK,YDNSLK,GILGYTEDQVVS,GAAQNIIPASTGAAK,PSADAPMFVMGVNHEK,LTGMAFR,VEIVAINDPFIDLN,VIISAPSADAPMFVMGVNHEK,VIPELNGK,PITIFQER,LVINGKPITIFQERDPTNIK,INGKPITIFQERDPTNIK,GILGYTEDQVVSCDFNSNSH,INGKPITIFQER,VVDLMAYMASKE,LVINGKPITIFQERD,VVDLMAYMASK,MFQYDSTHGK,LISWYDNEYGY,LISWYDNEYGYSNR,LVINGKPITIFQER
545	gi|148700854|gb|EDL32801.1| mCG2244	IPI00606184.4|REFSEQ:NP_001094972	58730.2	8.99	3.87	1	1	1	LLHPEYLQPLSSTPVSPIELDAK
546	gi|148666385|gb|EDK98801.1| mCG1036425	IPI00135857.3|REFSEQ:XP_926169;XP_994787	15984.7	6.34	80.52	23	0	136	HGGPADEER,ASGEPVVLSGQITGLTEGQHGFHVHQY,ASGEPVVLSGQITGLTEGQHGFHVHQYGDNTQGC,ASGEPVVLSGQITGLTEGQHGFHVHQYGDNTQGCTSAGPHFNPH,LACGVIGIAQ,GDGPVQGTIHFEQK,KHGGPADEER,ASGEPVVLSGQITGLTEGQHGFHVH,HVGDLGNVTAGK,QDDLGK,GGNEESTK,ISLSGEHSIIGR,VISLSGEHSIIGR,SLSGEHSIIGR,ASGEPVVLSGQITGLTEGQHGF,TMVVHEK
547	Biliverdin reductase A OS=Mus musculus GN=Blvra PE=2 SV=1	IPI00330627.5|SWISS-PROT:Q9CY64|TREMBL:A2ASB2|ENSEMBL:ENSMUSP00000002064|REFSEQ:NP_080954|VEGA:OTTMUSP00000017108	33524.5	6.53	43.05	11	8	36	SPLSWIEEK,DQDIFIQK,FTASPLEEEK,MTVQLETQNK,LLGQVSAEDLAAEK,QISLEDALR,SGSLEEVPNVGVNK,DLKDPHSSAFLNLIGYVSR,ILHCLELASDIQR,SQEVDVAYICTESSSHEDYIR
548	gi|148700016|gb|EDL31963.1| bicaudal C homolog 1 (Drosophila), isoform CRA_d	IPI00856284.1|VEGA:OTTMUSP00000029992	102199	8.8	1.68	1	1	1	QYLMGCLPLVLMFDMK
548	Bicc1;4930533K18Rik Isoform 2 of Protein bicaudal C homolog 1	IPI00817039.1|SWISS-PROT:Q99MQ1-2|ENSEMBL:ENSMUSP00000101074|VEGA:OTTMUSP00000029991	93406.5	9.12	1.84	1	1	1	QYLMGCLPLVLMFDMK
548	Protein bicaudal C homolog 1 OS=Mus musculus GN=Bicc1 PE=2 SV=1	IPI00117953.2|SWISS-PROT:Q99MQ1-1|ENSEMBL:ENSMUSP00000014473|REFSEQ:NP_113574|VEGA:OTTMUSP00000029836	105037	8.79	1.64	1	1	1	QYLMGCLPLVLMFDMK
549	gi|124487221|ref|NP_001074884.1| sterile alpha motif domain containing 1	IPI00762209.2|ENSEMBL:ENSMUSP00000092853|REFSEQ:NP_001074884	54533.1	7.08	2.89	1	1	1	VQPPRRGATPPAPPR
550	PCTP-like protein OS=Mus musculus GN=Stard10 PE=1 SV=1	IPI00125515.3|SWISS-PROT:Q9JMD3|TREMBL:Q0VG22;Q52LA1;Q5RL65;Q66JR2;Q6PDD6|ENSEMBL:ENSMUSP00000032927|REFSEQ:NP_064374	32951.5	6.67	28.18	7	7	17	DVITLR,AVSIQTGYLIQSTGPK,SCVITYLAQVDPK,ESVQVPDDQDFR,WDSNVIETFDIAR,SSQFLAPK,AGVSVWVQAVEMDR
551	gi|149268472|ref|XP_001476070.1| PREDICTED: similar to Glyceraldehyde-3-phosphate dehydrogenase (GAPDH)	IPI00849879.1|REFSEQ:XP_001476070	39967.6	8.09	58.97	48	0	276	QASEGPLK,IVSNASCTTN,RVIISAPSADAPMFVMGVNHEK,YDDIKK,YDNSLK,SSTFDAGAGIALNDNFVK,GILGYTEDQVVS,GAAQNIIPASTGAAK,PSADAPMFVMGVNHEK,VSVVDLTCR,IVSNASCTTNCLAPLAK,LTGMAFR,VEIVAINDPFIDLN,VIHDNFGIVEGLMTTVH,VIISAPSADAPMFVMGVNHEK,GLMTTVHAITATQK,VEGLMTTVHAITATQK,PITIFQER,EGLMTTVHAITATQK,SHSSTFDAGAGIALNDNFVK,LVINGKPITIFQERDPTNIK,INGKPITIFQERDPTNIK,GILGYTEDQVVSCDFNSNSH,INGKPITIFQER,VVDLMAYMASKE,VPTPNVSVVDLTCR,LVINGK…
552	Plexin-A2 OS=Mus musculus GN=Plxna2 PE=1 SV=2	IPI00137313.2|SWISS-PROT:P70207|TREMBL:Q80XE5|ENSEMBL:ENSMUSP00000027952|REFSEQ:NP_032908|VEGA:OTTMUSP00000018927	211535	6.1	1.06	1	1	1	INVSEDCPQLVPTEEILIPV
553	Nucleosome assembly protein 1-like 4 OS=Mus musculus GN=Nap1l4 PE=1 SV=1	IPI00876202.1|SWISS-PROT:Q78ZA7|TREMBL:A2RSB1|ENSEMBL:ENSMUSP00000072510|REFSEQ:NP_032698	42679.3	4.56	33.33	8	6	29	FYEEVHDLER,EAATVEELNPK,LDNVSHTPSSYIETLPK,NVDMLSELVQEYDEPILK,ASGDGESLDEDSEFTLASDFEIGHFFR,QVPNESFFNFFSPLK,SEPDKADPFSFEGPEIVDCDGCTIDWK
553	gi|26354943|dbj|BAC41098.1| unnamed protein product	IPI00133977.3|TREMBL:B7ZNL2;Q8C1W9|ENSEMBL:ENSMUSP00000101533	47361.7	4.63	29.62	8	6	29	FYEEVHDLER,EAATVEELNPK,LDNVSHTPSSYIETLPK,NVDMLSELVQEYDEPILK,ASGDGESLDEDSEFTLASDFEIGHFFR,QVPNESFFNFFSPLK,SEPDKADPFSFEGPEIVDCDGCTIDWK
554	Pa2g4 31 kDa protein	IPI00858306.1|VEGA:OTTMUSP00000029938	30707	5.96	34.18	8	0	15	LVKPGNQNTQVTEAWNK,SDQDYILK,HELLQPFNVLYEK,SLVEASSSGVSVLSLCEK,AFFSEVER,VAHSFNCTPIEGMLSHQLK,GDAMIMEETGK
555	gi|12846177|dbj|BAB27060.1| unnamed protein product	IPI00845646.1|REFSEQ:NP_080471	64157.3	6.3	66.72	41	0	228	VVVCNLYPFVK,LDFNLVR,MSSFGDFVALSDICDVPTAK,TLHPAVHAGILAR,HVSPAGAAVGVPLSEDEAR,DGQVIGIGAGQQSR,GISQMPLR,DVSELTGFPEMLGGR,GAVDIPAAASFK,TAQYDEAISDYFR,DLIVATVAVK,LDFNLVRVVVCNLYPFVK,NIPEDAADMAR,SGVAYIVAPSGSTADK,RAEISNAIDQYVTGTIGEGEDLVK,AEISNAIDQYVTGTIGEGEDLVK,TVASPDVTVEAAVEQIDIGGVTLLR,EVSDGIVAPGYEEEALK,AFTHTAQYDEAISDYFR,VTVVCEPEDYAGVAAEMHGSDSK,SLFSNIVTK,SLASLGLSLVASGGTAK,APSQLALFSVSDK,ANSWWLR,VCMVYDLYPTLTP…
556	gi|1144567|gb|AAB60510.1| purine nucleoside phosphorylase	IPI00607023.1|TREMBL:Q543K9|ENSEMBL:ENSMUSP00000043926|REFSEQ:NP_038660|VEGA:OTTMUSP00000043119	32263	5.78	75.78	35	0	224	FGLLNGR,DHINLPGFCGQNPLR,AGPNFETVAESR,FHMYEGY,AFSAWK,LQEGTYVMLAGPNFETVAESR,VVMDYENLEK,LAGPNFETVAESR,LVFGLLNGR,KLQEGTYVMLAGPNFETVAESR,MLGADAVGMSTVPEVIVAR,WLLQHTEYRPQVAVICGSGLGGLTAHLK,FPAMSDAYDR,FVSILMESIPLPDRGS,ANHMEVLDAGK,AAAQTLER,AAAQTLERFVSILMESIPLPDRGS,CCVMMQGR,FHMYEGYSLSK,VFGFSLITNK,FVSILMESIPLPDR,EFTYEDYETTAK,EAQIFDYNEIPNFPQSTVQGHAGR,EAQIFDYNEIPNFPQSTVQGH
557	Pnp1 32 kDa protein	IPI00751493.2|ENSEMBL:ENSMUSP00000076235	32073.8	6.09	71.88	34	0	220	FGLLNGR,DHINLPGFCGQNPLR,AGPNFETVAESR,FHMYEGY,AFSAWK,LQEGTYVMLAGPNFETVAESR,VVMDYENLEK,LAGPNFETVAESR,LVFGLLNGR,KLQEGTYVMLAGPNFETVAESR,MLGADAVGMSTVPEVIVAR,WLLQHTEYRPQVAVICGSGLGGLTAHLK,FPAMSDAYDR,FVSILMESIPLPDRGS,ANHMEVLDAGK,AAAQTLER,AAAQTLERFVSILMESIPLPDRGS,CCVMMQGR,FHMYEGYSLSK,VFGFSLITNK,FVSILMESIPLPDR,EAQIFDYNEIPNFPQSTVQGHAGR,EAQIFDYNEIPNFPQSTVQGH
558	gi|26340998|dbj|BAC34161.1| unnamed protein product	IPI00405558.1|TREMBL:Q8BWQ9|ENSEMBL:ENSMUSP00000070971	23662.4	5.3	29.86	4	0	11	WLPLEANPEVTNQFLK,FLEESVSMSPEER,SQGQDVTSSVYFMK,QTISNACGTIGLIHAIANNK
559	UPF0580 protein C15orf58 homolog OS=Mus musculus PE=2 SV=2	IPI00828333.1|SWISS-PROT:Q3TLS3|ENSEMBL:ENSMUSP00000061808|REFSEQ:NP_848867|VEGA:OTTMUSP00000026347	42514.7	5.79	4.92	1	1	1	ESGAFNVALCELAGHLPVK
560	Ppp2r4 Protein	IPI00857646.1|VEGA:OTTMUSP00000031538	14650.8	6.15	43.65	6	0	19	IWGSSQLIDHPHLEPR,TGPFAEHSNQLWNISAVPSWSK,GLDDFQFLPFIWGSSQLIDHPHLEPR,VNQGLIR
561	Proliferation-associated protein 2G4 OS=Mus musculus GN=Pa2g4 PE=1 SV=3	IPI00119305.3|SWISS-PROT:P50580|TREMBL:Q05BN2;Q3TGU7;Q3UMW2|ENSEMBL:ENSMUSP00000026425|REFSEQ:NP_035249|VEGA:OTTMUSP00000029937	43698.8	6.41	38.32	14	6	33	LVKPGNQNTQVTEAWNK,SDQDYILK,HELLQPFNVLYEK,SLVEASSSGVSVLSLCEK,AFFSEVER,VAHSFNCTPIEGMLSHQLK,GDAMIMEETGK,FTVLLMPNGPMR,KGIAFPTSISVNNCVCHFSPLK,SEMEVQDAELK,GIAFPTSISVNNCVCHFSPLK,ITSGPFEPDLYK
562	Apoptosis-associated speck-like protein containing a CARD OS=Mus musculus GN=Pycard PE=2 SV=1	IPI00109709.1|SWISS-PROT:Q9EPB4|TREMBL:Q54AA2|ENSEMBL:ENSMUSP00000033056|REFSEQ:NP_075747|VEGA:OTTMUSP00000030782	21458.6	5.26	29.53	5	5	19	VTEVDGVLDALHGSVLTEGQYQAVR,DAILDALENLSGDELKK,DMGLQELAEQLQTTK,DAILDALENLSGDELK
563	gi|148669423|gb|EDL01370.1| mCG11021	IPI00625524.2|ENSEMBL:ENSMUSP00000076215	16036.8	9.4	39.29	2	2	3	DLSQAPFSWPTGALVAQACHAATAALHLHR,NIDHTLWLEQPENIATCIALRPYPK
564	gi|26337167|dbj|BAC32268.1| unnamed protein product	IPI00343260.3|TREMBL:Q8BRA9	32353.5	5.09	53.04	9	2	32	EEDAASTLVTGSEYETMLTEIMSMGYER,DQPQFQNMR,ILSDDVPIKEYHIDEK,QVIQQNPALLPALLQQLGQENPQLLQVRPR,AGQGIPAPPEASPTAVPEPSTPFPPVLASGMSHPPPTSR,TLQQQTFK,ILSDDVPIK,SPSEESTTTTSPESISGSVPSSGSSGR
565	gi|123858344|emb|CAM22358.1| COP9 (constitutive photomorphogenic) homolog, subunit 2 (Arabidopsis thaliana)	IPI00756831.1|TREMBL:A2AQE4|ENSEMBL:ENSMUSP00000106089|VEGA:OTTMUSP00000016340	46914	5.03	6.22	1	1	1	ELNIDVADVESLLVQCILDNTIHGR
565	gi|123858345|emb|CAM22359.1| COP9 (constitutive photomorphogenic) homolog, subunit 2 (Arabidopsis thaliana)	IPI00480307.1|SWISS-PROT:P61202-2|TREMBL:Q3V3N6|ENSEMBL:ENSMUSP00000106090;ENSMUSP00000106092|VEGA:OTTMUSP00000016338	52404.6	5.3	5.56	1	1	1	ELNIDVADVESLLVQCILDNTIHGR
565	COP9 signalosome complex subunit 2 OS=Mus musculus GN=Cops2 PE=1 SV=1	IPI00120513.3|SWISS-PROT:P61202-1|TREMBL:A2AQE3;Q3UK65|ENSEMBL:ENSMUSP00000028635|REFSEQ:NP_034069|VEGA:OTTMUSP00000016339	51596.7	5.36	5.64	1	1	1	ELNIDVADVESLLVQCILDNTIHGR
566	gi|148665674|gb|EDK98090.1| mCG127770	IPI00605254.5|REFSEQ:XP_001003388	22262.6	8.26	37.19	13	0	74	EYFSK,TIAQDYGVLK,ADEGISFR,KQGGLGPMNIPLISDPK,GLFIIDDK,IGYPAPNFK,SVDEIIR,QGGLGPMNIPLISDPK,LVQAFQFTDK
566	gi|149267887|ref|XP_922530.2| PREDICTED: similar to MSP23 isoform 1	IPI00848536.1|REFSEQ:XP_922530	33775.7	8.74	24.75	13	0	74	EYFSK,TIAQDYGVLK,ADEGISFR,KQGGLGPMNIPLISDPK,GLFIIDDK,IGYPAPNFK,SVDEIIR,QGGLGPMNIPLISDPK,LVQAFQFTDK
567	Capg 28 kDa protein	IPI00831051.1|VEGA:OTTMUSP00000025290	28031.6	6.08	8.66	1	0	1	AQVEIITDGEEPAEMIQVLGPK
568	gi|26353354|dbj|BAC40307.1| unnamed protein product	IPI00473542.1|TREMBL:Q8BTY5	18914.1	5.06	43.5	8	0	34	GYSYDLK,SVGSGSVYAYGVMDR,FLHGVIVAADSR,AIYQATYR,VEEAYDLAR,DAYSGGAVNLYHVR,VSSDNVADLHDK
569	gi|110625948|ref|NP_694791.2| acetyl-Coenzyme A acetyltransferase 3	IPI00776358.1|TREMBL:Q80X81|ENSEMBL:ENSMUSP00000045912|REFSEQ:NP_694791|VEGA:OTTMUSP00000035358	41469.9	8.09	17.63	4	0	5	TAIGSFNGALSTVPVHEMGTTVIK,EIVPVLVSSR,VAPEEVSEVIFGHVLTAGCGQNPTR,ILVTLLHTLER
569	Acetyl-CoA acetyltransferase, cytosolic OS=Mus musculus GN=Acat2 PE=1 SV=2	IPI00228253.2|SWISS-PROT:Q8CAY6|ENSEMBL:ENSMUSP00000007005|REFSEQ:NP_033364|VEGA:OTTMUSP00000035353	41297.7	7.16	17.63	4	0	5	TAIGSFNGALSTVPVHEMGTTVIK,EIVPVLVSSR,VAPEEVSEVIFGHVLTAGCGQNPTR,ILVTLLHTLER
569	gi|19880017|gb|AAM00222.1| acetyl CoA transferase-like protein	IPI00330685.8|TREMBL:Q8R4V3	41465	7.64	17.63	4	0	5	TAIGSFNGALSTVPVHEMGTTVIK,EIVPVLVSSR,VAPEEVSEVIFGHVLTAGCGQNPTR,ILVTLLHTLER
570	Gamma-enolase OS=Mus musculus GN=Eno2 PE=1 SV=2	IPI00331704.7|SWISS-PROT:P17183|TREMBL:Q3UJ20;Q545V3|ENSEMBL:ENSMUSP00000004378|REFSEQ:NP_038537|VEGA:OTTMUSP00000025146	47296.7	4.99	17.05	7	0	52	FGANAILGVSLAVCK,AAVPSGASTGIYEALELR,YDLDFK,GNPTVEVDLYTAK,SGETEDTFIADLVVGLCTGQIK
571	Nicotinate phosphoribosyltransferase OS=Mus musculus GN=Naprt1 PE=2 SV=1	IPI00228491.1|SWISS-PROT:Q8CC86|ENSEMBL:ENSMUSP00000023237|REFSEQ:NP_766195	58265.3	6.09	36.43	13	13	32	SGLPNFLAVALALGELGYR,GSEVNVIGIGTSVVTCPK,AQGPDGGFTASIYSYLGGFDSSSNTLAGQLR,AFQGLLDSYSVR,LLEMGLR,FLGPDGSLLLDLLQLAEEPPPK,LYLQQGQLCEPLPSLDESR,GTQEPCTVKPAQVEPLLR,QLQSPAVYPVALSEK,LDSGDLLQQAK,DADVQFLASVLPPDTDPAFFEHLR
572	gi|149263001|ref|XP_914904.3| PREDICTED: similar to protein phosphatase 1, catalytic subunit	IPI00671690.3|REFSEQ:XP_914904	26702.6	8.04	7.85	1	0	1	IFCCHGGLSPDLQSMEQIR
573	Guanine nucleotide exchange factor MSS4 OS=Mus musculus GN=Rabif PE=2 SV=1	IPI00128561.1|SWISS-PROT:Q91X96|TREMBL:Q3U1A4|ENSEMBL:ENSMUSP00000038335|REFSEQ:NP_663485	13914.9	5.36	32.52	3	2	5	NSFYVALER,FLVCADCEIGPIGWHCLDDK,VLQPGTALFSR
574	gi|74206171|dbj|BAE23546.1| unnamed protein product	IPI00831130.1|SWISS-PROT:Q9CPV4-2	32409.7	5.26	50.52	14	0	50	ESHSILTPLVSLDTPGK,LELQGIQGAVDHAAAFGR,ALLGYADNQCK,LGNDFMGITLASSQAVSNAR,VTLAVSDLQK,ELPDLEDLMK,KLEWPLSK,SLNYWSNLLGMK,VAEGIFETEAPGGYK,NRFQTVHFFRDVLGMQVLR,DVLGMQVLR,ALHFVFK,FQTVHFFR
575	gi|124248577|ref|NP_036004.2| proteasome 26S ATPase subunit 4	IPI00828513.1|TREMBL:Q3TFA5;Q3TJ97;Q3TUN5;Q3UBF0;Q52L53;Q569X4;Q6ZWN9;Q8BKU2|ENSEMBL:ENSMUSP00000032824|REFSEQ:NP_036004|VEGA:OTTMUSP00000030278	47408.3	5.09	30.86	8	2	19	PQTGLSFLGPEPEDLEDLYSR,MNLSEEVDLEDYVARPDK,ENAPAIIFIDEIDAIATK,ILLELLNQMDGFDQNVNVK,IQSIPLVIGQFLEAVDQNTAIVGSTTGSNYYVR,LQQELEFLEVQEEYIKDEQK
576	Akr1b3 20 kDa protein	IPI00754943.1|VEGA:OTTMUSP00000015655	19660.4	5.01	31.25	6	0	15	RQDLFIVSK,MPTLGLGTWK,VAIDLGYR,EVGVALQEK,SPPGQVTEAVK,LWCTFHDK
576	gi|74208449|dbj|BAE26408.1| unnamed protein product	IPI00653019.1|TREMBL:Q3ULP0|ENSEMBL:ENSMUSP00000073783	20610.8	5.46	29.73	6	0	15	RQDLFIVSK,MPTLGLGTWK,VAIDLGYR,EVGVALQEK,SPPGQVTEAVK,LWCTFHDK
577	Jak3 143 kDa protein	IPI00134196.6|ENSEMBL:ENSMUSP00000040236	142887	8.33	1.79	1	1	1	WNSGLRVDGAALNLTSCCAPRPK
577	Jak3 Isoform 2 of Tyrosine-protein kinase JAK3	IPI00226202.2|SWISS-PROT:Q62137-2	146899	8.52	1.74	1	1	1	WNSGLRVDGAALNLTSCCAPRPK
577	Tyrosine-protein kinase JAK3 OS=Mus musculus GN=Jak3 PE=1 SV=2	IPI00122182.2|SWISS-PROT:Q62137-1|TREMBL:P97423|ENSEMBL:ENSMUSP00000060073;ENSMUSP00000105639;ENSMUSP00000105640|REFSEQ:NP_034719|VEGA:OTTMUSP00000023247;OTTMUSP00000023248;OTTMUSP00000023249	122641	6.43	2.09	1	1	1	WNSGLRVDGAALNLTSCCAPRPK
578	gi|123229891|emb|CAM17070.1| S-adenosylhomocysteine hydrolase	IPI00750092.1|TREMBL:A2ALT5|ENSEMBL:ENSMUSP00000086080|VEGA:OTTMUSP00000017089	10126.9	6.09	35.79	3	0	18	ALDIAENEMPGLMR,VADIGLAAWGR,AGIPVFAWK
579	gi|123283981|emb|CAM16215.1| laminin, alpha 5	IPI00676957.3|TREMBL:A2ABW7|ENSEMBL:ENSMUSP00000015791|REFSEQ:NP_001074640|VEGA:OTTMUSP00000017438	404054	6.28	0.43	1	1	1	CGTETCDPQSGRCLCK
579	Laminin subunit alpha-5 OS=Mus musculus GN=Lama5 PE=1 SV=3	IPI00116913.3|SWISS-PROT:Q61001	404011	6.29	0.43	1	1	1	CGTETCDPQSGRCLCK
580	gi|74143276|dbj|BAE24157.1| unnamed protein product	IPI00316951.2|TREMBL:Q3UT23|ENSEMBL:ENSMUSP00000029258;ENSMUSP00000113594|REFSEQ:NP_296372|VEGA:OTTMUSP00000035494	28278.2	4.83	17.21	5	0	16	LDVATDNFFQNPELYIR,TAVSCLSQNDWK,FKDFYQFTFNFAK
580	Dcun1d1 26 kDa protein	IPI00881847.1|VEGA:OTTMUSP00000035497	25621.1	4.86	19.09	5	0	16	LDVATDNFFQNPELYIR,TAVSCLSQNDWK,FKDFYQFTFNFAK
580	- 28 kDa protein	IPI00785543.1|ENSEMBL:ENSMUSP00000097126	28336.2	4.83	17.21	5	0	16	LDVATDNFFQNPELYIR,TAVSCLSQNDWK,FKDFYQFTFNFAK
580	Dcun1d1 25 kDa protein	IPI00880537.1|VEGA:OTTMUSP00000035495	24940.5	5.09	19.63	5	0	16	LDVATDNFFQNPELYIR,TAVSCLSQNDWK,FKDFYQFTFNFAK
581	gi|148708053|gb|EDL40000.1| mCG20113, isoform CRA_d	IPI00830703.1|ENSEMBL:ENSMUSP00000108623|VEGA:OTTMUSP00000024906	10853.9	4.77	20	1	1	1	AVHADFFNDFEDLFDDDDVQ
581	Myeloma-overexpressed gene 2 protein homolog OS=Mus musculus GN=Myeov2 PE=2 SV=1	IPI00653528.2|SWISS-PROT:Q3U898|TREMBL:B2RVT1|ENSEMBL:ENSMUSP00000095247|REFSEQ:XP_893804;XP_913200|VEGA:OTTMUSP00000024905	6196.7	3.6	35.09	1	1	1	AVHADFFNDFEDLFDDDDVQ
582	gi|148708509|gb|EDL40456.1| mCG140354	IPI00380873.1|TREMBL:Q3UWW2;Q5SQ27|ENSEMBL:ENSMUSP00000065084|REFSEQ:NP_001025108|VEGA:OTTMUSP00000005238	46084.2	5.64	4.49	1	0	5	GSSHQVEYEILFPGCVLR
583	Calcium-regulated heat stable protein 1 OS=Mus musculus GN=Carhsp1 PE=1 SV=1	IPI00133349.1|SWISS-PROT:Q9CR86|TREMBL:Q3U434;Q3UD53;Q5M9P7|ENSEMBL:ENSMUSP00000008537|REFSEQ:NP_080097;XP_001476101	16062.3	8.41	50	5	5	24	GHGFITPADGGPDIFLHISDVEGEYVPVEGDEVTYK,HETWSGHVISN,LQAVEVVITHLAPGTK,GNVVPSPLPTR
584	gi|149258934|ref|XP_001472565.1| PREDICTED: similar to Glyceraldehyde-3-phosphate dehydrogenase (GAPDH) isoform 1	IPI00849530.1|REFSEQ:XP_001472565;XP_001472584	35812	8.44	68.77	49	0	261	VGVNGFGR,QASEGPLK,IVSNASCTTN,RVIISAPSADAPMFVMGVNHEK,YDDIKK,YDNSLK,SSTFDAGAGIALNDNFVK,GILGYTEDQVVS,GAAQNIIPASTGAAK,PSADAPMFVMGVNHEK,IVSNASCTTNCLAPLAK,LTGMAFR,VEIVAINDPFIDLN,VIHDNFGIVEGLMTTVH,VIISAPSADAPMFVMGVNHEK,VIPELNGK,GLMTTVHAITATQK,VEGLMTTVHAITATQK,PITIFQER,EGLMTTVHAITATQK,SHSSTFDAGAGIALNDNFVK,LVINGKPITIFQERDPTNIK,INGKPITIFQERDPTNIK,GILGYTEDQVVSCDFNSNSH,INGKPITIFQER,VVDLMAYMASKE,LVINGKPITIFQE…
585	gi|149274354|ref|XP_001478876.1| PREDICTED: similar to Nucleoside diphosphate kinase A (NDK A) (NDP kinase A) (Tumor metastatic process-associated protein) (Metastasis inhibition factor NM23) (NDPK-A) (nm23-M1)	IPI00854035.1|REFSEQ:XP_001478876	17073.6	9.08	33.33	4	0	13	GDFCIQVGR,VMLGETNPADSKPGTIR,SCAQNWIYE,EISLWFQPEELVEYK
586	Phosphoglycerate kinase 1 OS=Mus musculus GN=Pgk1 PE=1 SV=4	IPI00555069.3|SWISS-PROT:P09411|TREMBL:B0LAA9|ENSEMBL:ENSMUSP00000080302|REFSEQ:NP_032854|VEGA:OTTMUSP00000019855	44550.5	8.02	69.3	36	27	193	NNQITNNQR,VSHVSTGGGASLELLEGK,VDFNVPMK,AHSSMVGVNLPQK,LGDVYVNDAFGTAHR,FHVEEEGK,ITLPVDFVTADKFDENAK,ESPERPFLAILGGAK,TGQATVASGIPAGWMGLDCGTESSK,DCVGPEVENACANPAAGTVILLENLR,ELNYFAK,SVVLMSHLGRPDGVPMPDKYSLEPVAAELK,ALESPERPFLAILGGAK,VLNNMEIGTSLYDEEGAK,SLMDEVVK,YSLEPVAAELK,QIVWNGPVGVFEWEAFAR,FCLDNGAK,AGGFLMK,TGQATVASGIPAGWMGLDCGTESSKK,SVVLMSHLGRPDGVPMPDK,GCITIIGGGDTATCCAK,VLPGVDALSNV,ITLPVDFVTADK,YAEAVGR
587	Ubiquitin-conjugating enzyme E2 variant 2 OS=Mus musculus GN=Ube2v2 PE=2 SV=4	IPI00402913.1|SWISS-PROT:Q9D2M8-1|TREMBL:Q4VBX4|ENSEMBL:ENSMUSP00000111443|REFSEQ:NP_076074|VEGA:OTTMUSP00000031251	16366.7	7.79	20	3	0	8	LLEELEEGQK,YPEAPPSVR,WTGMIIGPPR
587	gi|220938248|emb|CAX15518.1| ubiquitin-conjugating enzyme E2 variant 1	IPI00919055.1|TREMBL:B7ZBY6|VEGA:OTTMUSP00000044827	13876.9	5.18	23.2	3	0	8	LLEELEEGQK,YPEAPPSVR,WTGMIIGPPR
588	gi|187466199|emb|CAQ52076.1| benzodiazapine receptor associated protein 1	IPI00894768.1|TREMBL:B2KGH8|VEGA:OTTMUSP00000042483	193516	5.14	0.84	1	1	1	VELEGPTQLCPGPPK
588	Bzrap1 Isoform 4 of Peripheral-type benzodiazepine receptor-associated protein 1	IPI00399636.1|SWISS-PROT:Q7TNF8-4|ENSEMBL:ENSMUSP00000103569	198241	5.25	0.82	1	1	1	VELEGPTQLCPGPPK
588	gi|187466198|emb|CAQ52075.1| benzodiazapine receptor associated protein 1	IPI00895453.1|TREMBL:B2KGH7|VEGA:OTTMUSP00000042482	200026	5.23	0.81	1	1	1	VELEGPTQLCPGPPK
588	gi|56800287|emb|CAI35956.1| benzodiazapine receptor associated protein 1	IPI00649525.1|TREMBL:Q5NCP6|ENSEMBL:ENSMUSP00000098209|VEGA:OTTMUSP00000001366	193419	5.13	0.84	1	1	1	VELEGPTQLCPGPPK
588	Bzrap1 Isoform 3 of Peripheral-type benzodiazepine receptor-associated protein 1	IPI00399635.4|SWISS-PROT:Q7TNF8-3|TREMBL:Q6NZG5	28159.5	5.57	5.68	1	1	1	VELEGPTQLCPGPPK
588	Bzrap1 Isoform 2 of Peripheral-type benzodiazepine receptor-associated protein 1	IPI00467513.2|SWISS-PROT:Q7TNF8-2|TREMBL:Q5NCP4|ENSEMBL:ENSMUSP00000103572|VEGA:OTTMUSP00000001367;OTTMUSP00000042484	169900	5.26	0.96	1	1	1	VELEGPTQLCPGPPK
588	Peripheral-type benzodiazepine receptor-associated protein 1 OS=Mus musculus GN=Bzrap1 PE=1 SV=2	IPI00399633.3|SWISS-PROT:Q7TNF8-1|ENSEMBL:ENSMUSP00000048063|REFSEQ:NP_766037|VEGA:OTTMUSP00000001365	199929	5.22	0.81	1	1	1	VELEGPTQLCPGPPK
589	gi|123249133|emb|CAM16310.1| leucine zipper and CTNNBIP1 domain containing	IPI00648502.1|TREMBL:B1AS03|VEGA:OTTMUSP00000010962	6708.37	4.32	44.64	1	0	4	LMQQLQDLEECREELDADEYEETKK
589	gi|123249134|emb|CAM16311.1| leucine zipper and CTNNBIP1 domain containing	IPI00648790.1|TREMBL:B1AS04|VEGA:OTTMUSP00000010963;OTTMUSP00000042842	7725.58	4.45	38.46	1	0	4	LMQQLQDLEECREELDADEYEETKK
590	Cpne1 Copine I	IPI00831094.1|TREMBL:A3KGK5|VEGA:OTTMUSP00000023362	22387.2	9.3	11.85	2	0	6	LYGPTNFAPIINHVAR,DIVQFVPYR
591	Uroporphyrinogen decarboxylase OS=Mus musculus GN=Urod PE=1 SV=2	IPI00111958.2|SWISS-PROT:P70697|ENSEMBL:ENSMUSP00000030446|REFSEQ:NP_033504|VEGA:OTTMUSP00000010340	40691.8	6.21	47.68	13	13	48	AGLAPVPMIIFAK,LVQQMLDDFGPQR,GPSFPEPLR,SPEACCELTLQPLR,AAWGEETDYTPVWCMR,GPSFPEPLREER,DGHFALEELAQAGYEVVGLDWTVAPK,LRDPAAAASELGYVFQAITLTR,YIANLGHGLYPDMDPER,AVTLQGNLDPCALYASEEEIGR,AAQDFFSTCR,VGAFVDAVHK
592	Eukaryotic translation initiation factor 5 OS=Mus musculus GN=Eif5 PE=1 SV=1	IPI00187443.1|SWISS-PROT:P59325|TREMBL:Q05CM5;Q3TKY2;Q3TQR3|ENSEMBL:ENSMUSP00000061616|REFSEQ:NP_775539;NP_829887;XP_001479641;XP_001479649	48968.4	5.36	38.69	17	0	90	LQDMLDGFIK,FVLCPECENPETDLHVNPK,TVIVNMVDVAK,AMGPLVLTEVLFDEK,YFGCELGAQTQFDVK,VNILFDFVK,YLLHGLECVVAMHQAQLISK,GLTLSDDLER,SVSDQFYR,YLLHGLECVVAMHQAQLISKIPHILK,EEGIIDSSDKEIVAEAER,YIVNGSHEANKLQDMLDGFIKK,SDNKDDDIDIDAI
593	gi|12832521|dbj|BAB22143.1| unnamed protein product	IPI00465568.5|SWISS-PROT:P62849-1|TREMBL:Q3TIF8;Q5M9M7;Q9CQK2;Q9CY61;Q9D7P1;Q9DCA4|ENSEMBL:ENSMUSP00000108003|REFSEQ:NP_997517;XP_001000635	15551.4	10.81	11.19	1	1	1	TTGFGMIYDSLDYAK
593	gi|12837849|dbj|BAB23973.1| unnamed protein product	IPI00402981.2|SWISS-PROT:P62849-2|TREMBL:Q642L0|ENSEMBL:ENSMUSP00000108001|REFSEQ:NP_035427	15068.8	10.89	11.54	1	1	1	TTGFGMIYDSLDYAK
593	gi|37573967|gb|AAH58817.1| Ribosomal protein S24	IPI00753456.1|SWISS-PROT:P62849-3|ENSEMBL:ENSMUSP00000074112|REFSEQ:NP_997518	15197	10.91	11.45	1	1	1	TTGFGMIYDSLDYAK
594	gi|149251140|ref|XP_001473222.1| PREDICTED: similar to Glyceraldehyde-3-phosphate dehydrogenase (GAPDH)	IPI00849045.1|ENSEMBL:ENSMUSP00000091085|REFSEQ:XP_001473222	35810	8.63	67.27	44	0	254	VGVNGFGR,QASEGPLK,IVSNASCTTN,RVIISAPSADAPMFVMGVNHEK,YDNSLK,SSTFDAGAGIALNDNFVK,GILGYTEDQVVS,GAAQNIIPASTGAAK,PSADAPMFVMGVNHEK,VSVVDLTCR,IVSNASCTTNCLAPLAK,LTGMAFR,VEIVAINDPFIDLN,VIISAPSADAPMFVMGVNHEK,VIPELNGK,GLMTTVHAITATQK,VEGLMTTVHAITATQK,PITIFQER,EGLMTTVHAITATQK,SHSSTFDAGAGIALNDNFVK,LVINGKPITIFQERDPTNIK,INGKPITIFQERDPTNIK,GILGYTEDQVVSCDFNSNSH,INGKPITIFQER,VVDLMAYMASKE,LVINGKPITIFQERD,VVDLMAYMASK,…
595	gi|1490326|emb|CAB01544.1| unknown	IPI00459614.1|TREMBL:Q62486	66688.8	9.4	0.83	1	0	1	VFYLK
595	gi|157362096|dbj|BAF80313.1| 14-3-3 protein	IPI00875937.1|TREMBL:A8C8N6	12732.8	6.9	4.55	1	0	1	VFYLK
595	gi|2665637|gb|AAB88445.1| mismatch repair protein MSH6	IPI00310173.2|TREMBL:Q61061;Q6GTK8;Q8C2N9;Q9CRH0|ENSEMBL:ENSMUSP00000005503|REFSEQ:NP_034960	151084	6.31	0.37	1	0	1	VFYLK
595	gi|20987301|gb|AAH29756.1| LOC435565 protein	IPI00462972.1|TREMBL:Q8K2V4	48002.3	8.14	1.2	1	0	1	VFYLK
595	DNA mismatch repair protein Msh6 OS=Mus musculus GN=Msh6 PE=1 SV=2	IPI00323790.1|SWISS-PROT:P54276	151076	6.61	0.37	1	0	1	VFYLK
596	Eukaryotic translation initiation factor 6 OS=Mus musculus GN=Eif6 PE=1 SV=2	IPI00115862.1|SWISS-PROT:O55135|TREMBL:Q3U740;Q3U818;Q3UA13;Q3UBJ6;Q545K4;Q9R071|ENSEMBL:ENSMUSP00000029142|REFSEQ:NP_034709|VEGA:OTTMUSP00000017338	26511	4.63	50.2	8	1	33	ASFENNCEVGCFAK,QTVADQVLVGSYCVFSNQGGLVHPK,LSALGNVTTCNDYVALVHPDLDRETEEILADVLK,TSIEDQDELSSLLQVPLVAGTVNR,LSALGNVTTCNDYVALVHPDLDR,ETEEILADVLK,DSLIDSLT,HGLLVPNNTTDQELQHIR
597	Psmd1 111 kDa protein	IPI00875405.1|ENSEMBL:ENSMUSP00000108956	110872	5.29	4.99	3	3	5	NAQAIEDMVGYAQETQHEK,EALQLMATYLPK,DTSEDVEELVEPVAAHGPK
597	26S proteasome non-ATPase regulatory subunit 1 OS=Mus musculus GN=Psmd1 PE=1 SV=1	IPI00267295.5|SWISS-PROT:Q3TXS7|TREMBL:A0JLU3;B2RRP8;Q05CG9;Q5HZG6;Q8BU34;Q8CGG2;Q8CGI9|ENSEMBL:ENSMUSP00000027432|REFSEQ:NP_081633	105730	5.25	5.25	3	3	5	NAQAIEDMVGYAQETQHEK,EALQLMATYLPK,DTSEDVEELVEPVAAHGPK
598	gi|74183858|dbj|BAE24506.1| unnamed protein product	IPI00844689.1|SWISS-PROT:P50516-2|VEGA:OTTMUSP00000027538	55594.5	5.64	9.63	4	0	7	VGSHITGGDIYGIVNENSLIK,EILQEEEDLAEIVQLVGK,FSMVQVWPVR
599	gi|160298209|ref|NP_034454.2| glutamate oxaloacetate transaminase 1, soluble	IPI00877205.1|TREMBL:Q3UJH8|ENSEMBL:ENSMUSP00000026196|REFSEQ:NP_034454|VEGA:OTTMUSP00000027809	46247.6	6.68	38.01	11	2	36	IANDNSLNHEYLPILGLAEFR,IGADFLGR,NTPIYVSSPTWENHNAVFSAAGFK,TDESQPWVLPVVR,VGGVQSLGGTGALR,IVAATLSDPELFK,NLDYVATSIHEAVTK,INMCGLTTK,RFLFPFFDSAYQGFASGDLEK,APPSVFAQVPQAPPVLVFK
599	Aspartate aminotransferase, cytoplasmic OS=Mus musculus GN=Got1 PE=1 SV=2	IPI00230204.7|SWISS-PROT:P05201	46231.6	6.68	38.01	11	2	36	IANDNSLNHEYLPILGLAEFR,IGADFLGR,NTPIYVSSPTWENHNAVFSAAGFK,TDESQPWVLPVVR,VGGVQSLGGTGALR,IVAATLSDPELFK,NLDYVATSIHEAVTK,INMCGLTTK,RFLFPFFDSAYQGFASGDLEK,APPSVFAQVPQAPPVLVFK
600	Myosin-9 OS=Mus musculus GN=Myh9 PE=1 SV=4	IPI00123181.4|SWISS-PROT:Q8VDD5|TREMBL:O89055;Q3UFT0;Q7TQJ6;Q811J9;Q99JJ3|ENSEMBL:ENSMUSP00000016771|REFSEQ:NP_071855|VEGA:OTTMUSP00000017674	226372	5.54	4.49	4	4	4	LQQELDDLLVDLDHQR,KLEGDSTDLSDQIAELQAQIAELK,DFSALESQLQDTQELLQEENR,DLGEELEALKTELEDTLDSTAAQQELR
601	gi|244789999|ref|NP_619611.3| 3-mercaptopyruvate sulfurtransferase	IPI00604945.2|TREMBL:Q3UW66;Q505N7|ENSEMBL:ENSMUSP00000043061|REFSEQ:NP_619611	33097.3	6	22.9	4	1	12	ALVSAQWVAEALK,DGIEPGHIPGSVNIPFTEFLTNEGLEK,AFGHHSVSLLDGGFRHWLNQNLPISSGK
602	Eif6 Eukaryotic translation initiation factor 6	IPI00857575.2|TREMBL:A6PWZ2|ENSEMBL:ENSMUSP00000105267|VEGA:OTTMUSP00000027900	26580.1	4.69	46.94	7	0	32	ASFENNCEVGCFAK,QTVADQVLVGSYCVFSNQGGLVHPK,LSALGNVTTCNDYVALVHPDLDRETEEILADVLK,TSIEDQDELSSLLQVPLVAGTVNR,LSALGNVTTCNDYVALVHPDLDR,ETEEILADVLK,HGLLVPNNTTDQELQHIR
603	gi|149270685|ref|XP_001478885.1| PREDICTED: similar to Aspartate aminotransferase, cytoplasmic (Transaminase A) (Glutamate oxaloacetate transaminase 1)	IPI00849728.1|REFSEQ:XP_001478885	44429.6	7.62	34.85	9	0	32	IANDNSLNHEYLPILGLAEFR,IGADFLGR,NTPIYVSSPTWENHNAVFSAAGFK,TDESQPWVLPVVR,VGGVQSLGGTGALR,IVAATLSDPELFK,NLDYVATSIHEAVTK,INMCGLTTK,RFLFPFFDSAYQGFASGDLEK
604	Ptges3 15 kDa protein	IPI00830960.1|ENSEMBL:ENSMUSP00000081827|VEGA:OTTMUSP00000022955	14982.5	4.61	34.62	6	0	30	HLNEIDLFHCIDPNDSK,SILCCLR,LTFSCLGGSDNFK,DVNVNFEK,HLNEIDLFH
605	Alanyl-tRNA synthetase, cytoplasmic OS=Mus musculus GN=Aars PE=1 SV=1	IPI00321308.4|SWISS-PROT:Q8BGQ7|TREMBL:Q3TZ32;Q3UD67;Q6PDM7;Q6XMP4;Q8R346|ENSEMBL:ENSMUSP00000034441|REFSEQ:NP_666329|VEGA:OTTMUSP00000042139	106909	5.45	30.06	20	20	66	VGAEDADGIDMAYR,NVGCLQEALQLATSFAQLR,TITVALADGGRPDNTGR,VVSIGVPVSELLDDPCGPAGSLTSVEFCGGTHLR,ASEWVQQVSGLMDGK,DIINEEEVQFLK,AVFDETYPDPVR,KAEEIVNGMIEAAKPVYTQDCPLAAAK,DNFWEMGDTGPCGPCSEIHYDR,LYVTYFGGDEAAGLEPDLECR,QIWQNLGLDEAR,QLIDSNPNQPLVILEMESGASAK,RRPVMSNHTATHILNFALR,FINFFR,THSPQTSAMLFTVDNEAGK,EIADLGEALATAVIPQWQK
606	Grhpr 21 kDa protein	IPI00857574.1|VEGA:OTTMUSP00000032042	21262.4	7.66	44.16	8	0	19	VISTLSVGVDHLALDEIK,RLPEAIEEVK,DLEQGVVGAHGLLCR,VFVTGPLPAEGR,LLDAAGANLR,AALAQAADCEVEQWNSDDPIPR
607	Hspa4l Protein	IPI00856715.1|VEGA:OTTMUSP00000027742	27158.2	6.17	18.37	3	0	8	SGGIETIANEYSDR,SFDDPIVQTER,YLEEERPFAIEQVTGMLLAK
608	Alcohol dehydrogenase class-3 OS=Mus musculus GN=Adh5 PE=1 SV=3	IPI00555004.3|SWISS-PROT:P28474|TREMBL:Q6P5I3|ENSEMBL:ENSMUSP00000005964|REFSEQ:NP_031436|VEGA:OTTMUSP00000037851	39547.8	6.97	37.97	11	11	40	GTAFGGWK,VEPGSTCAVFGLGGVGLAVIMGCK,VDEFVTGNLSFDQINQAFDLMHSGDSIR,VCLLGCGISTGYGAAVNTAK,EFGASECISPQDFSK,IKVDEFVTGNLSFDQINQAFDLMHSGDSIR,AGDTVIPLYIPQCGECK,VEPGSTCAVFGLGGVGLAVIMGCKVAGASR,AAVAWEAGKPLSIEEIEVAPPK
609	Protein BTG2 OS=Mus musculus GN=Btg2 PE=1 SV=1	IPI00134222.1|SWISS-PROT:Q04211|TREMBL:Q3TF68;Q8C2A8|ENSEMBL:ENSMUSP00000020692|REFSEQ:NP_031596	17682.4	9.1	13.29	1	1	1	TDMLPEIAAAVGFLSSLLRTR
610	gi|63660228|ref|XP_484341.2| PREDICTED: similar to sid478p	IPI00461665.2|REFSEQ:XP_484341	31280.9	8.36	15.25	7	0	28	MSIFGHSMGGHGALICALK,FAVYLPPQAESGK,MSIFGHSMGGHGALICALKNPGK,KIPVVFR
611	UPF0727 protein C6orf115 homolog OS=Mus musculus PE=2 SV=1	IPI00856307.2|SWISS-PROT:Q4KML4|ENSEMBL:ENSMUSP00000020002|REFSEQ:NP_082716	9030.42	5.52	56.79	4	2	21	IVTYAGELLLQGVHDDVDIVLLQD,FGVLFQDDR,CANLFEALVGTLK
612	gi|149267916|ref|XP_001479342.1| PREDICTED: similar to Glyceraldehyde-3-phosphate dehydrogenase (GAPDH)	IPI00850672.1|REFSEQ:XP_001479342	11826.4	5.57	13.46	3	0	7	QASEGPLK,YDDIKK
612	gi|149267464|ref|XP_001480299.1| PREDICTED: similar to Glyceraldehyde-3-phosphate dehydrogenase (GAPDH)	IPI00849694.1|REFSEQ:XP_001480299	11840.5	5.59	13.46	3	0	7	QASEGPLK,YDDIKK
613	Proteasome subunit beta type-6 OS=Mus musculus GN=Psmb6 PE=1 SV=3	IPI00119239.2|SWISS-PROT:Q60692|TREMBL:A2CFA7|ENSEMBL:ENSMUSP00000018430|REFSEQ:NP_032972|VEGA:OTTMUSP00000006323;OTTMUSP00000021197	25378.7	4.97	38.24	8	8	22	TTTGSYIANR,FTIATLPPP,SGSAADTQAVADAVTYQLGFHSIELNEPPLVHTAASLFK,SIELNEPPLVHTAASLFK,LTPIHDHIFCCR,QVLLGDQIPK,LAAIQESGVER
614	60S acidic ribosomal protein P1 OS=Mus musculus GN=Rplp1 PE=1 SV=1	IPI00113377.1|SWISS-PROT:P47955|TREMBL:Q58E35|ENSEMBL:ENSMUSP00000008036|REFSEQ:NP_061341	11474.9	4.28	51.75	2	1	8	AAGVSVEPFWPGLFAK,ALANVNIGSLICNVGAGGPAPAAGAAPAGGAAPSTAAAPAEEK
615	Microtubule-associated protein RP/EB family member 1 OS=Mus musculus GN=Mapre1 PE=1 SV=3	IPI00117896.3|SWISS-PROT:Q61166|TREMBL:Q3U4H0|ENSEMBL:ENSMUSP00000028981|REFSEQ:NP_031922|VEGA:OTTMUSP00000018279	30016.2	5.12	18.28	3	3	6	NIELICQENEGENDPVLQR,LEHEYIQNFK,QGQETAVAPSLVAPALSKPK
616	gi|194018529|ref|NP_666178.2| G1 to S phase transition 1 isoform 1	IPI00230355.2|SWISS-PROT:Q8R050|TREMBL:Q3UL02;Q8BPH0;Q8K2E1|ENSEMBL:ENSMUSP00000078940|REFSEQ:NP_666178	68625.4	5.12	13.68	5	2	9	GQQLVMMPNK,TAGTICLETFK,HNVEVLGILSDDVETDSVAPGENLK,PFVPNVHAAEFVPSFLR,GIEEEEILPGFILCDLNNLCHSGR
616	gi|148664929|gb|EDK97345.1| G1 to S phase transition 1, isoform CRA_a	IPI00911165.1|TREMBL:Q8CCV1|REFSEQ:NP_001123480	68526.3	5.12	13.7	5	2	9	GQQLVMMPNK,TAGTICLETFK,HNVEVLGILSDDVETDSVAPGENLK,PFVPNVHAAEFVPSFLR,GIEEEEILPGFILCDLNNLCHSGR
617	Atp6v1a 21 kDa protein	IPI00858269.1|VEGA:OTTMUSP00000027537	21249.2	5.09	10.71	1	0	1	VGSHITGGDIYGIVNENSLIK
618	gi|125661048|ref|NP_919444.2| A kinase (PRKA) anchor protein (yotiao) 9	IPI00623749.1|TREMBL:Q70FJ1;Q80TR6;Q99P24;Q9CVC1|ENSEMBL:ENSMUSP00000046129|REFSEQ:NP_919444|VEGA:OTTMUSP00000017425	434140	4.99	0.48	1	1	1	EINFKMDQITQSLCNLNK
619	Ubiquitin-conjugating enzyme E2 R2 OS=Mus musculus GN=Ube2r2 PE=2 SV=1	IPI00420771.5|SWISS-PROT:Q6ZWZ2|ENSEMBL:ENSMUSP00000038813|REFSEQ:NP_080551|VEGA:OTTMUSP00000007008	27166	4.26	14.71	3	3	8	SLQEEPVEGFR,FPIDYPYSPPTFR,VPTTLAEYCIK
620	gi|123262064|emb|CAM21228.1| RecQ protein-like 5	IPI00129287.1|TREMBL:Q76MT2;Q76MT3;Q8BQD7;Q8C7T6;Q8VE77;Q8VID3;Q8VID5|ENSEMBL:ENSMUSP00000021097|REFSEQ:NP_569721|VEGA:OTTMUSP00000003793	108246	8.95	1.02	1	1	1	ANLFYDVQFK
620	Recql5 34 kDa protein	IPI00649414.1|ENSEMBL:ENSMUSP00000102080	33802.9	8.98	3.28	1	1	1	ANLFYDVQFK
621	gi|13516473|dbj|BAB40317.1| beta-actin FE-3	IPI00874780.1|TREMBL:Q99NC5	14983.2	5.65	56.72	6	0	18	SYELPDGQVITIGNER,EITALAPSTMK,LFQPSFLGMESCGIHETTFNSIMK,CPEALFQPSFLGMESCGIHETTFNSIMK,DLYANTVLSGGTTMYPGIADR
622	gi|187466256|emb|CAQ52055.1| Parkinson disease (autosomal recessive, early onset) 7	IPI00895518.1|TREMBL:B2KFH7|VEGA:OTTMUSP00000042686	18361.2	6.09	68.39	18	0	117	DVMICPDTSLEDAK,VTVAGLAGKDPVQC,VTVAGLAGKDPVQCSR,GAEEMETVIPVDVMR,VTVAGLAGK,ALVILAK,DGLILTSR,VTTHPLAK,KGLIAAICAGPTALLAHEVGFGCK,GLIAAICAGPTALLAHEVGFGCK,TQGPYDVVVLPGGNLGAQNLSESPMVK
622	gi|123246551|emb|CAM19229.1| Parkinson disease (autosomal recessive, early onset) 7	IPI00649406.1|TREMBL:A2A813|ENSEMBL:ENSMUSP00000101301;ENSMUSP00000101302|VEGA:OTTMUSP00000010790	18474.4	6.09	68	18	0	117	DVMICPDTSLEDAK,VTVAGLAGKDPVQC,VTVAGLAGKDPVQCSR,GAEEMETVIPVDVMR,VTVAGLAGK,ALVILAK,DGLILTSR,VTTHPLAK,KGLIAAICAGPTALLAHEVGFGCK,GLIAAICAGPTALLAHEVGFGCK,TQGPYDVVVLPGGNLGAQNLSESPMVK
623	Eukaryotic peptide chain release factor GTP-binding subunit ERF3B OS=Mus musculus GN=Gspt2 PE=1 SV=1	IPI00467056.3|SWISS-PROT:Q149F3|ENSEMBL:ENSMUSP00000109523|REFSEQ:NP_032205|VEGA:OTTMUSP00000019673	69146.8	5.11	3.32	2	0	3	GQQLVMMPNK,TAGTICLETFK
624	Eno2 17 kDa protein	IPI00830694.1|VEGA:OTTMUSP00000025150	17238.7	6.3	28.4	4	0	38	FGANAILGVSLAVCK,AAVPSGASTGIYEALELR,GNPTVEVDLYTAK
625	gi|148692043|gb|EDL23990.1| glyceraldehyde-3-phosphate dehydrogenase, spermatogenic	IPI00108939.1|TREMBL:Q3V2I5|ENSEMBL:ENSMUSP00000074317|REFSEQ:NP_032111	47442.7	8.17	8.68	6	0	60	VSVVDLTCR,IVSNASCTTNCLAPLAK,LTGMAFR,VPTPNVSVVDLTCR
625	Glyceraldehyde-3-phosphate dehydrogenase, testis-specific OS=Mus musculus GN=Gapdhs PE=1 SV=1	IPI00134521.1|SWISS-PROT:Q64467|ENSEMBL:ENSMUSP00000075954	47656.9	8.14	8.64	6	0	60	VSVVDLTCR,IVSNASCTTNCLAPLAK,LTGMAFR,VPTPNVSVVDLTCR
626	14-3-3 protein sigma OS=Mus musculus GN=Sfn PE=1 SV=1	IPI00118286.1|SWISS-PROT:O70456	27713.1	4.75	9.27	4	0	15	VFYLK,DSTLIMQLLR,NLLSVAYK
626	14-3-3 protein eta OS=Mus musculus GN=Ywhah PE=1 SV=2	IPI00227392.5|SWISS-PROT:P68510|ENSEMBL:ENSMUSP00000019109|REFSEQ:NP_035868|VEGA:OTTMUSP00000017560	28211.7	4.81	9.35	4	0	15	VFYLK,DSTLIMQLLR,NLLSVAYK
626	gi|122890270|emb|CAM14836.1| stratifin	IPI00844680.1|TREMBL:Q3TEZ1;Q9JJ20|ENSEMBL:ENSMUSP00000050374|REFSEQ:NP_061224|VEGA:OTTMUSP00000011953	27706	4.72	9.27	4	0	15	VFYLK,DSTLIMQLLR,NLLSVAYK
627	Superoxide dismutase [Cu-Zn] OS=Mus musculus GN=Sod1 PE=1 SV=2	IPI00130589.8|SWISS-PROT:P08228|ENSEMBL:ENSMUSP00000023707|REFSEQ:NP_035564	15942.7	6.02	87.66	26	3	154	HGGPADEER,ASGEPVVLSGQITGLTEGQHGFHVHQY,ASGEPVVLSGQITGLTEGQHGFHVHQYGDNTQGC,ASGEPVVLSGQITGLTEGQHGFHVHQYGDNTQGCTSAGPHFNPH,DGVANVSIEDR,LACGVIGIAQ,HVGDLGNVTAGKDGVANVSIEDR,GDGPVQGTIHFEQK,KHGGPADEER,ASGEPVVLSGQITGLTEGQHGFHVH,HVGDLGNVTAGK,QDDLGK,GGNEESTK,ISLSGEHSIIGR,VISLSGEHSIIGR,SLSGEHSIIGR,ASGEPVVLSGQITGLTEGQHGF,TMVVHEK
628	Proteasome subunit alpha type-3 OS=Mus musculus GN=Psma3 PE=1 SV=3	IPI00331644.5|SWISS-PROT:O70435|TREMBL:Q58EV4;Q9DCD8|ENSEMBL:ENSMUSP00000071624|REFSEQ:NP_035314	28405.2	5.29	27.45	10	2	32	IIYIVHDEVK,GRHEIVPK,LFNVDR,VFQVEYAMK,CKDGVVFGVEK,DGVVFGVEK,AVENSSTAIGIR,HVGMAVAGLLADAR
629	Proteasome subunit beta type-2 OS=Mus musculus GN=Psmb2 PE=1 SV=1	IPI00128945.1|SWISS-PROT:Q9R1P3|TREMBL:A2A882;Q8BJX0|ENSEMBL:ENSMUSP00000030642|REFSEQ:NP_036100|VEGA:OTTMUSP00000009645	22906.4	6.52	43.28	11	11	61	VAASNIVQMK,NVQLYK,DGIHNLENIAFPK,ILLLCVGEAGDTVQFAEYIQK,NLADCLR,VIDKDGIHNLENIAFPK,FILNLPTFSVR,NGYELSPTAAANFTR
630	Proteasome subunit beta type-3 OS=Mus musculus GN=Psmb3 PE=1 SV=1	IPI00314467.3|SWISS-PROT:Q9R1P1|TREMBL:Q545G0|ENSEMBL:ENSMUSP00000099436|REFSEQ:NP_036101|VEGA:OTTMUSP00000002595	22964.9	6.15	43.41	10	4	80	DAVSGMGVIVHVIEK,FGIQAQMVTTDFQK,QIKPYTLMSMVANLLYEKR,LYIGLAGLATDVQTVAQR,FGPYYTEPVIAGLDPK,LNLYELK
631	Acidic leucine-rich nuclear phosphoprotein 32 family member A OS=Mus musculus GN=Anp32a PE=1 SV=1	IPI00314736.3|SWISS-PROT:O35381|ENSEMBL:ENSMUSP00000082652|REFSEQ:NP_033802|VEGA:OTTMUSP00000044957	28537.6	3.99	27.94	4	1	10	IEGLTDEFEELEFLSTINVGLTSISNLPK,SLDLFNCEVTNLNAYR,ISGDLEVLAEK,LLPQVMYLDGYDR
631	Anp32a 27 kDa protein	IPI00918207.1|VEGA:OTTMUSP00000044959	26860.7	3.97	29.61	4	1	10	IEGLTDEFEELEFLSTINVGLTSISNLPK,SLDLFNCEVTNLNAYR,ISGDLEVLAEK,LLPQVMYLDGYDR
631	Anp32a 23 kDa protein	IPI00918295.1|VEGA:OTTMUSP00000044958	22954.5	4.31	34.85	4	1	10	IEGLTDEFEELEFLSTINVGLTSISNLPK,SLDLFNCEVTNLNAYR,ISGDLEVLAEK,LLPQVMYLDGYDR
632	Low molecular weight phosphotyrosine protein phosphatase OS=Mus musculus GN=Acp1 PE=2 SV=3	IPI00134135.1|SWISS-PROT:Q9D358-1|TREMBL:Q4VAI2|ENSEMBL:ENSMUSP00000106509|REFSEQ:NP_067305;XP_910741	18191.7	6.3	74.68	16	5	100	SPIAEAVFR,LVTDEK,EDFATFDYILCMDESNLR,KLVTDEK,QLIIEDPYYGNDSDFEVVYQQCLR,SVLFVCLGNICR,IELLGSYDPQK,AKIELLGSYDPQK,HGIHMQHIAR,KHGIHMQHIAR,VSDNWR,IDSAATSTYEVGNPPDYR
633	Importin-9 OS=Mus musculus GN=Ipo9 PE=1 SV=3	IPI00130158.3|SWISS-PROT:Q91YE6	116052	4.71	5.57	4	4	6	IAAQDLLLAVATDFQNESAVALATAATR,FTVAMSPELIQQFLQATVSGLHETQPPSVR
633	gi|112734861|ref|NP_722469.1| importin 9	IPI00673797.2|TREMBL:Q4G0B8;Q69ZP1|ENSEMBL:ENSMUSP00000036093|REFSEQ:NP_722469	115951	4.72	5.58	4	4	6	IAAQDLLLAVATDFQNESAVALATAATR,FTVAMSPELIQQFLQATVSGLHETQPPSVR
634	gi|148698174|gb|EDL30121.1| mCG16273	IPI00342013.3|REFSEQ:XP_916880;XP_978405	13537.8	10.1	26.27	4	0	45	MQIFVK,TITLEVEPSDTIENVK,EGLPPDQQR
635	26S proteasome non-ATPase regulatory subunit 4 OS=Mus musculus GN=Psmd4 PE=1 SV=1	IPI00128564.1|SWISS-PROT:O35226-1|TREMBL:Q9CY29|ENSEMBL:ENSMUSP00000102857|REFSEQ:NP_032977|VEGA:OTTMUSP00000021246	40703.7	4.67	13.56	3	0	6	SVMGALASQATK,LTAFVNTLNGK,SNPENNVGLITLANDCEVLTTLTPDTGR
635	gi|14919436|gb|AAH09005.1| Psmd4 protein	IPI00381291.1|SWISS-PROT:O35226-2|TREMBL:Q3ULG4|ENSEMBL:ENSMUSP00000071589|VEGA:OTTMUSP00000021245	41046	4.68	13.46	3	0	6	SVMGALASQATK,LTAFVNTLNGK,SNPENNVGLITLANDCEVLTTLTPDTGR
636	Prdx2 16 kDa protein	IPI00831115.3|VEGA:OTTMUSP00000022376	16074.4	5.29	63.27	26	0	245	NDEGIAYR,PLLADVTK,SAPDFTATAVVDGAFK,LGCEVLGVSVDSQFTHLAWINTPRK,SGNAQIGK,LAWINTPR,SLSQNYGVLKNDEGIAYR,PLNIPLLADVTK,EGGLGPLNIPLLADVTK,KEGGLGPLNIPLLADVTK,SLSQNYGVLK,PDFTATAVVDGAFK,GLFIIDAK,KLGCEVLGVSVDSQFTHLAWINTPR,KEGGLGPLNIPL,LGPLNIPLLADVTK,LGCEVLGVSVDSQFTHLAWINTPR,LGCEVLGVSVDSQFTH,KLGCEVLGVSVDSQFTH,GLGPLNIPLLADVTK
637	Lysine-specific demethylase 4B OS=Mus musculus GN=Kdm4b PE=1 SV=1	IPI00127444.1|SWISS-PROT:Q91VY5-1|TREMBL:B0V2M8|ENSEMBL:ENSMUSP00000025036|REFSEQ:NP_742144|VEGA:OTTMUSP00000029076	121604	7.26	1.29	1	1	1	VASVLATTTEDTGR
637	Jmjd2b Putative uncharacterized protein	IPI00857765.1|TREMBL:B0V2N0;Q8BLR3;Q8C149|VEGA:OTTMUSP00000029078	60105	6.36	2.57	1	1	1	VASVLATTTEDTGR
637	Jmjd2b Isoform 2 of JmjC domain-containing histone demethylation protein 3B	IPI00460708.2|SWISS-PROT:Q91VY5-2	114244	7.99	1.37	1	1	1	VASVLATTTEDTGR
637	gi|168983801|emb|CAQ12194.1| jumonji domain containing 2B	IPI00889918.1|TREMBL:B0V2M9|ENSEMBL:ENSMUSP00000084045|VEGA:OTTMUSP00000029077	114259	7.85	1.37	1	1	1	VASVLATTTEDTGR
638	Ras-related protein Rab-13 OS=Mus musculus GN=Rab13 PE=2 SV=1	IPI00121183.1|SWISS-PROT:Q9DD03|TREMBL:Q0PD42|ENSEMBL:ENSMUSP00000070588|REFSEQ:NP_080953|VEGA:OTTMUSP00000024637	22770.2	9.53	5.45	1	0	1	LLLIGDSGVGK
638	gi|26341800|dbj|BAC34562.1| unnamed protein product	IPI00751303.1|TREMBL:Q8BKQ0|ENSEMBL:ENSMUSP00000109351	22568	6.76	5.76	1	0	1	LLLIGDSGVGK
638	Ras-related protein Rab-10 OS=Mus musculus GN=Rab10 PE=1 SV=1	IPI00130118.1|SWISS-PROT:P61027|TREMBL:Q3U621;Q4FJL0|ENSEMBL:ENSMUSP00000021001|REFSEQ:NP_057885	22540.9	8.58	5.5	1	0	1	LLLIGDSGVGK
638	Ras-related protein Rab-8B OS=Mus musculus GN=Rab8b PE=1 SV=1	IPI00411115.1|SWISS-PROT:P61028|TREMBL:Q0PD49|ENSEMBL:ENSMUSP00000041857|REFSEQ:NP_775589	23603.1	9.15	5.31	1	0	1	LLLIGDSGVGK
639	Snca Isoform 2 of Alpha-synuclein	IPI00845803.1|SWISS-PROT:O55042-2	12345.4	9.24	64.46	15	0	77	QGVAEAAGK,EGVLYVGSK,EGVVAAAEK,EQVTNVGGAVVTGVTAVAQK,AGNIAAATGFVK,TKEQVTNVGGAVVTGVTAVAQK,TVEGAGNIAAATGFVK,EGVVHGVTTVAEK,GAVVTGVTAVAQK
640	gi|12861388|dbj|BAB32188.1| unnamed protein product	IPI00475095.1|TREMBL:Q9D221|ENSEMBL:ENSMUSP00000086929	14837.9	6.4	12.14	1	0	2	LYDIEQQQITDALENIR
641	Phospholysine phosphohistidine inorganic pyrophosphate phosphatase OS=Mus musculus GN=Lhpp PE=2 SV=1	IPI00110351.1|SWISS-PROT:Q9D7I5-1|ENSEMBL:ENSMUSP00000033241|REFSEQ:NP_083885|VEGA:OTTMUSP00000028512	29144.3	4.98	10.74	1	1	1	FRPGDEHHPEVQADGYVDNLAEAVDLLLK
642	Chloride intracellular channel protein 1 OS=Mus musculus GN=Clic1 PE=1 SV=3	IPI00130344.3|SWISS-PROT:Q9Z1Q5|TREMBL:Q3TIP8;Q542F1|ENSEMBL:ENSMUSP00000007257|REFSEQ:NP_254279	27012.8	5.09	38.59	5	5	12	EEFASTCPDDEEIELAYEQVAR,VLDNYLTSPLPEEVDETSAEDEGISQR,LAALNPESNTSGLDIFAK,LHIVQVVCK,FLDGNELTLADCNLLPK
643	Hsph1 11 kDa protein	IPI00830521.1|VEGA:OTTMUSP00000023703	10753.1	9.1	9	1	0	1	AFNDPFIQK
644	gi|149251886|ref|XP_001479573.1| PREDICTED: similar to hippocampal cholinergic neurostimulating peptide precursor protein	IPI00850575.1|REFSEQ:XP_001475026;XP_001479573	11359.9	9	12.62	1	0	3	PSSISWDGLDPGK
645	gi|26345256|dbj|BAC36278.1| unnamed protein product	IPI00132089.2|SWISS-PROT:Q9QUR6|TREMBL:Q3TCS0;Q3TQ97;Q543B9;Q8C6A3|ENSEMBL:ENSMUSP00000097444|REFSEQ:NP_035286	82798.7	5.56	19.7	9	9	17	SNFLVLCYLHDVKNILQLHDLTTGALLK,VFLDPNTLSDDGTVALR,LPEADDIQYPSMLLLTADHDDR,KKDSEIFYQFTSFLSPGVIYHCDLTK,QNCFDDFQCAAEYLIK,LINIDFTDPDESK,ITVPFLEQCPIR,DVLEWVACVR
646	Hspa8 17 kDa protein	IPI00885277.1|ENSEMBL:ENSMUSP00000114081|VEGA:OTTMUSP00000039136	17443.1	8.48	55.06	10	0	76	FDDAVVQSDMK,RFDDAVVQSDMK,TTPSYVAFTDTER,HWPFMVVNDAGRPK,NQVAMNPTNTVFDAK,GPAVGIDLGTTYSCVGVFQHGK,VEIIANDQGNR
647	- 16 kDa protein	IPI00849815.3|VEGA:OTTMUSP00000045686	16115.3	5.44	9.15	1	1	1	SEGAAWSSTSLGR
648	gi|12858467|dbj|BAB31326.1| unnamed protein product	IPI00719971.1|SWISS-PROT:Q922D4-3|ENSEMBL:ENSMUSP00000109630	62652.6	5.06	4.56	2	0	4	QEIIEQLLSNIFHK,QDVLNWLNEER
648	Saps3 Isoform 4 of Serine/threonine-protein phosphatase 6 regulatory subunit 3	IPI00720066.1|SWISS-PROT:Q922D4-4	56752.5	5.27	5.03	2	0	4	QEIIEQLLSNIFHK,QDVLNWLNEER
649	Glyoxylate reductase/hydroxypyruvate reductase OS=Mus musculus GN=Grhpr PE=1 SV=1	IPI00130530.1|SWISS-PROT:Q91Z53|TREMBL:Q3T9Z2|ENSEMBL:ENSMUSP00000047218|REFSEQ:NP_525028|VEGA:OTTMUSP00000007553	35328.9	7.57	31.4	9	0	25	NTMSLLAANNLLAGLR,VISTLSVGVDHLALDEIK,RLPEAIEEVK,DLEQGVVGAHGLLCR,VFVTGPLPAEGR,LLDAAGANLR,AALAQAADCEVEQWNSDDPIPR
650	gi|509035|dbj|BAA40680.1| LMP-2 polypeptide	IPI00652267.1|TREMBL:Q3TAR7;Q3U7A7|ENSEMBL:ENSMUSP00000075907|REFSEQ:NP_038613	23397.5	5	4.11	1	0	2	VILGDELPK
651	Comt1 19 kDa protein	IPI00858230.1|VEGA:OTTMUSP00000031926	18936.3	6.41	11.7	3	0	13	PGDPQSVLEAIDTYCSEK,AKPGDPQSVLEAIDTYCSEK
652	Pcmt1 Isoform 2 of Protein-L-isoaspartate(D-aspartate) O-methyltransferase	IPI00757109.2|SWISS-PROT:P23506-2	24677.4	6.23	40.79	11	11	26	MKPLMGVIYVPLTDKEK,ALDVGSGSGILTACFAR,VIGIDHIK,KDDPMLLSSGR,MKPLMGVIYVPLTDK,ELVDDSITNVK,VFEVMLATDR,LILPVGPAGGNQMLEQYDK
652	Protein-L-isoaspartate(D-aspartate) O-methyltransferase OS=Mus musculus GN=Pcmt1 PE=1 SV=3	IPI00329913.8|SWISS-PROT:P23506-1|TREMBL:Q545L9;Q8BPI6|ENSEMBL:ENSMUSP00000019930|REFSEQ:NP_032812	24634.4	7.1	40.97	11	11	26	MKPLMGVIYVPLTDKEK,ALDVGSGSGILTACFAR,VIGIDHIK,KDDPMLLSSGR,MKPLMGVIYVPLTDK,ELVDDSITNVK,VFEVMLATDR,LILPVGPAGGNQMLEQYDK
652	Pcmt1 25 kDa protein	IPI00480558.4|ENSEMBL:ENSMUSP00000090386	24747.5	7.1	40.79	11	11	26	MKPLMGVIYVPLTDKEK,ALDVGSGSGILTACFAR,VIGIDHIK,KDDPMLLSSGR,MKPLMGVIYVPLTDK,ELVDDSITNVK,VFEVMLATDR,LILPVGPAGGNQMLEQYDK
653	Ubiquitin thioesterase OTUB1 OS=Mus musculus GN=Otub1 PE=1 SV=2	IPI00154004.1|SWISS-PROT:Q7TQI3|ENSEMBL:ENSMUSP00000025679|REFSEQ:NP_598911;XP_001476636	31270	4.85	14.76	4	4	6	AFGFSHLEALLDDSK,FFEHFIEGGR,VYLLYRPGHYDILYK
654	gi|201937|gb|AAA40418.1| transcription factor S-II	IPI00224168.1|SWISS-PROT:P10711-2	29929.7	8.33	10.53	1	0	1	TGDDYVAIGADEEELGSQIEEAIYQEIR
655	Prmt5 Protein	IPI00831158.1|VEGA:OTTMUSP00000021697	23196.4	5.2	6.37	1	0	2	AAILPTSIFLTNK
656	Heat shock 70 kDa protein 1A OS=Mus musculus GN=Hspa1a PE=1 SV=2	IPI00798482.10|SWISS-PROT:Q61696|TREMBL:A1E2B8;O88687;Q3TAI8;Q3TU85|ENSEMBL:ENSMUSP00000084586|REFSEQ:NP_034609	70079.2	5.53	10.45	7	0	35	QTQTFTTYSDNQPGVLIQVYEGER,TTPSYVAFTDTER,TTYSDNQPGVLIQVYEGER,ITITNDK,VEIIANDQGNR,DAGVIAGLNVLR
656	Heat shock 70 kDa protein 1B OS=Mus musculus GN=Hspa1b PE=1 SV=3	IPI00346073.1|SWISS-PROT:P17879|TREMBL:Q61698|ENSEMBL:ENSMUSP00000084589|REFSEQ:NP_034608	70176.3	5.53	10.44	7	0	35	QTQTFTTYSDNQPGVLIQVYEGER,TTPSYVAFTDTER,TTYSDNQPGVLIQVYEGER,ITITNDK,VEIIANDQGNR,DAGVIAGLNVLR
657	Beta-synuclein OS=Mus musculus GN=Sncb PE=1 SV=1	IPI00131614.1|SWISS-PROT:Q91ZZ3|ENSEMBL:ENSMUSP00000043074|REFSEQ:NP_291088|VEGA:OTTMUSP00000043434;OTTMUSP00000043435	14051.6	4.38	13.53	4	0	19	EGVLYVGSK,EGVVAAAEK
658	Epb4.1 Erythrocyte protein band 4.1	IPI00648159.1|TREMBL:A2A844;Q3U0G7|VEGA:OTTMUSP00000010972	20935	4.39	10.15	1	0	2	IVITGDADIDHDQVLVQAIK
658	gi|215273642|dbj|BAG84705.1| protein 4.1R	IPI00921639.1|TREMBL:B6ZHC3	19871.2	5.17	10.87	1	0	2	IVITGDADIDHDQVLVQAIK
658	gi|74225627|dbj|BAE21657.1| unnamed protein product	IPI00650000.2|TREMBL:A2A834;Q3V048|VEGA:OTTMUSP00000010971	18728.8	4.79	11.63	1	0	2	IVITGDADIDHDQVLVQAIK
659	gi|149241041|ref|XP_001479521.1| PREDICTED: similar to nonselenium glutathione peroxidase	IPI00756385.1|REFSEQ:XP_001479521	12504.4	8.62	72.32	13	0	96	LIALSIDSVEDHLAWSK,QCFPK,LAPEFAK,DFTPVCTTELGR,SIDSVEDHLAWSK,IRFHDFLGDSWGILFSHPR,FHDFLGDSWGILFSHPR,PGGLLLGDEAPNFEANTTIGR
660	Acp1 Isoform 2 of Low molecular weight phosphotyrosine protein phosphatase	IPI00828470.1|SWISS-PROT:Q9D358-2	17941.4	6.57	67.72	12	1	95	SPIAEAVFR,LVTDEK,EDFATFDYILCMDESNLR,KLVTDEK,QLIIEDPYYGNDSDFEVVYQQCLR,SVLFVCLGNICR,IELLGSYDPQK,VSDNWAIDSSAVSDWNVGRPPDPR,AKIELLGSYDPQK
660	gi|109730203|gb|AAI12414.1| Acp1 protein	IPI00556850.1|TREMBL:Q561M1|ENSEMBL:ENSMUSP00000073686|REFSEQ:NP_001103709	17922.4	6.13	67.72	12	1	95	SPIAEAVFR,LVTDEK,EDFATFDYILCMDESNLR,KLVTDEK,QLIIEDPYYGNDSDFEVVYQQCLR,SVLFVCLGNICR,IELLGSYDPQK,VSDNWAIDSSAVSDWNVGRPPDPR,AKIELLGSYDPQK
661	gi|149270415|ref|XP_001477396.1| PREDICTED: similar to Rps15a protein	IPI00850815.1|ENSEMBL:ENSMUSP00000084742|REFSEQ:XP_001477396;XP_001477661	28484.6	9.72	2.37	1	1	1	ILGFFF
661	40S ribosomal protein S15a OS=Mus musculus GN=Rps15a PE=2 SV=2	IPI00230660.5|SWISS-PROT:P62245|TREMBL:Q5M9M4|ENSEMBL:ENSMUSP00000102198;ENSMUSP00000102200|REFSEQ:NP_733769|VEGA:OTTMUSP00000028458;OTTMUSP00000028461	14839.5	10.14	4.62	1	1	1	ILGFFF
661	gi|149261635|ref|XP_001478693.1| PREDICTED: similar to hCG1994130	IPI00849417.1|REFSEQ:XP_001475615;XP_001478693	14360.9	10.15	4.72	1	1	1	ILGFFF
661	gi|149250304|ref|XP_001472616.1| PREDICTED: similar to hCG1994130	IPI00849692.1|REFSEQ:XP_001472616	15299.8	9.2	4.44	1	1	1	ILGFFF
661	gi|149254145|ref|XP_001478545.1| PREDICTED: similar to hCG1994130	IPI00621613.1|ENSEMBL:ENSMUSP00000084014|REFSEQ:XP_001475900;XP_001478545	14846.5	10.15	4.62	1	1	1	ILGFFF
662	Ubiquitin carboxyl-terminal hydrolase isozyme L3 OS=Mus musculus GN=Uchl3 PE=1 SV=2	IPI00311369.1|SWISS-PROT:Q9JKB1|ENSEMBL:ENSMUSP00000002289|REFSEQ:NP_057932	26151.7	4.96	42.17	8	3	23	FNAIALSAA,WLPLEANPEVTNQFLK,FLEESVSMSPEER,SQGQDVTSSVYFMK,QTISNACGTIGLIHAIANNK,TSDETLLEDAIEVCKK,FLENYDAIR,TSDETLLEDAIEVCK
663	Macrophage migration inhibitory factor OS=Mus musculus GN=Mif PE=1 SV=2	IPI00230427.5|SWISS-PROT:P34884|TREMBL:Q545F0|ENSEMBL:ENSMUSP00000041149|REFSEQ:NP_034928	12504.3	6.8	45.22	8	3	44	LLCGLLSDR,NYSKLLCGLLSDRLHISPDR,LHISPDR,PMFIVNTNVPR,ASVPEGFLSELTQQLAQATGK
664	gi|109733871|gb|AAI16916.1| RIKEN cDNA 1700009N14 gene	IPI00127109.4|TREMBL:Q14AA6|ENSEMBL:ENSMUSP00000029955|REFSEQ:NP_001074564|VEGA:OTTMUSP00000006910	24357	7.75	41.2	14	1	75	FNVWDTAGQEK,LVLVGDGGTGK,SIVFHR,DGYYIQAQ,KNLQYYDISAK,NLQYYDISAK,LVGDGGTGK,HLTGEFEK,NVPNWHR,VCENIPIVLCGNK,SNYNFEKPFLWLSR
665	Platelet-activating factor acetylhydrolase IB subunit beta OS=Mus musculus GN=Pafah1b2 PE=1 SV=2	IPI00118821.2|SWISS-PROT:Q61206|TREMBL:Q8BTA2|ENSEMBL:ENSMUSP00000003215|REFSEQ:NP_032801	25581.3	5.57	20.96	3	3	12	IIVLGLLPR,ICKPLHELIMQLLEETPEEK,ELFSPLHALNFGIGGDTTR
666	Ubiquitin-like modifier-activating enzyme 1 OS=Mus musculus GN=Uba1 PE=1 SV=1	IPI00123313.1|SWISS-PROT:Q02053|TREMBL:B9EHN0|ENSEMBL:ENSMUSP00000001989;ENSMUSP00000086626|REFSEQ:NP_001129557;NP_033483|VEGA:OTTMUSP00000018598;OTTMUSP00000018662	117809	5.43	43.86	40	35	196	VAAGDLAPINAFIGGLAAQEVMK,SICDTSNFSDYIR,YDGQVAVFGSDFQEK,LAGTQPLEVLEAVQR,ALVLELCCNDESGEDVEVPYVR,QNSLDEDLIR,LKSDTAAAAVR,AVTLHDQGTTQWADLSSQFYLR,LAYVAAGDLAPINAFIGGLAAQEVMK,QLYVLGHEAMK,IHVSDQELQSANASVDDSRLEELK,KLAYVAAGDLAPINAFIGGLAAQEVMK,IYDDDFFQNLDGVANALDNIDAR,AAVASLLQSVQVPEFTPK,YFLVGAGAIGCELLK,DEFEGLFK,QPAENVNQYLTDSK,IHVSDQELQSANASVDDSR,YSRPAQLHIGFQALHQFCALHNQPPRPR,LDQPMTEIVSR,VVQGHQQLDSYKNGFLNLALPFFG…
667	gi|149251905|ref|XP_001479977.1| PREDICTED: similar to Glyceraldehyde-3-phosphate dehydrogenase (GAPDH) isoform 2	IPI00850243.1|REFSEQ:XP_001479977	30079.2	7.62	65.63	42	0	235	QASEGPLK,IVSNASCTTN,YDDIKK,YDNSLK,SSTFDAGAGIALNDNFVK,GILGYTEDQVVS,GAAQNIIPASTGAAK,PSADAPMFVMGVNHEK,IVSNASCTTNCLAPLAK,VIHDNFGIVEGLMTTVH,VIISAPSADAPMFVMGVNHEK,VIPELNGK,GLMTTVHAITATQK,VEGLMTTVHAITATQK,PITIFQER,EGLMTTVHAITATQK,SHSSTFDAGAGIALNDNFVK,LVINGKPITIFQERDPTNIK,INGKPITIFQERDPTNIK,GILGYTEDQVVSCDFNSNSH,INGKPITIFQER,VVDLMAYMASKE,LVINGKPITIFQERD,VVDLMAYMASK,GILGYTEDQVVSCDFNSNSHSSTFDAGAGIALNDNFVK,I…
668	gi|120538465|gb|AAI29807.1| Spectrin beta 1	IPI00131376.5|SWISS-PROT:P15508|TREMBL:B2RX08;Q149M1;Q3UGX2;Q3UGY4;Q5DTG9;Q8BWJ8|ENSEMBL:ENSMUSP00000021458|REFSEQ:NP_038703	268091	5.32	2.83	4	4	5	EADDLEQWITEK,TLMAQIDGVNLAANNLVESGHPR,ELHLLGVQVQQFQDVATR,LLTSPDVSYDEAR
669	gi|149251903|ref|XP_001479970.1| PREDICTED: similar to Glyceraldehyde-3-phosphate dehydrogenase (GAPDH) isoform 1	IPI00848807.1|REFSEQ:XP_001479970	34740.7	7.58	64.35	44	0	240	QASEGPLK,IVSNASCTTN,YDDIKK,YDNSLK,SSTFDAGAGIALNDNFVK,GILGYTEDQVVS,GAAQNIIPASTGAAK,PSADAPMFVMGVNHEK,IVSNASCTTNCLAPLAK,VEIVAINDPFIDLN,VIHDNFGIVEGLMTTVH,VIISAPSADAPMFVMGVNHEK,VIPELNGK,GLMTTVHAITATQK,VEGLMTTVHAITATQK,PITIFQER,EGLMTTVHAITATQK,SHSSTFDAGAGIALNDNFVK,LVINGKPITIFQERDPTNIK,INGKPITIFQERDPTNIK,GILGYTEDQVVSCDFNSNSH,INGKPITIFQER,VVDLMAYMASKE,LVINGKPITIFQERD,VVDLMAYMASK,MFQYDSTHGK,GILGYTEDQVVSCD…
670	gi|123123588|emb|CAM17512.1| catalase	IPI00869393.1|TREMBL:Q3TVZ1;Q3TXQ6;Q3UF58;Q3UZE7;Q8C6E3;Q91XI2|ENSEMBL:ENSMUSP00000028610|REFSEQ:NP_033934|VEGA:OTTMUSP00000015802	59795.3	7.72	2.66	1	1	1	EAETFPFNPFDLTK
670	Catalase OS=Mus musculus GN=Cat PE=1 SV=3	IPI00312058.5|SWISS-PROT:P24270|TREMBL:Q542K4	59765.3	7.72	2.66	1	1	1	EAETFPFNPFDLTK
671	gi|149251261|ref|XP_001477937.1| PREDICTED: similar to ubiquitin-conjugating enzyme UbcH7 isoform 1	IPI00849320.1|REFSEQ:XP_001477937;XP_001477949	17954.7	8.9	37.66	5	0	29	IEINFPAEYPFKPPK,GQVCLPVISAENWKPATK,NIQVDEANLLTWQGLIVPDNPPYDK
671	gi|149251548|ref|XP_001475020.1| PREDICTED: similar to ubiquitin-conjugating enzyme UbcH7	IPI00849842.1|REFSEQ:XP_001475020	17955.7	8.68	37.66	5	0	29	IEINFPAEYPFKPPK,GQVCLPVISAENWKPATK,NIQVDEANLLTWQGLIVPDNPPYDK
671	Ube2l3 14 kDa protein	IPI00858089.1|ENSEMBL:ENSMUSP00000111364|VEGA:OTTMUSP00000029960	13652.9	8.55	48.74	5	0	29	IEINFPAEYPFKPPK,GQVCLPVISAENWKPATK,NIQVDEANLLTWQGLIVPDNPPYDK
672	Txnrd1 Isoform 1 of Thioredoxin reductase 1, cytoplasmic	IPI00776252.1|SWISS-PROT:Q9JMH6-1|REFSEQ:NP_001035988	67036.9	7.41	14.52	4	4	12	VVGFHVLGPNAGEVTQGFAAALK,VLVLDFVTPTPLGTR,YLGIPGDKEYCISSDDLFSLPYCPGK,VTAQSTNSEETIEGEFNTVLLAVGR
672	Txnrd1 Isoform 2 of Thioredoxin reductase 1, cytoplasmic	IPI00469251.5|SWISS-PROT:Q9JMH6-2|TREMBL:Q91Y95;Q91Y98|REFSEQ:NP_001035978;NP_001035979;NP_056577	54497.3	5.95	17.84	4	4	12	VVGFHVLGPNAGEVTQGFAAALK,VLVLDFVTPTPLGTR,YLGIPGDKEYCISSDDLFSLPYCPGK,VTAQSTNSEETIEGEFNTVLLAVGR
673	Eukaryotic translation initiation factor 4B OS=Mus musculus GN=Eif4b PE=1 SV=1	IPI00221581.1|SWISS-PROT:Q8BGD9|TREMBL:B2RWE8;Q3TDD8;Q3THB0;Q3TLQ9;Q3TSY9;Q3UGC0;Q922K6|ENSEMBL:ENSMUSP00000077705|REFSEQ:NP_663600	68840	5.47	13.75	5	4	10	SPPYTAFLGNLPYDVTEDSIKDFFR,GFGYAEFEDLDSLLSALSLNEESLGNRR,TISLTDFLAEDGGTGGGSTYVPK,GFGYAEFEDLDSLLSALSLNEESLGNR,SILPTAPR
674	gi|82799602|ref|XP_913793.1| PREDICTED: similar to Glyceraldehyde-3-phosphate dehydrogenase	IPI00673290.1|REFSEQ:XP_913793	17798.2	7.71	9.09	2	0	25	GLMTTVHAITATQK,EGLMTTVHAITATQK
675	Thioredoxin-like protein 1 OS=Mus musculus GN=Txnl1 PE=1 SV=3	IPI00266281.4|SWISS-PROT:Q8CDN6|TREMBL:Q3U8R9;Q3UBF4|ENSEMBL:ENSMUSP00000025476|REFSEQ:NP_058072	32237.3	4.84	55.02	12	3	43	SMDFEEAER,RISYFTFIGTPVQATNMNDFK,VGVKPVGSDPDFQPELSGAGSR,AGCECLNESDEHGFDNCLR,ISYFTFIGTPVQATNMNDFK,IFINLPR,FQNVNSVTLFVQSNQGEEETTR,IAPAFSSMSNK,SEPTQALELTEDDIKEDGIVPLR,IDQYQGADAVGLEEK,GYMDLMPFINK
676	Arginyl-tRNA synthetase, cytoplasmic OS=Mus musculus GN=Rars PE=2 SV=2	IPI00315488.1|SWISS-PROT:Q9D0I9|TREMBL:Q3THP2;Q3TM73;Q3TVC5;Q3U8R2;Q3U930;Q3UAZ3;Q5SXA8|ENSEMBL:ENSMUSP00000018992|REFSEQ:NP_080212|VEGA:OTTMUSP00000005592	75673.5	7.48	7.88	4	4	8	IVFVPGCSVPLTIVK,DFVSEQLTSLLVNGVQLPVLGDKEK,VIVDFSSPNIAK,DFVSEQLTSLLVNGVQLPVLGDK
677	gi|74219360|dbj|BAE26809.1| unnamed protein product	IPI00788370.1|SWISS-PROT:Q9D0L4-2	38451.6	6.86	4.2	1	1	1	LACWVSALLGWLTR
677	Uncharacterized aarF domain-containing protein kinase 1 OS=Mus musculus GN=Adck1 PE=2 SV=1	IPI00132696.2|SWISS-PROT:Q9D0L4-1|ENSEMBL:ENSMUSP00000098724|REFSEQ:NP_082381	59735.9	8.24	2.67	1	1	1	LACWVSALLGWLTR
678	26S protease regulatory subunit 6A OS=Mus musculus GN=Psmc3 PE=2 SV=1	IPI00133206.1|SWISS-PROT:O88685|TREMBL:Q3THI5;Q3TKC2;Q3TKG4;Q3U8Y7;Q3UD94;Q99JN8|ENSEMBL:ENSMUSP00000071054|REFSEQ:NP_032974|VEGA:OTTMUSP00000015162	49492.8	5.13	23.53	8	0	21	QTYFLPVIGLVDAEK,AMEVDERPTEQYSDIGGLDK,LAGPQLVQMFIGDGAK,QIQELVEAIVLPMNHK,TMLELLNQLDGFQPNTQVK,APSIIFIDELDAIGTK,EKAPSIIFIDELDAIGTK
679	Transaldolase OS=Mus musculus GN=Taldo1 PE=1 SV=2	IPI00124692.1|SWISS-PROT:Q93092|ENSEMBL:ENSMUSP00000026576|REFSEQ:NP_035658|VEGA:OTTMUSP00000033905	37386.9	6.57	23.74	8	8	27	ALAGCDFLTISPK,LAPALSVK,WLHNEDQMAVEK,LSSTWEGIQAGK,TIVMGASFR,LGGPQEEQIKNAIDKLFVLFGAEILK
680	Protein farnesyltransferase/geranylgeranyltransferase type-1 subunit alpha OS=Mus musculus GN=Fnta PE=2 SV=1	IPI00118904.1|SWISS-PROT:Q61239|TREMBL:Q541Z2|ENSEMBL:ENSMUSP00000016138|REFSEQ:NP_032059	44013.3	4.83	4.77	1	1	6	DPSQELEFIADILSQDAK
680	gi|149258633|ref|XP_001477433.1| PREDICTED: similar to farnesyltransferase alpha subunit	IPI00757762.1|REFSEQ:XP_001477433	38123	5.39	5.66	1	1	6	DPSQELEFIADILSQDAK
681	gi|74223481|dbj|BAE21601.1| unnamed protein product	IPI00652167.1|TREMBL:Q3V0A3	39828.2	7.55	2.75	1	1	2	YCLSELDALK
682	Bifunctional purine biosynthesis protein PURH OS=Mus musculus GN=Atic PE=1 SV=2	IPI00330303.7|SWISS-PROT:Q9CWJ9|TREMBL:B0LAC5|ENSEMBL:ENSMUSP00000027384|REFSEQ:XP_001476934|VEGA:OTTMUSP00000045654	64217.4	6.3	70.27	42	1	235	VVVCNLYPFVK,LDFNLVR,MSSFGDFVALSDICDVPTAK,TLHPAVHAGILAR,HVSPAGAAVGVPLSEDEAR,DGQVIGIGAGQQSR,GISQMPLR,DVSELTGFPEMLGGR,GAVDIPAAASFK,TAQYDEAISDYFR,DLIVATVAVK,LDFNLVRVVVCNLYPFVK,NIPEDAADMAR,NGNYCVLQMDQSYKPDENEVR,SGVAYIVAPSGSTADK,RAEISNAIDQYVTGTIGEGEDLVK,AEISNAIDQYVTGTIGEGEDLVK,TVASPDVTVEAAVEQIDIGGVTLLR,EVSDGIVAPGYEEEALK,AFTHTAQYDEAISDYFR,VTVVCEPEDYAGVAAEMHGSDSK,SLFSNIVTK,SLASLGLSLVASGGTAK,APSQLALFSVSDK…
683	Hfm1 70 kDa protein	IPI00751668.2|ENSEMBL:ENSMUSP00000092123|VEGA:OTTMUSP00000035458	70189	8.08	1.28	1	1	1	NFEQLQTK
683	gi|149254113|ref|XP_992145.2| PREDICTED: HFM1 protein	IPI00880868.1|TREMBL:B7ZWH3;B7ZWI0|ENSEMBL:ENSMUSP00000108310;ENSMUSP00000112590|REFSEQ:XP_992145|VEGA:OTTMUSP00000035455	161379	8.05	0.56	1	1	1	NFEQLQTK
683	gi|149254285|ref|XP_001475555.1| PREDICTED: similar to HFM1 protein	IPI00923011.1|TREMBL:B7ZWH2|REFSEQ:XP_001475555	161441	8.05	0.56	1	1	1	NFEQLQTK
684	gi|12832341|dbj|BAB22065.1| unnamed protein product	IPI00126680.1|TREMBL:Q91VB0|ENSEMBL:ENSMUSP00000046324|REFSEQ:NP_034491	27634.2	7.02	4.51	1	1	2	MVLVLQQLEDK
684	Glutathione S-transferase theta-2 OS=Mus musculus GN=Gstt2 PE=2 SV=3	IPI00554870.2|SWISS-PROT:Q61133	27680.2	7.03	4.51	1	1	2	MVLVLQQLEDK
685	gi|26345996|dbj|BAC36649.1| unnamed protein product	IPI00222306.5|TREMBL:Q3TTF6;Q8BIX1|ENSEMBL:ENSMUSP00000034560|REFSEQ:NP_001029257	76122.6	5.05	9.08	4	1	8	TSACGLFSVCYPR,QLSQSLLPAIVELAEDAK,LNIISNLDCVNEVIGIR,IALSDLIPAFQSLLR
685	Serine/threonine-protein phosphatase 2A 65 kDa regulatory subunit A beta isoform OS=Mus musculus GN=Ppp2r1b PE=2 SV=1	IPI00655135.1|SWISS-PROT:Q7TNP2|ENSEMBL:ENSMUSP00000110080|REFSEQ:NP_082890	65949.3	4.97	10.48	4	1	8	TSACGLFSVCYPR,QLSQSLLPAIVELAEDAK,LNIISNLDCVNEVIGIR,IALSDLIPAFQSLLR
686	gi|123240054|emb|CAM26452.1| cathepsin A	IPI00755442.1|TREMBL:A2A5J6|ENSEMBL:ENSMUSP00000104944|VEGA:OTTMUSP00000017591	25121.2	4.73	7.05	1	1	1	QGIWGDWFVESQNDPK
687	14-3-3 protein epsilon OS=Mus musculus GN=Ywhae PE=1 SV=1	IPI00118384.1|SWISS-PROT:P62259|TREMBL:Q3V453;Q5SS40;Q8BPH1|ENSEMBL:ENSMUSP00000070993|REFSEQ:NP_033562|VEGA:OTTMUSP00000006521	29173.9	4.63	29.02	9	2	45	VFYYK,AAFDDAIAELDTLSEESYK,YDEMVESMK,LICCDILDVLDK,DSTLIMQLLR,YLAEFATGNDR,NLLSVAYK
688	HD domain-containing protein 2 OS=Mus musculus GN=Hddc2 PE=2 SV=1	IPI00137694.5|SWISS-PROT:Q3SXD3|ENSEMBL:ENSMUSP00000000304|REFSEQ:NP_081444|VEGA:OTTMUSP00000035290	22752.8	4.95	8.54	1	1	1	FSHPEIVQLVSELETER
689	gi|123270417|emb|CAM27533.1| eukaryotic translation initiation factor 2, subunit 3, structural gene X-linked	IPI00775852.1|TREMBL:A2AAW9|ENSEMBL:ENSMUSP00000109555|VEGA:OTTMUSP00000019613	37194.2	6.79	7.27	1	0	1	SFDVNKPGCEVDDLKGGVAGGSILK
690	Gclm 17 kDa protein	IPI00830535.1|VEGA:OTTMUSP00000023427	16997.5	5.44	18.95	3	0	12	LFIVGSNSSSSTR,EFPDVLECTMSHAVEK
691	- 23 kDa protein	IPI00874996.1|ENSEMBL:ENSMUSP00000100530	22948.1	6.59	23.67	10	1	68	GIIPGFMCQGGDFTR,TNGSQFFICTAK,AGPNTNGSQFFICTAK,IIPGFMCQGGDFTR,HTGPGILSMANAGPNTNGSQFFICTAK,PGFMCQGGDFTR,TEWLDGK
692	Transforming protein RhoA OS=Mus musculus GN=Rhoa PE=1 SV=1	IPI00315100.1|SWISS-PROT:Q9QUI0|TREMBL:Q3TN61;Q4VAE6|ENSEMBL:ENSMUSP00000007959|REFSEQ:NP_058082	21782.2	5.83	65.28	12	0	49	TCLLIVFSK,QVELALWDTAGQEDYDR,LRPLSYPDTDVILMCF,EVFEMATR,SIDSPDSLENIPEK,DQFPEVYVPTVFENYVADIEVDGK,IGAFGYMECSAK,LVIVGDGACGK,HFCPNVPIILVGNKK,HFCPNVPIILVGNK
693	Hspa4l Protein	IPI00856856.1|VEGA:OTTMUSP00000027743	13244.6	4.87	10	1	0	1	SIDLPIQSSLYR
694	TBC1 domain family member 24 OS=Mus musculus GN=Tbc1d24 PE=2 SV=2	IPI00761259.1|SWISS-PROT:Q3UUG6-1|TREMBL:Q8BRB6|ENSEMBL:ENSMUSP00000094989	63235.7	6.91	3.74	1	1	1	FALCQPLLLFSSLQHGYSLSR
694	gi|146141268|gb|AAH94417.1| Tbc1d24 protein	IPI00453827.4|SWISS-PROT:Q3UUG6-2|TREMBL:A5D6Q7|ENSEMBL:ENSMUSP00000036458|REFSEQ:NP_775278	62634	6.71	3.78	1	1	1	FALCQPLLLFSSLQHGYSLSR
695	gi|149263879|ref|XP_001473550.1| PREDICTED: similar to Ywhaq protein	IPI00754545.2|REFSEQ:XP_001473550	32250.2	4.82	26.13	8	3	20	VFYLK,DSTLIMQLLR,NLLSVAYK,EMQPTHPIR,SICTTVLELLDKYLIANATNPESK,TAFDEAIAELDTLNEDSYK
695	Ywhaq Isoform 2 of 14-3-3 protein theta	IPI00656269.1|SWISS-PROT:P68254-2|ENSEMBL:ENSMUSP00000106602|VEGA:OTTMUSP00000017543	27700.5	4.86	30.86	8	3	20	VFYLK,DSTLIMQLLR,NLLSVAYK,EMQPTHPIR,SICTTVLELLDKYLIANATNPESK,TAFDEAIAELDTLNEDSYK
695	Ywhaq 34 kDa protein	IPI00853924.1|VEGA:OTTMUSP00000017542	34348.8	6.19	24.75	8	3	20	VFYLK,DSTLIMQLLR,NLLSVAYK,EMQPTHPIR,SICTTVLELLDKYLIANATNPESK,TAFDEAIAELDTLNEDSYK
695	14-3-3 protein theta OS=Mus musculus GN=Ywhaq PE=1 SV=1	IPI00408378.4|SWISS-PROT:P68254-1|TREMBL:A3KML3|ENSEMBL:ENSMUSP00000100067;ENSMUSP00000106604|REFSEQ:NP_035869|VEGA:OTTMUSP00000017541	27778.3	4.69	30.61	8	3	20	VFYLK,DSTLIMQLLR,NLLSVAYK,EMQPTHPIR,SICTTVLELLDKYLIANATNPESK,TAFDEAIAELDTLNEDSYK
696	Rho GDP-dissociation inhibitor 1 OS=Mus musculus GN=Arhgdia PE=1 SV=3	IPI00322312.3|SWISS-PROT:Q99PT1|ENSEMBL:ENSMUSP00000063714;ENSMUSP00000101803|REFSEQ:NP_598557|VEGA:OTTMUSP00000004486;OTTMUSP00000004487	23407.4	5.12	62.25	23	23	108	YIQHTYR,SIQEIQELDKDDESLR,VAVSADPNVPNVIVTR,KSIQEIQELDKDDESLR,SIQEIQELDKDDESLRK,PNVPNVIVTR,EIVSGMK,STAPGPLELDLTGDLESFK,AEEYEFLTPMEEAPK,LTLVCSTAPGPLELDLTGDLESFKK,TDYMVGSYGPR,LTLVCSTAPGPLELDLTGDLESFK,FTDDDKTDHLSWEWNLTIK,QSFVLK,IDKTDYMVGSYGPR
697	Glutamate--cysteine ligase regulatory subunit OS=Mus musculus GN=Gclm PE=2 SV=1	IPI00114329.1|SWISS-PROT:O09172|TREMBL:Q3T9P2;Q4FJZ6|ENSEMBL:ENSMUSP00000029769|REFSEQ:NP_032155|VEGA:OTTMUSP00000023426	30534.8	5.35	28.83	10	7	43	LFIVGSNSSSSTR,QFDIQLLTHNDPK,ASTLHLQTGNLLNWGR,EFPDVLECTMSHAVEK,YSVIVK,TLNEWSSQISPDLVR
698	Ser/Thr-rich protein T10 in DGCR region OS=Mus musculus GN=T10 PE=2 SV=1	IPI00108937.1|SWISS-PROT:P54797|TREMBL:Q8BTN3|ENSEMBL:ENSMUSP00000013683;ENSMUSP00000111291|REFSEQ:NP_613049|VEGA:OTTMUSP00000031866	30946.9	4.98	30.43	3	2	3	VSTEGHLYNGFNIIAADLSTSK,DVLVTQLLDVLNNEEAQLPDPAIEDQGQEYVQPILNK,GEPEPIVLTPGTYGLSNALLETPWK
699	gi|148693062|gb|EDL25009.1| mCG50318	IPI00122073.1|ENSEMBL:ENSMUSP00000076720|REFSEQ:NP_001104800;XP_001473702	12427.1	6.88	6.09	2	0	3	LHISPDR
700	Vinculin OS=Mus musculus GN=Vcl PE=1 SV=4	IPI00405227.3|SWISS-PROT:Q64727|ENSEMBL:ENSMUSP00000022369|REFSEQ:NP_033528	116717	5.77	9.66	7	7	18	MTGLVDEAIDTK,VLQLTSWDEDAWASK,VDQLTAQLADLAAR,TNISDEESEQATEMLVHNAQNLMQSVK,AIPDLTAPVAAVQAAVSNLVR,AQQVSQGLDVLTAK
701	- 12 kDa protein	IPI00761442.2|ENSEMBL:ENSMUSP00000042530	11697.5	5.8	9.52	1	0	3	LLEELEEGQK
702	Rad23a Protein	IPI00885369.1|VEGA:OTTMUSP00000038709	16237.1	4.24	44.9	4	0	36	DQPQFQNMR,QVIQQNPALLPALLQQLGQENPQLLQQISR,HQEQFIQMLNEPPGELADISDVEGEVG
703	Transitional endoplasmic reticulum ATPase OS=Mus musculus GN=Vcp PE=1 SV=4	IPI00622235.5|SWISS-PROT:Q01853|TREMBL:Q8BNF8|ENSEMBL:ENSMUSP00000030164|REFSEQ:NP_033529|VEGA:OTTMUSP00000007079	89321.8	5.14	50.12	33	2	121	LGDVISIQPCPDVK,NAPAIIFIDELDAIAPK,GVLFYGPPGCGK,NVFIIGATNRPDIIDPAILRPGR,LEILQIHTK,ELQELVQYPVEHPDK,LDQLIYIPLPDEK,MDELQLFR,RIVSQLLTLMDGLKQR,LIVDEAINEDNSVVSLSQPK,IVSQLLTLMDGLKQRAHVIVMAATNRPNSIDPALR,EMVELPLR,WALSQSNPSALR,LADDVDLEQVANETHGHVGADLAALCSEAALQAIR,VINQILTEMDGMSTK,IHVLPIDDTVEGITGNLFEVYLKPYFLEAYRPIR,EVDIGIPDATGR,VLFFDELDSIAK,KYEMFAQTLQQSR,EDEEESLNEVGYDDIGGCR,VVETDPSPYCIVAPDTVIHCEGEPIKR,KNVFIIGAT…
704	Thioredoxin OS=Mus musculus GN=Txn PE=1 SV=3	IPI00226993.5|SWISS-PROT:P10639|TREMBL:A2AV97|ENSEMBL:ENSMUSP00000030051|REFSEQ:NP_035790|VEGA:OTTMUSP00000007887	11675.4	4.8	65.71	12	11	79	LEASITEYA,LVVVDFSATWCGPCK,MIKPFFHSLCDK,VGEFSGANK,CMPTFQFYK,EAFQEALAAAGDK,PTFQFYK,EKLEASITEYA
705	gi|122890235|emb|CAM14969.1| erythrocyte protein band 4.1	IPI00649005.1|TREMBL:A2A841|ENSEMBL:ENSMUSP00000101595;ENSMUSP00000101602|VEGA:OTTMUSP00000010393	97239.7	5.35	7.02	4	0	5	LSMYGVDLHK,VSLLDDTVYECVVEK,IRPGEQEHYESTIGFK,IVITGDADIDHDQVLVQAIK
705	gi|122890234|emb|CAM14968.1| erythrocyte protein band 4.1	IPI00462873.3|SWISS-PROT:P48193-2|TREMBL:A2A840|ENSEMBL:ENSMUSP00000060375;ENSMUSP00000081274|REFSEQ:NP_001122078|VEGA:OTTMUSP00000010392	89664.1	5.31	7.59	4	0	5	LSMYGVDLHK,VSLLDDTVYECVVEK,IRPGEQEHYESTIGFK,IVITGDADIDHDQVLVQAIK
705	Epb4.1 erythrocyte protein band 4.1 isoform 3	IPI00649753.2|TREMBL:A2A838|ENSEMBL:ENSMUSP00000101600|REFSEQ:NP_001122079|VEGA:OTTMUSP00000010861	92261.1	5.37	7.39	4	0	5	LSMYGVDLHK,VSLLDDTVYECVVEK,IRPGEQEHYESTIGFK,IVITGDADIDHDQVLVQAIK
705	gi|122890233|emb|CAM14967.1| erythrocyte protein band 4.1	IPI00649865.1|TREMBL:A2A839|ENSEMBL:ENSMUSP00000095470;ENSMUSP00000101590|VEGA:OTTMUSP00000010276	72424	6.19	9.55	4	0	5	LSMYGVDLHK,VSLLDDTVYECVVEK,IRPGEQEHYESTIGFK,IVITGDADIDHDQVLVQAIK
705	Protein 4.1 OS=Mus musculus GN=Epb41 PE=1 SV=2	IPI00395157.2|SWISS-PROT:P48193-1|TREMBL:B6ZHC8|ENSEMBL:ENSMUSP00000030739;ENSMUSP00000101592;ENSMUSP00000101601|REFSEQ:NP_906273|VEGA:OTTMUSP00000010859	95911.2	5.44	7.11	4	0	5	LSMYGVDLHK,VSLLDDTVYECVVEK,IRPGEQEHYESTIGFK,IVITGDADIDHDQVLVQAIK
706	gi|123213538|emb|CAM20906.1| calcium/calmodulin-dependent serine protein kinase (MAGUK family)	IPI00119517.3|SWISS-PROT:O70589-5|ENSEMBL:ENSMUSP00000111098|VEGA:OTTMUSP00000018374	104455	5.98	0.54	1	0	2	DEALR
706	E3 SUMO-protein ligase NSE2 OS=Mus musculus GN=Nsmce2 PE=2 SV=1	IPI00133614.5|SWISS-PROT:Q91VT1-1|ENSEMBL:ENSMUSP00000078641|REFSEQ:NP_081022	28231.2	8.12	2.02	1	0	2	DEALR
706	gi|123213539|emb|CAM20907.1| calcium/calmodulin-dependent serine protein kinase (MAGUK family)	IPI00776307.2|SWISS-PROT:O70589-4|TREMBL:Q91VJ0|ENSEMBL:ENSMUSP00000033321|VEGA:OTTMUSP00000018375	103145	5.95	0.55	1	0	2	DEALR
706	Peripheral plasma membrane protein CASK OS=Mus musculus GN=Cask PE=1 SV=2	IPI00844763.1|SWISS-PROT:O70589-1|TREMBL:B7ZP42|ENSEMBL:ENSMUSP00000112322	105109	5.99	0.54	1	0	2	DEALR
706	BC059842 similar to hCG2036582	IPI00850484.1|REFSEQ:XP_001481325	359169	5.92	0.15	1	0	2	DEALR
706	gi|49904718|gb|AAH76569.1| Golgi-specific brefeldin A-resistance factor 1	IPI00463493.1|TREMBL:A0JLN9;Q3UPP2;Q6A099;Q6DFZ1;Q6PB54;Q8BYH5;Q8R0M4|ENSEMBL:ENSMUSP00000026254|REFSEQ:NP_849261	206782	5.52	0.27	1	0	2	DEALR
706	gi|197304784|ref|NP_001127856.1| IQ motif and Sec7 domain 1 isoform b	IPI00761443.2|SWISS-PROT:Q8R0S2-2|ENSEMBL:ENSMUSP00000042960|REFSEQ:NP_001127856|VEGA:OTTMUSP00000038228	122655	8.7	0.45	1	0	2	DEALR
706	gi|74181215|dbj|BAE27861.1| unnamed protein product	IPI00606415.4|TREMBL:Q3UHJ6|ENSEMBL:ENSMUSP00000086421	83953	5.46	0.65	1	0	2	DEALR
706	Potassium voltage-gated channel subfamily S member 1 OS=Mus musculus GN=Kcns1 PE=2 SV=1	IPI00127752.1|SWISS-PROT:O35173	54903.6	6.65	1.01	1	0	2	DEALR
706	gi|74224848|dbj|BAE37932.1| unnamed protein product	IPI00919094.1|TREMBL:Q3TP05|VEGA:OTTMUSP00000044940	80140.5	8.56	0.7	1	0	2	DEALR
706	IQ motif and SEC7 domain-containing protein 3 OS=Mus musculus GN=Iqsec3 PE=1 SV=1	IPI00330167.4|SWISS-PROT:Q3TES0|ENSEMBL:ENSMUSP00000038653|REFSEQ:NP_001028526|VEGA:OTTMUSP00000027477	129119	5.82	0.42	1	0	2	DEALR
706	Cask Isoform 2 of Peripheral plasma membrane protein CASK	IPI00227910.2|SWISS-PROT:O70589-2|TREMBL:B1AUI1|ENSEMBL:ENSMUSP00000111091|VEGA:OTTMUSP00000019895	74907	6.02	0.75	1	0	2	DEALR
706	Katanin p60 ATPase-containing subunit A-like 1 OS=Mus musculus GN=Katnal1 PE=2 SV=1	IPI00114980.7|SWISS-PROT:Q8K0T4|ENSEMBL:ENSMUSP00000043210;ENSMUSP00000106136|REFSEQ:NP_705800|VEGA:OTTMUSP00000023450;OTTMUSP00000023452	55165	6.67	1.02	1	0	2	DEALR
706	IQ motif and SEC7 domain-containing protein 1 OS=Mus musculus GN=Iqsec1 PE=1 SV=2	IPI00762507.2|SWISS-PROT:Q8R0S2-1|ENSEMBL:ENSMUSP00000098712|REFSEQ:NP_001127855|VEGA:OTTMUSP00000038227	108015	6.71	0.52	1	0	2	DEALR
706	gi|123258907|emb|CAM15198.1| novel protein	IPI00420588.3|TREMBL:A2A9C3|ENSEMBL:ENSMUSP00000074862|REFSEQ:XP_001477707|VEGA:OTTMUSP00000009149	377627	5.79	0.15	1	0	2	DEALR
706	Katanin p60 ATPase-containing subunit A1 OS=Mus musculus GN=Katna1 PE=1 SV=1	IPI00125451.1|SWISS-PROT:Q9WV86|ENSEMBL:ENSMUSP00000019929|REFSEQ:NP_035965	55949.1	7.11	1.02	1	0	2	DEALR
706	Katnal1 45 kDa protein	IPI00830971.1|ENSEMBL:ENSMUSP00000106135|VEGA:OTTMUSP00000023451	45124.5	8.78	1.25	1	0	2	DEALR
706	Myotubularin-related protein 9 OS=Mus musculus GN=Mtmr9 PE=2 SV=2	IPI00131058.2|SWISS-PROT:Q9Z2D0|TREMBL:A6H6P1;Q3U896|ENSEMBL:ENSMUSP00000059894|REFSEQ:NP_808262	62908	6.18	0.92	1	0	2	DEALR
706	gi|90855452|dbj|BAC97962.2| mKIAA0467 protein	IPI00662762.4|TREMBL:Q6PB77;Q6ZQA5|ENSEMBL:ENSMUSP00000043262	167404	6.46	0.33	1	0	2	DEALR
706	gi|220941899|emb|CAX15829.1| angiomotin like 2	IPI00919249.1|TREMBL:B8JK82|VEGA:OTTMUSP00000045159	21157.3	7.15	2.59	1	0	2	DEALR
706	gi|26338594|dbj|BAC32968.1| unnamed protein product	IPI00226680.2|TREMBL:B2RQD5;B7ZN37;O88388;Q6XE41;Q8BXH3|ENSEMBL:ENSMUSP00000022501|REFSEQ:NP_766398|VEGA:OTTMUSP00000021192	92227.1	6.41	0.61	1	0	2	DEALR
706	gi|220941903|emb|CAX15833.1| angiomotin like 2	IPI00919159.1|TREMBL:B8JK86|VEGA:OTTMUSP00000045160	24022.6	8.56	2.27	1	0	2	DEALR
706	Neural retina-specific leucine zipper protein OS=Mus musculus GN=Nrl PE=2 SV=1	IPI00109989.1|SWISS-PROT:P54846|TREMBL:Q543Y0;Q8C8Y1|ENSEMBL:ENSMUSP00000054457;ENSMUSP00000107035|REFSEQ:NP_001129546;NP_032762	26083.4	6.86	2.11	1	0	2	DEALR
706	Centromere-associated protein E OS=Mus musculus GN=Cenpe PE=1 SV=1	IPI00399663.1|SWISS-PROT:Q6RT24|ENSEMBL:ENSMUSP00000057938|REFSEQ:NP_776123	286525	5.25	0.2	1	0	2	DEALR
706	gi|133504495|ref|NP_033936.2| calcium/calmodulin-dependent serine protein kinase	IPI00776341.2|SWISS-PROT:O70589-3|TREMBL:B9EJ23|ENSEMBL:ENSMUSP00000111100|REFSEQ:NP_033936|VEGA:OTTMUSP00000018376	102100	5.93	0.56	1	0	2	DEALR
706	gi|220941904|emb|CAX15834.1| angiomotin like 2	IPI00918866.1|TREMBL:B8JK87|VEGA:OTTMUSP00000044939	88935.2	6.99	0.62	1	0	2	DEALR
706	Cask 81 kDa protein	IPI00890202.1|ENSEMBL:ENSMUSP00000111092	81177.5	6.19	0.7	1	0	2	DEALR
706	Phosphatidylinositol-4,5-bisphosphate 3-kinase catalytic subunit beta isoform OS=Mus musculus GN=Pik3cb PE=2 SV=1	IPI00136110.3|SWISS-PROT:Q8BTI9|TREMBL:A0JNZ1;Q3TNJ8;Q3U4Q1;Q8CFF1;Q9CTK7|ENSEMBL:ENSMUSP00000035037|REFSEQ:NP_083370|VEGA:OTTMUSP00000023176	121754	6.8	0.47	1	0	2	DEALR
706	TIR domain-containing adapter molecule 2 OS=Mus musculus GN=Ticam2 PE=2 SV=1	IPI00222444.3|SWISS-PROT:Q8BJQ4|ENSEMBL:ENSMUSP00000066239|REFSEQ:NP_775570|VEGA:OTTMUSP00000045314	26362.3	4.72	2.16	1	0	2	DEALR
706	BTB/POZ domain-containing protein 17 OS=Mus musculus GN=Btbd17 PE=2 SV=1	IPI00119130.1|SWISS-PROT:Q9DB72|ENSEMBL:ENSMUSP00000000206|REFSEQ:NP_082331|VEGA:OTTMUSP00000003543	52602.2	9.48	1.05	1	0	2	DEALR
706	Angiomotin-like protein 2 OS=Mus musculus GN=Amotl2 PE=2 SV=1	IPI00263333.1|SWISS-PROT:Q8K371-1|TREMBL:B8JK80|ENSEMBL:ENSMUSP00000035121|REFSEQ:NP_062738|VEGA:OTTMUSP00000044938	85278	6.73	0.65	1	0	2	DEALR
706	Leucine-rich repeat, immunoglobulin-like domain and transmembrane domain-containing protein 2 OS=Mus musculus GN=Lrit2 PE=2 SV=1	IPI00277844.1|SWISS-PROT:Q6PFC5|ENSEMBL:ENSMUSP00000056642|REFSEQ:NP_775594	61360	6.09	0.91	1	0	2	DEALR
706	gi|112821679|ref|NP_032461.2| K+ voltage-gated channel, subfamily S, 1	IPI00828715.1|TREMBL:A2A5M1;Q3TY49|ENSEMBL:ENSMUSP00000038901|REFSEQ:NP_032461|VEGA:OTTMUSP00000001130	54917.6	6.65	1.01	1	0	2	DEALR
706	gi|26340536|dbj|BAC33930.1| unnamed protein product	IPI00226769.1|TREMBL:Q8C7P0|ENSEMBL:ENSMUSP00000058410	22026	11.57	2.42	1	0	2	DEALR
706	Neuromedin-U receptor 1 OS=Mus musculus GN=Nmur1 PE=2 SV=1	IPI00115156.1|SWISS-PROT:O55040|TREMBL:Q0VB23|ENSEMBL:ENSMUSP00000027440|REFSEQ:NP_034471|VEGA:OTTMUSP00000025915	45609.6	9.06	1.23	1	0	2	DEALR
707	Adk 20 kDa protein	IPI00875531.2|ENSEMBL:ENSMUSP00000108080	20134	6.3	52.78	10	0	30	AADAHVDAHYYEQNEQPTGTCAACITGGNR,SLVANLAAANCYK,VAQWLIQEPHK,AATFFGCIGIDK,ELFDELVK,NWVLVEK,YSLKPNDQILAEDK
708	26S protease regulatory subunit S10B OS=Mus musculus GN=Psmc6 PE=1 SV=1	IPI00125971.1|SWISS-PROT:P62334|TREMBL:Q14AQ1;Q8QZS9|ENSEMBL:ENSMUSP00000022380|REFSEQ:NP_080235	44173	7.09	25.45	6	6	17	EVIELPLTNPELFQR,EVDPLVYNMSHEDPGNVSYSEIGGLSEQIR,ALQSVGQIVGEVLK,AVASQLDCNFLK,TLMELLNQMDGFDTLHR,HGEIDYEAIVK
709	gi|123244134|emb|CAM19428.1| enolase 1, alpha non-neuron	IPI00889980.1|TREMBL:B1ARR7|VEGA:OTTMUSP00000011142;OTTMUSP00000042674	12935.9	7.86	59.66	8	0	48	KVNVVEQEK,GVSQAVEHINK,AAVPSGASTGIYEALELR,LMIEMDGTENK,TIAPALVSK,VNVVEQEK,GNPTVEVDLYTAK
710	Omega-amidase NIT2 OS=Mus musculus GN=Nit2 PE=1 SV=1	IPI00119945.1|SWISS-PROT:Q9JHW2|ENSEMBL:ENSMUSP00000023432|REFSEQ:NP_075664	30501.8	6.44	64.49	11	11	37	STVVDPWGQVLTK,AGTEETILYSDIDLK,GCQLLVYPGAFNLTTGPAHWELLQR,LALIQLQVSSIK,ESSIYLIGGSIPEEDAGK,ASYVAWGHSTVVDPWGQVLTK,AVDNQVYVATASPAR,TLSPGDSFSTFDTPYCK,QGANIVSLPECFNSPYGTTYFPDYAEK,FAELAQIYAQR,LYNTCSVFGPDGSLLVK
711	Protein FADD OS=Mus musculus GN=Fadd PE=1 SV=1	IPI00117888.1|SWISS-PROT:Q61160|TREMBL:Q8CD57|ENSEMBL:ENSMUSP00000033394|REFSEQ:NP_034305|VEGA:OTTMUSP00000045061	22960.2	5.77	8.29	2	2	3	LNLVADLVEEAQESVSK
712	gi|94400086|ref|XP_984563.1| PREDICTED: similar to Ribosomal protein S27a	IPI00667859.4|REFSEQ:XP_915304;XP_984563	14778.4	9.43	11.36	2	0	19	MQIFVK,EGLPPDQQR
713	gi|110347487|ref|NP_031412.2| aconitase 1	IPI00875325.1|TREMBL:Q3TQ15|ENSEMBL:ENSMUSP00000100038|REFSEQ:NP_031412|VEGA:OTTMUSP00000006919	98125.6	7.23	3.04	1	1	1	SNLVGMGVIPLEYLPGETADSLGLTGR
713	gi|18098515|emb|CAD20353.1| cytoplasmic aconitase	IPI00622780.1|SWISS-PROT:P28271|TREMBL:Q8VDC3|ENSEMBL:ENSMUSP00000030112	99102.7	6.97	3	1	1	1	SNLVGMGVIPLEYLPGETADSLGLTGR
714	gi|121583922|ref|NP_112419.2| insulin-degrading enzyme	IPI00828796.1|TREMBL:Q8CGB9|ENSEMBL:ENSMUSP00000025747|REFSEQ:NP_112419|VEGA:OTTMUSP00000038463	117695	6.08	2.94	2	1	3	NEFIPTNFEILSLEK,FAQFFLCPLFDASCK
715	Glod4 Isoform 3 of Glyoxalase domain-containing protein 4	IPI00112630.2|SWISS-PROT:Q9CPV4-3|TREMBL:Q7TMP4|ENSEMBL:ENSMUSP00000021205	30770.7	4.75	49.82	12	0	45	ESHSILTPLVSLDTPGK,LELQGIQGAVDHAAAFGR,ALLGYADNQCK,LGNDFMGITLASSQAVSNAR,VTLAVSDLQK,LLDDAMEADKSDEWFATR,ELPDLEDLMK,SDEWFATR,KLEWPLSK,SLNYWSNLLGMK,VAEGIFETEAPGGYK
716	gi|26328841|dbj|BAC28159.1| unnamed protein product	IPI00403232.1|TREMBL:Q8BJ40|ENSEMBL:ENSMUSP00000079819	21769	8.96	11	3	0	17	GAAQNIIPASTGAAK,VIPELNGK
717	gi|12849596|dbj|BAB28409.1| unnamed protein product	IPI00474820.1|TREMBL:Q9CZE9	21157.5	8.28	34.41	6	4	23	NGMLNVSPIGR,GTFIEFR,LQEQLGNDVVEK,ITEEMDGFLQK,YDYVFPENGLVAYK,IEFYELDKK
717	Phosphomannomutase 2 OS=Mus musculus GN=Pmm2 PE=2 SV=1	IPI00131228.1|SWISS-PROT:Q9Z2M7|TREMBL:Q545N8;Q9D1M5;Q9DCE3|ENSEMBL:ENSMUSP00000023396|REFSEQ:NP_058577|VEGA:OTTMUSP00000030534	27656.6	6.01	26.45	6	4	23	NGMLNVSPIGR,GTFIEFR,LQEQLGNDVVEK,ITEEMDGFLQK,YDYVFPENGLVAYK,IEFYELDKK
718	26S proteasome non-ATPase regulatory subunit 8 OS=Mus musculus GN=Psmd8 PE=2 SV=1	IPI00403509.5|SWISS-PROT:Q9CX56	30025.8	6.03	3.11	1	1	2	ILFFSTPK
718	gi|148692134|gb|EDL24081.1| proteasome (prosome, macropain) 26S subunit, non-ATPase, 8, isoform CRA_b	IPI00856490.1|TREMBL:Q3TG45;Q3TI95;Q3TVY0;Q3TW90;Q3U617;Q8BKP5;Q99JB5;Q9CPS5|ENSEMBL:ENSMUSP00000051657|REFSEQ:NP_080821	39930.2	9.61	2.27	1	1	2	ILFFSTPK
719	Ferredoxin-fold anticodon-binding domain-containing protein 1 homolog OS=Mus musculus GN=Fdxacb1 PE=2 SV=2	IPI00387583.6|SWISS-PROT:Q3UY23-1|ENSEMBL:ENSMUSP00000037082|REFSEQ:NP_941077	70119.8	7.53	1.29	1	1	1	LTYQTCDK
719	gi|109731397|gb|AAI16266.1| Fdxacb1 protein	IPI00889285.1|SWISS-PROT:Q3UY23-3	35488.1	7.21	2.56	1	1	1	LTYQTCDK
719	gi|109732818|gb|AAI16265.1| Fdxacb1 protein	IPI00875004.1|SWISS-PROT:Q3UY23-2|ENSEMBL:ENSMUSP00000110096	47333.9	7.21	1.9	1	1	1	LTYQTCDK
720	gi|8918326|dbj|BAA97575.1| pUb-R3	IPI00230569.1|SWISS-PROT:O35226-3|ENSEMBL:ENSMUSP00000113554|VEGA:OTTMUSP00000041833	39589.5	4.96	10.6	2	0	4	LTAFVNTLNGK,SNPENNVGLITLANDCEVLTTLTPDTGR
720	gi|8918328|dbj|BAA97576.1| pUb-R4	IPI00230570.1|SWISS-PROT:O35226-4	37964.2	5.22	11.17	2	0	4	LTAFVNTLNGK,SNPENNVGLITLANDCEVLTTLTPDTGR
720	gi|148706823|gb|EDL38770.1| proteasome (prosome, macropain) 26S subunit, non-ATPase, 4, isoform CRA_c	IPI00345779.2|SWISS-PROT:O35226-5	27912.7	5.6	15	2	0	4	LTAFVNTLNGK,SNPENNVGLITLANDCEVLTTLTPDTGR
721	26S protease regulatory subunit 6B OS=Mus musculus GN=Psmc4 PE=1 SV=1	IPI00108895.1|SWISS-PROT:P54775	47281.3	5.18	22.97	6	0	15	PQTGLSFLGPEPEDLEDLYSR,MNLSEEVDLEDYVARPDK,ENAPAIIFIDEIDAIATK,ILLELLNQMDGFDQNVNVK,LQQELEFLEVQEEYIKDEQK
722	gi|149251463|ref|XP_001481063.1| PREDICTED: similar to Glyceraldehyde-3-phosphate dehydrogenase (GAPDH) isoform 1	IPI00848801.1|ENSEMBL:ENSMUSP00000102051|REFSEQ:XP_001481063;XP_001481064;XP_001481068	35838.1	8.63	66.97	48	0	257	VGVNGFGR,QASEGPLK,IVSNASCTTN,RVIISAPSADAPMFVMGVNHEK,YDDIKK,SSTFDAGAGIALNDNFVK,GILGYTEDQVVS,GAAQNIIPASTGAAK,PSADAPMFVMGVNHEK,IVSNASCTTNCLAPLAK,LTGMAFR,VEIVAINDPFIDLN,VIHDNFGIVEGLMTTVH,VIISAPSADAPMFVMGVNHEK,VIPELNGK,GLMTTVHAITATQK,VEGLMTTVHAITATQK,PITIFQER,EGLMTTVHAITATQK,SHSSTFDAGAGIALNDNFVK,LVINGKPITIFQERDPTNIK,INGKPITIFQERDPTNIK,GILGYTEDQVVSCDFNSNSH,INGKPITIFQER,VVDLMAYMASKE,LVINGKPITIFQERD,VVDL…
723	- 12 kDa protein	IPI00890241.1|ENSEMBL:ENSMUSP00000111703	11752.5	8.39	29.91	3	2	3	ELGVGLALR,LMESHGFEEYMK,TTVFSCNLGEK
723	Fatty acid-binding protein, epidermal OS=Mus musculus GN=Fabp5 PE=1 SV=3	IPI00114162.3|SWISS-PROT:Q05816|TREMBL:Q497I3|ENSEMBL:ENSMUSP00000029046|REFSEQ:NP_034764|VEGA:OTTMUSP00000038483	15137.4	6.14	23.7	3	2	3	ELGVGLALR,LMESHGFEEYMK,TTVFSCNLGEK
723	gi|74151396|dbj|BAE38816.1| unnamed protein product	IPI00876563.1|TREMBL:Q3TLH6	14415.4	5.73	24.62	3	2	3	ELGVGLALR,LMESHGFEEYMK,TTVFSCNLGEK
724	Ubiquitin/ISG15-conjugating enzyme E2 L6 OS=Mus musculus GN=Ube2l6 PE=2 SV=3	IPI00315554.4|TREMBL:Q3U8R0;Q4FJY2|ENSEMBL:ENSMUSP00000028473|REFSEQ:NP_064333	17840.8	7.8	47.71	8	1	29	KAEEFTLK,EYPFKPPTLR,ELPPYLR,IYHPNVR,QLSSDDANVLVWH,LELADLLTQNPEMFR,AEEFTLK,MLLLPDQLPYGLK
724	gi|123233594|emb|CAM23314.1| ubiquitin-conjugating enzyme E2L 6	IPI00874750.1|SWISS-PROT:Q9QZU9|TREMBL:A2ATS0|ENSEMBL:ENSMUSP00000099702|VEGA:OTTMUSP00000014694	17709.6	7.8	48.03	8	1	29	KAEEFTLK,EYPFKPPTLR,ELPPYLR,IYHPNVR,QLSSDDANVLVWH,LELADLLTQNPEMFR,AEEFTLK,MLLLPDQLPYGLK
725	gi|123247332|emb|CAM24038.1| galactokinase 1	IPI00265025.5|SWISS-PROT:Q9R0N0|TREMBL:Q80UL3;Q9CWW5;Q9CXZ9;Q9JIA6|ENSEMBL:ENSMUSP00000021114|REFSEQ:NP_058601|VEGA:OTTMUSP00000003891	42295.2	5.17	15.82	3	3	5	AEHSFAGVPCGIMDQLIALLGQK,DDYEVSCPELDQLVEAALSVPGVYGSR,TDGLVSLLTTSK
726	gi|187952931|gb|AAI38564.1| Ligand dependent nuclear receptor corepressor-like	IPI00224332.2|SWISS-PROT:Q3U285-3|TREMBL:B2RRS7|ENSEMBL:ENSMUSP00000042677|REFSEQ:NP_835278|VEGA:OTTMUSP00000034894	34829	4.98	7.94	1	1	1	SIQMNQADNCLQDEQEGPLDLTVTR
726	gi|42490797|gb|AAH66151.1| Lcorl protein	IPI00875165.1|SWISS-PROT:Q3U285-4	24690.8	5.14	11.42	1	1	1	SIQMNQADNCLQDEQEGPLDLTVTR
726	Ligand-dependent nuclear receptor corepressor-like protein OS=Mus musculus GN=Lcorl PE=2 SV=1	IPI00283518.2|SWISS-PROT:Q3U285-1|ENSEMBL:ENSMUSP00000016026|VEGA:OTTMUSP00000034895	66695.2	8.04	4.17	1	1	1	SIQMNQADNCLQDEQEGPLDLTVTR
726	gi|23821394|dbj|BAC20954.1| transcription factor MLR1	IPI00761359.1|SWISS-PROT:Q3U285-2|ENSEMBL:ENSMUSP00000084408;ENSMUSP00000109614|REFSEQ:NP_742165|VEGA:OTTMUSP00000034898	57316.6	8.13	4.84	1	1	1	SIQMNQADNCLQDEQEGPLDLTVTR
726	Lcorl Putative uncharacterized protein	IPI00882385.1|TREMBL:Q8C9B1|ENSEMBL:ENSMUSP00000112416|VEGA:OTTMUSP00000034897	25450.4	4.67	10.78	1	1	1	SIQMNQADNCLQDEQEGPLDLTVTR
727	Arylamine N-acetyltransferase 2 OS=Mus musculus GN=Nat2 PE=1 SV=1	IPI00116459.1|SWISS-PROT:P50295|TREMBL:Q78ZC4;Q921E5|ENSEMBL:ENSMUSP00000091181|REFSEQ:NP_035004	33701.4	5.63	44.83	9	7	28	TIEDFESMNTYLQTSPASVFTSK,DQPQVPAIFR,SYQMWEPLELTSGK,SLTEEEIEDVLR,LTEENGTWYLDQIR,TIFGVSLER,SFCSLQTPEGVHCLVGSTLTYR,EQYVPNQEFINSDLLEK,DNVDLVEFK
728	Arylamine N-acetyltransferase 1 OS=Mus musculus GN=Nat1 PE=1 SV=1	IPI00116457.1|SWISS-PROT:P50294|TREMBL:Q546L3;Q9ER94|ENSEMBL:ENSMUSP00000026677|REFSEQ:NP_032699	33713.4	5.1	9.66	2	0	9	SYQMWEPLELTSGK,LTEENGTWYLDQIR
729	Glutathione S-transferase omega-1 OS=Mus musculus GN=Gsto1 PE=2 SV=2	IPI00114285.1|SWISS-PROT:O09131|ENSEMBL:ENSMUSP00000026050|REFSEQ:NP_034492|VEGA:OTTMUSP00000035646	27497.6	6.91	45.42	8	6	20	HEVININLK,LEALELK,EYLNLYLQDSPEACDYGL,NKPEWFFEK,GSAPPGPVPEGQIR,NPLGLVPVLENSQGHLVTESVITCEYLDEAYPEKK,VPPLIASFVR,FCPFAQR
730	Adenylyl cyclase-associated protein 1 OS=Mus musculus GN=Cap1 PE=1 SV=3	IPI00137331.6|SWISS-PROT:P40124|TREMBL:Q3U0U5	51574.9	7.16	7.81	2	1	2	SALFAQINQGESITHALK,LSDLLAPISEQIQEVITFR
730	gi|122890178|emb|CAM13994.1| CAP, adenylate cyclase-associated protein 1 (yeast)	IPI00869430.1|TREMBL:Q3TC53;Q3UNQ0;Q3UVJ2;Q8BPT7|ENSEMBL:ENSMUSP00000068260;ENSMUSP00000101862;ENSMUSP00000101864|REFSEQ:NP_031624|VEGA:OTTMUSP00000009255;OTTMUSP00000009256;OTTMUSP00000009257	51564.8	7.16	7.81	2	1	2	SALFAQINQGESITHALK,LSDLLAPISEQIQEVITFR
731	Pyridoxine-5'-phosphate oxidase OS=Mus musculus GN=Pnpo PE=1 SV=1	IPI00129096.1|SWISS-PROT:Q91XF0|ENSEMBL:ENSMUSP00000018803|REFSEQ:NP_598782|VEGA:OTTMUSP00000001651	30114.3	8.45	40.61	10	7	43	GLATGDSPLGPMTHHGEEDWVYER,ELDSNPFASLVFYWEPLNR,EAFEETHLTSLDPMK,GKELDSNPFASLVFYWEPLNR,FFTNYESR,SSQIGAVVSR,QFASWFDEAVQCPDIGEANAMCVATCTR
732	gi|149260720|ref|XP_899570.3| PREDICTED: similar to Glyceraldehyde-3-phosphate dehydrogenase	IPI00668276.3|REFSEQ:XP_899570;XP_915137	54277.7	8.59	21.13	20	0	148	QASEGPLK,IVSNASCTTN,YDDIKK,YDNSLK,GAAQNIIPASTGAAK,IVSNASCTTNCLAPLAK,GLMTTVHAITATQK,PITIFQER,EGLMTTVHAITATQK,INGKPITIFQER,LVINGKPITIFQERD,LISWYDNEYGY,LISWYDNEYGYSNR,LVINGKPITIFQER,VIHDNFGIMEGLMTTVHAITATQK
733	gi|118505325|gb|ABL01512.1| beta-actin	IPI00885570.1|TREMBL:A1E281	13539.4	5.93	42.15	7	0	21	IWHHTFYNELR,AVFPSIVGRPR,AVFPSIVGR,DSYVGDEAQSK,VAPEEHPVLLTEAPLNPK
734	Gart 32 kDa protein	IPI00918851.1|VEGA:OTTMUSP00000045718	32116.7	5.36	16.01	2	0	6	IELVVVGPEAPLAAGIVGDLTSAGVR,AFTNPEDACSFITSANFPALVVK
735	Proteasome subunit alpha type-7 OS=Mus musculus GN=Psma7 PE=1 SV=1	IPI00131406.1|SWISS-PROT:Q9Z2U0|TREMBL:Q3THL2;Q3TN31;Q3UIT9;Q542H2|ENSEMBL:ENSMUSP00000029082|REFSEQ:NP_036099|VEGA:OTTMUSP00000017387	27854.8	8.59	66.53	21	13	78	AITVFSPDGHLFQVEYAQEAVK,AITVFSPDGHLFQVEYAQEAVKK,LYQTDPSGTYHAWK,ALLEVVQSGGK,SPDGHLFQVEYAQEAVK,LTVEDPVTVEYITR,YIASLK,ICALDDNVCMAFAGLTADAR,DIVVLGVEK,RPFGISALIVGFDFDGTPR,NYTDDAIETDDLTIK,YVAEIEK,GSTAVGVR,GKDIVVLGVEK,NIELAVMR,ILNPEEIEK
736	gi|149250582|ref|XP_913143.2| PREDICTED: similar to Peptidylprolyl isomerase D (cyclophilin D)	IPI00459797.3|REFSEQ:XP_913143	38926.7	8.45	2.51	1	0	2	HVVFGQVIK
737	gi|4760588|dbj|BAA77354.1| beta-2-globin	IPI00885376.1|TREMBL:Q9QUN8	15703	8.57	64.38	15	0	73	LLVVYPWTQR,VHLTDAEK,YFDSFGDLSSASAIMGNPK,DFTPAAQAAFQKVVAGVATALAHKYH,SAVSCLWAK,YFDSFGDLSSASAIMGN,LHVDPENFR,GTFASLSELHCDK
737	gi|21595521|gb|AAH32264.1| Hbb-b2 protein	IPI00621417.1|TREMBL:Q5D0E8	15834.2	8.56	63.95	15	0	73	LLVVYPWTQR,VHLTDAEK,YFDSFGDLSSASAIMGNPK,DFTPAAQAAFQKVVAGVATALAHKYH,SAVSCLWAK,YFDSFGDLSSASAIMGN,LHVDPENFR,GTFASLSELHCDK
738	Serine/threonine-protein phosphatase 2A 65 kDa regulatory subunit A alpha isoform OS=Mus musculus GN=Ppp2r1a PE=1 SV=3	IPI00310091.8|SWISS-PROT:Q76MZ3|TREMBL:Q7TMX2;Q8C2E1|ENSEMBL:ENSMUSP00000007708|REFSEQ:NP_058587|VEGA:OTTMUSP00000017454	65322.6	5	20.2	8	5	13	AISHEHSPSDLEAHFVPLVK,HMLPTVLR,TSACGLFSVCYPR,QLSQSLLPAIVELAEDAK,IGPILDNSTLQSEVKPILEK,LNIISNLDCVNEVIGIR,LAGGDWFTSR,YFAQEALTVLSLA
739	gi|15489394|gb|AAH13790.1| Rab15 protein	IPI00622236.4|TREMBL:Q91YW0	19399	5.92	13.1	2	0	2	LLLIGDSGVGK,IQIWDTAGQER
739	gi|165377074|ref|NP_598811.3| RAB15, member RAS oncogene family	IPI00884469.1|TREMBL:Q3TYB1;Q3TYH2|ENSEMBL:ENSMUSP00000021459|REFSEQ:NP_598811|VEGA:OTTMUSP00000034453	24332.5	5.51	10.38	2	0	2	LLLIGDSGVGK,IQIWDTAGQER
739	Ras-related protein Rab-15 OS=Mus musculus GN=Rab15 PE=1 SV=1	IPI00170032.1|SWISS-PROT:Q8K386|TREMBL:Q0PD40	24318.5	5.5	10.38	2	0	2	LLLIGDSGVGK,IQIWDTAGQER
740	Cyclin-dependent kinase 4 inhibitor C OS=Mus musculus GN=Cdkn2c PE=2 SV=1	IPI00120297.1|SWISS-PROT:Q60772|TREMBL:B1ASP9;Q3U054;Q9D153|ENSEMBL:ENSMUSP00000070313;ENSMUSP00000095534|REFSEQ:NP_031697|VEGA:OTTMUSP00000008831;OTTMUSP00000008832	18066.4	5.63	14.29	1	1	2	GDLEQLTSLLQNNVNVNAQNGFGR
741	Eukaryotic translation initiation factor 4E OS=Mus musculus GN=Eif4e PE=1 SV=1	IPI00119057.1|SWISS-PROT:P63073|TREMBL:Q3TK95;Q8C470|ENSEMBL:ENSMUSP00000029803|REFSEQ:NP_031943	25053.2	5.79	5.07	1	1	2	IAIWTTECENR
741	gi|94370433|ref|XP_930840.2| PREDICTED: similar to eIF-4E	IPI00666471.2|REFSEQ:XP_930840	24982.1	5.99	5.07	1	1	2	IAIWTTECENR
742	Ppp2r4 16 kDa protein	IPI00831489.1|VEGA:OTTMUSP00000023520	16137.5	5.38	45.89	6	0	17	VDDQVAIVFK,IDYGTGHEAAFAAFLCCLCK,QPPPDSSEETPPTTQNFIIPK,IDYGTGHEAAFAAFLCCLCKIGVLR,KEIHTVPDMGK
743	gi|149251964|ref|XP_001473793.1| PREDICTED: similar to Glyceraldehyde-3-phosphate dehydrogenase (GAPDH) isoform 1	IPI00850377.1|ENSEMBL:ENSMUSP00000101845|REFSEQ:XP_001473793	35712.9	8.14	70.27	48	0	282	QASEGPLK,IVSNASCTTN,YDDIKK,YDNSLK,SSTFDAGAGIALNDNFVK,GILGYTEDQVVS,GAAQNIIPASTGAAK,PSADAPMFVMGVNHEK,VSVVDLTCR,IVSNASCTTNCLAPLAK,LTGMAFR,VEIVAINDPFIDLN,VIHDNFGIVEGLMTTVH,VIISAPSADAPMFVMGVNHEK,VIPELNGK,GLMTTVHAITATQK,VEGLMTTVHAITATQK,PITIFQER,EGLMTTVHAITATQK,SHSSTFDAGAGIALNDNFVK,LVINGKPITIFQERDPTNIK,INGKPITIFQERDPTNIK,GILGYTEDQVVSCDFNSNSH,INGKPITIFQER,VVDLMAYMASKE,VPTPNVSVVDLTCR,LVINGKPITIFQERD,VVDL…
744	gi|122890236|emb|CAM14970.1| erythrocyte protein band 4.1	IPI00648008.1|TREMBL:A2A842|ENSEMBL:ENSMUSP00000101594;ENSMUSP00000101599|VEGA:OTTMUSP00000010390	85652.6	5.28	5.98	3	0	4	LSMYGVDLHK,IRPGEQEHYESTIGFK,IVITGDADIDHDQVLVQAIK
745	gi|74188197|dbj|BAE25774.1| unnamed protein product	IPI00654054.1|TREMBL:Q3UNH3	33484.9	4.81	46.18	9	0	38	SMDFEEAER,VGVKPVGSDPDFQPELSGAGSR,AGCECLNESDEHGFDNCLR,IFINLPR,FQNVNSVTLFVQSNQGEEETTR,IAPAFSSMSNK,SEPTQALELTEDDIKEDGIVPLR,IDQYQGADAVGLEEK,GYMDLMPFINK
746	gi|149251966|ref|XP_001473821.1| PREDICTED: similar to Glyceraldehyde-3-phosphate dehydrogenase (GAPDH) isoform 2	IPI00848411.1|REFSEQ:XP_001473821	31051.4	8.2	72.41	46	0	277	QASEGPLK,IVSNASCTTN,YDDIKK,YDNSLK,SSTFDAGAGIALNDNFVK,GILGYTEDQVVS,GAAQNIIPASTGAAK,PSADAPMFVMGVNHEK,VSVVDLTCR,IVSNASCTTNCLAPLAK,LTGMAFR,VIHDNFGIVEGLMTTVH,VIISAPSADAPMFVMGVNHEK,VIPELNGK,GLMTTVHAITATQK,VEGLMTTVHAITATQK,PITIFQER,EGLMTTVHAITATQK,SHSSTFDAGAGIALNDNFVK,LVINGKPITIFQERDPTNIK,INGKPITIFQERDPTNIK,GILGYTEDQVVSCDFNSNSH,INGKPITIFQER,VVDLMAYMASKE,VPTPNVSVVDLTCR,LVINGKPITIFQERD,VVDLMAYMASK,GILGYTE…
747	Calmodulin OS=Mus musculus GN=Calm1 PE=1 SV=2	IPI00761696.2|SWISS-PROT:P62204|ENSEMBL:ENSMUSP00000019514;ENSMUSP00000048857;ENSMUSP00000105709|REFSEQ:NP_031615;NP_031616;NP_033920|VEGA:OTTMUSP00000018448;OTTMUSP00000025722;OTTMUSP00000025724	16837.6	4.09	44.3	12	7	54	DGNGYISAAELR,EADIDGDGQVNYEEFVQMMTAK,DGDGTITTK,VFDKDGNGYISAAELR,SLFDKDGDGTITTK,MKDTDSEEEIR,EAFSLFDKDGDGTITTK,EAFSLFDK
747	gi|74219094|dbj|BAE26689.1| unnamed protein product	IPI00467841.6|TREMBL:Q3UKW2|ENSEMBL:ENSMUSP00000001204|VEGA:OTTMUSP00000018449	21559.8	4.21	33.5	12	7	54	DGNGYISAAELR,EADIDGDGQVNYEEFVQMMTAK,DGDGTITTK,VFDKDGNGYISAAELR,SLFDKDGDGTITTK,MKDTDSEEEIR,EAFSLFDKDGDGTITTK,EAFSLFDK
748	Apex2 Isoform 2 of DNA-(apurinic or apyrimidinic site) lyase 2	IPI00225176.2|SWISS-PROT:Q68G58-2	58043.5	8.31	2.87	1	1	1	EQQVLQPSHQIQAQR
748	gi|123223479|emb|CAM21421.1| apurinic/apyrimidinic endonuclease 2	IPI00830490.1|TREMBL:A2AFM3|ENSEMBL:ENSMUSP00000026303;ENSMUSP00000108340|REFSEQ:NP_084219|VEGA:OTTMUSP00000020681	57415.8	8.49	2.91	1	1	1	EQQVLQPSHQIQAQR
748	gi|123223480|emb|CAM21422.1| apurinic/apyrimidinic endonuclease 2	IPI00828973.2|SWISS-PROT:Q68G58-1|TREMBL:A2AFM4|ENSEMBL:ENSMUSP00000108341|VEGA:OTTMUSP00000020684	58119.6	8.33	2.87	1	1	1	EQQVLQPSHQIQAQR
749	Cmpk2 46 kDa protein	IPI00124576.2|ENSEMBL:ENSMUSP00000082657	45526.2	6.4	6.11	2	0	3	AVLDLVDQCPK,FQVIAIEGLDATGK
750	Cyb5r3 Putative uncharacterized protein	IPI00110885.2|TREMBL:Q9CY59|ENSEMBL:ENSMUSP00000055473|VEGA:OTTMUSP00000039933	34929.4	9.21	52.72	20	0	94	STPAITLENPDIK,AVLKDPNDHTVCYLLFANQSEK,IDGNLVIRPYTPVSSDDDKGFVDLVVK,LWYTVDK,LIDKEVISPDTR,PYTPVSSDDDKGFVDLVVK,FRFALPSPQHILGLPIGQHIYLSTR,IGDTIEFR,DILLRPELEELR,FALPSPQHILGLPIGQHIYLSTR,GFVDLVVK,MSQYLENMK,SVGMIAGGTGITPMLQVIR,DPNDHTVCYLLFANQSEK,GPNGLLVYQGK
751	gi|122890244|emb|CAM13791.1| N-acetylneuraminic acid synthase (sialic acid synthase)	IPI00114925.1|TREMBL:Q3TFB5;Q99J77;Q9JJH0|ENSEMBL:ENSMUSP00000030018|REFSEQ:NP_444409|VEGA:OTTMUSP00000007313	40024.1	6.61	40.67	11	11	37	VLVTIEEDDTVMEESVESHSK,VKIPAGTTLTLDMLTVK,HPCFIIAEIGQNHQGDIDVAK,QVYQIVKPLNPNFCFLQCTSAYPLQPEDANLR,GSDHSASLEPGELAELVR,IPAGTTLTLDMLTVK,PLELELCPGR,VGSGDTNNFPYLEK,GYPPEDIFNLAGK
752	Eno2 Enolase	IPI00122684.2|TREMBL:Q922A0|ENSEMBL:ENSMUSP00000072634;ENSMUSP00000108095|VEGA:OTTMUSP00000025147	34804.4	4.83	18.73	6	0	45	AAVPSGASTGIYEALELR,YDLDFK,GNPTVEVDLYTAK,SGETEDTFIADLVVGLCTGQIK
753	gi|149270469|ref|XP_001478462.1| PREDICTED: similar to Glyceraldehyde-3-phosphate dehydrogenase (GAPDH)	IPI00848775.1|REFSEQ:XP_001478462	43801.4	8.55	37.1	25	0	145	IVSNASCTTN,RVIISAPSADAPMFVMGVNHEK,YDDIKK,YDNSLK,SSTFDAGAGIALNDNFVK,PSADAPMFVMGVNHEK,IVSNASCTTNCLAPLAK,LTGMAFR,VEIVAINDPFIDLN,VIISAPSADAPMFVMGVNHEK,VIPELNGK,GLMTTVHAITATQK,PITIFQER,SHSSTFDAGAGIALNDNFVK,INGKPITIFQER,VVDLMAYMASKE,LVINGKPITIFQERD,VVDLMAYMASK,MFQYDSTHGK,LVINGKPITIFQER
753	gi|149270673|ref|XP_999161.2| PREDICTED: similar to Glyceraldehyde-3-phosphate dehydrogenase (GAPDH)	IPI00462605.5|REFSEQ:XP_999161	39712.3	7.62	40.7	25	0	145	IVSNASCTTN,RVIISAPSADAPMFVMGVNHEK,YDDIKK,YDNSLK,SSTFDAGAGIALNDNFVK,PSADAPMFVMGVNHEK,IVSNASCTTNCLAPLAK,LTGMAFR,VEIVAINDPFIDLN,VIISAPSADAPMFVMGVNHEK,VIPELNGK,GLMTTVHAITATQK,PITIFQER,SHSSTFDAGAGIALNDNFVK,INGKPITIFQER,VVDLMAYMASKE,LVINGKPITIFQERD,VVDLMAYMASK,MFQYDSTHGK,LVINGKPITIFQER
754	Putative acidic leucine-rich nuclear phosphoprotein 32 family member C OS=Mus musculus GN=Anp32c PE=5 SV=3	IPI00468092.2|SWISS-PROT:Q64G17	14066.4	4.99	8.94	1	0	4	ISGDLEVLAEK
755	Rho-related GTP-binding protein RhoQ OS=Mus musculus GN=Rhoq PE=1 SV=2	IPI00380307.3|SWISS-PROT:Q8R527|ENSEMBL:ENSMUSP00000024956|REFSEQ:NP_663466|VEGA:OTTMUSP00000029030	22645.4	5.94	4.88	1	0	3	YVECSALTQK
756	60S ribosomal protein L31 OS=Mus musculus GN=Rpl31 PE=2 SV=1	IPI00123007.1|SWISS-PROT:P62900|TREMBL:Q58DZ1;Q5M9K9;Q9CY93|ENSEMBL:ENSMUSP00000083722;ENSMUSP00000086021|REFSEQ:NP_444487;XP_001478338;XP_001479218;XP_996461;XP_996947	14462.9	10.54	11.2	1	1	1	LYTLVTYVPVTTFK
756	gi|82898755|ref|XP_922988.1| PREDICTED: hypothetical protein isoform 1	IPI00677102.1|REFSEQ:XP_922988	14334.7	10.52	11.29	1	1	1	LYTLVTYVPVTTFK
757	Poly(ADP-ribose) glycohydrolase ARH3 OS=Mus musculus GN=Adprhl2 PE=1 SV=1	IPI00322267.5|SWISS-PROT:Q8CG72-1|TREMBL:A3KFY3|ENSEMBL:ENSMUSP00000099677|REFSEQ:NP_598644|VEGA:OTTMUSP00000009757	39414.2	4.86	3.24	1	1	1	VGELLDQDVVSR
757	gi|28175362|gb|AAH45203.1| Adprhl2 protein	IPI00828376.1|SWISS-PROT:Q8CG72-2	31043	4.94	4.23	1	1	1	VGELLDQDVVSR
758	gi|149260701|ref|XP_895386.2| PREDICTED: similar to Proteasome (prosome, macropain) 26S subunit, non-ATPase, 2 isoform 1	IPI00675436.2|REFSEQ:XP_895386;XP_911613	93784.7	5.17	7.82	4	0	8	NECDPALALLSDYVLHNSNTMR,MLVTFDEELRPLPVSVR,YLYSSEDYIK,LVGSQEELASWGHEYVR
759	Quinone oxidoreductase OS=Mus musculus GN=Cryz PE=2 SV=1	IPI00134704.1|SWISS-PROT:P47199|TREMBL:Q3UYY0|ENSEMBL:ENSMUSP00000029850|REFSEQ:NP_034098|VEGA:OTTMUSP00000026037	35268.6	8.18	6.65	1	1	2	KPALPYTPGSDVAGIIESVGDK
759	Cryz 16 kDa protein	IPI00857341.1|VEGA:OTTMUSP00000026040	16311.7	8.81	14.47	1	1	2	KPALPYTPGSDVAGIIESVGDK
759	Cryz 11 kDa protein	IPI00857469.1|VEGA:OTTMUSP00000026039	10595.3	9.26	22.45	1	1	2	KPALPYTPGSDVAGIIESVGDK
759	gi|28175436|gb|AAH43076.1| Crystallin, zeta	IPI00857132.1|TREMBL:Q80XR3|VEGA:OTTMUSP00000026041	35367.7	8.47	6.65	1	1	2	KPALPYTPGSDVAGIIESVGDK
759	Cryz 15 kDa protein	IPI00857537.1|VEGA:OTTMUSP00000026038	14701.9	7.69	16.06	1	1	2	KPALPYTPGSDVAGIIESVGDK
760	Inpp5b Inositol polyphosphate-5-phosphatase B	IPI00120070.4|TREMBL:O54996;Q8CF65;Q8K337;Q9DBW2|ENSEMBL:ENSMUSP00000071671;ENSMUSP00000092375|REFSEQ:NP_032411|VEGA:OTTMUSP00000009518	113252	5.42	1.6	1	1	1	TVSDLTLMSVQTADDR
761	gi|94408011|ref|XP_990665.1| PREDICTED: similar to valosin isoform 1	IPI00676914.1|REFSEQ:XP_990665	88851.3	5.14	49.81	31	0	107	LGDVISIQPCPDVK,NAPAIIFIDELDAIAPK,GVLFYGPPGCGK,NVFIIGATNRPDIIDPAILRPGR,LEILQIHTK,ELQELVQYPVEHPDK,LDQLIYIPLPDEK,MDELQLFR,RIVSQLLTLMDGLKQR,LIVDEAINEDNSVVSLSQPK,IVSQLLTLMDGLKQRAHVIVMAATNRPNSIDPALR,EMVELPLR,WALSQSNPSALR,LADDVDLEQVANETHGHVGADLAALCSEAALQAIR,VINQILTEMDGMSTK,IHVLPIDDTVEGITGNLFEVYLKPYFLEAYRPIR,EVDIGIPDATGR,VLFFDELDSIAK,KYEMFAQTLQQSR,EDEEESLNEVGYDDIGGCR,VVETDPSPYCIVAPDTVIHCEGEPIKR,KNVFIIGAT…
762	Dhrs11 5 kDa protein	IPI00856414.1|VEGA:OTTMUSP00000031660	5199.12	11.33	62	5	0	25	LALVTGASGGIGAAVAR,ALVQQGLK,LALVTGASGGIGAAVARALVQQGLKVVGCAR
763	Copine-3 OS=Mus musculus GN=Cpne3 PE=1 SV=2	IPI00266752.2|SWISS-PROT:Q8BT60|TREMBL:A2AGJ0;Q3UJS6|ENSEMBL:ENSMUSP00000029885|REFSEQ:NP_082045|VEGA:OTTMUSP00000004950	59585	5.52	1.69	1	0	3	FGIYDIDNK
763	gi|122889610|emb|CAM13612.1| copine III	IPI00649444.1|TREMBL:A2AGJ1|ENSEMBL:ENSMUSP00000103889|VEGA:OTTMUSP00000005015	19628.7	5.77	5.17	1	0	3	FGIYDIDNK
764	gi|56206645|emb|CAI24412.1| malate dehydrogenase 1, NAD (soluble)	IPI00649695.1|TREMBL:B1ATQ3|VEGA:OTTMUSP00000005427	16753.7	6.28	35.9	4	0	23	DLDVAVLVGSMPR,VIVVGNPANTNCLTASK,VLVTGAAGQIAYSLLYSIGNGSVFGK
765	Nucleoside diphosphate kinase A OS=Mus musculus GN=Nme1 PE=1 SV=1	IPI00131459.1|SWISS-PROT:P15532|TREMBL:Q5NC81|ENSEMBL:ENSMUSP00000021220|REFSEQ:NP_032730;XP_001476969|VEGA:OTTMUSP00000001440	17207.8	6.84	46.05	7	0	18	GLVGEIIK,TFIAIKPDGVQR,GDFCIQVGR,VMLGETNPADSKPGTIR,SCAQNWIYE,EISLWFQPEELVEYK
766	gi|124375750|gb|AAI32510.1| Leucine carboxyl methyltransferase 1	IPI00283876.6|TREMBL:A2RTH5;Q78K29;Q9D963|ENSEMBL:ENSMUSP00000033025|REFSEQ:NP_079580	38192	5.44	3.61	1	1	1	YFEVDFPMIVTR
767	Prefoldin subunit 3 OS=Mus musculus GN=Vbp1 PE=2 SV=2	IPI00121851.2|SWISS-PROT:P61759|TREMBL:A3KGB1;A3KMJ8|ENSEMBL:ENSMUSP00000033540|REFSEQ:NP_035822|VEGA:OTTMUSP00000022836	22435.6	6.01	21.43	3	1	9	LHLGIPEAVFVEDVDSFMK,FLLADNLYCK,NLDSLEEDLDFLR
768	Alpha-aminoadipic semialdehyde dehydrogenase OS=Mus musculus GN=Aldh7a1 PE=1 SV=4	IPI00230084.5|TREMBL:Q3TFC7;Q3TVH7;Q3UKT6|ENSEMBL:ENSMUSP00000112334|REFSEQ:NP_613066	58861.5	7.16	3.15	1	1	1	VGNPWDPNILYGPLHTK
768	gi|12836597|dbj|BAB23726.1| unnamed protein product	IPI00890092.1|SWISS-PROT:Q9DBF1|ENSEMBL:ENSMUSP00000065089|REFSEQ:NP_001120810	55644.7	5.99	3.33	1	1	1	VGNPWDPNILYGPLHTK
769	NEDD8 OS=Mus musculus GN=Nedd8 PE=1 SV=2	IPI00127021.1|SWISS-PROT:P29595|TREMBL:Q3TY05;Q3UI46|ENSEMBL:ENSMUSP00000010520|REFSEQ:NP_032709	8972.42	6.58	37.04	5	5	16	ILGGSVLHLVLALRGG,EIEIDIEPTDK,ILGGSVLHLVLALR,EIEIDIEPTDKVER
770	gi|123232736|emb|CAM23817.1| NSFL1 (p97) cofactor (p47)	IPI00387232.1|SWISS-PROT:Q9CZ44-3|TREMBL:Q3UVN5|ENSEMBL:ENSMUSP00000086542|REFSEQ:NP_938085|VEGA:OTTMUSP00000016841	40953.2	5.09	38.17	10	0	27	LGAAPEEESAYVAGER,EFVAVTGTEEDR,SYQDPSNAQFLESIR,SPNELVDDLFK,TGFSLDNGDLR,LAHGGQVNLDMEDHRDEDFVKPK,ASSSILINEAEPTTNIQIR,LGSTAPQVLNTSSPAQQAENEAK,EANLLNAVIVQR
770	NSFL1 cofactor p47 OS=Mus musculus GN=Nsfl1c PE=1 SV=1	IPI00399449.1|SWISS-PROT:Q9CZ44-1|TREMBL:A2AT03;Q3KQQ1|ENSEMBL:ENSMUSP00000028949|VEGA:OTTMUSP00000016842	40710	5.04	38.38	10	0	27	LGAAPEEESAYVAGER,EFVAVTGTEEDR,SYQDPSNAQFLESIR,SPNELVDDLFK,TGFSLDNGDLR,LAHGGQVNLDMEDHRDEDFVKPK,ASSSILINEAEPTTNIQIR,LGSTAPQVLNTSSPAQQAENEAK,EANLLNAVIVQR
771	Ras-related protein Rab-1A OS=Mus musculus GN=Rab1A PE=1 SV=3	IPI00114560.5|SWISS-PROT:P62821|TREMBL:Q0PD67;Q3UB66;Q5SW88;Q6ZPF0|ENSEMBL:ENSMUSP00000020358;ENSMUSP00000074301|REFSEQ:NP_033022|VEGA:OTTMUSP00000005406	22677.8	5.93	21.46	3	2	9	LLLIGDSGVGK,NATNVEQSFMTMAAEIK,EFADSLGIPFLETSAK
771	gi|56205122|emb|CAI24451.1| RAB1, member RAS oncogene family	IPI00466424.4|TREMBL:Q5SW86|ENSEMBL:ENSMUSP00000105228;ENSMUSP00000105230|VEGA:OTTMUSP00000005407	13597.6	5.44	34.92	3	2	9	LLLIGDSGVGK,NATNVEQSFMTMAAEIK,EFADSLGIPFLETSAK
771	gi|56205121|emb|CAI24450.1| RAB1, member RAS oncogene family	IPI00467910.4|TREMBL:Q5SW87|ENSEMBL:ENSMUSP00000078745;ENSMUSP00000105231|VEGA:OTTMUSP00000005408	15025.2	8.31	31.88	3	2	9	LLLIGDSGVGK,NATNVEQSFMTMAAEIK,EFADSLGIPFLETSAK
772	- 36 kDa protein	IPI00874682.1|ENSEMBL:ENSMUSP00000100606	35776	8.44	66.37	47	0	277	VGVNGFGR,QASEGPLK,IVSNASCTTN,YDDIKK,YDNSLK,SSTFDAGAGIALNDNFVK,GILGYTEDQVVS,GAAQNIIPASTGAAK,VSVVDLTCR,IVSNASCTTNCLAPLAK,LTGMAFR,VEIVAINDPFIDLN,VIHDNFGIVEGLMTTVH,VIPELNGK,GLMTTVHAITATQK,VEGLMTTVHAITATQK,PITIFQER,EGLMTTVHAITATQK,SHSSTFDAGAGIALNDNFVK,LVINGKPITIFQERDPTNIK,INGKPITIFQERDPTNIK,GILGYTEDQVVSCDFNSNSH,INGKPITIFQER,VVDLMAYMASKE,VPTPNVSVVDLTCR,LVINGKPITIFQERD,VVDLMAYMASK,MFQYDSTHGK,GILGYTEDQVV…
773	S-phase kinase-associated protein 1 OS=Mus musculus GN=Skp1 PE=1 SV=3	IPI00331163.9|SWISS-PROT:Q9WTX5|TREMBL:Q3TL58;Q5SUR3|ENSEMBL:ENSMUSP00000038744;ENSMUSP00000104700|REFSEQ:NP_035673|VEGA:OTTMUSP00000005802;OTTMUSP00000005803	18672	4.4	7.36	1	1	1	NDFTEEEEAQVR
774	gi|133922596|ref|NP_031592.2| baculoviral IAP repeat-containing 6	IPI00134095.3|TREMBL:O88738;Q3UYZ6;Q69ZM5;Q8BNX0;Q8BR72;Q8BRV7;Q8C737;Q8CBU9|ENSEMBL:ENSMUSP00000024879|REFSEQ:NP_031592	529420	5.68	0.29	1	1	1	GSLPTSGNISGFVR
775	Histidyl-tRNA synthetase, cytoplasmic OS=Mus musculus GN=Hars PE=2 SV=1	IPI00116991.1|SWISS-PROT:Q61035	57416.3	5.68	11.59	3	3	4	ASAEQIEEEVTK,LLNQLQYCEEAGIPLVAIIGEQELK,IGDYVQQHGGVSLVEQLLQDPK
775	gi|251823891|ref|NP_032240.3| histidyl-tRNA synthetase	IPI00331327.3|TREMBL:Q3TKU3;Q3U890;Q3UDH1;Q8C2D1;Q8VDX8;Q9D094|ENSEMBL:ENSMUSP00000001416|REFSEQ:NP_032240	57432.3	5.79	11.59	3	3	4	ASAEQIEEEVTK,LLNQLQYCEEAGIPLVAIIGEQELK,IGDYVQQHGGVSLVEQLLQDPK
776	gi|157277952|ref|NP_001098087.1| radixin isoform b	IPI00271835.2|TREMBL:Q05CE6;Q7TSG6;Q8C2N4|ENSEMBL:ENSMUSP00000055303|REFSEQ:NP_001098087	46367.4	8.59	21.85	7	0	29	FVIKPIDK,ILALCMGNHELYMR,FFPEDVSEELIQEITQR,APDFVFYAPR,EAILNDEIYCPPETAVLLASYAVQAK,IGFPWSEIR,KAPDFVFYAPR
777	gi|63101351|gb|AAH94900.1| Hspa8 protein	IPI00886297.1|TREMBL:Q3UBR0;Q3UXU1;Q504P4;Q9QZ38|ENSEMBL:ENSMUSP00000113722|VEGA:OTTMUSP00000039134	68778.8	5.37	59.01	48	0	288	NTTIPTK,NQTAEKEEFEHQQK,CNEIISWLDK,NSLESYAF,VCNPIITK,LYQSAGGMPGGMPGGFPGGGAPPSGGASSGPTIEEVD,FDDAVVQSDMK,RFDDAVVQSDMK,ARFEELNADLFR,VQVEYK,QTQTFTTYSDNQPGVLIQVYEGER,TTPSYVAFTDTER,HWPFMVVNDAGRPK,IPKIQKLLQDFFNGK,NSLESYAFNMK,SQIHDIVLVGGSTR,MVNHFIAEFK,EIAEAYLGK,DNNLLGK,DAGTIAGLNVLR,STAGDTHLGGEDFDNR,SFYPEEVSSMVLTKMKEIAEAYLGK,MKEIAEAYLGK,SINPDEAVAYGAAVQAAILSGDK,SFYPEEVSSMVLTK,IINEPTAAAIAYGLDK,FEELNADLFR,TTY…
778	Ras-related protein Rab-14 OS=Mus musculus GN=Rab14 PE=1 SV=3	IPI00126042.3|SWISS-PROT:Q91V41|TREMBL:Q50HW9;Q50HX0;Q50HX1;Q50HX2;Q50HX3;Q50HX4|ENSEMBL:ENSMUSP00000028238|REFSEQ:NP_080973|VEGA:OTTMUSP00000013870	23897	5.85	6.51	1	1	1	TGENVEDAFLEAAK
779	NmrA-like family domain-containing protein 1 OS=Mus musculus GN=Nmral1 PE=1 SV=1	IPI00169979.2|SWISS-PROT:Q8K2T1-1|ENSEMBL:ENSMUSP00000111517|REFSEQ:NP_080669|VEGA:OTTMUSP00000032941	34376.2	6.37	4.53	1	1	3	LGFQGAQDLANMFR
779	Nmral1 33 kDa protein	IPI00882339.1|ENSEMBL:ENSMUSP00000112754|VEGA:OTTMUSP00000032944	33081.7	6.32	4.68	1	1	3	LGFQGAQDLANMFR
780	gi|149251044|ref|XP_001477634.1| PREDICTED: similar to Glyceraldehyde-3-phosphate dehydrogenase (GAPDH) isoform 3	IPI00850062.1|REFSEQ:XP_001477634	31039.4	8.51	67.93	42	0	268	QASEGPLK,IVSNASCTTN,RVIISAPSADAPMFVMGVNHEK,YDNSLK,SSTFDAGAGIALNDNFVK,GILGYTEDQVVS,GAAQNIIPASTGAAK,PSADAPMFVMGVNHEK,VSVVDLTCR,IVSNASCTTNCLAPLAK,LTGMAFR,VIISAPSADAPMFVMGVNHEK,VIPELNGK,GLMTTVHAITATQK,VEGLMTTVHAITATQK,PITIFQER,EGLMTTVHAITATQK,SHSSTFDAGAGIALNDNFVK,LVINGKPITIFQERDPTNIK,INGKPITIFQERDPTNIK,GILGYTEDQVVSCDFNSNSH,INGKPITIFQER,VVDLMAYMASKE,VPTPNVSVVDLTCR,LVINGKPITIFQERD,VVDLMAYMASK,GILGYTEDQ…
781	Selenium-binding protein 1 OS=Mus musculus GN=Selenbp1 PE=1 SV=2	IPI00623845.3|SWISS-PROT:P17563|ENSEMBL:ENSMUSP00000088349;ENSMUSP00000112012|REFSEQ:NP_033176;XP_001471746|VEGA:OTTMUSP00000021242	52514	5.87	82.84	45	6	258	FLHDPSATQGFVGCALSSNIQR,QFYPDLIR,IYVVDVGSEPR,LPMPYLK,LILPGLISSR,CNVSSLHTSHCLASGEVMVSTLGDLQGNGK,NTGTEAPDYLATVDVDPK,LNPNFLVDFGK,LNPNFLVDFGKEPLGPALAHELR,IFVWDWQR,DELHHSGWNTCSSCFGDSTK,RIPGGPQMIQLSLDGKR,VIEASEIQAK,CGPGYSTPLEAMK,EEIVYLPCIYR,HEIIQTLQMTDGLIPLEIR,VLLDGETFEVK,EPLGPALAHELR,QYDISNPQKPR,LYATTSLYSAWDK,GGSVQVLEDQELTCQPEPLVVK,GSFVLLDGETFEVK,FLVDFGKEPLGPALAHELR,NAEGTWSVEK,LNPNFLVDFGKEPLGPALAH,LKDE…
782	gi|149251040|ref|XP_001477609.1| PREDICTED: similar to Glyceraldehyde-3-phosphate dehydrogenase (GAPDH) isoform 1	IPI00851086.1|REFSEQ:XP_001477609;XP_001477624	35770	8.63	68.77	46	0	282	VGVNGFGR,QASEGPLK,IVSNASCTTN,RVIISAPSADAPMFVMGVNHEK,YDNSLK,SSTFDAGAGIALNDNFVK,GILGYTEDQVVS,GAAQNIIPASTGAAK,PSADAPMFVMGVNHEK,VSVVDLTCR,IVSNASCTTNCLAPLAK,LTGMAFR,VEIVAINDPFIDLN,VIISAPSADAPMFVMGVNHEK,VIPELNGK,GLMTTVHAITATQK,VEGLMTTVHAITATQK,PITIFQER,EGLMTTVHAITATQK,SHSSTFDAGAGIALNDNFVK,LVINGKPITIFQERDPTNIK,INGKPITIFQERDPTNIK,GILGYTEDQVVSCDFNSNSH,INGKPITIFQER,VVDLMAYMASKE,VPTPNVSVVDLTCR,LVINGKPITIFQE…
783	gi|123208562|emb|CAM17551.1| Obg-like ATPase 1	IPI00227836.1|SWISS-PROT:Q9CZ30-2|TREMBL:B1AYK0|ENSEMBL:ENSMUSP00000097592|REFSEQ:NP_084367|VEGA:OTTMUSP00000014272	30376.2	6.76	68.52	16	0	49	FYHDWNDKEIEVLNK,AFEDDDITHVEGSVDPIR,HLFLTSKPMVYLVNLSEKDYIR,LKPEYDIMCK,GAHNGQGLGNAFLSHISACDGIFHLTR,AFEDDDITHVEGSVDPIRDIEIIHEELQLK,HLFLTSKPMVYLVNLSEK,KGGDGIKPPPIIGR,IPAFLNVVDIAGLVK,IGIVGLPNVGK,FDFLCQYHKPASK,STFFNVLTNSQASAENFPFCTIDPNESR
783	gi|123208560|emb|CAM17549.1| Obg-like ATPase 1	IPI00754697.1|TREMBL:B1AYJ9|ENSEMBL:ENSMUSP00000107686;ENSMUSP00000107689|VEGA:OTTMUSP00000014273	31711.7	7.66	65.84	16	0	49	FYHDWNDKEIEVLNK,AFEDDDITHVEGSVDPIR,HLFLTSKPMVYLVNLSEKDYIR,LKPEYDIMCK,GAHNGQGLGNAFLSHISACDGIFHLTR,AFEDDDITHVEGSVDPIRDIEIIHEELQLK,HLFLTSKPMVYLVNLSEK,KGGDGIKPPPIIGR,IPAFLNVVDIAGLVK,IGIVGLPNVGK,FDFLCQYHKPASK,STFFNVLTNSQASAENFPFCTIDPNESR
784	Acylamino-acid-releasing enzyme OS=Mus musculus GN=Apeh PE=2 SV=2	IPI00387245.1|SWISS-PROT:Q8R146-1|ENSEMBL:ENSMUSP00000080058|REFSEQ:NP_666338	81521.8	5.32	57.65	39	2	212	QVLLSEPQEAAALYR,CELLSDESLAVCSPR,ALDVSASDEEMARPK,VALMGGSHGGFLSCHLIGQYPETYSACIAR,SALYYVDLSGGK,SFNLSALEK,GSTGFGQDSILSLPGNVGHQDVK,STHALSEVEVESDSFMNTVLWLHTHLGS,VGFLPPAGK,SQVPMVVMPHGGPHSSFVTAWMLFPAMLCK,EQSVSWVSLEEAEPIPDIHWGIR,GGPHSSFVTAWMLFPAMLCK,QPSLSAACLGPEVTTQYGGLYR,SRQDLFAVDTQTGSVTSLTAGGSAGSWK,AESFFQTK,VLHPPPDQENVQYADLDFEAILLQPSNSPDK,DVQFAVQQVLQEEHFDAR,QFLEVWEK,QGLEYYHALK,ALDVSASDEEMAR,GDQFVFYEDWGE…
785	Psmd3 Proteasome (Prosome, macropain) 26S subunit, non-ATPase, 3	IPI00649807.1|TREMBL:A3KFN0|VEGA:OTTMUSP00000006780	25357.5	10.11	17.57	3	0	4	HDADGQATLLNLLLR,SVFPEQANNNEWAR,AIQLEYSEAR
786	gi|148694591|gb|EDL26538.1| mCG16769, isoform CRA_d	IPI00406118.1|SWISS-PROT:Q7TMK9-2|ENSEMBL:ENSMUSP00000063744|REFSEQ:NP_062770	62672.3	7.18	2.67	1	1	1	EFNEDGALAVLQQFK
786	Heterogeneous nuclear ribonucleoprotein Q OS=Mus musculus GN=Syncrip PE=1 SV=2	IPI00406117.1|SWISS-PROT:Q7TMK9-1|TREMBL:Q3TRV3|REFSEQ:NP_062640	69632.6	8.68	2.41	1	1	1	EFNEDGALAVLQQFK
787	Akr1e1 28 kDa protein	IPI00876174.1|ENSEMBL:ENSMUSP00000021621	28321.8	8.53	3.27	1	1	8	SPAQILIR
787	1,5-anhydro-D-fructose reductase OS=Mus musculus GN=Akr1e2 PE=1 SV=1	IPI00121305.1|SWISS-PROT:Q9DCT1|ENSEMBL:ENSMUSP00000089459|REFSEQ:NP_061347|VEGA:OTTMUSP00000034684	34460.7	6.87	2.66	1	1	8	SPAQILIR
787	Akr1e1 35 kDa protein	IPI00874800.1|ENSEMBL:ENSMUSP00000106320	35432.8	6.87	2.59	1	1	8	SPAQILIR
787	gi|26324550|dbj|BAC26029.1| unnamed protein product	IPI00756302.2|TREMBL:Q8CEB6|ENSEMBL:ENSMUSP00000106319|VEGA:OTTMUSP00000034685	28264.7	7.7	3.27	1	1	8	SPAQILIR
788	Ras and EF-hand domain-containing protein homolog OS=Mus musculus GN=Rasef PE=2 SV=1	IPI00357712.6|SWISS-PROT:Q5RI75-1|TREMBL:B2RQ59|ENSEMBL:ENSMUSP00000062771|REFSEQ:NP_001017427|VEGA:OTTMUSP00000000334	70752.2	5.24	1.75	1	1	3	LQLWDTAGQER
788	Ras-related protein Rab-44 OS=Mus musculus GN=Rab44 PE=2 SV=1	IPI00468161.4|SWISS-PROT:Q8CB87|TREMBL:B9EID0|ENSEMBL:ENSMUSP00000085253|REFSEQ:NP_001002786|VEGA:OTTMUSP00000041700	78236.5	4.74	1.52	1	1	3	LQLWDTAGQER
788	Rab34 RAB34, member of RAS oncogene family	IPI00886251.1|TREMBL:B1AQD1|VEGA:OTTMUSP00000000149	22128.5	6.91	5.53	1	1	3	LQLWDTAGQER
788	gi|112293029|dbj|BAF02892.1| Rab34	IPI00556875.1|TREMBL:Q0PD20;Q3TV85|ENSEMBL:ENSMUSP00000002128;ENSMUSP00000103958|REFSEQ:NP_258436|VEGA:OTTMUSP00000000146;OTTMUSP00000000148	29128.7	8.55	4.25	1	1	3	LQLWDTAGQER
788	Ras-related protein Rab-6A OS=Mus musculus GN=Rab6a PE=1 SV=4	IPI00116697.1|SWISS-PROT:P35279-1|TREMBL:Q0PD54|ENSEMBL:ENSMUSP00000032946|REFSEQ:NP_077249|VEGA:OTTMUSP00000017760	23589.8	5.42	5.29	1	1	3	LQLWDTAGQER
788	gi|187465764|emb|CAQ51803.1| novel Ras family domain containg protein (9830134C10Rik)	IPI00895094.1|TREMBL:B2KF43|VEGA:OTTMUSP00000042446	78280.5	4.73	1.52	1	1	3	LQLWDTAGQER
788	gi|148684517|gb|EDL16464.1| RAB6, member RAS oncogene family, isoform CRA_c	IPI00230011.3|SWISS-PROT:P35279-2|TREMBL:Q3U4W5|ENSEMBL:ENSMUSP00000095852|VEGA:OTTMUSP00000017761	23545.7	5.42	5.29	1	1	3	LQLWDTAGQER
788	gi|74210028|dbj|BAE21304.1| unnamed protein product	IPI00648192.1|SWISS-PROT:Q5RI75-2|ENSEMBL:ENSMUSP00000099901|VEGA:OTTMUSP00000000335	62341.4	4.99	1.98	1	1	3	LQLWDTAGQER
788	Rab6 20 kDa protein	IPI00757748.1|ENSEMBL:ENSMUSP00000102663|VEGA:OTTMUSP00000017762	19961.5	4.93	6.29	1	1	3	LQLWDTAGQER
788	Ras-related protein Rab-34 OS=Mus musculus GN=Rab34 PE=1 SV=2	IPI00130112.1|SWISS-PROT:Q64008	29100.6	8.55	4.25	1	1	3	LQLWDTAGQER
788	gi|149253245|ref|XP_001480042.1| PREDICTED: similar to Rab6 protein	IPI00458129.1|REFSEQ:XP_001480042	17550.8	4.98	7.19	1	1	3	LQLWDTAGQER
788	Ras-related protein Rab-6B OS=Mus musculus GN=Rab6b PE=2 SV=1	IPI00378145.1|SWISS-PROT:P61294|TREMBL:Q0PD53|ENSEMBL:ENSMUSP00000035155|REFSEQ:NP_776142	23461.7	5.41	5.29	1	1	3	LQLWDTAGQER
788	- 16 kDa protein	IPI00357548.7|ENSEMBL:ENSMUSP00000039832	16217.7	9.05	7.53	1	1	3	LQLWDTAGQER
788	Ras-related protein Rab-27B OS=Mus musculus GN=Rab27b PE=1 SV=3	IPI00120346.3|SWISS-PROT:Q99P58|TREMBL:Q4VA90;Q549X4|ENSEMBL:ENSMUSP00000068349;ENSMUSP00000112807;ENSMUSP00000114094|REFSEQ:NP_001076022;NP_085031|VEGA:OTTMUSP00000035599;OTTMUSP00000035600;OTTMUSP00000035601	24559.8	5.38	5.05	1	1	3	LQLWDTAGQER
788	Ras-related protein Rab-39A OS=Mus musculus GN=Rab39 PE=2 SV=1	IPI00221836.1|SWISS-PROT:Q8BHD0|TREMBL:Q0PD15;Q8BLW7|ENSEMBL:ENSMUSP00000063804|REFSEQ:NP_780771|VEGA:OTTMUSP00000039946	24977.5	6.6	5.07	1	1	3	LQLWDTAGQER
788	gi|56206013|emb|CAI24329.1| RAB34, member of RAS oncogene family	IPI00515497.1|TREMBL:B1AQD4|ENSEMBL:ENSMUSP00000103959|VEGA:OTTMUSP00000000147	29988.6	8.94	4.15	1	1	3	LQLWDTAGQER
788	gi|56206012|emb|CAI24328.1| RAB34, member of RAS oncogene family	IPI00648267.1|TREMBL:B1AQD3|ENSEMBL:ENSMUSP00000059769|VEGA:OTTMUSP00000000150	28313.7	8.36	4.38	1	1	3	LQLWDTAGQER
788	Ras-related protein Rab-27A OS=Mus musculus GN=Rab27a PE=1 SV=1	IPI00112374.1|SWISS-PROT:Q9ERI2|TREMBL:Q544U7|ENSEMBL:ENSMUSP00000034722|REFSEQ:NP_076124	25017.2	5.21	4.98	1	1	3	LQLWDTAGQER
789	S-formylglutathione hydrolase OS=Mus musculus GN=Esd PE=2 SV=1	IPI00109142.4|SWISS-PROT:Q9R0P3|ENSEMBL:ENSMUSP00000022573|REFSEQ:NP_058599	31319.6	6.7	69.86	25	16	148	MSIFGHSMGGHGALICALK,FAVYLPPQAESGK,MSIFGHSMGGHGALICALKNPGK,AYDATCLVK,KIPVVFR,SVSAFAPICNPVLCSWGK,AFSGYLGPDESK,DDEFLSNGQLLPDNFIAACTEK,CPALYWLSGLTCTEQNFISK,AYSGSQIDILIDQGK,KAFSGYLGPDESK,VFEHSSVELK,SGYQQAASEHGLVVIAPDTSPR,LQEGYDHSYYFIATFIADHIRHHAK,FAVYLPPQAESGKCPALYWLSGLTCTEQNFISK,LQEGYDHSYYFIATFIADHIR
790	26S protease regulatory subunit 4 OS=Mus musculus GN=Psmc1 PE=1 SV=1	IPI00133428.3|SWISS-PROT:P62192|TREMBL:Q542I9|ENSEMBL:ENSMUSP00000021595|REFSEQ:NP_032973	49184.5	5.87	18.41	5	5	14	TMLELLNQLDGFDSR,IETLDPALIRPGR,APQETYADIGGLDNQIQEIK,VAEEHAPSIVFIDEIDAIGTK,AVANQTSATFLR
791	gi|94392631|ref|XP_906565.2| PREDICTED: similar to protein phosphatase 1cgamma isoform 9	IPI00752131.1|REFSEQ:XP_906565	36604.3	7.89	11.38	2	0	2	IFCCHGGLSPDLQSMEQIR,TFTDCFNCLPIAAIVDEK
792	Activator of 90 kDa heat shock protein ATPase homolog 1 OS=Mus musculus GN=Ahsa1 PE=2 SV=2	IPI00153740.1|SWISS-PROT:Q8BK64|TREMBL:Q3TL79|ENSEMBL:ENSMUSP00000021425|REFSEQ:NP_666148	38117.1	5.41	19.23	4	4	11	FHMVDGNVTGEFTDLVPEK,ETFLTSPEELYR,DEPDTNLVALMK,VFTTQELVQAFTHAPAALEADR
793	Fumarate hydratase, mitochondrial OS=Mus musculus GN=Fh PE=1 SV=2	IPI00129928.2|SWISS-PROT:P97807-1|TREMBL:Q3UIA9|ENSEMBL:ENSMUSP00000027810|REFSEQ:NP_034339|VEGA:OTTMUSP00000031090	54370.8	9.12	28.6	10	10	26	VEFDTFGELK,THTQDAVPLTLGQEFSGYVQQVQYAMVR,IYELAAGGTAVGTGLNTR,ETAIELGYLTAEQFDEWVKPK,AIEMLGGELGSK,EFAQVIK,MPIPVIQAFGILKR,SGLGELILPENEPGSSIMPGK,AAAEVNQEYGLDPK
793	Fh1 Isoform Cytoplasmic of Fumarate hydratase, mitochondrial	IPI00759940.1|SWISS-PROT:P97807-2	50066.7	7.75	31.05	10	10	26	VEFDTFGELK,THTQDAVPLTLGQEFSGYVQQVQYAMVR,IYELAAGGTAVGTGLNTR,ETAIELGYLTAEQFDEWVKPK,AIEMLGGELGSK,EFAQVIK,MPIPVIQAFGILKR,SGLGELILPENEPGSSIMPGK,AAAEVNQEYGLDPK
794	MORC family CW-type zinc finger protein 4 OS=Mus musculus GN=Morc4 PE=2 SV=2	IPI00625800.3|SWISS-PROT:Q8BMD7-1|TREMBL:A2RSL2;A3KGB7;Q3TVG7|ENSEMBL:ENSMUSP00000084663;ENSMUSP00000108640|VEGA:OTTMUSP00000020252	105740	8.23	1.19	1	1	1	PIDYSMSGFYR
794	gi|124376452|gb|AAI32498.1| Microrchidia 4	IPI00460861.8|SWISS-PROT:Q8BMD7-2|TREMBL:A2RTG5;A3KGB8|ENSEMBL:ENSMUSP00000033811|REFSEQ:NP_083689|VEGA:OTTMUSP00000020253	100625	8.56	1.25	1	1	1	PIDYSMSGFYR
795	gi|13785914|gb|AAK39515.1| myo-inositol monophosphatase 1	IPI00625248.3|TREMBL:Q3TME6;Q3U5R8;Q924B0;Q9D066|ENSEMBL:ENSMUSP00000068174|REFSEQ:NP_061352|VEGA:OTTMUSP00000034806	30429.2	5.08	35.74	7	0	17	LCSIPIHGIR,IIAANSITLAK,SSPADLVTVTDQK,EKYPCHSFIGEESVAAGEK,EALKNEMDVMIK,SLLVTELGSSR,TVFTEQPTWVIDPIDGTTNFVHR
796	Heat shock-related 70 kDa protein 2 OS=Mus musculus GN=Hspa2 PE=1 SV=1	IPI00331546.2|SWISS-PROT:P17156	69740.8	5.58	17.54	18	0	100	NTTIPTK,ARFEELNADLFR,VQVEYK,TTPSYVAFTDTER,IPKIQKLLQDFFNGK,DNNLLGK,STAGDTHLGGEDFDNR,IINEPTAAAIAYGLDK,FEELNADLFR,ITITNDK,VEIIANDQGNR,IINEPTAAAIAYGLDKK,LLQDFFNGK
796	gi|13435696|gb|AAH04714.1| Heat shock protein 2	IPI00387494.1|TREMBL:B7U582;Q99KD7|ENSEMBL:ENSMUSP00000079306;ENSMUSP00000106034|REFSEQ:NP_001002012;NP_032327	69641.7	5.51	17.54	18	0	100	NTTIPTK,ARFEELNADLFR,VQVEYK,TTPSYVAFTDTER,IPKIQKLLQDFFNGK,DNNLLGK,STAGDTHLGGEDFDNR,IINEPTAAAIAYGLDK,FEELNADLFR,ITITNDK,VEIIANDQGNR,IINEPTAAAIAYGLDKK,LLQDFFNGK
797	gi|26341878|dbj|BAC34601.1| unnamed protein product	IPI00890005.1|SWISS-PROT:P61979-3|ENSEMBL:ENSMUSP00000112105	48510.5	5.69	5.24	1	1	2	IITITGTQDQIQNAQYLLQNSVK
797	gi|74225344|dbj|BAE31602.1| unnamed protein product	IPI00465574.2|TREMBL:B2M1R6;Q3U6X2;Q3U9Q3|ENSEMBL:ENSMUSP00000105475	51063.4	5.7	5.01	1	1	2	IITITGTQDQIQNAQYLLQNSVK
797	Heterogeneous nuclear ribonucleoprotein K OS=Mus musculus GN=Hnrnpk PE=1 SV=1	IPI00223253.1|SWISS-PROT:P61979-1|TREMBL:Q3TG17|ENSEMBL:ENSMUSP00000039269|REFSEQ:NP_079555	50976.2	5.39	4.97	1	1	2	IITITGTQDQIQNAQYLLQNSVK
797	gi|13879427|gb|AAH06694.1| Hnrpk protein	IPI00224575.1|SWISS-PROT:P61979-2|TREMBL:Q3TJ38;Q3TL71;Q3TUA1;Q5FWJ5|ENSEMBL:ENSMUSP00000112104	51028.2	5.19	4.96	1	1	2	IITITGTQDQIQNAQYLLQNSVK
798	gi|109734564|gb|AAI17962.1| Phlppl protein	IPI00890064.1|TREMBL:Q148U6|ENSEMBL:ENSMUSP00000034175|REFSEQ:NP_001116066	145947	5.61	1.89	1	1	1	LLNLQTLSLDGNGLTALPDELGNLR
798	PH domain leucine-rich repeat-containing protein phosphatase 2 OS=Mus musculus GN=Phlpp2 PE=2 SV=2	IPI00850160.2|SWISS-PROT:Q8BXA7	145946	5.64	1.89	1	1	1	LLNLQTLSLDGNGLTALPDELGNLR
799	Puromycin-sensitive aminopeptidase OS=Mus musculus GN=Npepps PE=1 SV=1	IPI00130000.1|SWISS-PROT:Q11011	103351	5.61	15.33	7	0	14	VTLSFPSTLQTGTGTLK,VALSNMNVIDR,VLGATLSPELIQK,LPAEVSPINYSLCLKPDLLDFTFEGK,AQELDALDNSHPIEVSVGHPSEVDEIFDAISYSK,LGLQNDLFSLAR,NAATEDLWESLESASGKPIAAVMNTWTK
800	Phosphatidylinositol transfer protein alpha isoform OS=Mus musculus GN=Pitpna PE=1 SV=2	IPI00230003.7|SWISS-PROT:P53810|TREMBL:Q3TGI6;Q3TIQ3;Q3UE53;Q5ND42|ENSEMBL:ENSMUSP00000099567|REFSEQ:NP_032876|VEGA:OTTMUSP00000006520	31893.4	5.97	8.49	1	1	2	VILPVSVDEYQVGQLYSVAEASK
800	Pitpna 11 kDa protein	IPI00886025.1|VEGA:OTTMUSP00000038493	11118.6	5.3	23.23	1	1	2	VILPVSVDEYQVGQLYSVAEASK
801	Ywhae Tyrosine 3-monooxygenase/tryptophan 5-monooxygenase activation protein, epsilon polypeptide	IPI00828266.2|TREMBL:A2ACM8|ENSEMBL:ENSMUSP00000104060|VEGA:OTTMUSP00000021750	17251.7	9.23	23.38	5	0	20	VFYYK,LICCDILDVLDK,YLAEFATGNDR,NLLSVAYK
802	gi|123276283|emb|CAM22512.1| hemoglobin alpha, adult chain 1	IPI00845802.1|TREMBL:A8DUV1;Q61287;Q61649;Q8BPF4;Q91VB8;Q9CWS5;Q9CY06;Q9QWJ3|ENSEMBL:ENSMUSP00000090895;ENSMUSP00000090897|REFSEQ:NP_001077424;NP_032244|VEGA:OTTMUSP00000005552;OTTMUSP00000005553	15112.2	7.97	83.8	28	11	159	SALSDLHAHK,VDPVNFK,PHFDVSHGSAQVK,YFPHFDVSHGSAQVK,VADALANAAGHLDDLPGALSALSDLHAHK,IGGHGAEYGAEALER,KVADALANAAGHLDDLPGALSALSDLHAHK,KVADALANAAGHLDDLPGALSALSDLHAH,VADALANAAGHLDDLPGALSALSDLHAH,LLSHCLLVTLASHHPADFTPAVHASLDKFLASVSTVLTSK,MFASFPTTK,NAAGHLDDLPGALSALSDLHAHK,TYFPHFDVSHGSAQVK,PGALSALSDLHAHK,KVADALANAAGHLDDLPGALSALSDLHAHKLR,LRVDPVNFK,FPHFDVSHGSAQVK
802	gi|12846939|dbj|BAB27370.1| unnamed protein product	IPI00110658.1|TREMBL:Q9CY10|ENSEMBL:ENSMUSP00000090894;ENSMUSP00000090896	15202.4	8.95	83.8	28	11	159	SALSDLHAHK,VDPVNFK,PHFDVSHGSAQVK,YFPHFDVSHGSAQVK,VADALANAAGHLDDLPGALSALSDLHAHK,IGGHGAEYGAEALER,KVADALANAAGHLDDLPGALSALSDLHAHK,KVADALANAAGHLDDLPGALSALSDLHAH,VADALANAAGHLDDLPGALSALSDLHAH,LLSHCLLVTLASHHPADFTPAVHASLDKFLASVSTVLTSK,MFASFPTTK,NAAGHLDDLPGALSALSDLHAHK,TYFPHFDVSHGSAQVK,PGALSALSDLHAHK,KVADALANAAGHLDDLPGALSALSDLHAHKLR,LRVDPVNFK,FPHFDVSHGSAQVK
803	BSD domain-containing protein 1 OS=Mus musculus GN=Bsdc1 PE=2 SV=1	IPI00330806.1|SWISS-PROT:Q80Y55|ENSEMBL:ENSMUSP00000048742|REFSEQ:NP_598650|VEGA:OTTMUSP00000010169;OTTMUSP00000042914	46952.7	4.33	4.45	1	1	1	GLSDFLGVISDTFAPSPDK
803	gi|187466373|emb|CAQ51565.1| BSD domain containing 1	IPI00882329.1|TREMBL:B2KGE3|VEGA:OTTMUSP00000034875;OTTMUSP00000042916	9225.39	4.75	21.59	1	1	1	GLSDFLGVISDTFAPSPDK
804	gi|82917245|ref|XP_890553.1| PREDICTED: similar to Cofilin-1 (Cofilin, non-muscle isoform) isoform 1	IPI00409405.2|REFSEQ:XP_890553	18496.5	6.83	44.58	9	0	42	LGGSAVISLEGKPL,NIILEEGK,VFNDMK,AVLFCLSEDKK,YALYDATYETK,MIYASSK,KEDLVFIFWAPENAPLK
805	Abca16 ATP-binding cassette transporter sub-family A member 16	IPI00410989.4|TREMBL:Q3TTQ3;Q6XBG1|ENSEMBL:ENSMUSP00000061094;ENSMUSP00000112736|VEGA:OTTMUSP00000038373	192268	8.76	0.36	1	0	1	GVPLYR
806	Actin-related protein 2/3 complex subunit 4 OS=Mus musculus GN=Arpc4 PE=1 SV=3	IPI00138691.6|SWISS-PROT:P59999|TREMBL:Q3TX55;Q7TPD9;Q8BVW6;Q9D3C4|ENSEMBL:ENSMUSP00000032412;ENSMUSP00000099769|REFSEQ:NP_080828|VEGA:OTTMUSP00000017609	19667	8.53	6.55	1	1	1	VLIEGSINSVR
807	- 14 kDa protein	IPI00880282.1|VEGA:OTTMUSP00000036435;OTTMUSP00000036436;OTTMUSP00000036437	13665.7	8.53	81.3	11	0	64	IYVVDVGSEPR,LPMPYLK,LILPGLISSR,NTGTEAPDYLATVDVDPK,DELHHSGWNTCSSCFGDSTK,CGPGYSTPLEAMK,EEIVYLPCIYR,LKDELHHSGWNTCSSCFGDSTK,SPQYSQVIHR,LPMPY
808	gi|74211442|dbj|BAE26465.1| unnamed protein product	IPI00654099.1|TREMBL:Q3ULI3|ENSEMBL:ENSMUSP00000098294	25378.4	4.97	5.24	1	1	2	AAAVSDIQDLMR
808	gi|12848446|dbj|BAB27957.1| unnamed protein product	IPI00113287.1|TREMBL:Q3THC1;Q9CZZ4|ENSEMBL:ENSMUSP00000053348	27925.5	6.09	4.82	1	1	2	AAAVSDIQDLMR
808	26S proteasome non-ATPase regulatory subunit 9 OS=Mus musculus GN=Psmd9 PE=1 SV=1	IPI00761650.1|SWISS-PROT:Q9CR00|ENSEMBL:ENSMUSP00000098295|REFSEQ:NP_080276|VEGA:OTTMUSP00000028000	24719.9	6	5.41	1	1	2	AAAVSDIQDLMR
809	ADP-ribosylation factor 3 OS=Mus musculus GN=Arf3 PE=2 SV=2	IPI00221614.3|SWISS-PROT:P61205|TREMBL:Q3U344|ENSEMBL:ENSMUSP00000050689|REFSEQ:NP_031504|VEGA:OTTMUSP00000018494	20600.8	6.84	52.49	9	1	18	QDLPNAMNAAEITDK,MLAEDELR,HYFQNTQGLIFVVDSNDR,TTILYK,NISFTVWDVGGQDK,ILMVGLDAAGK,LGEIVTTIPTIGFNVETVEYK,LKLGEIVTTIPTIGFNVETVEYK
809	ADP-ribosylation factor 2 OS=Mus musculus GN=Arf2 PE=1 SV=2	IPI00135730.1|SWISS-PROT:Q8BSL7|TREMBL:A2A6T7|ENSEMBL:ENSMUSP00000051814;ENSMUSP00000102622|REFSEQ:NP_031503|VEGA:OTTMUSP00000003064;OTTMUSP00000003065	20745.8	6.16	52.49	9	1	18	QDLPNAMNAAEITDK,MLAEDELR,HYFQNTQGLIFVVDSNDR,TTILYK,NISFTVWDVGGQDK,ILMVGLDAAGK,LGEIVTTIPTIGFNVETVEYK,LKLGEIVTTIPTIGFNVETVEYK
809	ADP-ribosylation factor 1 OS=Mus musculus GN=Arf1 PE=1 SV=2	IPI00221613.5|SWISS-PROT:P84078|ENSEMBL:ENSMUSP00000079905|REFSEQ:NP_001123880;NP_031502|VEGA:OTTMUSP00000006686	20696.8	6.31	52.49	9	1	18	QDLPNAMNAAEITDK,MLAEDELR,HYFQNTQGLIFVVDSNDR,TTILYK,NISFTVWDVGGQDK,ILMVGLDAAGK,LGEIVTTIPTIGFNVETVEYK,LKLGEIVTTIPTIGFNVETVEYK
810	Bpgm 20 kDa protein	IPI00757027.1|VEGA:OTTMUSP00000015668	19780.5	6.39	81.33	29	0	186	LILEELGQEWVPVESSWR,HYGALIGLNR,LNNDGLEEAR,SIHTAWLILEELGQEWVPVESSWR,FCSWVDQK,HGEGQWNK,MALNHGEEQVR,ALNFEFDLVFTSILNR,SYNVTPPPIEESHPYFHEIYSDRR,PPPIEESHPYFHEIYSDR,SYNVTPPPIEESHPYFHEIY,SESLKDVLER,VCDVPLDQLPR,RSYNVTPPPIEESHPYFHEIYSDR,SYNVTPPPIEESHPYFHEIYSDR,YKVCDVPLDQLPR
811	- 48 kDa protein	IPI00273515.3|ENSEMBL:ENSMUSP00000062954	47618.8	5.51	4.77	1	1	1	SVDDTYQNLPPTEQDLYWDK
812	Thimet oligopeptidase OS=Mus musculus GN=Thop1 PE=1 SV=1	IPI00322150.8|SWISS-PROT:Q8C1A5|TREMBL:Q99LK5|ENSEMBL:ENSMUSP00000005057|REFSEQ:NP_073144	78025.9	5.72	2.33	1	1	3	EELGGLPEDFLSSLEK
813	Copine-1 OS=Mus musculus GN=Cpne1 PE=1 SV=1	IPI00224075.1|SWISS-PROT:Q8C166|TREMBL:A3KGK6;Q3U893;Q571A1|ENSEMBL:ENSMUSP00000105236;ENSMUSP00000105237|REFSEQ:NP_733467;NP_733469|VEGA:OTTMUSP00000017195;OTTMUSP00000017203	58886.5	5.4	21.64	9	0	29	SDPFLEFFR,SDPLCVLLQDVGGAWAELCR,FSVSLQHFCGGDLSTPIQVR,FGIYDIDNK,TLQIEYHFETVQK,LYGPTNFAPIINHVAR,DIVQFVPYR,ETLAQTVLAEVPTQMVSYFR
814	gi|123228092|emb|CAM19596.1| zinc finger protein 462	IPI00649564.1|TREMBL:B1AWL4;Q4FZD0;Q8CD61|ENSEMBL:ENSMUSP00000030131|VEGA:OTTMUSP00000007674	160700	7.79	0.57	1	1	1	HCPYINTR
814	gi|123228093|emb|CAM19597.1| zinc finger protein 462	IPI00648439.1|TREMBL:B1AWL5|ENSEMBL:ENSMUSP00000078555|VEGA:OTTMUSP00000007675	160828	7.79	0.57	1	1	1	HCPYINTR
814	gi|85740499|gb|ABC79685.1| zinc finger protein 462	IPI00467729.4|TREMBL:A2SW42;B1AWL2;Q69ZA0|ENSEMBL:ENSMUSP00000095677|REFSEQ:NP_766455|VEGA:OTTMUSP00000007672	283373	7.02	0.32	1	1	1	HCPYINTR
815	Aldose reductase OS=Mus musculus GN=Akr1b1 PE=1 SV=3	IPI00223757.4|SWISS-PROT:P45376|TREMBL:Q3TCL2;Q3UDY1;Q5U415|ENSEMBL:ENSMUSP00000100045|REFSEQ:NP_033788|VEGA:OTTMUSP00000015654	35732.2	6.71	44.62	13	7	44	RQDLFIVSK,MPTLGLGTWK,VAIDLGYR,EVGVALQEK,SPPGQVTEAVK,LWCTFHDK,YKPAVNQIECHPYLTQEK,VCALMSCAK,TIGVSNFNPLQIER,GIVVTAYSPLGSPDRPWAKPEDPSLLEDPR,DYPFHAEV,NLVVIPK
816	Eif6 7 kDa protein	IPI00918222.1|VEGA:OTTMUSP00000044761	6840.87	9.69	23.73	1	0	3	ASFENNCEVGCFAK
816	Eif6 8 kDa protein	IPI00918455.1|VEGA:OTTMUSP00000044760	7559.64	5.12	19.72	1	0	3	ASFENNCEVGCFAK
816	gi|151357779|emb|CAO78076.1| eukaryotic translation initiation factor 6	IPI00857982.1|TREMBL:B1AZQ4|ENSEMBL:ENSMUSP00000105266|VEGA:OTTMUSP00000027901	8612.88	8.75	17.28	1	0	3	ASFENNCEVGCFAK
817	gi|123242567|emb|CAM16879.1| tetratricopeptide repeat, ankyrin repeat and coiled-coil containing 2	IPI00649069.1|TREMBL:A2A689|ENSEMBL:ENSMUSP00000086912|VEGA:OTTMUSP00000003016	146569	7.08	0.6	1	1	1	LGFLLGEK
817	Protein TANC2 OS=Mus musculus GN=Tanc2 PE=1 SV=1	IPI00648438.1|SWISS-PROT:A2A690-1|ENSEMBL:ENSMUSP00000097904|REFSEQ:NP_851416|VEGA:OTTMUSP00000003018	220263	8.17	0.4	1	1	1	LGFLLGEK
817	Tanc2 Isoform 2 of Protein TANC2	IPI00551112.7|SWISS-PROT:A2A690-2|ENSEMBL:ENSMUSP00000069312|VEGA:OTTMUSP00000003017	221360	8.3	0.4	1	1	1	LGFLLGEK
818	gi|123298588|emb|CAM27035.1| actin, gamma, cytoplasmic 1	IPI00648161.1|TREMBL:B1ATY1|ENSEMBL:ENSMUSP00000101821|VEGA:OTTMUSP00000004546	16734.3	6.28	28.1	5	0	13	AVFPSIVGRPR,EITALAPSTMK,AVFPSIVGR,DLYANTVLSGGTTMYPGIADR
819	gi|149256511|ref|XP_896039.2| PREDICTED: similar to Glyceraldehyde-3-phosphate dehydrogenase	IPI00658327.2|REFSEQ:XP_896039	41134.4	8.94	1.62	1	0	1	YDDIKK
819	gi|149256527|ref|XP_357732.6| PREDICTED: similar to Glyceraldehyde-3-phosphate dehydrogenase	IPI00379636.6|REFSEQ:XP_357732;XP_915557	41134.4	8.94	1.62	1	0	1	YDDIKK
819	Alsin OS=Mus musculus GN=Als2 PE=1 SV=2	IPI00309844.4|SWISS-PROT:Q920R0-1|TREMBL:Q3TAJ7|ENSEMBL:ENSMUSP00000027178;ENSMUSP00000109892|REFSEQ:NP_082993|VEGA:OTTMUSP00000024337;OTTMUSP00000024338	182554	5.91	0.36	1	0	1	YDDIKK
820	Proteasome subunit alpha type-2 OS=Mus musculus GN=Psma2 PE=1 SV=2	IPI00890001.1|SWISS-PROT:P49722	25925.7	8.39	58.55	12	1	59	SILYDER,LVQIEYALAAVAGGAPSVGIK,ESFEGQMTEDNIEVGICNEAGFR,YNEDLELEDAIHTAILTLK,AANGVVLATEK,HIGLVYSGMGPDYR,GYSFSLTTFSPSGK,LAQQYYLVYQEPIPTAQLVQR,DYLAAIA
821	Platelet-activating factor acetylhydrolase IB subunit alpha OS=Mus musculus GN=Pafah1b1 PE=1 SV=2	IPI00309207.5|SWISS-PROT:P63005-1|TREMBL:Q3TIK0;Q3TJG1;Q3UGR6;Q3UH92;Q5SW18|ENSEMBL:ENSMUSP00000021091;ENSMUSP00000099578|REFSEQ:NP_038653|VEGA:OTTMUSP00000006469;OTTMUSP00000006470	46670	6.97	33.9	11	0	28	SNGYEEAYSVFK,EAELDMNEELDKK,EEFTSGGPLGQK,FILSCADDK,LLASCSADMTIK,LWDFQGFECIR,VWVVATK,GHTDSVQDISFDHSGK,TAPYVVTGSVDQTVK,VWDYETGDFER,MVRPNQDGTLIASCSNDQTVR
822	gi|12832764|dbj|BAB22248.1| unnamed protein product	IPI00880839.1|TREMBL:Q3TW93;Q3UVN1;Q3V015;Q7TSZ0|ENSEMBL:ENSMUSP00000025217|REFSEQ:NP_034611	73461.2	5.81	1.03	1	0	3	NTTIPTK
822	Stress-70 protein, mitochondrial OS=Mus musculus GN=Hspa9 PE=1 SV=2	IPI00133903.1|SWISS-PROT:P38647	73528.3	5.91	1.03	1	0	3	NTTIPTK
823	Fermitin family homolog 3 OS=Mus musculus GN=Fermt3 PE=1 SV=1	IPI00169731.1|SWISS-PROT:Q8K1B8|TREMBL:Q3TEE6|ENSEMBL:ENSMUSP00000037858|REFSEQ:NP_722490	75634.5	6.6	1.5	1	1	2	YYSFFDLDPK
823	gi|44890398|gb|AAH66803.1| Fermt3 protein	IPI00463155.1|TREMBL:Q6NXZ9	60332.4	8.57	1.89	1	1	2	YYSFFDLDPK
824	gi|111185711|gb|AAH10229.2| Gbp6 protein	IPI00454028.3|TREMBL:Q6KAN1;Q78UK8;Q91Z40|ENSEMBL:ENSMUSP00000049104|REFSEQ:NP_001076781;NP_663520	72720.9	5.95	4.86	2	2	4	VITADEYLENALK,LPTDTLQELLTVHTACEK
825	Oligoribonuclease, mitochondrial OS=Mus musculus GN=Rexo2 PE=1 SV=2	IPI00173343.3|SWISS-PROT:Q9D8S4|TREMBL:Q3T9B4;Q3TAV0;Q3UD20;Q78KL9|ENSEMBL:ENSMUSP00000034524|REFSEQ:NP_077195	26738.7	6.67	13.5	2	1	3	QPDELLDSMSDWCK,ESTVTLQQAEYEFLSFVR
826	gi|13277804|gb|AAH03789.1| Stom protein	IPI00473940.1|TREMBL:Q99L68|ENSEMBL:ENSMUSP00000088534	22221.8	9.44	17.77	2	0	6	VQNATLAVANITNADSATR,GPGLFFILPCTDSLIK
827	Fructosamine-3-kinase OS=Mus musculus GN=Fn3k PE=2 SV=1	IPI00111519.1|SWISS-PROT:Q9ER35|TREMBL:B1ATT8|ENSEMBL:ENSMUSP00000026175|REFSEQ:NP_071297|VEGA:OTTMUSP00000004997	35032	8.57	12.3	4	1	6	QMFEGEMASLEALR,LGEQMADLHLYNQK,LQAQLDLIEK
828	gi|148677530|gb|EDL09477.1| haloacid dehalogenase-like hydrolase domain containing 2, isoform CRA_b	IPI00651981.2|SWISS-PROT:Q3UGR5-2|ENSEMBL:ENSMUSP00000095128|REFSEQ:NP_001034291|VEGA:OTTMUSP00000045340	16562.9	6.43	23.97	1	0	7	ALPEFTGVQTQDPNAVVIGLAPEHFHYQLLNQAFR
829	gi|148678131|gb|EDL10078.1| glucosamine-6-phosphate deaminase 1, isoform CRA_a	IPI00896095.1|TREMBL:Q3TKA0;Q6A0D9;Q8BK00;Q91WJ4|ENSEMBL:ENSMUSP00000069081|REFSEQ:NP_036067|VEGA:OTTMUSP00000035339	32549.3	6.13	58.82	11	0	31	TFNMDEYVGLPR,FFDGDLAK,TLAMDTILANAR,DHPESYHSFMWNNFFK,IQAAGGIELFVGGIGPDGHIAFNEPGSSLVSR,TVFVCDEDATLELK,HIDIHPENTHILDGNAADLQAECDAFEEK,LVDPLYSIK,IIQFNPGPDKYFTLGLPTGSTPLGCYQK,NGDLSFQYVK
830	Ras-related protein Rab-7a OS=Mus musculus GN=Rab7a PE=1 SV=2	IPI00408892.2|SWISS-PROT:P51150|TREMBL:Q4FJQ0|ENSEMBL:ENSMUSP00000092658;ENSMUSP00000109226;ENSMUSP00000109227;ENSMUSP00000109228;ENSMUSP00000109230|REFSEQ:NP_033031|VEGA:OTTMUSP00000029561;OTTMUSP00000029562;OTTMUSP00000029563;OTTMUSP00000029564;OTTM	23489.8	6.39	6.76	1	1	2	EAINVEQAFQTIAR
831	gi|12857076|dbj|BAB30883.1| unnamed protein product	IPI00461515.1|TREMBL:Q9CYG6	24947.7	5.61	4.5	1	0	1	ICDIAAELAR
832	Sacs 521 kDa protein	IPI00876424.1|ENSEMBL:ENSMUSP00000074047	520646	6.7	0.35	1	1	2	LALIAADYAVRGKSDK
832	gi|6907044|gb|AAF31263.1| sacsin	IPI00816906.1|SWISS-PROT:Q9JLC8-2	436755	6.74	0.42	1	1	2	LALIAADYAVRGKSDK
832	Sacsin OS=Mus musculus GN=Sacs PE=1 SV=2	IPI00816925.1|SWISS-PROT:Q9JLC8-1	520685	6.71	0.35	1	1	2	LALIAADYAVRGKSDK
832	Sacs Isoform 3 of Sacsin	IPI00124120.5|SWISS-PROT:Q9JLC8-3|ENSEMBL:ENSMUSP00000098068;ENSMUSP00000113377|VEGA:OTTMUSP00000038686	520692	6.64	0.35	1	1	2	LALIAADYAVRGKSDK
833	Barrier-to-autointegration factor OS=Mus musculus GN=Banf1 PE=1 SV=1	IPI00119959.1|SWISS-PROT:O54962|ENSEMBL:ENSMUSP00000025762|REFSEQ:NP_001033320;NP_035923	10102.6	5.79	53.93	4	4	14	GFDKAYVVLGQFLVLKK,DFVAEPMGEKPVGSLAGIGDVLSK,DCFGCLR
834	gi|74223386|dbj|BAE21571.1| unnamed protein product	IPI00653712.1|TREMBL:Q3V0D3|ENSEMBL:ENSMUSP00000097633	9021.81	9.1	10	1	1	1	LGAFSALR
835	Peroxiredoxin-4 OS=Mus musculus GN=Prdx4 PE=1 SV=1	IPI00116254.1|SWISS-PROT:O08807|TREMBL:B1AZS7|ENSEMBL:ENSMUSP00000026328|REFSEQ:NP_058044|VEGA:OTTMUSP00000020870	31052.5	6.67	9.85	4	1	24	GLFIIDDK,LAWINTPR,QITLNDLPVGR
835	Prdx4 Peroxiredoxin 4	IPI00828909.3|TREMBL:B1AZS9|ENSEMBL:ENSMUSP00000108165|VEGA:OTTMUSP00000020872	29418.4	5.79	10.51	4	1	24	GLFIIDDK,LAWINTPR,QITLNDLPVGR
836	gi|149255823|ref|XP_001480334.1| PREDICTED: similar to Cofilin-1 (Cofilin, non-muscle isoform)	IPI00848816.1|REFSEQ:XP_001480334	18514.4	7.59	61.45	14	0	63	LGGSAVISLEGKPL,NIILEEGK,MLPDKDCR,VFNDMK,AVLFCLSEDKK,EILVGDVGQTVDDPYTTFVK,YALYDATYETK,MIYASSK,NIILEEGKEILVGDVGQTVDDPYTTFVK,KEDLVFIFWAPENAPLK
836	Cofilin-1 OS=Mus musculus GN=Cfl1 PE=1 SV=3	IPI00890117.1|SWISS-PROT:P18760|TREMBL:Q544Y7|ENSEMBL:ENSMUSP00000112259|REFSEQ:NP_031713	18559.5	8.22	61.45	14	0	63	LGGSAVISLEGKPL,NIILEEGK,MLPDKDCR,VFNDMK,AVLFCLSEDKK,EILVGDVGQTVDDPYTTFVK,YALYDATYETK,MIYASSK,NIILEEGKEILVGDVGQTVDDPYTTFVK,KEDLVFIFWAPENAPLK
837	gi|149257059|ref|XP_001473075.1| PREDICTED: similar to Glyceraldehyde-3-phosphate dehydrogenase (GAPDH)	IPI00850479.1|REFSEQ:XP_001473075	31180.2	10.7	3.5	1	0	3	MFQYDSTHGK
837	gi|71534024|gb|AAH99969.1| ENSMUSG00000072492 protein	IPI00678626.2|TREMBL:Q499D1|ENSEMBL:ENSMUSP00000082997	13568.4	4.86	8.47	1	0	3	MFQYDSTHGK
838	gi|122890186|emb|CAM13709.1| Fas-associated factor 1	IPI00420245.1|TREMBL:Q6P1F8|ENSEMBL:ENSMUSP00000099785|REFSEQ:NP_032009|VEGA:OTTMUSP00000008830	73863	4.78	2	1	1	1	TDQFPLFLIIMGK
838	FAS-associated factor 1 OS=Mus musculus GN=Faf1 PE=1 SV=1	IPI00108791.1|SWISS-PROT:P54731	73834	4.77	2	1	1	1	TDQFPLFLIIMGK
839	Haloacid dehalogenase-like hydrolase domain-containing protein 2 OS=Mus musculus GN=Hdhd2 PE=1 SV=2	IPI00111166.7|SWISS-PROT:Q3UGR5-1|ENSEMBL:ENSMUSP00000026485|REFSEQ:NP_001034290;NP_084102|VEGA:OTTMUSP00000045339;OTTMUSP00000045341;OTTMUSP00000045343	28730.2	5.7	34.36	7	6	37	INPPPYLTCESFPHAVDHILQHLL,TFFLEALR,DGLALGPGPFVTALEYATDTK,ALPEFTGVQTQDPNAVVIGLAPEHFHYQLLNQAFR,KDGLALGPGPFVTALEYATDTK
839	Hdhd2 42 kDa protein	IPI00761607.1|ENSEMBL:ENSMUSP00000095129|VEGA:OTTMUSP00000045345	41710	6.38	23.48	7	6	37	INPPPYLTCESFPHAVDHILQHLL,TFFLEALR,DGLALGPGPFVTALEYATDTK,ALPEFTGVQTQDPNAVVIGLAPEHFHYQLLNQAFR,KDGLALGPGPFVTALEYATDTK
840	Heat shock 70 kDa protein 1-like OS=Mus musculus GN=Hspa1l PE=2 SV=4	IPI00133208.3|SWISS-PROT:P16627|TREMBL:A1L347;B2CSK2;Q91ZU4;Q91ZU5;Q9QWU1|ENSEMBL:ENSMUSP00000007248|REFSEQ:NP_038586|VEGA:OTTMUSP00000017491	70637.3	5.91	12.17	8	0	45	TTPSYVAFTDTER,IINEPTAAAIAYGLDK,TTYSDNQPGVLIQVYEGER,ITITNDK,VEIIANDQGNR,DAGVIAGLNVLR
841	gi|149249566|ref|XP_001480021.1| PREDICTED: hypothetical protein isoform 2	IPI00849792.1|TREMBL:Q2VWQ4|REFSEQ:XP_001480021	34336.4	8.79	54.92	36	0	195	VGVNGFGR,QASEGPLK,RVIISAPSADAPMFVMGVNHEK,YDDIKK,YDNSLK,GILGYTEDQVVS,GAAQNIIPASTGAAK,PSADAPMFVMGVNHEK,LTGMAFR,VEIVAINDPFIDLN,VIHDNFGIVEGLMTTVH,VIISAPSADAPMFVMGVNHEK,GLMTTVHAITATQK,VEGLMTTVHAITATQK,PITIFQER,EGLMTTVHAITATQK,INGKPITIFQER,VVDLMAYMASKE,LVINGKPITIFQERD,VVDLMAYMASK,MFQYDSTHGK,LISWYDNEYGY,LISWYDNEYGYSNR,VIHDNFGIVEGLMTTVHAITATQK,LVINGKPITIFQER
841	gi|149249564|ref|XP_001480018.1| PREDICTED: hypothetical protein isoform 1	IPI00762304.1|REFSEQ:XP_001479901;XP_001480018	36323.7	8.9	51.95	36	0	195	VGVNGFGR,QASEGPLK,RVIISAPSADAPMFVMGVNHEK,YDDIKK,YDNSLK,GILGYTEDQVVS,GAAQNIIPASTGAAK,PSADAPMFVMGVNHEK,LTGMAFR,VEIVAINDPFIDLN,VIHDNFGIVEGLMTTVH,VIISAPSADAPMFVMGVNHEK,GLMTTVHAITATQK,VEGLMTTVHAITATQK,PITIFQER,EGLMTTVHAITATQK,INGKPITIFQER,VVDLMAYMASKE,LVINGKPITIFQERD,VVDLMAYMASK,MFQYDSTHGK,LISWYDNEYGY,LISWYDNEYGYSNR,VIHDNFGIVEGLMTTVHAITATQK,LVINGKPITIFQER
842	Moesin OS=Mus musculus GN=Msn PE=1 SV=3	IPI00110588.4|SWISS-PROT:P26041|TREMBL:B1AX70;Q05DU4;Q3TZQ2;Q3UF33|ENSEMBL:ENSMUSP00000051217;ENSMUSP00000113071|REFSEQ:NP_034963|VEGA:OTTMUSP00000019702	67767	6.22	21.32	11	5	41	FVIKPIDK,ILALCMGNHELYMR,APDFVFYAPR,IGFPWSEIR,KAPDFVFYAPR,ALELEQER,EGILNDDIYCPPETAVLLASYAVQSK,FYPEDVSEELIQDITQR,AFSTWLK,TQEQLASEMAELTAR,KESPLLFK
843	Flavin reductase OS=Mus musculus GN=Blvrb PE=2 SV=3	IPI00113996.7|SWISS-PROT:Q923D2|TREMBL:Q3U6G1|ENSEMBL:ENSMUSP00000043092|REFSEQ:NP_659172|VEGA:OTTMUSP00000027051	22197.3	6.49	84.47	35	2	344	HDLGHFMLR,YVAVMPPHIGDQPLTGAY,DLGHFMLR,LLWDPTK,PPHIGDQPLTGAYTVTLDGR,VVACTSAF,VVACTSAFLLWDPTK,CLTTNEYDGHTTYPSHQYD,NIVTAMK,ILQESGLK,IGDQPLTGAYTVTLDGR,TSAFLLWDPTKVPPR,YVAVMPPHIGDQPLTGAYTVTLDGR,LQDVTDDHIR,TSAFLLWDPTK,VVACTSAFLLWDPTKVPPR,IAIFGATGR,TGLTTLAQAVQAGYEVTVLVR,SEGPQPAHVVVGDVR,LPSEGPQPAHVVVGDVR,KIAIFGATGR,PSEGPQPAHVVVGDVR,TVAGQEAVIVLLGTGNDLSPTTVMSEGTR
844	gi|149252092|ref|XP_485358.2| PREDICTED: similar to 40kDa ribosomal protein	IPI00849484.1|REFSEQ:XP_485358	30164.5	5.49	5.56	1	0	2	FTPGTFTNQIQAAFR
844	gi|149252176|ref|XP_913066.2| PREDICTED: similar to 40kDa ribosomal protein	IPI00676858.2|REFSEQ:XP_913066	30178.5	5.49	5.56	1	0	2	FTPGTFTNQIQAAFR
845	gi|82996390|ref|XP_484732.3| PREDICTED: similar to Glyceraldehyde-3-phosphate dehydrogenase (GAPDH)	IPI00462075.4|REFSEQ:XP_484732	35794	8.61	49.55	32	1	206	VGVNGFGR,QASEGPLK,IVSNASCTTN,YDDIKK,YDNSLK,GILGYTEDQVVS,GAAQNIIPASTGAAK,IVSNASCTTNCLAPLAK,LTGMAFR,VIPELNGK,GLMTTVHAITATQK,VEGLMTTVHAITATQK,PITIFQER,EGLMTTVHAITATQK,LVINGKPITIFQERDPTNIK,INGKPITIFQERDPTNIK,GILGYTEDQVVSCDFNSNSH,INGKPITIFQER,LVINGKPITIFQERD,LISWYDNEYGY,LISWYDNEYGYSNR,LVINGKPITIFQER,VIISAPSADAPMFVMGMNHEK
846	Tpt1;OTTMUSG00000016691 Translationally-controlled tumor protein	IPI00129685.2|SWISS-PROT:P63028|ENSEMBL:ENSMUSP00000079661;ENSMUSP00000106519|REFSEQ:NP_033455;XP_001480033;XP_001480708|VEGA:OTTMUSP00000019766	20249.2	4.84	15.08	3	1	25	EIADGLCLEVEGK,DLISHDELFSDIYK
847	NAD(P)H dehydrogenase [quinone] 1 OS=Mus musculus GN=Nqo1 PE=1 SV=3	IPI00263899.6|SWISS-PROT:Q64669|TREMBL:Q542Y0;Q99KL8|ENSEMBL:ENSMUSP00000003947|REFSEQ:NP_032732|VEGA:OTTMUSP00000026299	30959.7	8.74	29.56	7	7	28	FGLSVGHHLGK,ALIVLAHSEK,MQILEGWK,FCGFQVLEPQLVYSIGHTPPDAR,NFQYPSESSLAYK,TSFNYAMK,NDITGELK
848	Ube2l6 Ubiquitin-conjugating enzyme E2L 6	IPI00754663.2|TREMBL:A2ATR9|ENSEMBL:ENSMUSP00000107264|VEGA:OTTMUSP00000014695	20977.4	8.49	32.79	7	0	25	KAEEFTLK,EYPFKPPTLR,ELPPYLR,IYHPNVR,QLSSDDANVLVWH,LELADLLTQNPEMFR,AEEFTLK
849	gi|26345188|dbj|BAC36244.1| unnamed protein product	IPI00404031.1|TREMBL:Q8BPD3|ENSEMBL:ENSMUSP00000028025	19711.8	8.61	60.67	22	0	145	PFPIIDDK,VVFIFGPDKK,PVATPVDWK,LSILYPATTGR,KGESVMVVPTLSEEEAK,QCFPK,VVFIFGPDK,GESVMVVPTLSEEEAK,LPFPIIDDK,VVDSLQLTGTKPVATPVDWK,NFDEILR,DINAYNGETPTEK,DLAILLGMLDPVEK,LKLSILYPATTGR
850	gi|148693594|gb|EDL25541.1| leucine rich repeat containing 35, isoform CRA_a	IPI00226608.2|SWISS-PROT:Q8C5W3-2|ENSEMBL:ENSMUSP00000065125|VEGA:OTTMUSP00000045553	49923.9	5.36	5.66	1	1	1	IVSNVPQLEFLNLSSNPLSLSVLER
850	Tubulin-specific chaperone cofactor E-like protein OS=Mus musculus GN=Tbcel PE=1 SV=1	IPI00226110.1|SWISS-PROT:Q8C5W3-1|TREMBL:B9EID8|ENSEMBL:ENSMUSP00000067882|REFSEQ:NP_766626|VEGA:OTTMUSP00000045550;OTTMUSP00000045551;OTTMUSP00000045552;OTTMUSP00000045554	48031.8	5.35	5.9	1	1	1	IVSNVPQLEFLNLSSNPLSLSVLER
851	Phf20 Phf20 protein	IPI00752298.3|TREMBL:Q6PAR7|ENSEMBL:ENSMUSP00000085969	117130	8.44	3.71	1	1	1	SPLEAGQVSSALTCHPIGDGLGAADLELNCKSMGENTM
851	PHD finger protein 20 OS=Mus musculus GN=Phf20 PE=2 SV=2	IPI00336794.5|SWISS-PROT:Q8BLG0-1|TREMBL:A2AV93|ENSEMBL:ENSMUSP00000043138|REFSEQ:NP_766262|VEGA:OTTMUSP00000017265	115280	7.36	3.76	1	1	1	SPLEAGQVSSALTCHPIGDGLGAADLELNCKSMGENTM
851	gi|26328781|dbj|BAC28129.1| unnamed protein product	IPI00751871.3|SWISS-PROT:Q8BLG0-2	114284	7.57	3.78	1	1	1	SPLEAGQVSSALTCHPIGDGLGAADLELNCKSMGENTM
852	Sri Protein	IPI00857517.1|VEGA:OTTMUSP00000031411	8643.71	4.09	23.53	1	0	3	CLTQSGIAGGYKPFNLETCR
853	V-type proton ATPase subunit G 1 OS=Mus musculus GN=Atp6v1g1 PE=2 SV=3	IPI00133163.3|SWISS-PROT:Q9CR51|TREMBL:Q3U7E0;Q5HZY7|ENSEMBL:ENSMUSP00000048770|REFSEQ:NP_077135|VEGA:OTTMUSP00000000360	13724.4	7.76	9.32	1	1	1	EEAQAEIEQYR
854	Ubiquitin carboxyl-terminal hydrolase 5 OS=Mus musculus GN=Usp5 PE=1 SV=1	IPI00113214.1|SWISS-PROT:P56399|ENSEMBL:ENSMUSP00000041299|REFSEQ:NP_038728|VEGA:OTTMUSP00000033836	95833.3	4.89	37.53	28	20	84	IVILPDYLEIAR,FTFGLDWVPK,ENLWLNLTDGSILCGR,NLGNSCYLNSVVQVLFSIPDFQRK,GTGLQPGEEELPDIAPPLVTPDEPK,SSCLEAYGAPEQVDDFWSTALQAK,QQDAQEFFLHLINMVER,VTSAVEALLSADSASR,IGEWELIQESGVPLKPLFGPGYTGIR,IFQNAPTDPTQDFSTQVAK,FASFPDYLVIQIK,WVIYNDQK,LDVSIEMPEELDISQLR,KQEVQAWDGEVR,DRVTSAVEALLSADSASR,NLGNSCYLNSVVQVLFSIPDFQR,DLGYIYFYQR,SAAESISESVPVGPK,VPLPELVR,VDYIMQLPVPMDAALNK,DGLGGLPDIVR,VDYIMQLPVPMDAALNKEELLEYEEK,SSENPNEVFR…
854	gi|74150576|dbj|BAE32312.1| unnamed protein product	IPI00881918.1|TREMBL:Q3U4W8|ENSEMBL:ENSMUSP00000114000|VEGA:OTTMUSP00000033835	93354.7	4.94	38.56	28	20	84	IVILPDYLEIAR,FTFGLDWVPK,ENLWLNLTDGSILCGR,NLGNSCYLNSVVQVLFSIPDFQRK,GTGLQPGEEELPDIAPPLVTPDEPK,SSCLEAYGAPEQVDDFWSTALQAK,QQDAQEFFLHLINMVER,VTSAVEALLSADSASR,IGEWELIQESGVPLKPLFGPGYTGIR,IFQNAPTDPTQDFSTQVAK,FASFPDYLVIQIK,WVIYNDQK,LDVSIEMPEELDISQLR,KQEVQAWDGEVR,DRVTSAVEALLSADSASR,NLGNSCYLNSVVQVLFSIPDFQR,DLGYIYFYQR,SAAESISESVPVGPK,VPLPELVR,VDYIMQLPVPMDAALNK,DGLGGLPDIVR,VDYIMQLPVPMDAALNKEELLEYEEK,SSENPNEVFR…
855	Protein phosphatase 1 regulatory subunit 7 OS=Mus musculus GN=Ppp1r7 PE=1 SV=2	IPI00129319.3|SWISS-PROT:Q3UM45|ENSEMBL:ENSMUSP00000027494|REFSEQ:NP_075689|VEGA:OTTMUSP00000024475	41291.9	4.85	49.03	13	13	33	CIENLEELQSLR,SLETVYLER,AIENIDTLTNLESLFLGK,IENISNLHQLQMLELGSNR,ELDLYDNQIK,IEGLQSLVNLR,LQNLDALTNLTVLSVQSNR,HGGGGIVANLSEQSLK,LTMLDIASNR,DAEDVDLTHYR,GAEDPEEEHELAVDMETINLDR,ELYLSNNGIEVIEGLENNNK
856	gi|123858338|emb|CAM23295.1| protein phosphatase 2A regulatory subunit B (PR 53)	IPI00751431.1|TREMBL:A2AWF0|ENSEMBL:ENSMUSP00000109231|VEGA:OTTMUSP00000018236	11798.5	8.82	78.85	6	0	33	TGPFAEHSNQLWNISAVPSWSK,VNQGLIR,QPPPDSSEETPPTTQNFIIPK,FPVIQHFK,KEIHTVPDMGK,FGSLLPIHPVTSG
857	gi|123122326|emb|CAM20485.1| novel protein similar to capping protein actin filament muscle Z-line, alpha 1 Capza1	IPI00133168.2|TREMBL:Q9CR52|ENSEMBL:ENSMUSP00000069798;ENSMUSP00000070781;ENSMUSP00000107730|VEGA:OTTMUSP00000021175;OTTMUSP00000021176;OTTMUSP00000021177	33460.4	9.43	4.51	1	1	3	QYYSTGFSTVYGK
858	Eukaryotic translation initiation factor 1A OS=Mus musculus GN=Eif1a PE=2 SV=3	IPI00153608.3|SWISS-PROT:Q60872|TREMBL:Q3UC76;Q4FJR7|ENSEMBL:ENSMUSP00000077223|REFSEQ:NP_034250	16502.4	5.07	28.47	2	0	4	EDGQEYAQVIK,INETDTFGPGDDDEIQFDDIGDDDEDIDDI
859	Importin-5 OS=Mus musculus GN=Ipo5 PE=1 SV=3	IPI00626994.3|SWISS-PROT:Q8BKC5-1|TREMBL:Q3TT04;Q6NZC1;Q7TN23|ENSEMBL:ENSMUSP00000032898|REFSEQ:NP_076068	123591	4.82	6.56	5	4	8	VAAAESMPLLLECAR,LVLEQVVTSIASVADTAEEK,FMQDASDVMQLLLK,ICDIAAELAR,FVPYYDLFMPSLK
859	Ipo5 Isoform 2 of Importin-5	IPI00409936.1|SWISS-PROT:Q8BKC5-2	116915	4.8	6.94	5	4	8	VAAAESMPLLLECAR,LVLEQVVTSIASVADTAEEK,FMQDASDVMQLLLK,ICDIAAELAR,FVPYYDLFMPSLK
860	gi|123243408|emb|CAM21903.1| pyridoxine 5'-phosphate oxidase	IPI00648238.1|TREMBL:A2A6E7|ENSEMBL:ENSMUSP00000103255;ENSMUSP00000103256|VEGA:OTTMUSP00000001652	11327.2	7.6	42.16	3	0	13	EAFEETHLTSLDPMK,QFASWFDEAVQCPDIGEANAMCVATCTR
861	26S proteasome non-ATPase regulatory subunit 5 OS=Mus musculus GN=Psmd5 PE=2 SV=4	IPI00457661.5|SWISS-PROT:Q8BJY1|TREMBL:A2AUB0;Q5DU49;Q921U5|ENSEMBL:ENSMUSP00000028225|REFSEQ:NP_542121|VEGA:OTTMUSP00000012919	55972.1	5.13	20.63	9	7	14	TVAEIFGNSNYLR,AYLSEGPYYVKPVATTAVEGAD,ISLTQAGLEALFESNLLDDLKNVMK,LEAPLEELR,TLTLSQIGR,IVENSEAVTEILNNAELLK,ISLTQAGLEALFESNLLDDLK,YPVFLEK
862	Alpha-enolase OS=Mus musculus GN=Eno1 PE=1 SV=3	IPI00462072.3|SWISS-PROT:P17182|TREMBL:Q5FW97|ENSEMBL:ENSMUSP00000075513;ENSMUSP00000079727;ENSMUSP00000111647|REFSEQ:NP_001020559;NP_001128344;NP_075608;XP_001471566|VEGA:OTTMUSP00000011140;OTTMUSP00000042672	47140.8	6.37	70.97	28	0	159	GVPLYR,KVNVVEQEK,GVSQAVEHINK,FGANAILGVSLAVCK,LAMQEFMILPVGASSFR,AAVPSGASTGIYEALELR,YDLDFK,YITPDQLADLYK,SFVQNYPVVSIEDPFDQDDWGAWQK,LMIEMDGTENK,HIADLAGNPEVILPVPAFNVINGGSHAGNK,IEEELGSK,TIAPALVSK,VNVVEQEK,GNPTVEVDLYTAK,VNQIGSVTESLQACK,LAQSNGWGVMVSHR,SCNCLLLK,FTASAGIQVVGDDLTVTNPK,SGETEDTFIADLVVGLCTGQIK,AGYTDQVVIGMDVAASEFYR,DATNVGDEGGFAPNILENK
863	gi|94387946|ref|XP_991943.1| PREDICTED: similar to Glyceraldehyde-3-phosphate dehydrogenase (GAPDH)	IPI00752685.2|REFSEQ:XP_991258;XP_991943	36339.7	8.72	37.01	22	0	111	VGVNGFGR,QASEGPLK,IVSNASCTTN,YDDIKK,YDNSLK,GILGYTEDQVVS,GAAQNIIPASTGAAK,IVSNASCTTNCLAPLAK,PITIFQER,GILGYTEDQVVSCDFNSNSH,VVDLMAYMASKE,VVDLMAYMASK,MFQYDSTHGK,LISWYDNEYGY,LISWYDNEYGYSNR
864	gi|149262307|ref|XP_001478339.1| PREDICTED: similar to ubiquitin A-52 residue ribosomal protein fusion product 1 isoform 1	IPI00850795.1|REFSEQ:XP_001475538;XP_001478339;XP_899768;XP_920888	14711.3	9.82	38.28	10	0	97	MQIFVK,TITLEVEPSDTIENVK,ESTLHLVLR,TLSDYNIQK,SDYNIQK,STLHLVLR,EGLPPDQQR
865	Tubulin-specific chaperone A OS=Mus musculus GN=Tbca PE=2 SV=3	IPI00222972.5|SWISS-PROT:P48428|TREMBL:Q5I0U7|ENSEMBL:ENSMUSP00000038781|REFSEQ:NP_033347	12757.7	5.24	26.85	5	5	12	LEAAYTDLQQILESEKDLEEAEEYKEAR,LEAAYTDLQQILESEK,LEAAYTDLQQILESEKDLEEAEEYK,RLEAAYTDLQQILESEK,RLEAAYTDLQQILESEKDLEEAEEYK
866	Ubiquitin carboxyl-terminal hydrolase isozyme L4 OS=Mus musculus GN=Uchl4 PE=1 SV=1	IPI00118499.1|SWISS-PROT:P58321|TREMBL:B2RTM4|ENSEMBL:ENSMUSP00000045208|REFSEQ:NP_291085	26450	5.01	22.32	4	0	9	FNAIALSAA,WLPLEANPEVTNQFLK,FLEESVSMSPEER,SQGQDVTSSVYFMK
867	Asparaginyl-tRNA synthetase, cytoplasmic OS=Mus musculus GN=Nars PE=1 SV=2	IPI00223415.4|SWISS-PROT:Q8BP47|ENSEMBL:ENSMUSP00000025483|REFSEQ:NP_001136422	64279.3	5.62	14.85	6	6	11	LMTDTINEPILLCR,EGIDPAPYYWYTDQR,SWDSEEILEGYK,KEDGTFYEFGDDIPEAPER,EPFPTIYVDSQK,MNYSDAIEWLK
867	gi|148677757|gb|EDL09704.1| asparaginyl-tRNA synthetase, isoform CRA_c	IPI00918997.1|REFSEQ:NP_081626	64208.2	5.62	14.87	6	6	11	LMTDTINEPILLCR,EGIDPAPYYWYTDQR,SWDSEEILEGYK,KEDGTFYEFGDDIPEAPER,EPFPTIYVDSQK,MNYSDAIEWLK
868	gi|26328775|dbj|BAC28126.1| unnamed protein product	IPI00457901.1|TREMBL:Q8BMA4	37322.1	6.31	3.64	1	0	1	DLMVGDEASELR
869	gi|123221884|emb|CAM20680.1| proteasome (prosome, macropain) 26S subunit, non-ATPase, 12	IPI00650011.1|TREMBL:B1AT36|ENSEMBL:ENSMUSP00000102361|VEGA:OTTMUSP00000003833	50569.6	7.02	14.45	4	0	8	EWDLLNENIMLLSK,DPNNLLNDWSQKLNSLMSLVNKTTHLIAK,AIYDTPCIQAESDKWQQALK
870	Glucosamine-6-phosphate isomerase 1 OS=Mus musculus GN=Gnpda1 PE=2 SV=2	IPI00379245.2|SWISS-PROT:O88958	32550.3	6	53.29	9	0	23	TFNMDEYVGLPR,FFDGDLAK,TLAMDTILANAR,IQAAGGIELFVGGIGPDGHIAFNEPGSSLVSR,TVFVCDEDATLELK,HIDIHPENTHILDGNAADLQAECDAFEEK,LVDPLYSIK,IIQFNPGPDKYFTLGLPTGSTPLGCYQK,NGDLSFQYVK
871	Protein DDI1 homolog 2 OS=Mus musculus GN=Ddi2 PE=1 SV=1	IPI00608021.1|SWISS-PROT:A2ADY9|ENSEMBL:ENSMUSP00000099542|REFSEQ:NP_001017966|VEGA:OTTMUSP00000011108	44590.6	4.95	14.54	3	3	4	EDIRPEEIADQELAEAIQK,LFSADPFDLEAQAK,NVLVIGTTGSQTTFLPEGELPECAR
872	Ubiquitin-fold modifier 1 OS=Mus musculus GN=Ufm1 PE=1 SV=1	IPI00139378.1|SWISS-PROT:P61961|ENSEMBL:ENSMUSP00000029309|REFSEQ:NP_080711|VEGA:OTTMUSP00000035529	9117.58	9.36	17.65	1	1	1	VLSVPESTPFTAVLK
872	Ufm1 9 kDa protein	IPI00881086.1|ENSEMBL:ENSMUSP00000112586|VEGA:OTTMUSP00000035532	8770.3	8.71	18.29	1	1	1	VLSVPESTPFTAVLK
872	Ufm1 Protein	IPI00880407.1|VEGA:OTTMUSP00000035531	9612.16	9.65	16.48	1	1	1	VLSVPESTPFTAVLK
872	Ufm1 6 kDa protein	IPI00880806.1|VEGA:OTTMUSP00000035530	6142.16	9.22	26.32	1	1	1	VLSVPESTPFTAVLK
873	gi|149262197|ref|XP_001476515.1| PREDICTED: similar to platelet-activating factor acetylhydrolase 45K chain - bovine	IPI00755990.1|REFSEQ:XP_001476515	34961.8	7.64	32.69	8	0	20	FILSCADDK,LLASCSADMTIK,LWDFQGFECIR,VWVVATK,GHTDSVQDISFDHSGK,TAPYVVTGSVDQTVK,VWDYETGDFER,MVRPNQDGTLIASCSNDQTVR
874	- Ring finger protein 213	IPI00761611.3|TREMBL:B1ATE2|ENSEMBL:ENSMUSP00000091429|VEGA:OTTMUSP00000004220	559570	6.47	0.18	1	1	1	VYSLLFADQ
875	gi|74216531|dbj|BAE37713.1| unnamed protein product	IPI00831694.1|TREMBL:Q3TPM3|VEGA:OTTMUSP00000025306	80588.7	6.91	5.01	2	1	3	HLEIFHTEFQNLLDADKNEDLGR,QIGLDQIWDDLR
875	Cullin-1 OS=Mus musculus GN=Cul1 PE=1 SV=1	IPI00124047.1|SWISS-PROT:Q9WTX6|TREMBL:Q05DR6;Q3UIA5|ENSEMBL:ENSMUSP00000031697|REFSEQ:NP_036172|VEGA:OTTMUSP00000025305	89691.5	8.19	4.51	2	1	3	HLEIFHTEFQNLLDADKNEDLGR,QIGLDQIWDDLR
876	gi|159574326|emb|CAI26079.2| acylphosphatase 2, muscle type	IPI00880375.1|TREMBL:Q5SPV7|ENSEMBL:ENSMUSP00000074195|REFSEQ:NP_083620|VEGA:OTTMUSP00000005522	11877.6	9.3	8.49	1	1	1	LEYSDFSIR
876	Acylphosphatase-2 OS=Mus musculus GN=Acyp2 PE=2 SV=1	IPI00272401.4|SWISS-PROT:P56375|ENSEMBL:ENSMUSP00000105064	10895.4	8.71	9.28	1	1	1	LEYSDFSIR
877	gi|149272156|ref|XP_001472929.1| PREDICTED: hypothetical protein	IPI00130593.7|TREMBL:Q3TKZ2|REFSEQ:XP_001472929	76296.8	8.73	1.16	1	1	1	FFCFVDER
878	gi|149265502|ref|XP_001477132.1| PREDICTED: similar to Glyceraldehyde-3-phosphate dehydrogenase (GAPDH)	IPI00850955.1|REFSEQ:XP_001477132	37044.4	8.6	53.64	41	0	228	QASEGPLK,IVSNASCTTN,RVIISAPSADAPMFVMGVNHEK,YDDIKK,YDNSLK,SSTFDAGAGIALNDNFVK,GILGYTEDQVVS,PSADAPMFVMGVNHEK,IVSNASCTTNCLAPLAK,LTGMAFR,VEIVAINDPFIDLN,VIHDNFGIVEGLMTTVH,VIISAPSADAPMFVMGVNHEK,VIPELNGK,GLMTTVHAITATQK,VEGLMTTVHAITATQK,PITIFQER,EGLMTTVHAITATQK,SHSSTFDAGAGIALNDNFVK,LVINGKPITIFQERDPTNIK,INGKPITIFQERDPTNIK,GILGYTEDQVVSCDFNSNSH,INGKPITIFQER,LVINGKPITIFQERD,GILGYTEDQVVSCDFNSNSHSSTFDAGAGIALNDN…
879	14 kDa phosphohistidine phosphatase OS=Mus musculus GN=Phpt1 PE=1 SV=1	IPI00118757.1|SWISS-PROT:Q9DAK9|TREMBL:A2AJA8|ENSEMBL:ENSMUSP00000037417|REFSEQ:NP_083569|VEGA:OTTMUSP00000013112	13996.5	5.27	12.1	1	1	1	AKYPDYEVTWADDGY
880	B(0,+)-type amino acid transporter 1 OS=Mus musculus GN=Slc7a9 PE=2 SV=1	IPI00134787.1|SWISS-PROT:Q9QXA6|TREMBL:Q3UQE3|ENSEMBL:ENSMUSP00000032703;ENSMUSP00000112726;ENSMUSP00000113181|REFSEQ:NP_067266|VEGA:OTTMUSP00000041638;OTTMUSP00000041639;OTTMUSP00000041640	53746.8	8.55	5.95	1	1	3	PCLIIWAACGILATLGALCFAELGTMITK
881	gi|148707929|gb|EDL39876.1| mCG50956	IPI00848950.1|REFSEQ:XP_001476488;XP_001478035	32909.7	5.34	35.66	6	0	31	TIDGQQTIIACIESHQFQPK,IEGYDDQVLITEHGDLGNSR,LLLNNDNLLR,FTITPPSAQVVGVLK,EGAAHAFAQYNMDQFTPVK,FITHAPPGEFNEVFNDVR
882	gi|74219918|dbj|BAE40540.1| unnamed protein product	IPI00798544.1|SWISS-PROT:Q8BGB7-2	25358.8	4.92	9.73	1	1	2	LLFGHSTEGDILELIDGHFDTK
882	Enolase-phosphatase E1 OS=Mus musculus GN=Enoph1 PE=2 SV=1	IPI00653664.2|SWISS-PROT:Q8BGB7-1|ENSEMBL:ENSMUSP00000031268|REFSEQ:NP_080697	28600.3	4.79	8.56	1	1	2	LLFGHSTEGDILELIDGHFDTK
883	gi|123241073|emb|CAM24418.1| prefoldin 4	IPI00754444.1|TREMBL:Q6P0X1|ENSEMBL:ENSMUSP00000074596;ENSMUSP00000104775;ENSMUSP00000104776|REFSEQ:NP_001013387|VEGA:OTTMUSP00000017255;OTTMUSP00000017256;OTTMUSP00000017281	8704.76	4.12	15.58	1	1	3	TLQEEIDALESR
883	gi|123241072|emb|CAM24417.1| prefoldin 4	IPI00378557.3|TREMBL:Q3UWL8|ENSEMBL:ENSMUSP00000070596|REFSEQ:NP_001103622|VEGA:OTTMUSP00000017254	15238.2	4.5	8.96	1	1	3	TLQEEIDALESR
884	Pebp1 23 kDa protein	IPI00858116.1|ENSEMBL:ENSMUSP00000107604|VEGA:OTTMUSP00000031359	23034.9	4.81	67.94	19	0	114	EWHHFLVVNMK,FREWHHFLVVNMK,YNLGAPVAGTCYQAEWDDYVPK,VLTPTQVMNR,LYTLVLTDPDAPSR,KYNLGAPVAGTCYQAEWDDYVPK,YVWLVYEQEQPLSCDEPILSNK,VDYAGVTVDELGK,LYEQLSGK,VLTPTQVMNRPSSISWDGLDPGKLYTLVLTDPDAPSRK,AGPLCLQEVDEPPQHALR,VLTPTQVMNRPSSISWDGLDPGKLYTLVLTDPDAPSR,PSSISWDGLDPGK,VLTPTQVMNRPSSISWDGLDPGK,FKVETFR
885	Ranbp1 18 kDa protein	IPI00858118.1|ENSEMBL:ENSMUSP00000055288|VEGA:OTTMUSP00000031865	17887.4	8.36	50.98	9	0	55	HYITPMMELKPNAGSDR,FASENDLPEWK,LEALSVR,FLNAENAQK,TKFEECR,ICANHYITPMMELKPNAGSDR,AWVWNTHADFADECPKPELLAIR
886	Proteasome subunit beta type-7 OS=Mus musculus GN=Psmb7 PE=1 SV=1	IPI00136483.1|SWISS-PROT:P70195|TREMBL:A2AQL6;Q5D098|ENSEMBL:ENSMUSP00000028083|REFSEQ:NP_035317|VEGA:OTTMUSP00000013820	29891.4	8.14	42.96	12	12	30	SKLDFLRPFSVPNK,LDFLRPFSVPNKK,VTPLEIEVLEETVQTMDTS,SKLDFLRPFSVPNKK,LVSEAIAAGIFNDLGSGSNIDLCVISK,IYCCGAGTAADTDMTTQLISSNLELHSLTTGR,TTIAGVVYK,IHFISPN,DGIVLGADTR
887	gi|123226008|emb|CAM19024.1| proteasome (prosome, macropain) 26S subunit ATPase 3	IPI00758064.1|TREMBL:A2AGN7|ENSEMBL:ENSMUSP00000107068|VEGA:OTTMUSP00000015163	44669.1	4.91	30	9	0	25	QTYFLPVIGLVDAEK,DSYLILETLPTEYDSR,AMEVDERPTEQYSDIGGLDK,LAGPQLVQMFIGDGAK,QIQELVEAIVLPMNHK,TMLELLNQLDGFQPNTQVK,APSIIFIDELDAIGTK,EKAPSIIFIDELDAIGTK
887	gi|220840531|emb|CAX15265.1| proteasome (prosome, macropain) 26S subunit ATPase 3	IPI00405114.2|TREMBL:B7ZCF1;Q8BUP7|ENSEMBL:ENSMUSP00000002171|VEGA:OTTMUSP00000045321	50395.9	5.33	26.61	9	0	25	QTYFLPVIGLVDAEK,DSYLILETLPTEYDSR,AMEVDERPTEQYSDIGGLDK,LAGPQLVQMFIGDGAK,QIQELVEAIVLPMNHK,TMLELLNQLDGFQPNTQVK,APSIIFIDELDAIGTK,EKAPSIIFIDELDAIGTK
888	Psmf1 17 kDa protein	IPI00894885.1|ENSEMBL:ENSMUSP00000070604	17231.4	6.91	52.87	7	7	17	DPLSPFAVGGDDLDPFGCQR,GGMIVDPLR,VLIDPSSGLPNR,SGIITPIHEQWEK,FDPFGPIGTSPSGPNPDHLPPPGYDDMYL
888	Proteasome inhibitor PI31 subunit OS=Mus musculus GN=Psmf1 PE=1 SV=1	IPI00403055.1|SWISS-PROT:Q8BHL8|TREMBL:A2AU35;A2VCP7|ENSEMBL:ENSMUSP00000041184;ENSMUSP00000105495|REFSEQ:NP_997611|VEGA:OTTMUSP00000016857;OTTMUSP00000016859	29664.4	5.06	30.63	7	7	17	DPLSPFAVGGDDLDPFGCQR,GGMIVDPLR,VLIDPSSGLPNR,SGIITPIHEQWEK,FDPFGPIGTSPSGPNPDHLPPPGYDDMYL
889	Transgelin-2 OS=Mus musculus GN=Tagln2 PE=1 SV=4	IPI00125778.4|SWISS-PROT:Q9WVA4|ENSEMBL:ENSMUSP00000106859;ENSMUSP00000106861;ENSMUSP00000106863|REFSEQ:NP_848713|VEGA:OTTMUSP00000024126;OTTMUSP00000024127	22395.4	8.4	45.73	6	6	15	TLMNLGGLAVAR,DDGLFSGDPNWFPK,YGINTTDIFQTVDLWEGK,QYDADLEQILIQWITTQCR,LINSLYPEGQAPVK,QMEQISQFLQAAER
890	Ywhae 15 kDa protein	IPI00885651.1|VEGA:OTTMUSP00000038492	15219.5	5.16	22.31	4	0	21	YDEMVESMK,LICCDILDVLDK,NLLSVAYK
891	V-type proton ATPase subunit H OS=Mus musculus GN=Atp6v1h PE=1 SV=1	IPI00311461.1|SWISS-PROT:Q8BVE3|TREMBL:Q3U9S9|ENSEMBL:ENSMUSP00000040756|REFSEQ:NP_598587	55855	6.18	7.45	2	2	3	STAWPYFLPMLNR,LLEVSDDPQVLAVAAHDVGEYVR
892	Ubiquitin-conjugating enzyme E2 D1 OS=Mus musculus GN=Ube2d1 PE=2 SV=1	IPI00275607.4|SWISS-PROT:P61080|TREMBL:Q3UFQ4|ENSEMBL:ENSMUSP00000020085|REFSEQ:NP_663395|VEGA:OTTMUSP00000040551	16602	6.94	12.24	1	0	1	IYHPNINSNGSICLDILR
892	gi|149261718|ref|XP_001475278.1| PREDICTED: similar to ubiquitin-conjugating enzyme E2D 4 (putative)	IPI00678619.1|REFSEQ:XP_001475278;XP_898365	9488.28	9.18	21.18	1	0	1	IYHPNINSNGSICLDILR
893	Proteasome subunit beta type-8 OS=Mus musculus GN=Psmb8 PE=1 SV=2	IPI00116712.1|SWISS-PROT:P28063|ENSEMBL:ENSMUSP00000025196|REFSEQ:NP_034854	30260.2	6.22	12.68	3	2	4	VIEINPY,QDLSPEEAYDLGR,GMGLSMGSMICGWDK
894	gi|149260690|ref|XP_001475499.1| PREDICTED: similar to LOC446231 protein	IPI00116718.1|ENSEMBL:ENSMUSP00000076952|REFSEQ:XP_001475499;XP_001475911	17930.7	8.98	40.26	6	0	39	IEINFPAEYPFKPPK,NIQVDEANLLTWQGLIVPDNPPYDK,TDQVIQSLIALVNDPQPEHPLR
895	Bpgm 16 kDa protein	IPI00751298.1|VEGA:OTTMUSP00000015666	15664.7	6.59	65.91	14	0	93	LILEELGQEWVPVESSWR,HYGALIGLNR,LNNDGLEEAR,SIHTAWLILEELGQEWVPVESSWR,FCSWVDQK,HGEGQWNK,MALNHGEEQVR,ALNFEFDLVFTSILNR
896	gi|149275178|ref|XP_001473373.1| PREDICTED: similar to 14-3-3 protein theta-subtype	IPI00853781.1|REFSEQ:XP_001473373	13313.4	6.72	12.17	2	0	2	VFYLK,EMQPTHPIR
897	Sdsl 13 kDa protein	IPI00858062.1|VEGA:OTTMUSP00000030648	12848	9.25	33.33	3	0	4	VTPLLESWALSQVAGMPVFLK,LGIPVTIVLPEGTSVQVVR
898	N-acylneuraminate-9-phosphatase OS=Mus musculus GN=Nanp PE=1 SV=1	IPI00131952.1|SWISS-PROT:Q9CPT3|TREMBL:A2ANC0|ENSEMBL:ENSMUSP00000063895;ENSMUSP00000094869|REFSEQ:NP_080362|VEGA:OTTMUSP00000016814	27808.1	5.74	15.73	2	2	3	VPLTSSPMPHYMVSSVLELPALLQSIDCK,LAEECYFLWK
899	Heat shock protein HSP 90-beta OS=Mus musculus GN=Hsp90ab1 PE=1 SV=2	IPI00554929.2|SWISS-PROT:P11499	83325.3	4.97	2.9	2	0	2	EDQTEYLEER,HFSVEGQLEFR
899	gi|148691503|gb|EDL23450.1| mCG18238	IPI00229080.7|TREMBL:Q71LX8;Q80YC2;Q811H6|ENSEMBL:ENSMUSP00000024739|REFSEQ:NP_032328|VEGA:OTTMUSP00000021764	83281.2	4.97	2.9	2	0	2	EDQTEYLEER,HFSVEGQLEFR
900	Capza2 20 kDa protein	IPI00881762.1|VEGA:OTTMUSP00000028594	19995.5	5.14	27.01	3	0	10	LLLNNDNLLR,EGAAHAFAQYNLDQFTPVK,FIIHAPPGEFNEVFNDVR
900	Capza2 20 kDa protein	IPI00857651.1|VEGA:OTTMUSP00000028593	19558	5.27	27.81	3	0	10	LLLNNDNLLR,EGAAHAFAQYNLDQFTPVK,FIIHAPPGEFNEVFNDVR
901	gi|12832185|dbj|BAB21999.1| unnamed protein product	IPI00331663.12|SWISS-PROT:P61750|TREMBL:Q14BR4;Q9DD04|ENSEMBL:ENSMUSP00000022429|REFSEQ:NP_031505	20477.7	5.73	39.78	7	0	14	HYFQNTQGLIFVVDSNDR,TTILYK,ILMVGLDAAGK,LGEIVTTIPTIGFNVETVEYK,LKLGEIVTTIPTIGFNVETVEYK,NICFTVWDVGGQDK
901	Arf4 20 kDa protein	IPI00876029.1|ENSEMBL:ENSMUSP00000107937	20465.7	6.59	39.78	7	0	14	HYFQNTQGLIFVVDSNDR,TTILYK,ILMVGLDAAGK,LGEIVTTIPTIGFNVETVEYK,LKLGEIVTTIPTIGFNVETVEYK,NICFTVWDVGGQDK
902	Ras-related protein Rap-1b OS=Mus musculus GN=Rap1b PE=2 SV=2	IPI00407954.2|SWISS-PROT:Q99JI6|TREMBL:Q52L50|ENSEMBL:ENSMUSP00000066238|REFSEQ:NP_077777;XP_001480531	20824.8	5.65	6.52	1	1	4	INVNEIFYDLVR
902	Ras-related protein Rap-1A OS=Mus musculus GN=Rap1a PE=2 SV=1	IPI00138406.1|SWISS-PROT:P62835|TREMBL:Q3U7U8;Q3V3W9|ENSEMBL:ENSMUSP00000088174|REFSEQ:NP_663516	20987.2	6.39	6.52	1	1	4	INVNEIFYDLVR
903	Phosphoribosylformylglycinamidine synthase OS=Mus musculus GN=Pfas PE=2 SV=1	IPI00265406.3|TREMBL:A4FUJ6;Q3UTT7;Q5SUR0;Q6A080;Q8BVW7|ENSEMBL:ENSMUSP00000021282;ENSMUSP00000104308|REFSEQ:XP_111232|VEGA:OTTMUSP00000006164	144629	5.43	31.71	24	23	62	GLVPLHWADDDGNPTEQYPLNPNGSPGGIAGICSQDGR,TGQGDAPLTPPTPVDLDLDWVLGK,AVCPDITATVTPDLK,LNFSTPASTNIVSVCQAAGLR,SLGLQLPDGQR,LSFTDHPTAEMEAISLAALHDR,KPPVLQPLALPPELSVR,VGTETVQAPGSLVISAYAVCPDITATVTPDLK,LMWLFGCPLVR,AVVVEEPVGELR,LGGTALAQCFSQLGEHPPDLDLPENLVR,AFHITQGLLK,LAHSLFESIMSTQASSNPNNVLK,MTEQHYPDPIQSFSPQSIPAPLK,GHLLYVPLSPGQHR,DDVAQEPWLVPGSNDLLLEVGPR,TGPSYYLPPTFPVASVPCKPGGPVPR,EWIKPIMFSGGIGSMEAK,FGEPVLAGFAR,N…
903	Pfas phosphoribosylformylglycinamidine synthase	IPI00671695.1|REFSEQ:XP_913594	144587	5.43	31.71	24	23	62	GLVPLHWADDDGNPTEQYPLNPNGSPGGIAGICSQDGR,TGQGDAPLTPPTPVDLDLDWVLGK,AVCPDITATVTPDLK,LNFSTPASTNIVSVCQAAGLR,SLGLQLPDGQR,LSFTDHPTAEMEAISLAALHDR,KPPVLQPLALPPELSVR,VGTETVQAPGSLVISAYAVCPDITATVTPDLK,LMWLFGCPLVR,AVVVEEPVGELR,LGGTALAQCFSQLGEHPPDLDLPENLVR,AFHITQGLLK,LAHSLFESIMSTQASSNPNNVLK,MTEQHYPDPIQSFSPQSIPAPLK,GHLLYVPLSPGQHR,DDVAQEPWLVPGSNDLLLEVGPR,TGPSYYLPPTFPVASVPCKPGGPVPR,EWIKPIMFSGGIGSMEAK,FGEPVLAGFAR,N…
904	Psmb5 22 kDa protein	IPI00875197.1|ENSEMBL:ENSMUSP00000107118	22431.6	8.26	73.89	18	0	67	GYSYDLK,SVGSGSVYAYGVMDR,KVIEINPYLLGTMAGGAADCSFWER,LLGTMAGGAADCSFWER,FLHGVIVAADSR,AIYQATYR,ISVAAASKLLANMVYQYK,GMGLSMGTMICGWDK,VIEINPY,GPGLYYVDSEGNR,VIEINPYLLGTMAGGAADCSFWER,RGPGLYYVDSEGNR,VEEAYDLAR,ATAGAYIASQTVK,LLANMVYQYK,DAYSGGAVNLYHVR
905	gi|148701213|gb|EDL33160.1| pecanex-like 3 (Drosophila), isoform CRA_b	IPI00128789.1|SWISS-PROT:Q8VI59-2|TREMBL:Q3UNP0;Q5DTP9|ENSEMBL:ENSMUSP00000063786|VEGA:OTTMUSP00000044709	178898	6.29	1.23	1	1	1	NSTMGEQEEEAAQGESSLPR
905	Pecanex-like protein 3 OS=Mus musculus GN=Pcnxl3 PE=1 SV=2	IPI00876328.1|SWISS-PROT:Q8VI59-1|ENSEMBL:ENSMUSP00000109245|REFSEQ:NP_659117|VEGA:OTTMUSP00000044708	221573	6.17	0.99	1	1	1	NSTMGEQEEEAAQGESSLPR
906	Secernin-3 OS=Mus musculus GN=Scrn3 PE=1 SV=1	IPI00137758.5|SWISS-PROT:Q3TMH2|TREMBL:A2AWR0|ENSEMBL:ENSMUSP00000088320|REFSEQ:NP_083298|VEGA:OTTMUSP00000014416	47661.2	5.46	52.63	17	10	85	EFSYYNSFLIADR,CTYIEVDQVPETYAVVLSR,SPTFEPERPVAK,EDISKEEALLGMDLVR,AVSEEIESILQSGHLDEEK,SVFKPFIFVPHISPLLDTK,GNITFETMMEILR,GEFLTTASMVSVLPQDPSLPCIHLFTATPHPER,TVNLFPQYVK,HQEALEMISNSK,ALDVIVDLLEK,LFDEVQEVIYCPAAVHNDLEK,NISNQLSITTK,NEAWILETSGK
907	26S proteasome non-ATPase regulatory subunit 11 OS=Mus musculus GN=Psmd11 PE=1 SV=3	IPI00222515.5|SWISS-PROT:Q8BG32|TREMBL:Q3THG2;Q3UWW9;Q497E8;Q5BKQ9;Q7TMI0;Q8BK73;Q8C0Z6;Q8K2N7|ENSEMBL:ENSMUSP00000017572|REFSEQ:NP_848731|VEGA:OTTMUSP00000000274	47436.8	6.08	24.88	8	8	17	VQIEHISSLIK,TGQAAELGGLLKYVRPFLNSISK,EQSILELGSLLAK,IMLNTPEDVQALVSGK,LYDNLLEQNLIR,LQATLDMQSGIIHAAEEK,EASIDILHSIVK
908	Dynll2 6 kDa protein	IPI00881953.1|VEGA:OTTMUSP00000034283;OTTMUSP00000042494	6109.08	7.86	54.72	2	2	3	DIAAYIK,NADMSEDMQQDAVDCATQAMEK
908	Dynein light chain 2, cytoplasmic OS=Mus musculus GN=Dynll2 PE=1 SV=1	IPI00132734.1|SWISS-PROT:Q9D0M5|TREMBL:B2KGQ2|ENSEMBL:ENSMUSP00000020775;ENSMUSP00000103556|REFSEQ:NP_080832|VEGA:OTTMUSP00000001420;OTTMUSP00000042489	10349.8	6.81	32.58	2	2	3	DIAAYIK,NADMSEDMQQDAVDCATQAMEK
909	gi|149267883|ref|XP_001002625.2| PREDICTED: similar to S-adenosylhomocysteine hydrolase	IPI00758028.2|REFSEQ:XP_001002625	23436.2	5.55	52.78	15	0	58	GETDEEYLWCIEQTLH,ALDIAENEMPGLMR,GISEETTTGVHNLYK,VPAINVNDSVTK,VADIGLAAWGR,ESLIDGIK,FDNLYGCR,SKFDNLYGCR,AGIPVFAWK,GETDEEYLWCIEQTLHFK,YPQLLSGIR,MMSNGILK
910	gi|149275154|ref|XP_001476485.1| PREDICTED: similar to Smok4a protein	IPI00853837.1|REFSEQ:XP_001476485	64751.6	7.49	4.53	1	1	4	QPPSVSPERCSIYTLLPQVGSGSQAK
911	gi|148672772|gb|EDL04719.1| 5'-nucleotidase, cytosolic III, isoform CRA_a	IPI00648235.1|SWISS-PROT:Q9D020-1|ENSEMBL:ENSMUSP00000098918;ENSMUSP00000112306|VEGA:OTTMUSP00000026958	33789.9	5.46	70.37	21	21	72	VVSNFMDFDENGVLK,MADGVANVEHILK,VEEIICGLIK,LQQHGIPVFIFSAGIGDVLEEVIR,VDELLEK,IKNPTRVEEIICGLIK,IGYLNDR,GFKGELIHVFNK,EESLEVVNSILQK,FPYMVEWYTK,SHGLLIEQGIPK,LQQHGIPVFIFSAGIGDVLEEVIRQAGVYHSNVK,DNSNIILLGDSQGDLR,EQYYAIEVDPVLTVEEK,NTDYFSQLK,YMDSYDIVLVK,GFKGELIHVFNKHDGALK,EIVADSDVMLK
911	Cytosolic 5'-nucleotidase 3 OS=Mus musculus GN=Nt5c3 PE=1 SV=4	IPI00187512.7|SWISS-PROT:Q9D020-3|ENSEMBL:ENSMUSP00000031793|REFSEQ:NP_080280|VEGA:OTTMUSP00000026957	37252.2	6.21	63.14	21	21	72	VVSNFMDFDENGVLK,MADGVANVEHILK,VEEIICGLIK,LQQHGIPVFIFSAGIGDVLEEVIR,VDELLEK,IKNPTRVEEIICGLIK,IGYLNDR,GFKGELIHVFNK,EESLEVVNSILQK,FPYMVEWYTK,SHGLLIEQGIPK,LQQHGIPVFIFSAGIGDVLEEVIRQAGVYHSNVK,DNSNIILLGDSQGDLR,EQYYAIEVDPVLTVEEK,NTDYFSQLK,YMDSYDIVLVK,GFKGELIHVFNKHDGALK,EIVADSDVMLK
912	NACHT, LRR and PYD domains-containing protein 4F OS=Mus musculus GN=Nlrp4f PE=2 SV=1	IPI00471050.1|SWISS-PROT:Q66X05|ENSEMBL:ENSMUSP00000080222	110256	6.77	2.29	1	1	1	ETFIQNDXDAFENLLISKGTER
913	gi|148685824|gb|EDL17771.1| uroporphyrinogen III synthase, isoform CRA_b	IPI00857060.1|TREMBL:Q3TPL3|ENSEMBL:ENSMUSP00000101750|VEGA:OTTMUSP00000031236	19937.6	5.49	31.91	5	0	12	IGLDAEGAGSGNAEK,EDDSGLDPYIQELR,LSHPEGFGGLIFTSPR,SVYVVGSATASLVNK
914	gi|14714535|gb|AAH10402.1| Catechol-O-methyltransferase 1	IPI00759876.2|SWISS-PROT:O88587-2|TREMBL:Q91XH4|ENSEMBL:ENSMUSP00000000335;ENSMUSP00000111272|REFSEQ:NP_001104532;NP_001104533;NP_031770|VEGA:OTTMUSP00000031924;OTTMUSP00000031925	29486.3	5.52	28.3	8	5	25	PGDPQSVLEAIDTYCSEK,AKPGDPQSVLEAIDTYCSEK,GSSSFECTHYSSYLEYMK,GTVLLADNVIVPGTPDFLAYVR,YLPDTLLLEECGLLR
914	Catechol O-methyltransferase OS=Mus musculus GN=Comt PE=1 SV=1	IPI00132076.1|SWISS-PROT:O88587-1	29496.4	5.52	28.3	8	5	25	PGDPQSVLEAIDTYCSEK,AKPGDPQSVLEAIDTYCSEK,GSSSFECTHYSSYLEYMK,GTVLLADNVIVPGTPDFLAYVR,YLPDTLLLEECGLLR
915	Actc1 Actin alpha cardiac	IPI00754167.2|TREMBL:A2AQA5|ENSEMBL:ENSMUSP00000112149|VEGA:OTTMUSP00000016162	7755.49	5.32	15.49	2	0	7	AVFPSIVGRPR,AVFPSIVGR
916	gi|12838570|dbj|BAB24247.1| unnamed protein product	IPI00118709.1|TREMBL:Q9DAJ0	16884.6	8.8	10.14	1	0	2	ELLVPLTSSMYVPGK
917	14-3-3 protein gamma OS=Mus musculus GN=Ywhag PE=1 SV=2	IPI00230707.6|SWISS-PROT:P61982|TREMBL:A8IP69|ENSEMBL:ENSMUSP00000051223|REFSEQ:NP_061359|VEGA:OTTMUSP00000017492	28302.6	4.8	17	5	1	17	VFYLK,DSTLIMQLLR,NLLSVAYK,ELEAVCQDVLSLLDNYLIK
918	gi|12857422|dbj|BAB31005.1| unnamed protein product	IPI00230763.1|SWISS-PROT:Q9WUP7-2	37487.8	5.3	12.5	2	2	2	GAQVEEIWSLEPESFEK,EGPIDLGACNQDDWITAVRPVIEK
918	Ubiquitin carboxyl-terminal hydrolase isozyme L5 OS=Mus musculus GN=Uchl5 PE=2 SV=2	IPI00124938.1|SWISS-PROT:Q9WUP7-1|ENSEMBL:ENSMUSP00000018333|REFSEQ:NP_062508	37616.9	5.24	12.46	2	2	2	GAQVEEIWSLEPESFEK,EGPIDLGACNQDDWITAVRPVIEK
919	Actin, aortic smooth muscle OS=Mus musculus GN=Acta2 PE=1 SV=1	IPI00117043.1|SWISS-PROT:P62737|TREMBL:Q3U122|ENSEMBL:ENSMUSP00000048218|REFSEQ:NP_031418	42008.9	5.24	19.36	8	0	30	YPIEHGIITNWDDMEK,SYELPDGQVITIGNER,AVFPSIVGRPR,EITALAPSTMK,AVFPSIVGR,DLTDYLMK,DSYVGDEAQSK
919	Actin, gamma-enteric smooth muscle OS=Mus musculus GN=Actg2 PE=2 SV=1	IPI00404804.1|SWISS-PROT:P63268|TREMBL:Q3UJ36|ENSEMBL:ENSMUSP00000074658;ENSMUSP00000113552|REFSEQ:NP_033740|VEGA:OTTMUSP00000038268;OTTMUSP00000038269	41876.9	5.31	19.41	8	0	30	YPIEHGIITNWDDMEK,SYELPDGQVITIGNER,AVFPSIVGRPR,EITALAPSTMK,AVFPSIVGR,DLTDYLMK,DSYVGDEAQSK
920	gi|124001514|dbj|BAF45380.1| polycystic kidney disease 2-like 1	IPI00776115.3|TREMBL:A2A259;Q14B55;Q80ZH4;Q811H1|ENSEMBL:ENSMUSP00000045675|REFSEQ:NP_852087|VEGA:OTTMUSP00000044798	87234.4	5.18	1.84	1	1	1	FAQGPLLDSLYWTK
921	Eef1a1 21 kDa protein	IPI00831184.1|VEGA:OTTMUSP00000022505	20707.8	8.68	12.9	4	0	6	YYVTIIDAPGHR,EHALLAYTLGVK
922	Rootletin OS=Mus musculus GN=Crocc PE=1 SV=1	IPI00229917.3|SWISS-PROT:Q8CJ40-1|TREMBL:A2AA81|ENSEMBL:ENSMUSP00000099549|REFSEQ:NP_742120|VEGA:OTTMUSP00000010717	226914	5.48	0.4	1	1	2	LALLEEAR
922	Crocc Isoform 2 of Rootletin	IPI00649734.3|SWISS-PROT:Q8CJ40-2	208239	5.45	0.43	1	1	2	LALLEEAR
922	gi|123265692|emb|CAM16756.1| ciliary rootlet coiled-coil, rootletin	IPI00828309.1|TREMBL:A2AA80|ENSEMBL:ENSMUSP00000037679;ENSMUSP00000095425|VEGA:OTTMUSP00000010716	208269	5.45	0.43	1	1	2	LALLEEAR
922	Crocc Isoform 3 of Rootletin	IPI00760082.1|SWISS-PROT:Q8CJ40-3	224428	5.47	0.4	1	1	2	LALLEEAR
923	gi|12861068|dbj|BAB32114.1| unnamed protein product	IPI00407543.2|TREMBL:Q9CX22|ENSEMBL:ENSMUSP00000064557	24795.7	8.63	38.43	13	0	53	NIILEEGK,MLPDKDCR,VFNDMK,AVLFCLSEDKK,EILVGDVGQTVDDPYTTFVK,YALYDATYETK,MIYASSK,NIILEEGKEILVGDVGQTVDDPYTTFVK,KEDLVFIFWAPENAPLK
924	Elongation factor 2 OS=Mus musculus GN=Eef2 PE=1 SV=2	IPI00466069.3|SWISS-PROT:P58252|TREMBL:O89069;O89070;Q3TJZ1;Q3TK17;Q3TLB1;Q3TPG2;Q3TSK4;Q3TW58;Q3TWX1;Q3TX47;Q3UBL9;Q3UDC8;Q3UMI7;Q3UZ14;Q61509;Q6P9L9;Q8BMA8;Q8C153;Q99LT6|ENSEMBL:ENSMUSP00000046101|REFSEQ:NP_031933	95314	6.41	16.78	11	6	17	IVGLVGVDQFLVK,YVEPIEDVPCGNIVGLVGVDQFLVK,FSVSPVVR,VNFTVDQIR,EGIPALDNFLDKL,YEWDVAEAR,ETVSEESNVLCLSK,DGSGFLINLIDSPGHVDFSSEVTAALR,AYLPVNESFGFTADLR,VFSGVVSTGLK,CLYASVLTAQPR
925	Phosphoglucomutase-2 OS=Mus musculus GN=Pgm2 PE=1 SV=1	IPI00338302.1|SWISS-PROT:Q7TSV4|ENSEMBL:ENSMUSP00000084582|REFSEQ:NP_079976|VEGA:OTTMUSP00000032527	68747.8	5.78	23.55	12	12	24	LDQETAQWLR,ELDELVGAIEEHFFQPQK,AFDLAPPEAVPQQK,GVLTLSFALADK,EGFHFEETLTGFK,DPDPEFPTVK,VYWDNGAQIISPHDR,WDQNPLTSESVK,GVVISFDAR,LAATAFITQGVPVYLFSDITPTPFVPYTVSHLK
926	gi|17512397|gb|AAH19161.1| Ppp2cb protein	IPI00473972.1|TREMBL:Q8VED4	32058.2	5.48	39.21	7	0	23	SPDTNYLFMGDYVDR,NVVTIFSAPNYCYR,QITQVYGFYDECLR,CGNQAAIMELDDTLK,GAGYTFGQDISETFNHANGLTLVSR,AHQLVMEGYNWCHDR,YSFLQFDPAPR
927	gi|56205310|emb|CAI24302.1| myosin phosphatase Rho interacting protein	IPI00406030.2|TREMBL:Q5SWZ5;Q8C8T6;Q8CHC7|ENSEMBL:ENSMUSP00000071081|VEGA:OTTMUSP00000005973	257286	5.44	1.1	1	1	1	EVEDKASAYEDQLQGHVQQVEALQK
928	Gdi2 Isoform 2 of Rab GDP dissociation inhibitor beta	IPI00416577.1|SWISS-PROT:Q61598-2|ENSEMBL:ENSMUSP00000106342	46657.7	6.5	84.6	46	0	238	AYDATTHFETTCDDIKDIYK,LSAIYGGTYMLNKPIEEIIVQNGK,YMDFK,MLLFTEVTR,AYDATTHFETTCDDIK,QLICDPSYVK,IYKVPSTEAEALASSLMGLFEK,EIRPALELLEPIEQK,KSDIYVCMISFAHNVAAQGK,DLGTDSQIFISR,KFDLGQDVIDFTGHSLALYR,FVSISDLFVPK,FDLGQDVIDFTGHSLALYR,VIEGSFVYK,VPSTEAEALASSLMGLFEK,FDLGQDVIDFTGH,IYKVPSTEAEALASSLMGLFEKR,FKLPGQPPASMGR,PALELLEPIEQK,TFEGVDPK,TDDYLDQPCCETINR,MTGSEFDFEEMK,SDIYVCMISFAHNVAAQGK,VICILSHPIK,SEGEIAR,NTNDANSCQII…
929	Proteasome activator complex subunit 2 OS=Mus musculus GN=Psme2 PE=2 SV=4	IPI00124225.3|SWISS-PROT:P97372|TREMBL:Q5SVP3|ENSEMBL:ENSMUSP00000100564|REFSEQ:NP_035320|VEGA:OTTMUSP00000005684	27057.3	5.54	41	8	8	18	KIISLSQLLQEDSLNVADLSSLR,QNLFQEADDFLCTFLPR,APLDIPIPDPPPKDDEMETDKQEK,CGYLPGNEKLLALLALVKPEVWTLK,DEAAYGALR,IISLSQLLQEDSLNVADLSSLR
929	Psme2 proteasome activator subunit 2 isoform 2	IPI00649986.2|TREMBL:Q99LN3|ENSEMBL:ENSMUSP00000107009|REFSEQ:NP_001025026	28310.6	5.56	38.89	8	8	18	KIISLSQLLQEDSLNVADLSSLR,QNLFQEADDFLCTFLPR,APLDIPIPDPPPKDDEMETDKQEK,CGYLPGNEKLLALLALVKPEVWTLK,DEAAYGALR,IISLSQLLQEDSLNVADLSSLR
930	UV excision repair protein RAD23 homolog A OS=Mus musculus GN=Rad23a PE=1 SV=1	IPI00307988.1|SWISS-PROT:P54726	39769.5	4.59	45.18	10	0	73	EEDAASTLVTGSEYETMLTEIMSMGYER,DQPQFQNMR,TLQQQTFK,SPSEESTTTTSPESISGSVPSSGSSGR,QVIQQNPALLPALLQQLGQENPQLLQQISR,HQEQFIQMLNEPPGELADISDVEGEVG,NENLAANFLLSQNFDDE,ALGFPESLVIQAYFACEK
931	gi|26345730|dbj|BAC36516.1| unnamed protein product	IPI00270326.1|SWISS-PROT:P46471|TREMBL:Q3U5V3;Q3UIH5;Q8BVQ9|ENSEMBL:ENSMUSP00000030769;ENSMUSP00000112323|REFSEQ:NP_035318|VEGA:OTTMUSP00000029652	52866.6	5.97	21.05	6	6	13	GVLLFGPPGTGK,ALDEGDIALLK,FVVDLSDQVAPTDIEEGMR,IDPTVTMMQVEEKPDVTYSDVGGCK,ESDTGLAPPALWDLAADK,TMLELINQLDGFDPR
932	Mpst 3-mercaptopyruvate sulfurtransferase	IPI00762185.2|SWISS-PROT:Q99J99|ENSEMBL:ENSMUSP00000098044	33267.5	6	13.71	3	0	5	ALVSAQWVAEALK,AFGHHSVSLLDGGFRHWLNQNLPISSGK
933	Adenylosuccinate synthetase isozyme 2 OS=Mus musculus GN=Adss PE=1 SV=2	IPI00135969.2|SWISS-PROT:P46664|TREMBL:B9EIE9;Q8C909|ENSEMBL:ENSMUSP00000016105|REFSEQ:NP_031448	50021.1	5.98	10.09	3	3	5	VGIGAFPTEQDNEIGELLQTR,VVDLLAQDADIVCR,FIEDELQIPVK
934	gi|116283564|gb|AAH25557.1| Eif5 protein	IPI00808129.1|TREMBL:Q05CH7|ENSEMBL:ENSMUSP00000105405	32700.7	4.93	29.27	7	0	52	FVLCPECENPETDLHVNPK,AMGPLVLTEVLFDEK,VNILFDFVK,GLTLSDDLER,EEGIIDSSDKEIVAEAER,SDNKDDDIDIDAI
935	gi|123230134|emb|CAM16504.1| aldo-keto reductase family 1, member A4 (aldehyde reductase)	IPI00855205.1|TREMBL:B1AXW3;Q810X5|VEGA:OTTMUSP00000009954	22630.8	6.55	35.78	6	0	10	HIDCASVYGNETEIGEALK,QIDDVLSVASVR,PAVLQVECHPYLAQNELIAHCHAR,EELFVTSK,QIDDVLSVASVRPAVLQVECHPYLAQNELIAH,MPLIGLGTWK
936	78 kDa glucose-regulated protein OS=Mus musculus GN=Hspa5 PE=1 SV=3	IPI00319992.1|SWISS-PROT:P20029|TREMBL:A2AUF6;Q3TI47;Q3TKF8;Q3TUS2;Q3TWF2;Q3U6V3;Q3U7T8;Q3U9G2;Q3UEM8;Q9DC41|ENSEMBL:ENSMUSP00000028222;ENSMUSP00000097747|REFSEQ:NP_071705|VEGA:OTTMUSP00000012896;OTTMUSP00000012897	72422.1	5.07	8.7	5	2	27	IINEPTAAAIAYGLDK,VEIIANDQGNR,TFAPEEISAMVLTK,IEWLESHQDADIEDFK
937	Proteasome subunit beta type-9 OS=Mus musculus GN=Psmb9 PE=1 SV=1	IPI00309379.3|SWISS-PROT:P28076|TREMBL:Q4FK25	23396.5	5.11	9.59	2	1	3	VILGDELPK,FTTNAITLAMNR
938	Nuclear transport factor 2 OS=Mus musculus GN=Nutf2 PE=2 SV=1	IPI00124149.1|SWISS-PROT:P61971|TREMBL:Q3U8H8|ENSEMBL:ENSMUSP00000008594|REFSEQ:NP_080808;XP_001472448;XP_001474007;XP_001480635;XP_910953	14478.5	5.1	56.69	9	9	42	ADEDPIMGFHQMF,LSSLPFQK,LALHNFG,SITAQDHQPTPDSCIISMVVGQLK,NINDAWVCTNDMFR,ADEDPIMGFHQMFLLK,IQHSITAQDHQPTPDSCIISMVVGQLK
939	Triosephosphate isomerase OS=Mus musculus GN=Tpi1 PE=1 SV=3	IPI00467833.5|SWISS-PROT:P17751|ENSEMBL:ENSMUSP00000024223|REFSEQ:NP_033441|VEGA:OTTMUSP00000019147	26712.6	6.9	83.94	28	28	161	VSHALAEGLGVIAC,VVLAYEPVWAIGTGK,VSHALAEGLGVIACIGEK,HVFGESDELIGQK,ELASQPDVDGFLVGGASLKPEFVDIINAK,AANVPAGTEVVCAPPTAYIDFAR,FFVGGNWK,SNVNDGVAQSTR,CLGELICTLNAANVPAGTEVVCAPPTAYIDFAR,VVFEQTK,GATWVVLGHSER,IIYGGSVTGATCK,KFFVGGNWK,DLGATWVVLGHSER,VIADNVK,TATPQQAQEVHEK,VTNGAFTGEISPGMIK,IAVAAQNCYK
940	E3 ubiquitin-protein ligase RNF19A OS=Mus musculus GN=Rnf19a PE=1 SV=2	IPI00120281.1|SWISS-PROT:P50636|TREMBL:Q3TM18|ENSEMBL:ENSMUSP00000022890|REFSEQ:NP_038951	90632.3	6.5	1.19	1	1	1	WSKEATGGKK
941	Aquaporin-1 OS=Mus musculus GN=Aqp1 PE=1 SV=3	IPI00123183.3|SWISS-PROT:Q02013|TREMBL:Q3TLW5|ENSEMBL:ENSMUSP00000004774|REFSEQ:NP_031498|VEGA:OTTMUSP00000031991	28793.5	6.95	3.35	1	1	2	SFGSAVLTR
942	Actg2 22 kDa protein	IPI00885500.1|VEGA:OTTMUSP00000038270	21568.7	5.3	23.59	6	0	19	YPIEHGIITNWDDMEK,AVFPSIVGRPR,AVFPSIVGR,DLTDYLMK,DSYVGDEAQSK
943	gi|115334671|ref|NP_064377.2| aldehyde dehydrogenase 9A1	IPI00124372.3|SWISS-PROT:Q9JLJ2|TREMBL:A7VL18;Q3TG52;Q3THE7;Q3TMT4;Q3U367;Q3UDG0;Q3V1N7;Q9CRH9|ENSEMBL:ENSMUSP00000028004|REFSEQ:NP_064377	55887.6	7.43	39.58	18	18	58	SPLIIFSDCNMENAVK,VIATFACSGEK,VTIEYYSQLK,ANDTTFGLAAGVFTR,REPLGVCVGIGAWNYPFQIACWK,FINEVVK,GVKPITLELGGK,LGDPLLEDTR,EQGATVLCGGEVYVPEDPK,AMIFKPSPFTPVSALLLAEIYTK,ISFTGSVPTGVK,EVNLAVENAK,MGPLINAPHLER,AGAPPGLFNVVQGGAATGQFLCHHR
944	gi|149234280|ref|XP_893411.2| PREDICTED: similar to Hydroxymethylbilane synthase	IPI00668725.2|ENSEMBL:ENSMUSP00000095166|REFSEQ:XP_893411;XP_920573	19432.3	5.05	22.91	5	0	23	AKDQDILDLVSVLHDPETLLR,DQDILDLVSVLHDPETLLR,GAQLAAENLGISLASLLLNK
945	gi|149275059|ref|XP_001473673.1| PREDICTED: similar to Glyceraldehyde-3-phosphate dehydrogenase (GAPDH)	IPI00462008.5|REFSEQ:XP_001473673	36009.3	8.78	60.84	39	0	238	QASEGPLK,IVSNASCTTN,YDDIKK,YDNSLK,SSTFDAGAGIALNDNFVK,GILGYTEDQVVS,GAAQNIIPASTGAAK,VSVVDLTCR,IVSNASCTTNCLAPLAK,LTGMAFR,VEIVAINDPFIDLN,VIHDNFGIVEGLMTTVH,VIPELNGK,GLMTTVHAITATQK,VEGLMTTVHAITATQK,PITIFQER,EGLMTTVHAITATQK,SHSSTFDAGAGIALNDNFVK,INGKPITIFQER,VVDLMAYMASKE,VPTPNVSVVDLTCR,LVINGKPITIFQERD,VVDLMAYMASK,MFQYDSTHGK,IVSNASCTTNCLAPLAKVIHDNFGIVEGLMTTVHAITATQK,LISWYDNEYGY,LISWYDNEYGYSNR,VIHDNFGIVEGL…
946	Uroporphyrinogen-III synthase OS=Mus musculus GN=Uros PE=2 SV=1	IPI00119087.1|SWISS-PROT:P51163|TREMBL:Q3UG55;Q3UKR3|ENSEMBL:ENSMUSP00000033276;ENSMUSP00000101751;ENSMUSP00000101752|REFSEQ:NP_033505|VEGA:OTTMUSP00000031233;OTTMUSP00000031234;OTTMUSP00000031235	28503.9	6.13	66.42	14	9	41	YSLEYIQALSGSSFDQIK,LAEYICSKPSSELPLLFPCGTIK,IGLDAEGAGSGNAEK,GLPVSCTAESPTPQALAAGIR,PSSELPLLFPCGTIK,SYYEDQGIPASITFFSPSGLK,EDDSGLDPYIQELR,FIAIGPSTTR,LSHPEGFGGLIFTSPR,GIPMESMHVYQTVPHPGIQGSLK,SVYVVGSATASLVNK
947	Purine nucleoside phosphorylase OS=Mus musculus GN=Pnp PE=1 SV=2	IPI00315452.5|SWISS-PROT:P23492|TREMBL:Q4FJT6	32277.1	5.78	73.7	34	0	216	FGLLNGR,DHINLPGFCGQNPLR,AGPNFETVAESR,FHMYEGY,LQEGTYVMLAGPNFETVAESR,VVMDYENLEK,LAGPNFETVAESR,LVFGLLNGR,KLQEGTYVMLAGPNFETVAESR,MLGADAVGMSTVPEVIVAR,WLLQHTEYRPQVAVICGSGLGGLTAHLK,FPAMSDAYDR,FVSILMESIPLPDRGS,ANHMEVLDAGK,AAAQTLER,AAAQTLERFVSILMESIPLPDRGS,CCVMMQGR,FHMYEGYSLSK,VFGFSLITNK,FVSILMESIPLPDR,EFTYEDYETTAK,EAQIFDYNEIPNFPQSTVQGHAGR,EAQIFDYNEIPNFPQSTVQGH
948	Retinal dehydrogenase 1 OS=Mus musculus GN=Aldh1a1 PE=1 SV=5	IPI00626662.3|SWISS-PROT:P24549|ENSEMBL:ENSMUSP00000084918|REFSEQ:NP_038495|VEGA:OTTMUSP00000023466	54467.8	7.91	58.88	34	21	193	VTLELGGK,KFPVLNPATEEVICHVEEGDKADVDK,IFINNEWHNSVSGK,VAFTGSTQVGK,SVDDVIK,IFVEESVYDEFVK,EEIFGPVQQIMK,IFINNEWHN,LLLATMEALNGGK,VFANAYLSDLGGCIK,ELGEHGLYEYTELK,QAFQIGSPWR,FPVLNPATEEVICHVEEGDKADVDK,IHGQTIPSDGDIFTYTR,YVLGNPLTPGINQGPQIDK,ANNTTYGLAAGLFTK,YCAGWADK,KFPVLNPATEEVICHVEEGDK,ILDLIESGK,YVLGNPLTPGINQGPQIDKEQHDK,GFFVQPTVFSNVTDEMR,EAGFPPGVVNIVPGYGPTAGAAISSHMDVDK,IGPALSCGNTVVVKPAEQTPLTALHLASLIK,TVVVKPA…
949	gi|94408118|ref|XP_979290.1| PREDICTED: similar to glyceraldehyde-3-phosphate-dehydrogenase isoform 2	IPI00849532.1|REFSEQ:XP_979290	31177.6	7.04	35.86	20	0	129	YDNSLK,SSTFDAGAGIALNDNFVK,GILGYTEDQVVS,VSVVDLTCR,VIPELNGK,PITIFQER,SHSSTFDAGAGIALNDNFVK,GILGYTEDQVVSCDFNSNSH,INGKPITIFQER,VVDLMAYMASKE,VPTPNVSVVDLTCR,LVINGKPITIFQERD,VVDLMAYMASK,GILGYTEDQVVSCDFNSNSHSSTFDAGAGIALNDNFVK,LISWYDNEYGY,LVINGKPITIFQER
950	Selenium-binding protein 2 OS=Mus musculus GN=Selenbp2 PE=1 SV=2	IPI00323816.5|SWISS-PROT:Q63836|ENSEMBL:ENSMUSP00000088358|REFSEQ:NP_062287|VEGA:OTTMUSP00000021103	52610	5.78	57.84	38	0	206	FLHDPSATQGFVGCALSSNIQR,QFYPDLIR,IYVVDVGSEPR,LPMPYLK,LILPGLISSR,NTGTEAPDYLATVDVDPK,LNPNFLVDFGK,LNPNFLVDFGKEPLGPALAHELR,IFVWDWQR,DELHHSGWNTCSSCFGDSTK,RIPGGPQMIQLSLDGKR,VIEASEIQAK,EEIVYLPCIYR,HEIIQTLQMTDGLIPLEIR,VLLDGETFEVK,EPLGPALAHELR,QYDISNPQKPR,GGSVQVLEDQELTCQPEPLVVK,GSFVLLDGETFEVK,FLVDFGKEPLGPALAHELR,LNPNFLVDFGKEPLGPALAH,LKDELHHSGWNTCSSCFGDSTK,SPQYSQVIHR,RIPGGPQMIQLSLDGK,LPMPY,FLHDPSATQGFVGCAL,…
951	Proteasome subunit alpha type-6 OS=Mus musculus GN=Psma6 PE=1 SV=1	IPI00131845.1|SWISS-PROT:Q9QUM9|ENSEMBL:ENSMUSP00000021412|REFSEQ:NP_036098	27372.4	6.35	66.67	18	18	82	ITESIGCVMTGMTADSR,AINQGGLTSVAVR,CDPAGYYCGFK,YGYEIPVDMLCK,IADISQVYTQNAEMR,LYQVEYAFK,ILIGIDEEQGPQVYK,IADISQVYTQNAEMRPLGC,QTESTSFLEK,HITIFSPEGR,YEAANWK,GKDCAVIVTQK,LLDSSTVTHLFK,ILTEAEIDAHLVALAER,ILTEAEIDAHLVALAERD
952	Copper chaperone for superoxide dismutase OS=Mus musculus GN=Ccs PE=1 SV=1	IPI00124103.1|SWISS-PROT:Q9WU84|TREMBL:Q543K2|ENSEMBL:ENSMUSP00000035486|REFSEQ:NP_058588	28911.6	5.7	4.74	1	1	2	SLVIDEGEDDLGR
953	Pfdn2 14 kDa protein	IPI00831338.1|VEGA:OTTMUSP00000024280	14310.3	9.87	10.85	1	0	1	GAVSAEQVIAGFNR
954	Hsp70-binding protein 1 OS=Mus musculus GN=Hspbp1 PE=2 SV=1	IPI00120257.1|SWISS-PROT:Q99P31|ENSEMBL:ENSMUSP00000078886|REFSEQ:NP_077134	39166.8	5.26	3.08	1	1	1	EPELGLEELLR
955	Protein-glutamine gamma-glutamyltransferase 2 OS=Mus musculus GN=Tgm2 PE=1 SV=4	IPI00126861.3|SWISS-PROT:P21981|ENSEMBL:ENSMUSP00000099411|REFSEQ:NP_033399|VEGA:OTTMUSP00000016945	77061	4.98	44.9	27	26	131	CLGIPTR,LTLYFEGR,NPLSDPLYDCIFTVEGAGLTK,SEGTYCCGPVSVR,LVVNFQCDK,LLLCAR,YPEGSPEER,ARVDLFPTDIGLHK,EYVLTQQGFIYQGSVK,YSGCLTESNLIK,NEFGELESNK,VVTNYNSAHDQNSNLLIEYFR,VDLFPTDIGLHK,KLVAEVSLK,VGDSMSMGNDFDVFAH,VVSAMVNCNDDQGVLLGR,GYEASVDSLTFGAVTGPDPSEEAGTK,GLLIEPAANSYLLAER,SVEVSDPVPAGDLVK,VGDSMSMGNDFDVFAHIGNDTSETR,DDREDITHTYK,TVSYNGVLGPECGTEDINLTLDPYSENSIPLR,DLYLENPEIK
956	Eef1a1 28 kDa protein	IPI00831365.1|VEGA:OTTMUSP00000021292	27585.8	8.77	21.29	8	0	17	DGSASGTTLLEALDCILPPTRPTDK,KDGSASGTTLLEALDCILPPTRPTDKPLR,YYVTIIDAPGHR,DGSASGTTLLEALDCILPPTRPTDKPLR,EHALLAYTLGVK
957	gi|123258865|emb|CAM26996.1| aminopeptidase puromycin sensitive	IPI00649168.1|TREMBL:A2A9T4|VEGA:OTTMUSP00000002373	15405.2	4.5	25.56	1	0	3	AQELDALDNSHPIEVSVGHPSEVDEIFDAISYSK
958	gi|111598486|gb|AAH79910.1| Ank1 protein	IPI00874807.1|TREMBL:Q0VGY9|ENSEMBL:ENSMUSP00000106313;ENSMUSP00000113656|VEGA:OTTMUSP00000032488	206867	6.02	8.43	7	1	8	ITTIQGPEPGALQEYEQVLVSTR,IIALGPTGAQFLSPVIVEIPHFASHGR,SGLTPLHLVSQEGHVPVADVLIK,LLCSVIGGTDQAQWEDITGTTK,VENPNSLLDQSTALLTLWVDR,TGFTPLHIAAHYENLNVAQLLLNR,NGLSPIHMAAQGDHLDCVR
958	Ank1 206 kDa protein	IPI00882025.1|ENSEMBL:ENSMUSP00000112850|VEGA:OTTMUSP00000032482	205853	6.1	8.47	7	1	8	ITTIQGPEPGALQEYEQVLVSTR,IIALGPTGAQFLSPVIVEIPHFASHGR,SGLTPLHLVSQEGHVPVADVLIK,LLCSVIGGTDQAQWEDITGTTK,VENPNSLLDQSTALLTLWVDR,TGFTPLHIAAHYENLNVAQLLLNR,NGLSPIHMAAQGDHLDCVR
958	Ankyrin-1 OS=Mus musculus GN=Ank1 PE=1 SV=2	IPI00127163.4|SWISS-PROT:Q02357-1|ENSEMBL:ENSMUSP00000113531|VEGA:OTTMUSP00000032487	204227	6.09	8.54	7	1	8	ITTIQGPEPGALQEYEQVLVSTR,IIALGPTGAQFLSPVIVEIPHFASHGR,SGLTPLHLVSQEGHVPVADVLIK,LLCSVIGGTDQAQWEDITGTTK,VENPNSLLDQSTALLTLWVDR,TGFTPLHIAAHYENLNVAQLLLNR,NGLSPIHMAAQGDHLDCVR
958	Ank1 Isoform Br4 of Ankyrin-1	IPI00755019.1|SWISS-PROT:Q02357-4	206897	6.02	8.43	7	1	8	ITTIQGPEPGALQEYEQVLVSTR,IIALGPTGAQFLSPVIVEIPHFASHGR,SGLTPLHLVSQEGHVPVADVLIK,LLCSVIGGTDQAQWEDITGTTK,VENPNSLLDQSTALLTLWVDR,TGFTPLHIAAHYENLNVAQLLLNR,NGLSPIHMAAQGDHLDCVR
958	gi|219521051|gb|AAI71944.1| Ank1 protein	IPI00119871.3|SWISS-PROT:Q02357-2|TREMBL:B7ZW98|ENSEMBL:ENSMUSP00000081051|REFSEQ:NP_112435|VEGA:OTTMUSP00000032483	202963	6.14	8.59	7	1	8	ITTIQGPEPGALQEYEQVLVSTR,IIALGPTGAQFLSPVIVEIPHFASHGR,SGLTPLHLVSQEGHVPVADVLIK,LLCSVIGGTDQAQWEDITGTTK,VENPNSLLDQSTALLTLWVDR,TGFTPLHIAAHYENLNVAQLLLNR,NGLSPIHMAAQGDHLDCVR
958	Ank1 Isoform Er3 of Ankyrin-1	IPI00474771.2|SWISS-PROT:Q02357-3|ENSEMBL:ENSMUSP00000081050|VEGA:OTTMUSP00000032490	204290	5.93	8.53	7	1	8	ITTIQGPEPGALQEYEQVLVSTR,IIALGPTGAQFLSPVIVEIPHFASHGR,SGLTPLHLVSQEGHVPVADVLIK,LLCSVIGGTDQAQWEDITGTTK,VENPNSLLDQSTALLTLWVDR,TGFTPLHIAAHYENLNVAQLLLNR,NGLSPIHMAAQGDHLDCVR
958	Ank1 Isoform 5 of Ankyrin-1	IPI00755395.1|SWISS-PROT:Q02357-5|ENSEMBL:ENSMUSP00000106316|VEGA:OTTMUSP00000032485	192033	7.85	9.12	7	1	8	ITTIQGPEPGALQEYEQVLVSTR,IIALGPTGAQFLSPVIVEIPHFASHGR,SGLTPLHLVSQEGHVPVADVLIK,LLCSVIGGTDQAQWEDITGTTK,VENPNSLLDQSTALLTLWVDR,TGFTPLHIAAHYENLNVAQLLLNR,NGLSPIHMAAQGDHLDCVR
958	Ank1 207 kDa protein	IPI00881427.1|ENSEMBL:ENSMUSP00000113495|VEGA:OTTMUSP00000032486	206911	6.17	8.44	7	1	8	ITTIQGPEPGALQEYEQVLVSTR,IIALGPTGAQFLSPVIVEIPHFASHGR,SGLTPLHLVSQEGHVPVADVLIK,LLCSVIGGTDQAQWEDITGTTK,VENPNSLLDQSTALLTLWVDR,TGFTPLHIAAHYENLNVAQLLLNR,NGLSPIHMAAQGDHLDCVR
958	Ank1 Isoform 6 of Ankyrin-1	IPI00755993.1|SWISS-PROT:Q02357-6|ENSEMBL:ENSMUSP00000072612;ENSMUSP00000113571|REFSEQ:NP_001104253|VEGA:OTTMUSP00000032484	209548	6.27	8.34	7	1	8	ITTIQGPEPGALQEYEQVLVSTR,IIALGPTGAQFLSPVIVEIPHFASHGR,SGLTPLHLVSQEGHVPVADVLIK,LLCSVIGGTDQAQWEDITGTTK,VENPNSLLDQSTALLTLWVDR,TGFTPLHIAAHYENLNVAQLLLNR,NGLSPIHMAAQGDHLDCVR
959	14-3-3 protein beta/alpha OS=Mus musculus GN=Ywhab PE=1 SV=3	IPI00230682.6|SWISS-PROT:Q9CQV8-1|TREMBL:A2A5N2|ENSEMBL:ENSMUSP00000018470|REFSEQ:NP_061223|VEGA:OTTMUSP00000017275	28086.4	4.77	33.74	10	2	28	VFYLK,DSTLIMQLLR,NLLSVAYK,IEAELQDICNDVLELLDK,YLILNATQAESK,EKIEAELQDICNDVLELLDK,EMQPTHPIR,TAFDEAIAELDTLNEESYK
959	Ywhab Isoform Short of 14-3-3 protein beta/alpha	IPI00760000.1|SWISS-PROT:Q9CQV8-2	27854.1	4.77	34.02	10	2	28	VFYLK,DSTLIMQLLR,NLLSVAYK,IEAELQDICNDVLELLDK,YLILNATQAESK,EKIEAELQDICNDVLELLDK,EMQPTHPIR,TAFDEAIAELDTLNEESYK
960	gi|123221883|emb|CAM20679.1| proteasome (prosome, macropain) 26S subunit, non-ATPase, 12	IPI00133066.3|TREMBL:Q3U8F5;Q9CQT4|ENSEMBL:ENSMUSP00000021063|REFSEQ:NP_080170|VEGA:OTTMUSP00000003832	52895.2	6.66	16.67	5	0	12	EWDLLNENIMLLSK,DPNNLLNDWSQKLNSLMSLVNKTTHLIAK,AIYDTPCIQAESDKWQQALK,LQEVIETLLSLEK
961	gi|122890177|emb|CAM13993.1| CAP, adenylate cyclase-associated protein 1 (yeast)	IPI00649994.1|TREMBL:B1ARS0|VEGA:OTTMUSP00000009258	17894.4	5.94	11.59	1	0	1	LSDLLAPISEQIQEVITFR
962	Guanine nucleotide-binding protein subunit beta-2-like 1 OS=Mus musculus GN=Gnb2l1 PE=1 SV=3	IPI00317740.5|SWISS-PROT:P68040|ENSEMBL:ENSMUSP00000020640|REFSEQ:NP_032169|VEGA:OTTMUSP00000043241	35076.7	7.6	10.73	3	3	4	YWLCAATGPSIK,VWQVTIGTR,DGQAMLWDLNEGK
963	UBX domain-containing protein 1 OS=Mus musculus GN=Ubxn1 PE=1 SV=1	IPI00123589.1|SWISS-PROT:Q922Y1|ENSEMBL:ENSMUSP00000093974|REFSEQ:NP_666205	33572.5	5.22	12.79	2	2	3	LPDGTSLTQTFR,AFSEADMERPLQELGLVPSAVLIVAK
964	Actin-related protein 2 OS=Mus musculus GN=Actr2 PE=1 SV=1	IPI00177038.1|SWISS-PROT:P61161|TREMBL:Q5SW83|ENSEMBL:ENSMUSP00000000137|REFSEQ:NP_666355|VEGA:OTTMUSP00000005405	44760.8	6.29	9.39	2	1	3	DLMVGDEASELR,LINVEGVGVAELLFNTIQAADIDTR
965	gi|149271270|ref|XP_917342.2| PREDICTED: similar to Glyceraldehyde-3-phosphate dehydrogenase (GAPDH)	IPI00666411.2|REFSEQ:XP_917342;XP_981961	19855.5	5.41	8.79	3	0	13	QASEGPLK,VIPELNGK
966	Band 3 anion transport protein OS=Mus musculus GN=Slc4a1 PE=1 SV=1	IPI00120761.3|SWISS-PROT:P04919-1|TREMBL:Q3TA19;Q3TAJ4;Q3TNH7;Q3TNL6;Q3TZ12;Q3TZ29;Q3TZG9;Q3TZJ1;Q3U065;Q53ZN9|ENSEMBL:ENSMUSP00000006749|REFSEQ:NP_035533|VEGA:OTTMUSP00000002635	103136	5.31	25.62	18	1	56	ASGPGAAAQIQEVK,SGGASEPLLPHQPSLETQLYCGQAEGGSEGPSTSGTLK,SHAEDLGNLEGVKPAVLTR,LSVPDGLK,GWVIHPLGLYR,SVTHANALTVMGK,ELELQCLDGDDAK,ALLNLVPVQK,LILPLIFR,IPPDSETTLVLVGR,AAATLMTER,ANFLEKPVLGFVR,NQELQWVEAAHWIGLEENLR,SLESFLDCSLVLPPTDAPSEK,DHEEVLEIPDRDSEEELENIIGQIAYR
967	Slc4a1 Isoform Kidney of Band 3 anion transport protein	IPI00230594.1|SWISS-PROT:P04919-2	94233.8	6.25	24.82	17	0	55	ASGPGAAAQIQEVK,SGGASEPLLPHQPSLETQLYCGQAEGGSEGPSTSGTLK,SHAEDLGNLEGVKPAVLTR,LSVPDGLK,GWVIHPLGLYR,SVTHANALTVMGK,ELELQCLDGDDAK,ALLNLVPVQK,LILPLIFR,IPPDSETTLVLVGR,AAATLMTER,ANFLEKPVLGFVR,NQELQWVEAAHWIGLEENLR,SLESFLDCSLVLPPTDAPSEK
968	Nucleosome assembly protein 1-like 1 OS=Mus musculus GN=Nap1l1 PE=1 SV=2	IPI00123199.1|SWISS-PROT:P28656|TREMBL:Q3TF41;Q8BSH9;Q9CSP8|ENSEMBL:ENSMUSP00000070068|REFSEQ:NP_056596	45345.1	4.36	41.69	13	11	44	YAVLYQPLFDK,QLTVQMMQNPQILAALQER,VLEFHFEPNDYFTNEVLTK,LDGLVDTPTGYIESLPK,MQNPQILAALQER,FYEEVHDLER,YAVLYQPLFDKR,NVDLLSDMVQEHDEPILK,PEFWLTVFK,GIPEFWLTVFK,FEIINAIYEPTEEECEWKPDEEDEVSEELKEK,EQSELDQDLEDVEEVEEEETGEETK
969	Pgm2l1 29 kDa protein	IPI00918954.1|VEGA:OTTMUSP00000043569	28882	6.81	9.49	2	0	4	MTFGTAGLR,YVPTPFVPYAVQELK
970	Pnp2 32 kDa protein	IPI00875288.1|ENSEMBL:ENSMUSP00000107295	32284.2	6.1	63.67	23	0	134	FGLLNGR,DHINLPGFCGQNPLR,AGPNFETVAESR,AAQIFDYNEIPNFPQSTVQGHAGR,FHMYEGY,AFSAWK,AAQIFDYNEIPNFPQSTVQGH,LQEGTYVMLAGPNFETVAESR,VVMDYENLEK,LAGPNFETVAESR,LVFGLLNGR,KLQEGTYVMLAGPNFETVAESR,FVSILMESIPLPECNLL,MLGADAVGMSTVPEVIVAR,WLLQHTEYRPQVAVICGSGLGGLTAHLK,SLITNMVVMDYENLEK,ANHKEVLDAGK,FPAMSDAYDR
971	Claudin-13 OS=Mus musculus GN=Cldn13 PE=2 SV=1	IPI00129389.1|SWISS-PROT:Q9Z0S4|TREMBL:Q547B2|ENSEMBL:ENSMUSP00000008987|REFSEQ:NP_065250|VEGA:OTTMUSP00000031782	23503.7	5.54	10.43	1	1	1	FMVICTIGTWLGLLLCVLGDWR
972	Importin subunit beta-1 OS=Mus musculus GN=Kpnb1 PE=1 SV=1	IPI00323881.1|SWISS-PROT:P70168	97152.1	4.68	27.97	20	20	55	IQFNDLQSLLCATLQNVLRK,SDFDMVDYLNELR,AAVENLPTFLVELSR,LQQVLQMESHIQSTSDR,HFIMQVVCEATQCPDTR,SSAYESLMEIVK,GDQENVHPDVMLVQPR,ESTLEAIGYICQDIDPEQLQDK,SNEILTAIIQGMR,ALQSNILPFCDEVMQLLLENLGNENVHR,TVSPDRLELEAAQK,WLAIDANAR,FYAKGALQYLVPILTQTLTK,LAATNALLNSLEFTK,GALQYLVPILTQTLTKQDENDDDDDWNPCK,GALQYLVPILTQTLTK,IQFNDLQSLLCATLQNVLR
972	gi|123258863|emb|CAM26994.1| karyopherin (importin) beta 1	IPI00742334.1|TREMBL:Q3TFE8;Q3UHW8;Q6GTI5;Q7TSZ6|ENSEMBL:ENSMUSP00000001479|REFSEQ:NP_032405|VEGA:OTTMUSP00000002199	97184.1	4.68	27.97	20	20	55	IQFNDLQSLLCATLQNVLRK,SDFDMVDYLNELR,AAVENLPTFLVELSR,LQQVLQMESHIQSTSDR,HFIMQVVCEATQCPDTR,SSAYESLMEIVK,GDQENVHPDVMLVQPR,ESTLEAIGYICQDIDPEQLQDK,SNEILTAIIQGMR,ALQSNILPFCDEVMQLLLENLGNENVHR,TVSPDRLELEAAQK,WLAIDANAR,FYAKGALQYLVPILTQTLTK,LAATNALLNSLEFTK,GALQYLVPILTQTLTKQDENDDDDDWNPCK,GALQYLVPILTQTLTK,IQFNDLQSLLCATLQNVLR
973	gi|387438|gb|AAA39557.1| C4 complement	IPI00677690.1|REFSEQ:XP_978162	193005	7.24	0.46	1	1	1	VEDKDGYR
973	gi|94409902|ref|XP_978081.1| PREDICTED: similar to complement component 4, gene 1 isoform 3	IPI00672438.1|REFSEQ:XP_978081	194055	7.7	0.46	1	1	1	VEDKDGYR
973	gi|126215532|ref|NP_035543.2| sex-limited protein	IPI00551206.2|TREMBL:B0G0Y3;B9EIU2;O88305;Q62237;Q62238;Q6P3Y0;Q9QUF7;Q9QUF8;Q9QUF9;Q9Z0D8;Q9Z0J3|ENSEMBL:ENSMUSP00000015595|REFSEQ:NP_035543|VEGA:OTTMUSP00000044368	192940	8.5	0.46	1	1	1	VEDKDGYR
973	gi|94409904|ref|XP_978122.1| PREDICTED: similar to complement component 4, gene 1 isoform 4	IPI00719877.1|REFSEQ:XP_978122	186225	7.23	0.48	1	1	1	VEDKDGYR
973	Complement C4-B OS=Mus musculus GN=C4b PE=1 SV=2	IPI00131091.2|SWISS-PROT:P01029|TREMBL:B2RWX2;B2RXW7;Q3TAT4;Q3TYN1;Q9QWR4|ENSEMBL:ENSMUSP00000069418|REFSEQ:NP_033910	192885	7.38	0.46	1	1	1	VEDKDGYR
974	Serine/threonine-protein phosphatase 2A catalytic subunit alpha isoform OS=Mus musculus GN=Ppp2ca PE=1 SV=1	IPI00120374.1|SWISS-PROT:P63330|ENSEMBL:ENSMUSP00000020608|REFSEQ:NP_062284|VEGA:OTTMUSP00000005798	35608.2	5.3	42.07	9	1	30	SPDTNYLFMGDYVDR,NVVTIFSAPNYCYR,QITQVYGFYDECLR,CGNQAAIMELDDTLK,GAGYTFGQDISETFNHANGLTLVSR,AHQLVMEGYNWCHDR,YSFLQFDPAPR,ELDQWIEQLNECK,GGWGISPR
975	gi|74223027|dbj|BAE40656.1| unnamed protein product	IPI00653007.1|TREMBL:Q3TG92	42047	5.23	22.28	10	0	33	IWHHTFYNELR,YPIEHGIITNWDDMEK,SYELPDGQVITIGNER,AVFPSIVGRPR,EITALAPSTMK,AVFPSIVGR,DLTDYLMK,DSYVGDEAQSK
975	Actin, alpha cardiac muscle 1 OS=Mus musculus GN=Actc1 PE=1 SV=1	IPI00114593.1|SWISS-PROT:P68033|TREMBL:Q497E4;Q61273;Q61274;Q61275|ENSEMBL:ENSMUSP00000087736|REFSEQ:NP_033738|VEGA:OTTMUSP00000016161	42019	5.23	22.28	10	0	33	IWHHTFYNELR,YPIEHGIITNWDDMEK,SYELPDGQVITIGNER,AVFPSIVGRPR,EITALAPSTMK,AVFPSIVGR,DLTDYLMK,DSYVGDEAQSK
975	gi|12852068|dbj|BAB29260.1| unnamed protein product	IPI00480406.1|TREMBL:Q9CXK3	41946.9	5.3	22.28	10	0	33	IWHHTFYNELR,YPIEHGIITNWDDMEK,SYELPDGQVITIGNER,AVFPSIVGRPR,EITALAPSTMK,AVFPSIVGR,DLTDYLMK,DSYVGDEAQSK
975	Actin, alpha skeletal muscle OS=Mus musculus GN=Acta1 PE=1 SV=1	IPI00110827.1|SWISS-PROT:P68134|TREMBL:Q61264;Q61272|ENSEMBL:ENSMUSP00000034453|REFSEQ:NP_033736	42051	5.23	22.28	10	0	33	IWHHTFYNELR,YPIEHGIITNWDDMEK,SYELPDGQVITIGNER,AVFPSIVGRPR,EITALAPSTMK,AVFPSIVGR,DLTDYLMK,DSYVGDEAQSK
975	gi|74147226|dbj|BAE27513.1| unnamed protein product	IPI00654242.1|TREMBL:Q3UIJ3	42118.1	5.31	22.28	10	0	33	IWHHTFYNELR,YPIEHGIITNWDDMEK,SYELPDGQVITIGNER,AVFPSIVGRPR,EITALAPSTMK,AVFPSIVGR,DLTDYLMK,DSYVGDEAQSK
976	Hemoglobin subunit epsilon-Y2 OS=Mus musculus GN=Hbb-y PE=1 SV=2	IPI00555131.2|SWISS-PROT:P02104|TREMBL:Q9D0B2|REFSEQ:XP_001472728	16136.6	7.9	6.8	3	0	23	LLVVYPWTQR
976	gi|149258167|ref|XP_001472751.1| PREDICTED: similar to beta-globin isoform 2	IPI00751307.1|REFSEQ:XP_001472751	13996.4	9.55	7.87	3	0	23	LLVVYPWTQR
977	gi|26336158|dbj|BAC31764.1| unnamed protein product	IPI00458508.1|TREMBL:Q8BRJ7	24657.1	5.67	71.76	13	0	48	VCMDLNDTVPEYK,GTFVHSTWTCPMEVLR,FVSEMLQK,STDVAEEVYTR,ELSHHEFFMPGLVDTHIHAPQYAFAGSNVDLPLLEWLNK,IVFLEESSQQEK,EWCFKPCEIR,TPPLALVFR,NGTTTACYFGTIHTDSSLILAEITDK,DHLLGVSDSGK
978	gi|122889384|emb|CAM14616.1| novel member of the keratin associated protein 4 (Krtap4) family	IPI00399708.1|TREMBL:Q3V4B7|ENSEMBL:ENSMUSP00000098045|REFSEQ:NP_081110|VEGA:OTTMUSP00000002096	20630.6	8.47	8.21	1	1	2	MANSCCGSVCSEESCG
979	gi|149251223|ref|XP_001476553.1| PREDICTED: similar to Glyceraldehyde-3-phosphate dehydrogenase (GAPDH)	IPI00753028.2|ENSEMBL:ENSMUSP00000091727|REFSEQ:XP_001476553	35849	8.1	57.66	45	0	247	VGVNGFGR,QASEGPLK,IVSNASCTTN,RVIISAPSADAPMFVMGVNHEK,YDNSLK,SSTFDAGAGIALNDNFVK,GILGYTEDQVVS,GAAQNIIPASTGAAK,PSADAPMFVMGVNHEK,IVSNASCTTNCLAPLAK,VIHDNFGIVEGLMTTVH,VIISAPSADAPMFVMGVNHEK,VIPELNGK,GLMTTVHAITATQK,VEGLMTTVHAITATQK,PITIFQER,EGLMTTVHAITATQK,SHSSTFDAGAGIALNDNFVK,LVINGKPITIFQERDPTNIK,INGKPITIFQERDPTNIK,GILGYTEDQVVSCDFNSNSH,INGKPITIFQER,VVDLMAYMASKE,LVINGKPITIFQERD,VVDLMAYMASK,GILGYTEDQVVSCDF…
980	Phosphatidylethanolamine-binding protein 1 OS=Mus musculus GN=Pebp1 PE=1 SV=3	IPI00137730.7|SWISS-PROT:P70296|TREMBL:Q3TGC5;Q5EBQ2|ENSEMBL:ENSMUSP00000048425|REFSEQ:NP_061346|VEGA:OTTMUSP00000031358	20830.4	5.19	89.84	20	0	126	EWHHFLVVNMK,FREWHHFLVVNMK,YNLGAPVAGTCYQAEWDDYVPK,VLTPTQVMNR,LYTLVLTDPDAPSR,KYNLGAPVAGTCYQAEWDDYVPK,YVWLVYEQEQPLSCDEPILSNK,VDYAGVTVDELGK,LYEQLSGK,VLTPTQVMNRPSSISWDGLDPGKLYTLVLTDPDAPSRK,AGPLCLQEVDEPPQHALR,VLTPTQVMNRPSSISWDGLDPGKLYTLVLTDPDAPSR,PSSISWDGLDPGK,VLTPTQVMNRPSSISWDGLDPGK,FKVETFR,GNDISSGTVLSDYVGSGPPSGTGLHR
981	Prdx6 22 kDa protein	IPI00754071.1|ENSEMBL:ENSMUSP00000050703|VEGA:OTTMUSP00000017704	22494.2	8.97	72	27	0	182	PFPIIDDK,VVFIFGPDKK,LIALSIDSVEDHLAWSK,PVATPVDWK,LSILYPATTGR,KGESVMVVPTLSEEEAK,QCFPK,LAPEFAK,DFTPVCTTELGR,VVFIFGPDK,GESVMVVPTLSEEEAK,LPFPIIDDK,VVDSLQLTGTKPVATPVDWK,NFDEILR,SIDSVEDHLAWSK,DINAYNGETPTEK,DLAILLGMLDPVEK,LKLSILYPATTGR
982	COP9 signalosome complex subunit 3 OS=Mus musculus GN=Cops3 PE=1 SV=3	IPI00131870.3|SWISS-PROT:O88543|TREMBL:Q3TEA5;Q3UQL2;Q8BX58|ENSEMBL:ENSMUSP00000019517|REFSEQ:NP_036121|VEGA:OTTMUSP00000008453	47832.1	6.19	3.07	1	1	1	TFLTLSLQDMASR
983	Phosphoglycolate phosphatase OS=Mus musculus GN=Pgp PE=2 SV=1	IPI00380195.1|SWISS-PROT:Q8CHP8|TREMBL:Q5XK18;Q9CVY8|ENSEMBL:ENSMUSP00000052866|REFSEQ:NP_080230	34540.7	5.2	45.48	14	10	69	LGFITNNSSK,LGFGGPVGPEAGLEVFGTAYCSALYLR,AVVVGFDPHFSYMK,GETAVPGAPETLR,SNQESDCMFK,FIAGTGCLVR,LDTDILLGSTCSLK,TILTLTGVSSLEDVK,FIFDCVSQEYGINPER,YLQQPDCLLVGTNMDNR
984	Proteasome subunit alpha type-7-like OS=Mus musculus GN=Psma8 PE=2 SV=1	IPI00109122.1|SWISS-PROT:Q9CWH6|TREMBL:B7ZMS3;Q14A44;Q8VEB8|ENSEMBL:ENSMUSP00000042590|REFSEQ:XP_357002;XP_911847	27865.9	8.81	28	9	0	41	AITVFSPDGHLFQVEYAQEAVK,AITVFSPDGHLFQVEYAQEAVKK,LYQTDPSGTYHAWK,ALLEVVQSGGK,SPDGHLFQVEYAQEAVK,NIELAIIR,LTVEDPVTVEYITR
985	Inosine triphosphate pyrophosphatase OS=Mus musculus GN=Itpa PE=2 SV=2	IPI00678003.1|SWISS-PROT:Q9D892|TREMBL:Q60I30|ENSEMBL:ENSMUSP00000099482|REFSEQ:NP_080198|VEGA:OTTMUSP00000016511	21897	5.6	61.62	9	2	39	IDLPEYQGEPDEISIQK,LEEVIQILGDNFPCTLEAQK,KLEEVIQILGDNFPCTLEAQK,SAYALCTFALSTGDPSQPVLLFR,IVFVTGNAK,LKPEGLHQLLAGFEDK,LQEYFSVAAGAGDH,DFGWDPCFQPDGYEQTYAEMPK
986	Serine/threonine-protein phosphatase 6 catalytic subunit OS=Mus musculus GN=Ppp6c PE=2 SV=1	IPI00132965.1|SWISS-PROT:Q9CQR6|TREMBL:Q9CVB2|ENSEMBL:ENSMUSP00000028087|REFSEQ:NP_077171|VEGA:OTTMUSP00000013324	35159.2	5.43	6.89	2	2	2	GAGWLFGAK,VTNEFVHINNLK
987	gi|123262626|emb|CAM21448.1| helicase with zinc finger domain	IPI00649531.1|TREMBL:A2AAU5|VEGA:OTTMUSP00000002999	105010	8.69	0.75	1	0	1	LEALELK
987	Helz Isoform 3 of Probable helicase with zinc finger domain	IPI00915056.1|SWISS-PROT:Q6DFV5-3	219981	7.04	0.36	1	0	1	LEALELK
987	gi|123262624|emb|CAM21446.1| helicase with zinc finger domain	IPI00649664.1|SWISS-PROT:Q6DFV5-2|TREMBL:A2AAU3|ENSEMBL:ENSMUSP00000097878|VEGA:OTTMUSP00000002998	182041	7.24	0.43	1	0	1	LEALELK
987	gi|49900997|gb|AAH76626.1| Helicase with zinc finger domain	IPI00453654.1|SWISS-PROT:Q6DFV5-1|TREMBL:Q6PAR9|ENSEMBL:ENSMUSP00000074533;ENSMUSP00000102357|REFSEQ:NP_938040|VEGA:OTTMUSP00000003007	219967	7.04	0.36	1	0	1	LEALELK
988	gi|148703432|gb|EDL35379.1| mCG49525	IPI00672748.4|ENSEMBL:ENSMUSP00000096685	16402.8	7.75	13.61	2	0	5	LLEELEEGQK,WTGMIIGPPR
988	gi|148665125|gb|EDK97541.1| mCG1037931	IPI00282873.2|ENSEMBL:ENSMUSP00000073754|REFSEQ:XP_001477428;XP_001480858	15913.2	5.86	14.29	2	0	5	LLEELEEGQK,WTGMIIGPPR
988	gi|12857210|dbj|BAB30932.1| unnamed protein product	IPI00670546.3|SWISS-PROT:Q9D2M8-2|TREMBL:A6X924|ENSEMBL:ENSMUSP00000111442|VEGA:OTTMUSP00000031252	11674.4	5.45	19.42	2	0	5	LLEELEEGQK,WTGMIIGPPR
988	gi|122889475|emb|CAM13830.1| ubiquitin-conjugating enzyme E2 variant 1	IPI00464127.1|SWISS-PROT:Q9CZY3-2|TREMBL:A2A467|ENSEMBL:ENSMUSP00000053109|VEGA:OTTMUSP00000017484	11725.5	5.81	19.05	2	0	5	LLEELEEGQK,WTGMIIGPPR
989	gi|148667979|gb|EDL00396.1| aspartyl aminopeptidase, isoform CRA_a	IPI00875924.1|TREMBL:Q56A00;Q8BPW9|ENSEMBL:ENSMUSP00000109235|REFSEQ:NP_058574	52206.9	6.81	50.11	19	19	74	GTPEPGPLGATDER,NINENFGPNTEIHLVPILATAVQEELEK,YASNAVSESMIR,ETACTTGVLQTLTLFK,LVHIERPILRIPHLAIHLQR,ETEGWDIVPENK,LTAFEEAIPK,SPSPFHVVAECR,LVHIERPILR,LDNLHSCFCALQALIDSCASPASLAR,VLDLGSPQLAMH,GFFELFPSVSR,LLQAGFR,ETACTTGVLQTLTLFKGFFELFPSVSR,AVGGQYVPGNGFSLIGAHTDSPCLR,NDSPCGTTIGPILASR,EVAGQVGVPLQDLMVR
989	gi|161016822|ref|NP_001104301.1| aspartyl aminopeptidase isoform a	IPI00331394.3|SWISS-PROT:Q9Z2W0|TREMBL:Q3TVK3;Q3U3I6;Q8CAJ7|ENSEMBL:ENSMUSP00000070821|REFSEQ:NP_001104301	52466.2	6.81	49.89	19	19	74	GTPEPGPLGATDER,NINENFGPNTEIHLVPILATAVQEELEK,YASNAVSESMIR,ETACTTGVLQTLTLFK,LVHIERPILRIPHLAIHLQR,ETEGWDIVPENK,LTAFEEAIPK,SPSPFHVVAECR,LVHIERPILR,LDNLHSCFCALQALIDSCASPASLAR,VLDLGSPQLAMH,GFFELFPSVSR,LLQAGFR,ETACTTGVLQTLTLFKGFFELFPSVSR,AVGGQYVPGNGFSLIGAHTDSPCLR,NDSPCGTTIGPILASR,EVAGQVGVPLQDLMVR
[truncated: 115 more rows]

## Sheet: Table_S4_hem1_sol_KO_2011
Protein Group	Description	Protein ID	CommonName	Mol.Wt	pI	Coverage	NSAF	Num Peptides	Num Unique Peptides	Num Spectra	Peptides
[truncated: 1,748 more rows]
