# Supplementary material for: Hematopoietic Protein-1 Regulates the Actin Membrane Skeleton and Membrane Stability in Murine Erythrocytes
Source: PLoS One. 2013 Feb 12;8(2):e54902. doi: 10.1371/journal.pone.0054902 (PMC3570531; doi:10.1371/journal.pone.0054902)
Supplement: Table S5 — Peptide differences in WT and Hem1−/− erythrocyte insoluble fraction detected by CrawDad. (XLS) [file pone.0054902.s005.xls]

## Sheet: insoluble fraction
Table S5. Peptide differences in WT and Hem1-/- erythrocyte insoluble fraction detected by CrawDad.
Up group	Protein	ID	Intensity difference	SD	Peptide
wt	Hemoglobin, alpha	IPI00845802.1	27.38	90.5	SVSTVLTSKYR
					TYFPHFDVSHGSAQVK
					GHGAEYGAEALER
					VADALANAAGHLDD
					FLASVSTVLTSKYR
					EYGAEALER
					ASVSTVLTSKYR
wt	Spnb1 spectrin beta 1	IPI00131376.5	15.99	13.32	QTPERPTEEPGPQEEEGETAGEAPQVHHAATER
					AQSLLSAGHPEGEQIIR
					FAALEKPTTLELK
					AITAATLQFAEGK
					LVTQDNFGYDLAAVEAAK
					AQIDGVNLAANNLVESGHPR
					ETWLNENQR
wt	Spna1 Spectrin alpha 1	IPI00896567.1	11.46	11.66	LCESHPDATEDLQK
					FENVQSLAAAHHEK
					AEQVDGVINLGNSLIER
					ALNAADPGSDLLSVQALQR
					HQAFENEVNGR
					HESFVSEVQAK
					VLPELEEIR
					TFNIDQIEEK
					ETAVESSGPKVL
					FQSADATGQELLDGNHEASEEIR
					VEADDHQGFVPAVYVR
					TALINADELPTDVASGEALLAR
					SRVLPELEE
					VQDVCAQGEDILNK
					LAPDELPGFPQHR
					ISSGTFNIDQIEEK
					PGSDLLSVQALQR
					VIALYDFEAR
					GRSQPAGYDYVGFTNSFFGN
					SQPAGYDYVGFTNSFFGN
wt	Protein 4.1	IPI00649005.1	11.41	11.06	QASALIDRPAPHFER
					SALIDRPAPHFER
					TQTVTISDTANAVK
					SLDGAAAAESTDR
					LIDRPAPHFER
wt	Tropomodulin 1	IPI00655150.1	11.01	4.68	EGLNSVIKPTQYKPVPDEEPNSTDVEETLER
					LADLTGPIIPK
wt	Glycophorin	IPI00123673.1	8.81	4.29	GDNSVPLSSIEQTPNEESSNV
					IQSPEGGDNSVPLSSIEQTPNEESSNV
					SSVDIQSPEGGDNSVPLSSIEQTPNEESSNV
wt	Actin, cytoplasmic 1	IPI00110850.1	5.28	6.88	FPSIVGRPR
					FPSIVGRPR
					FPSIVGRPR
					VAPEEHPVLLTEAPLNPK
					VAPEEHPVLLTEAPLNPK
					VAPEEHPVLLTEAPLNPK
					SYELPDGQVITIGNER
					SYELPDGQVITIGNER
					SYELPDGQVITIGNER
					AGFAGDDAPRAVF
					AGFAGDDAPRAVF
					AGFAGDDAPRAVF
					AVFPSIVGRPR
					AVFPSIVGRPR
					AVFPSIVGRPR
wt	Dematin	IPI00125328.3	5.09	2.09	TLGIISQASTPR
					DSSVPGSPSSIVAK
					STSPPPSPEVWAESR
wt	55 kDa erythrocyte membrane protein	IPI00137706.1	4.87	2.02	TAELSPFIVFIAPTDQGTQTEALQQLQK
					ESAGLIPSPELQEWR
wt	Ankyrin 1	IPI00119871.3	4.85	5.18	ALNGFTPLHIACK
					TLEQHENFVEVAR
					AGKEPSLWAPESA
					ISEILLDHGAPIQAK
					IPCVTPETVVIR
					LALQAQPVPDELVTK
					EGHVDTALALLEK
					LLGNQATFSPIVTVEPR
					PNLATTAGHTPLHTAAR
					DDQTPLHCAAR
					LLLENGASPNLATTAGHTPLHTAAR
					AEDSDAIPEWK
					QGSTAVHPQEATQSSWQEEVTQGPHSFQR
					GFTPLHVAAK
					TAAVLLQNDPNPDVLSK
wt	Band 3 anion transport protein	IPI00120761.3	3.3	4.19	SVTHANALTVMGK
					YLPSPAKPDPNLY
					SGGASEPLLPH
					ALLNLVPVQK
					YLPSPAKPDPNLYN
					SGGASEPLLPHQPSLETQLYCGQAEGGSEGPSTSGTLK
					GVKPAVLTR
					NLEGVKPAVLTR
					YLPSPAKPDPNLYNTLDLNGGK
					LGNLEGVKPAVLTR
					SHAEDLGNLEGVKPAVLTR
					SGGASEPLLPHQPSLETQLYCGQAEGG
					SGGASEPLLPHQPSLE
					SGGASEPLLPHQPSLETQLYCGQAEG
					SGGASEPLLPHQPSLETQL
					SGGASEPLLPHQPSL
hem1	Erythrocyte membrane protein band 4.2	IPI00421166.3	2.62	0.44	GWSAAVEER
					AAQYRPLTVSVR
n = 2 WT mice (5 technical replicates) and 3 Hem1-/- mice (8 technical replicates). p = 0.05.
